# Supplementary material for: Modified control method of a motion compensated gangway
Source: PLoS One. 2026 Jul 10;21(7):e0351153. doi: 10.1371/journal.pone.0351153 (PMC13353997; doi:10.1371/journal.pone.0351153)
Supplement: S1 Dataset — (ZIP) [file pone.0351153.s001.zip]

Archive with 17 entries (17 files):
- Fig22_Original_data.txt
- Fig7_Original_data.txt
- Fig8_Original_data.txt
- Fig9_Original_data.txt
- Fig10_Original_data.txt
- Fig11_Original_data.txt
- Fig12_Original_data.txt
- Fig13_Original_data.txt
- Fig14_Original_data.txt
- Fig15_Original_data.txt
- Fig16a_Original_data.txt
- Fig16b_Original_data.txt
- Fig17_Original_data.txt
- Fig18_Original_data.txt
- Fig19_Original_data.txt
- Fig20_Original_data.txt
- Fig21_Original_data.txt
