# Supplementary material for: Modified control method of a motion compensated gangway
Source: PLoS One. 2026 Jul 10;21(7):e0351153. doi: 10.1371/journal.pone.0351153 (PMC13353997; doi:10.1371/journal.pone.0351153)
Supplement: S1 Dataset — (ZIP) [file pone.0351153.s001.zip › Fig22_Original_data.txt]

0	7.8535813491654e-08	1.04714417988872e-06
0.005	-1.50811058816251e-05	-0.00020156004777979
0.01	-3.00650045284313e-05	-0.00040169588572602
0.015	-4.48355925148857e-05	-0.000687951212893105
0.02	-5.93421203855931e-05	-0.00110020879451563
0.025	-7.35927214651292e-05	-0.00131439800025941
0.03	-8.7592009461708e-05	-0.00136308371376819
0.035	-0.000101345793509826	-0.00145468574513922
0.04	-0.000114862552402464	-0.00155430710926375
0.045	-0.000128144992266567	-0.00164132404625286
0.05	-0.000141195310965487	-0.00172987723658891
0.055	-0.000154021653697906	-0.00179959757680189
0.06	-0.000166636115039596	-0.00182323434930618
0.065	-0.000179047054516845	-0.00181739991334028
0.07	-0.000191258172625594	-0.00180483003496476
0.075	-0.000203268240221076	-0.00179296266509198
0.08	-0.000215071698981746	-0.00178460580820035
0.085	-0.00022666291138597	-0.0017710393959544
0.09	-0.000238026213217263	-0.00178419216389917
0.095	-0.000249131423737597	-0.00187032603516867
0.1	-0.000259953917091839	-0.00196681301698753
0.105	-0.000270487267695941	-0.00197009425183724
0.11	-0.000280725557067042	-0.00191165773757731
0.115	-0.000290655474848022	-0.00188300581765642
0.12	-0.000300266408773573	-0.00188176947322875
0.125	-0.000309552162465046	-0.00186129707024776
0.13	-0.000318510879293538	-0.00180423372311909
0.135	-0.000327144924481414	-0.00172028809639577
0.14	-0.000335464368635268	-0.00160534472394896
0.145	-0.000343488564633325	-0.00144422028772622
0.15	-0.000351237160446291	-0.00125764402456104
0.155	-0.000358728850318427	-0.001075336851056
0.16	-0.000365980492264437	-0.000911046745703786
0.165	-0.000373001187202512	-0.000789519859725677
0.17	-0.000379793307447462	-0.00072739379233703
0.175	-0.000386357457666906	-0.000705295979540507
0.18	-0.000392693631141601	-0.000693804906599992
0.185	-0.000398802354212284	-0.000677056887896009
0.19	-0.000404694735044688	-0.000605947255546649
0.195	-0.000410381155629555	-0.000494138540217891
0.2	-0.000415856590822601	-0.000440737759282105
0.205	-0.00042111034125643	-0.000459206904544541
0.21	-0.000426137144295443	-0.000468444379736698
0.215	-0.000430936554697947	-0.000427487582364781
0.22	-0.000435502237304165	-0.000388342323271907
0.225	-0.000439819457829517	-0.000400888722743553
0.23	-0.000443875619218826	-0.000426972630843528
0.235	-0.00044766900242396	-0.000399793848126434
0.24	-0.000451206488856476	-0.000307447120892285
0.245	-0.000454494459264134	-0.000199850509892878
0.25	-0.000457537314742801	-0.000109374698100678
0.255	-0.000460336064819731	-4.37965650245142e-05
0.26	-0.000462891064728296	1.1668611779245e-06
0.265	-0.000465203711473544	3.7600552869274e-05
0.27	-0.000467266903963818	3.00701904474481e-05
0.275	-0.000469071076656462	-1.75435393762803e-05
0.28	-0.000470619105042966	-1.2240215571963e-05
0.285	-0.000471922457394707	7.8668987057888e-05
0.29	-0.000472994999944848	0.000212942346005423
0.295	-0.000473847392452347	0.000338558859730058
0.3	-0.000474483661628338	0.000425973575835629
0.305	-0.000474907639729996	0.000498127259715537
0.31	-0.000475127458662967	0.000594634226837791
0.315	-0.000475153344448821	0.000716124385926511
0.32	-0.000474997544850049	0.000843671062203419
0.325	-0.000474675592276591	0.000978226760119771
0.33	-0.000474193540475936	0.00106778001571544
0.335	-0.000473543045428279	0.00104516402335375
0.34	-0.000472720500053294	0.00100258309525667
0.345	-0.000471730763577332	0.00102945260631679
0.35	-0.000470571374068469	0.00102488314092569
0.355	-0.000469234804754389	0.000951807033100045
0.36	-0.000467714200072707	0.000875456623139767
0.365	-0.000466007464590321	0.000837129657877661
0.37	-0.000464112663667252	0.000815542822557364
0.375	-0.00046202377393192	0.000765375938430824
0.38	-0.00045974672736824	0.000770560355697412
0.385	-0.000457300530328288	0.00088081192654993
0.39	-0.000454699026103022	0.000988382333389763
0.395	-0.000451952020204831	0.00103483603530906
0.4	-0.000449075705285762	0.00111292260884853
0.405	-0.000446078656230047	0.00116989219513771
0.41	-0.000442964744085137	0.00114516095995296
0.415	-0.000439741865938045	0.0011267077460259
0.42	-0.000436415033711599	0.001101050923644
0.425	-0.000432982549234975	0.00102007092730038
0.43	-0.000429436748633045	0.000879507507342395
0.435	-0.000425775783985679	0.000749968284397188
0.44	-0.000421999449449563	0.000655226140008672
0.445	-0.000418105883997187	0.000554712979725695
0.45	-0.000414108588934202	0.000512353206482405
0.455	-0.000410024577889448	0.000535004827788517
0.46	-0.000405854411069102	0.000499065076488381
0.465	-0.000401587838699902	0.000367662206025666
0.47	-0.000397215025138628	0.000212931650212555
0.475	-0.000392731510768158	9.72215449246882e-05
0.48	-0.000388134939714368	1.16912230624777e-05
0.485	-0.000383420223476022	-7.82981879888039e-05
0.49	-0.000378580977184673	-0.000169930414576729
0.495	-0.000373613081655503	-0.000230488333858002
0.5	-0.0003685165640548	-0.000250004510104011
0.505	-0.000363297907170658	-0.000215058603832886
0.51	-0.000357962463508431	-0.000163598388581649
0.515	-0.000352519716439782	-9.75897260487379e-05
0.52	-0.000346985781267735	2.40501753072666e-05
0.525	-0.000341366581981961	0.000113979596525292
0.53	-0.000335662745334639	0.000139156432825063
0.535	-0.000329874723425182	0.000159734925464553
0.54	-0.000323999413977702	0.000169174358984532
0.545	-0.000318035669364615	0.00016494002303139
0.55	-0.0003119925426551	0.000210772629227764
0.555	-0.000305879705844325	0.000291066866294882
0.56	-0.000299699677378258	0.000327712403879474
0.565	-0.000293454737725166	0.000342406296258548
0.57	-0.000287145154583922	0.000359010731691312
0.575	-0.000280767903083551	0.000355827384037369
0.58	-0.000274324734802111	0.000359478247984118
0.585	-0.000267828946172421	0.000429991341374878
0.59	-0.000261298476309151	0.000550223674049742
0.595	-0.000254737512045548	0.000609721291470626
0.6	-0.000248137164402489	0.000553116233456735
0.605	-0.000241498795311615	0.000527504964030721
0.61	-0.000234831292052759	0.000572406332723877
0.615	-0.000228144832819076	0.000622496035641192
0.62	-0.000221449569259797	0.000657569076817006
0.625	-0.00021474635030462	0.000649758683773713
0.63	-0.000208032984074165	0.000602130277533553
0.635	-0.000201312920779704	0.000566427292154592
0.64	-0.000194585533890971	0.000527692808897518
0.645	-0.000187847282251845	0.000459409519496183
0.65	-0.000181103438837478	0.000418074270132737
0.655	-0.000174357515846505	0.000401533544387221
0.66	-0.000167603105265193	0.000340801640019611
0.665	-0.000160835685084735	0.000260723919243197
0.67	-0.000154056466441512	0.000223486515212518
0.675	-0.000147268065937599	0.000218703239315418
0.68	-0.000140472543747143	0.000218566236347067
0.685	-0.000133666234954259	0.000195563531683063
0.69	-0.000126843553109247	0.000162548295121355
0.695	-0.000120002030295313	0.000152592502074411
0.7	-0.000113148925377102	0.000203273694478063
0.705	-0.000106298041178916	0.000315300968353022
0.71	-9.9457236015972e-05	0.000407752561118257
0.715	-9.26327049386434e-05	0.000471013295550393
0.72	-8.58332289129368e-05	0.000554097156065195
0.725	-7.90668283679761e-05	0.000636005328399282
0.73	-7.23390850583902e-05	0.00068919784633023
0.735	-6.5652454212204e-05	0.000709373699056597
0.74	-5.90067278032793e-05	0.000705199834608662
0.745	-5.23983335810458e-05	0.000673212743149355
0.75	-4.58293630113471e-05	0.000648796860258491
0.755	-3.9308987210737e-05	0.000669446311209213
0.76	-3.28409903730132e-05	0.000681969291248441
0.765	-2.64290200008178e-05	0.000668217627526064
0.77	-2.008336183532e-05	0.000678383656194434
0.775	-1.3809061136343e-05	0.000684763290939084
0.78	-7.60648266850244e-06	0.00064924527074168
0.785	-1.47707584947407e-06	0.000596576354523885
0.79	4.58233766992998e-06	0.00052631286571092
0.795	1.05720675320307e-05	0.000452742967040647
0.8	1.64850847789874e-05	0.000412601913705672
0.805	2.23163205904915e-05	0.000383921767595093
0.81	2.80682827167132e-05	0.000319140441396621
0.815	3.37526950834773e-05	0.000195720576112965
0.82	3.93851389238149e-05	3.95382554314273e-05
0.825	4.49804386470852e-05	-0.000108150424881842
0.83	5.05463224551739e-05	-0.000206457715044988
0.835	5.60794092408053e-05	-0.000215684086040452
0.84	6.15756450352262e-05	-0.000176280969596484
0.845	6.70307205192885e-05	-0.000132238975575792
0.85	7.24312666116952e-05	-2.52902517389655e-05
0.855	7.7768506000981e-05	9.5720782599325e-05
0.86	8.30411814517363e-05	0.000156840846436403
0.865	8.82460854319307e-05	0.000213039688427305
0.87	9.33784609051833e-05	0.00028772293894717
0.875	9.84358539452406e-05	0.000351042520727336
0.88	0.000103428957461602	0.000336741272517632
0.885	0.000108373969331791	0.000265898119550737
0.89	0.000113279378909139	0.000230316295546999
0.895	0.000118142568132956	0.000280115444139674
0.9	0.00012295600190702	0.000379194004219396
0.905	0.000127713832368234	0.000475125433713896
0.91	0.000132408135035607	0.000583371728871778
0.915	0.000137028607617275	0.000719799809155388
0.92	0.000141572834368336	0.000824195603255376
0.925	0.000146049359572711	0.000845143869464788
0.93	0.00015046727320751	0.000845283842172089
0.935	0.00015483361619429	0.000869097926124605
0.94	0.000159153035231668	0.000904037232307472
0.945	0.000163425463720669	0.000970397463690776
0.95	0.00016765187708759	0.00104925003421004
0.955	0.000171828312992845	0.0011491983462803
0.96	0.000175943070040152	0.00130752535815917
0.965	0.000179992358191954	0.00145481252377858
0.97	0.000183978021017185	0.00154921929037577
0.975	0.00018790229792965	0.0016302931296857
0.98	0.000191765042996474	0.00172269519132439
0.985	0.000195556954928764	0.00186073457314696
0.99	0.000199273338756967	0.00199593593496978
0.995	0.000202919846364826	0.00206082483215624
1	0.000206502230166125	0.00209953107751342
1.005	0.000210021285522306	0.00216796523425478
1.01	0.000213473117202642	0.00227051175495341
1.015	0.000216852740638915	0.00237743535906281
1.02	0.000220151328205086	0.00249932018392789
1.025	0.00022336068369789	0.00262820785346737
1.03	0.000226478111487575	0.00272222051575031
1.035	0.000229506178587599	0.00276755351426031
1.04	0.000232446980957681	0.00279578453249291
1.045	0.000235297916458428	0.00284986740833858
1.05	0.000238060063935394	0.00288879928762111
1.055	0.000240736772830235	0.00289374045768355
1.06	0.00024332711519649	0.00291594812770587
1.065	0.000245829986897418	0.00295610134578983
1.07	0.000248247958235536	0.00296754570901136
1.075	0.000250577465150758	0.00299087970372185
1.08	0.000252803817133645	0.0030848854027395
1.085	0.000254914716905791	0.00318939879527072
1.09	0.000256909740495653	0.003202126686297
1.095	0.000258782722276674	0.00320588092229385
1.1	0.000260519676376848	0.00327621813701402
1.105	0.000262117188466969	0.00327834578630984
1.11	0.000263580659218133	0.00317426460476845
1.115	0.000264912581014689	0.00306850680818545
1.12	0.000266115658384921	0.00297458117041804
1.125	0.000267199705195959	0.00283292478840669
1.13	0.000268173845906771	0.0026599998908033
1.135	0.000269041608119476	0.00251622367205298
1.14	0.000269801529069889	0.00242011612274584
1.145	0.000270453839304168	0.00233435637130616
1.15	0.000271002383999678	0.0022261133711896
1.155	0.000271443119542737	0.00214650062986124
1.16	0.000271767619616444	0.00211594603572984
1.165	0.000271973543670849	0.00206800236014229
1.17	0.000272060771791773	0.00198474198656211
1.175	0.000272029759195555	0.00189056149330376
1.18	0.000271886862776314	0.00177338448448527
1.185	0.000271643033910122	0.0016153113656991
1.19	0.000271303147679841	0.00146861463130628
1.195	0.000270872254737931	0.00134591769089764
1.2	0.000270356501087815	0.00122097236165562
1.205	0.000269752817699048	0.00113661178927895
1.21	0.000269057612927922	0.00109085147802077
1.215	0.000268278285134341	0.00100071263090753
1.22	0.000267427042442445	0.00086158642514861
1.225	0.000266511913710367	0.000742355805719677
1.23	0.000265532246366191	0.000691199942027043
1.235	0.000264487294788676	0.000667676547619064
1.24	0.000263386622389219	0.000593721832145788
1.245	0.000262246660033515	0.000474660043530783
1.25	0.00026108114050208	0.000378290369107064
1.255	0.000259891419473863	0.000367868997067574
1.26	0.000258668168835599	0.000443303963513993
1.265	0.000257405313793263	0.000525604907760184
1.27	0.000256103126659811	0.000570835381343998
1.275	0.000254760526909908	0.000618320786960805
1.28	0.000253376382919142	0.00067805552947222
1.285	0.000251948661541197	0.000734996579430559
1.29	0.000250473242588186	0.000795126808819273
1.295	0.000248947029884533	0.000849625193956683
1.3	0.000247367898535629	0.0008893765898236
1.305	0.000245737303902883	0.000902581208248461
1.31	0.000244058611415792	0.000885840630717492
1.315	0.000242329152288573	0.000889796192014669
1.32	0.000240547432241999	0.000901738311531783
1.325	0.000238721070705276	0.000851992010726346
1.33	0.000236855895512325	0.000779380349304203
1.335	0.000234945722205108	0.000779119777828572
1.34	0.000232989569248859	0.000787975193064474
1.345	0.000231002670875653	0.000686904988324638
1.35	0.000228994228565381	0.000576069470421165
1.355	0.000226959652791625	0.000574063747096699
1.36	0.000224895949669324	0.000594626529497426
1.365	0.000222806501809364	0.000557161911901673
1.37	0.000220697880345697	0.000502760720024569
1.375	0.000218580486628531	0.000441774031246139
1.38	0.000216455961795917	0.000411831354535952
1.385	0.000214317997966357	0.000449095652273238
1.39	0.000212167144951381	0.000467256342251526
1.395	0.000210001983966444	0.000467171723354235
1.4	0.000207814962667968	0.000513282972176616
1.405	0.000205603925589719	0.000548739138385676
1.41	0.000203369357052416	0.000538762987984871
1.415	0.00020111131053708	0.000523504000063706
1.42	0.000198826978209244	0.000516572099596075
1.425	0.000196503058190676	0.000556348263607769
1.43	0.000194130547735668	0.000588281309516385
1.435	0.000191718315402241	0.000493117249246203
1.44	0.000189284156804706	0.000316793698329831
1.445	0.000186843313583288	0.000145252239925462
1.45	0.000184398609083275	3.57131303646392e-05
1.455	0.000181944552652587	-7.85170183768616e-06
1.46	0.000179484028569713	-7.41148965879691e-05
1.465	0.000177023671268487	-0.000180862641203322
1.47	0.000174562428355181	-0.000244065735239505
1.475	0.000172095783669688	-0.000260096797848203
1.48	0.00016961982725749	-0.000280585176984921
1.485	0.000167133580231675	-0.000322979703216535
1.49	0.000164641827620195	-0.000395289985454168
1.495	0.000162153410595731	-0.000497233943406376
1.5	0.000159677463571427	-0.000609945896719939
1.505	0.00015722148358084	-0.000709832138435672
1.51	0.00015479293544513	-0.000800531213156238
1.515	0.000152397849828439	-0.000878238339466888
1.52	0.000150042897894544	-0.000941462485136767
1.525	0.000147735784912846	-0.00100344208421238
1.53	0.000145476622869114	-0.00101823335188447
1.535	0.000143255529027739	-0.000957444853611907
1.54	0.000141056474288861	-0.000847334548763529
1.545	0.000138871260578112	-0.000761024384709709
1.55	0.000136705988883106	-0.000774758600256142
1.555	0.00013456925494682	-0.000828131135912111
1.56	0.000132473171386156	-0.000893352572150659
1.565	0.000130428139019064	-0.000965893303543307
1.57	0.000128436520096239	-0.000996321211691744
1.575	0.000126497419608327	-0.0009893762160495
1.58	0.000124606660377335	-0.000960382572526343
1.585	0.000122760853878783	-0.000924425629915209
1.59	0.000120959944230757	-0.000904085631477903
1.595	0.000119203295808007	-0.000887360826828168
1.6	0.000117492349505323	-0.000875070138775612
1.605	0.000115833001649499	-0.000892766382817439
1.61	0.000114233479761369	-0.000929135295520408
1.615	0.00011270378381672	-0.000975352596982697
1.62	0.000111245653766881	-0.000980782879875751
1.625	0.000109853268595006	-0.000923318957115284
1.63	0.000108519970435404	-0.000848225760749958
1.635	0.000107247554243743	-0.000807410074998572
1.64	0.0001060483817758	-0.000837684734857188
1.645	0.000104925262322482	-0.000841125185909706
1.65	0.000103871607032425	-0.000766909695901383
1.655	0.000102878897158424	-0.000666294756357637
1.66	0.000101943047430306	-0.000590363314452377
1.665	0.000101071926587175	-0.000583564183421029
1.67	0.000100274490738049	-0.000608516632180154
1.675	9.9549773362152e-05	-0.000583988157289669
1.68	9.88914958360404e-05	-0.000508852094958173
1.685	9.82977675398031e-05	-0.000452697202911084
1.69	9.77703663699271e-05	-0.000432809700173353
1.695	9.73125107342307e-05	-0.000419767504227727
1.7	9.69270654585365e-05	-0.000406631057398384
1.705	9.66115106029133e-05	-0.000369320874544543
1.71	9.63661633887848e-05	-0.00033125223384133
1.715	9.61989392848993e-05	-0.000338964077812459
1.72	9.61154540118748e-05	-0.000354035050208996
1.725	9.61130129488582e-05	-0.000310669541723446
1.73	9.61904859631635e-05	-0.000247504161251772
1.735	9.63524582123916e-05	-0.000225469214013652
1.74	9.66028399192771e-05	-0.000209574555995624
1.745	9.69453219198437e-05	-0.000175694869229074
1.75	9.73820514249932e-05	-0.000127804024413105
1.755	9.7914215170236e-05	-7.01568495733603e-05
1.76	9.85432270287276e-05	-6.34391671059964e-06
1.765	9.92665650477354e-05	7.925653886507e-05
1.77	0.000100079982296933	0.000190867151199412
1.775	0.000100986425274522	0.000276175009285728
1.78	0.000101989833455889	0.000337349614996349
1.785	0.000103099035442846	0.000386591661329327
1.79	0.000104331871899139	0.00039073588316069
1.795	0.000105691779634313	0.000437584116378901
1.8	0.000107164643931944	0.000607734435261721
1.805	0.000108733204451568	0.000850817923871817
1.81	0.000110382575905038	0.00108730898109016
1.815	0.000112105501851371	0.00127441077189114
1.82	0.000113901375192867	0.00140324770752698
1.825	0.000115767061775951	0.00151990054019042
1.83	0.000117702096443844	0.00162108026346963
1.835	0.000119708303871197	0.00168468901204973
1.84	0.000121785016013885	0.00174658346114687
1.845	0.000123934988677348	0.00179497871146293
1.85	0.000126161976140151	0.00182407186642856
1.855	0.00012846436696933	0.00186804075779416
1.86	0.000130831558640791	0.00197215112132106
1.865	0.00013325806955415	0.00207075853036409
1.87	0.000135745257534691	0.00210597953574224
1.875	0.000138293117901003	0.00213634227320022
1.88	0.000140902258095285	0.0021749380814373
1.885	0.000143571411943981	0.00221198460672344
1.89	0.000146294938871967	0.00226444922390641
1.895	0.000149067906553582	0.00232965548234287
1.9	0.000151894731444802	0.00233760276857494
1.905	0.000154777001000027	0.00233006217361395
1.91	0.00015770993477881	0.00237385060377714
1.915	0.000160696352880932	0.00239682832836765
1.92	0.000163741527666444	0.0023687310237843
1.925	0.000166838199980245	0.00240421348689195
1.93	0.000169977038906783	0.00249189976370084
1.935	0.000173152380556747	0.00254731417387546
1.94	0.000176357573945215	0.00258807584481089
1.945	0.000179587094298824	0.00263377987762062
1.95	0.000182838535807892	0.00265398380597904
1.955	0.000186111399535995	0.00264098582771622
1.96	0.000189402024195825	0.00263443523129678
1.965	0.000192704816792873	0.00263959191685333
1.97	0.000196015849802135	0.0026326209261532
1.975	0.000199335758520079	0.00258970869083327
1.98	0.000202664359230255	0.00253225090568999
1.985	0.000206003917828923	0.00246802037393101
1.99	0.000209363402774871	0.00236648510150317
1.995	0.000212745055895291	0.00227255171540921
2	0.000216140711218897	0.00224839133917412
2.005	0.000219541264809635	0.00226052499687698
2.01	0.000222940148706777	0.0022570872345112
2.015	0.00022633235439015	0.0022350182046182
2.02	0.000229713059393365	0.0022072459833316
2.025	0.00023307325098313	0.00219142745205899
2.03	0.00023640454124194	0.00217542576685985
2.035	0.000239709669895367	0.00210218130348187
2.04	0.000242997697623343	0.00196252257248983
2.045	0.000246275817195222	0.00180741551236167
2.05	0.00024955138962906	0.00166259842332656
2.055	0.00025283359534848	0.0015164013862421
2.06	0.000256125875277925	0.00139474780930804
2.065	0.000259424429868444	0.00133407745766289
2.07	0.000262721984605414	0.00131916403788366
2.075	0.000266007603336329	0.00133484929550405
2.08	0.000269274784260964	0.00134393331094297
2.085	0.000272522409288688	0.00131844895190808
2.09	0.0002757503020068	0.00127606563708499
2.095	0.000278960499979624	0.00122175187718366
2.1	0.000282149572579034	0.00118115276157718
2.105	0.000285306210555506	0.00118516847654855
2.11	0.000288419096973471	0.0012043126599526
2.115	0.000291480238093741	0.0011995357942636
2.12	0.000294490460748141	0.00113989350772751
2.125	0.000297462567051693	0.00100287174006493
2.13	0.000300410908922483	0.000822564388259488
2.135	0.000303337778637701	0.000689492867926484
2.14	0.000306238588809611	0.00063026039771685
2.145	0.000309112707441112	0.000577591996982467
2.15	0.000311961699772888	0.000507620081065474
2.155	0.000314790053252644	0.000431680092531355
2.16	0.000317599507332024	0.000372739251382818
2.165	0.000320381048205361	0.000378300441951708
2.17	0.000323126648874205	0.000414196031943868
2.175	0.000325837838548086	0.000400324558522228
2.18	0.000328519615982528	0.000350090558993298
2.185	0.000331180181752194	0.00028846013882081
2.19	0.000333821473781252	0.000253917933318938
2.195	0.000336438994885474	0.000274729696596217
2.2	0.000339036882686476	0.000274107466681777
2.205	0.000341621243827868	0.000239021945892243
2.21	0.000344183630053964	0.000283733543882691
2.215	0.000346707999201295	0.000416222801394738
2.22	0.000349188084504301	0.000506628387923666
2.225	0.000351627261835985	0.000514101621659198
2.23	0.000354030448920786	0.000506822807730826
2.235	0.000356396631017223	0.000536744901959546
2.24	0.000358725293384797	0.000575005494632698
2.245	0.000361022267105754	0.000568553283285245
2.25	0.000363288662018889	0.000572551169071725
2.255	0.000365517635419295	0.000645521514956295
2.26	0.000367702981423911	0.000730503497351184
2.265	0.000369841505717105	0.000788186832168707
2.27	0.000371933404965574	0.000827854853426954
2.275	0.000373977588717888	0.000870078021978279
2.28	0.000375966481615112	0.000948235436689402
2.285	0.000377892558458335	0.00103338518766458
2.29	0.000379748325310588	0.00110470427928572
2.295	0.000381525540910145	0.00117767327279368
2.3	0.000383218362049111	0.00123140882888883
2.305	0.000384820323778546	0.00126876934849171
2.31	0.00038632806083057	0.00128890188323723
2.315	0.00038774339720717	0.0012640431446952
2.32	0.000389064824560642	0.00122933423678321
2.325	0.000390295720720201	0.00118177074658427
2.33	0.00039144690863057	0.00108148987319132
2.335	0.000392521169004774	0.000996913165976804
2.34	0.000393515026234987	0.000970035870027913
2.345	0.000394423312868797	0.000972188282613226
2.35	0.000395250371654682	0.000935858454436209
2.355	0.000396010208723268	0.000832924282376722
2.36	0.000396710412610051	0.000757166981196666
2.365	0.000397351749717797	0.000752161623307502
2.37	0.000397929080974928	0.000790359029152867
2.375	0.000398430870837647	0.000871038481530009
2.38	0.000398846948665355	0.000970532017802605
2.385	0.000399176169139006	0.00102477686550204
2.39	0.000399420785924385	0.00103945076875137
2.395	0.000399580126222053	0.00106487524977105
2.4	0.000399646102622094	0.00112976225974023
2.405	0.000399606031199415	0.001224302872249
2.41	0.000399455375711768	0.00127735877243488
2.415	0.00039920044681075	0.00124512891598601
2.42	0.000398844284848125	0.00120485762872638
2.425	0.000398380742489512	0.00122370660397423
2.43	0.000397805323598955	0.00124469010123892
2.435	0.000397117318362451	0.00122401048678803
2.44	0.000396313334600219	0.00120241346266607
2.445	0.00039538556231586	0.0012135663459029
2.45	0.000394332068472056	0.00120475724795325
2.455	0.000393164322595234	0.0011084864722664
2.46	0.000391897052917429	0.00096158009350337
2.465	0.000390534029866347	0.000870752302963009
2.47	0.000389067779783984	0.000871479264961211
2.475	0.00038749060795369	0.000891880448051065
2.48	0.000385801358677083	0.000875494997688503
2.485	0.000384002895933205	0.000831221619714272
2.49	0.00038209528157535	0.000805153175538481
2.495	0.000380080594932805	0.000781815725621284
2.5	0.000377964967328924	0.000724514474386655
2.505	0.000375751591256404	0.000678416451117343
2.51	0.00037344275742452	0.000657749850814848
2.515	0.000371037279500644	0.000651800251687372
2.52	0.000368528584607977	0.000685360161588089
2.525	0.000365917924403824	0.000701190216009695
2.53	0.000363215361713721	0.00065347421544741
2.535	0.000360426633647007	0.000613834165489206
2.54	0.000357546264219988	0.00065084313338863
2.545	0.000354559188800801	0.000754169485530242
2.55	0.000351454032104609	0.000850984303337013
2.555	0.000348227733506039	0.000888131971989429
2.56	0.000344876781650266	0.000905934754037341
2.565	0.000341395435533228	0.000935477228435333
2.57	0.000337782138757399	0.000936005137856149
2.575	0.000334039161149822	0.000880975298406289
2.58	0.000330165077713136	0.000836618942120776
2.585	0.000326163190568182	0.000779187126753554
2.59	0.000322042913062384	0.000667090349171266
2.595	0.000317812867818696	0.000540915851339388
2.6	0.000313476935971338	0.000450081673849263
2.605	0.000309035865703461	0.000393225474282053
2.61	0.00030448994879656	0.000337451270391299
2.615	0.000299836555305481	0.000306644506609149
2.62	0.000295074311457561	0.000281319527700314
2.625	0.000290195725005187	0.000279877361824131
2.63	0.00028519151770657	0.000306011549406957
2.635	0.000280062489520714	0.00027915508325184
2.64	0.000274813421166289	0.000196535784540147
2.645	0.000269444516303546	0.000133438357667099
2.65	0.000263955218689047	8.79502098878382e-05
2.655	0.000258346630893934	1.51131085373413e-05
2.66	0.000252613646178058	-4.00622094635638e-05
2.665	0.000246751552813435	-7.63326552407427e-05
2.67	0.00024076231431598	-0.000159558806164564
2.675	0.000234646729464404	-0.000261795823489962
2.68	0.000228411544806532	-0.000378861421920169
2.685	0.000222073220890725	-0.000560124091840576
2.69	0.000215642812496253	-0.000740572319985948
2.695	0.000209122978822266	-0.000846510085109575
2.7	0.000202517210346905	-0.000929223059035903
2.705	0.000195835526574491	-0.00104876951841205
2.71	0.000189089535978878	-0.00117643874293066
2.715	0.000182282442915361	-0.00122964307979851
2.72	0.000175414352714795	-0.00123824630428513
2.725	0.000168490635631575	-0.00126569261293551
2.73	0.00016151804939105	-0.00130358274756422
2.735	0.000154495603764853	-0.00129246087248669
2.74	0.000147417482361252	-0.0012263593971537
2.745	0.000140279011529872	-0.00114847403408411
2.75	0.000133079547008505	-0.00109416579615227
2.755	0.00012581981534268	-0.00105768032237523
2.76	0.000118506133996347	-0.00104416030689598
2.765	0.000111152692318502	-0.00108059879032155
2.77	0.000103766787878184	-0.00111012206700561
2.775	9.63478906521164e-05	-0.0010837281665731
2.78	8.88922907281564e-05	-0.00101510913796513
2.785	8.13940634306602e-05	-0.000929724811772973
2.79	7.38459313673366e-05	-0.000835914656036346
2.795	6.62445166035335e-05	-0.000755667027317433
2.8	5.85951434688592e-05	-0.000726283032042563
2.805	5.09103435638756e-05	-0.000757660663521851
2.81	4.31995918876962e-05	-0.000798378179470579
2.815	3.54638414150123e-05	-0.000792112410701079
2.82	2.77043110166281e-05	-0.000758846609350996
2.825	1.99258239654697e-05	-0.000741880705052692
2.83	1.2125314549957e-05	-0.000704909900541055
2.835	4.29653812466686e-06	-0.000627601805604996
2.84	-3.55310135069612e-06	-0.000591039851521545
2.845	-1.14103333858828e-05	-0.000622067232703161
2.85	-1.92719865305004e-05	-0.000630390893861072
2.855	-2.71403806926153e-05	-0.000578421181607598
2.86	-3.50132107514527e-05	-0.000521819924745545
2.865	-4.28881081953728e-05	-0.000484369574905265
2.87	-5.0771577784621e-05	-0.000414512098758707
2.875	-5.86671039660016e-05	-0.000326512883381815
2.88	-6.65704670053443e-05	-0.000279543757771198
2.885	-7.44724245652661e-05	-0.000282310888601984
2.89	-8.23568581340563e-05	-0.000327969829438717
2.895	-9.02152994567082e-05	-0.000356133024842876
2.9	-9.80487845222882e-05	-0.000320364207796788
2.905	-0.000105855389294059	-0.000259428041323216
2.91	-0.000113631166331826	-0.000208786173036301
2.915	-0.00012137737480385	-0.000143389906951889
2.92	-0.000129101026404218	-3.61840286829721e-05
2.925	-0.000136809768275552	9.32115987754051e-05
2.93	-0.000144510210374405	0.000212885167606498
2.935	-0.000152206522666973	0.000307492106591311
2.94	-0.000159899435474055	0.000367983560602731
2.945	-0.00016759448007401	0.000424839528989055
2.95	-0.00017529408110267	0.000469935279439722
2.955	-0.000182989735696065	0.000440435027205641
2.96	-0.000190674728944471	0.000376414027560589
2.965	-0.0001983442953446	0.000321685928417418
2.97	-0.000205997847483281	0.000285874113877906
2.975	-0.000213637626862403	0.000265725577807702
2.98	-0.000221263165964235	0.000232315625694869
2.985	-0.000228876636248856	0.000198960219814203
2.99	-0.000236480449773181	0.000172779346412376
2.995	-0.000244069466210362	0.000109123209802718
3	-0.000251635834878442	1.72481361100499e-06
3.005	-0.000259180887901095	-6.93476153720534e-05
3.01	-0.000266704316404467	-0.000116147887006277
3.015	-0.000274193454459594	-0.00023670361548641
3.02	-0.000281637637098734	-0.00038395747271602
3.025	-0.000289030771490204	-0.000485971602996203
3.03	-0.000296363047023537	-0.000582799164108384
3.035	-0.000303627172050556	-0.000680894021437011
3.04	-0.000310827413185303	-0.000717078047335918
3.045	-0.000317977383396879	-0.000669603421622925
3.05	-0.000325084838610614	-0.000620262381916137
3.055	-0.000332144577119173	-0.000655977510158978
3.06	-0.000339147627443466	-0.000745355680558687
3.065	-0.000346086819184032	-0.000827512023761178
3.07	-0.000352956455832153	-0.00089744898345637
3.075	-0.000359750321704233	-0.000971788559734217
3.08	-0.00036646030614775	-0.00105669720817699
3.085	-0.00037307892009063	-0.00113547672803027
3.09	-0.000379602440543743	-0.00118909264310811
3.095	-0.000386034894557012	-0.00119398929036915
3.1	-0.000392382711953164	-0.00116467646577233
3.105	-0.000398648330335327	-0.00114713562464634
3.11	-0.000404828971530279	-0.00116541213096059
3.115	-0.000410919747683884	-0.00120871752764939
3.12	-0.000416916564370203	-0.0012495781971822
3.125	-0.000422813831466821	-0.00129939616626767
3.13	-0.000428615157721885	-0.00131887660883587
3.135	-0.000434332235311558	-0.0012800414231589
3.14	-0.0004399730760215	-0.00124433233373677
3.145	-0.000445538630102875	-0.00126826011215406
3.15	-0.000451022751972007	-0.00134898555328509
3.155	-0.00045641003885523	-0.00148778928749713
3.16	-0.000461682604584337	-0.00166298445817098
3.165	-0.000466829120742101	-0.00180434514336027
3.17	-0.000471838740214282	-0.00191700119928239
3.175	-0.000476702832628931	-0.00201976214497233
3.18	-0.000481419211864478	-0.00206438099213927
3.185	-0.000485986848268116	-0.00207076644888614
3.19	-0.000490399135726451	-0.00209082767461623
3.195	-0.000494643123268738	-0.0021404082172321
3.2	-0.0004987080213097	-0.00217754288206516
3.205	-0.000502587646230445	-0.00216985884915143
3.21	-0.000506279292612009	-0.00211834633305206
3.215	-0.000509783765730628	-0.00203075114692179
3.22	-0.000513106446153218	-0.0019048178141404
3.225	-0.00051625355143279	-0.0017537145674014
3.23	-0.000519229730931925	-0.00160332599042259
3.235	-0.000522039570411313	-0.00146254691311236
3.24	-0.000524683748628054	-0.00134404618019676
3.245	-0.000527157661949122	-0.00126560351249058
3.25	-0.000529459321251355	-0.00119982902696379
3.255	-0.000531586473471453	-0.00113131633535309
3.26	-0.000533532017932685	-0.00108795668514568
3.265	-0.000535291803782816	-0.00104881776342473
3.27	-0.000536863960972786	-0.000992912508988583
3.275	-0.000538250371564203	-0.000910799433357822
3.28	-0.000539452063339555	-0.000822388310874156
3.285	-0.000540473097019282	-0.000728195320632879
3.29	-0.000541324852004404	-0.000596922675362833
3.295	-0.000542010894520659	-0.000480341292484756
3.3	-0.000542521152141213	-0.000454880475796052
3.305	-0.000542847872549193	-0.000466301970740204
3.31	-0.000542996878320149	-0.000405758315057914
3.315	-0.000542978197205208	-0.000292909253361234
3.32	-0.000542801602784643	-0.000190347580340076
3.325	-0.00054247514804862	-0.000113278227889475
3.33	-0.000542004493535615	-5.90726714828913e-05
3.335	-0.000541391805860448	-3.60385831419961e-05
3.34	-0.000540633938080071	-6.76184832604839e-05
3.345	-0.00053972870308587	-0.000117885234258388
3.35	-0.000538678142618339	-0.000151225367886874
3.355	-0.00053748869116454	-0.000167300646863292
3.36	-0.000536162703280258	-0.000201765292419109
3.365	-0.000534694026303648	-0.000297564064458751
3.37	-0.000533080784583219	-0.000401300190062661
3.375	-0.00053132342173308	-0.000480694678120199
3.38	-0.00052941924434558	-0.000571699268609691
3.385	-0.000527366544107599	-0.000674582236574593
3.39	-0.000525166110762951	-0.000763512271841149
3.395	-0.000522816864422827	-0.000846864279427027
3.4	-0.00052030907430251	-0.000970938834013259
3.405	-0.000517629677974145	-0.0011309358926467
3.41	-0.000514773964459749	-0.00125186629308009
3.415	-0.000511748322471048	-0.00128615796613471
3.42	-0.000508560827159858	-0.00127941728799562
3.425	-0.000505212142734934	-0.00130664194115217
3.43	-0.000501701351951111	-0.00135890115355249
3.435	-0.00049803064844098	-0.00138837679337143
3.44	-0.00049419825827642	-0.00142299465039593
3.445	-0.000490199393960251	-0.0014879190692149
3.45	-0.000486030902378104	-0.00155214317916731
3.455	-0.000481690088471687	-0.00160119377793327
3.46	-0.000477176074821724	-0.00163814406462576
3.465	-0.00047249098221252	-0.00165471778347686
3.47	-0.000467636197020296	-0.00166321496498703
3.475	-0.000462613490366841	-0.00167072494803785
3.48	-0.000457421514261735	-0.00168325529946443
3.485	-0.000452048768708361	-0.00174727893411674
3.49	-0.000446488271675271	-0.00181394098169578
3.495	-0.000440746442403629	-0.0017936491227449
3.5	-0.000434836415085572	-0.0017025100597099
3.505	-0.000428765939995488	-0.00162724246462715
3.51	-0.00042253013908622	-0.00163049863322483
3.515	-0.000416122888117119	-0.00166778351400109
3.52	-0.000409547512522097	-0.00164983932642089
3.525	-0.000402803214926113	-0.00161956219350502
3.53	-0.000395878451975364	-0.00166392267100525
3.535	-0.000388768651202836	-0.00170043082952848
3.54	-0.000381477636687812	-0.00165837470036854
3.545	-0.000374013800954866	-0.00156989728761287
3.55	-0.000366382709479822	-0.0014895084035066
3.555	-0.000358579077581188	-0.00146387434230404
3.56	-0.000350592737494524	-0.00147794007901871
3.565	-0.000342416578262443	-0.00147369625351458
3.57	-0.000334043106241675	-0.00144863056362621
3.575	-0.000325467514747103	-0.00141517902956892
3.58	-0.000316698883447352	-0.00129079283243061
3.585	-0.000307746409900194	-0.00111684237176597
3.59	-0.000298611834704059	-0.000988045977612644
3.595	-0.000289299664598593	-0.00085896087536987
3.6	-0.000279817802693769	-0.000692161864340701
3.605	-0.000270172406531379	-0.000524315209268556
3.61	-0.000260362466154652	-0.00041384577038384
3.615	-0.000250392054492787	-0.000300411120203564
3.62	-0.000240273168714536	-0.000123038612320681
3.625	-0.000230012910353527	3.18071853863624e-05
3.63	-0.000219613141943489	0.000127025608313158
3.635	-0.000209072751420409	0.000200888556132115
3.64	-0.000198392915652122	0.000280844813238179
3.645	-0.000187579416677224	0.000379182974174195
3.65	-0.000176635258189584	0.000468326312395742
3.655	-0.000165558021408675	0.000519946815722921
3.66	-0.000154348064243277	0.000568001366277689
3.665	-0.000143013141207779	0.00065974114863744
3.67	-0.000131560478178263	0.000770448169993279
3.675	-0.000119988883665981	0.000834852142227808
3.68	-0.000108297734665403	0.000874051252830336
3.685	-9.64931836223421e-05	0.000950387404443574
3.69	-8.45819946915664e-05	0.00105095933603072
3.695	-7.25707647062064e-05	0.00114224308809519
3.7	-6.04692630352323e-05	0.00123946999206227
3.705	-4.82824438914254e-05	0.00132403289033514
3.71	-3.60106426608157e-05	0.00137029475610912
3.715	-2.3658655833062e-05	0.00141274172565616
3.72	-1.12328390161509e-05	0.00146980756456755
3.725	1.26379925857043e-06	0.00151409549901475
3.73	1.38302718033014e-05	0.00153319486320733
3.735	2.64671749096591e-05	0.00153530359120879
3.74	3.91713761103619e-05	0.00154693245909162
3.745	5.19318402132572e-05	0.00159940239865065
3.75	6.47380189396976e-05	0.00166941571353587
3.755	7.75803538622769e-05	0.00172712382182004
3.76	9.04455878912791e-05	0.00178491254218645
3.765	0.000103329116108276	0.00181212890683136
3.77	0.000116235808497229	0.00177314002213383
3.775	0.000129167783205316	0.0017011638651384
3.78	0.00014212697490779	0.00163006094550732
3.785	0.000155113706712981	0.00157054492818614
3.79	0.000168126302232796	0.00152415827529126
3.795	0.000181167737798929	0.00147003743376719
3.8	0.00019424153889632	0.00140896679680444
3.805	0.000207357725005801	0.0013309861810839
3.81	0.000220520805586574	0.00126881625332345
3.815	0.000233717269703765	0.00130906891812223
3.82	0.000246937566340775	0.00139969868514197
3.825	0.000260179147000285	0.00145724871731722
3.83	0.00027343395958869	0.00151484532723438
3.835	0.00028669213694854	0.00160207599353377
3.84	0.000299947042807581	0.00168600746229078
3.845	0.000313192381387949	0.00175030609961146
3.85	0.000326419503066499	0.00181202458250706
3.855	0.000339616573328599	0.00188704754557816
3.86	0.000352767891278936	0.00197510701906372
3.865	0.000365850584175955	0.00208308182153312
3.87	0.000378847656946415	0.00216933043395799
3.875	0.00039175496863468	0.00217453649326399
3.88	0.000404577452446565	0.00208283220697585
3.885	0.000417322024633848	0.00192971326216251
3.89	0.000429992544217532	0.00176212382873047
3.895	0.000442592884356311	0.00159982024171079
3.9	0.000455128568411217	0.00143782358213795
3.905	0.000467603332391183	0.00128572117804114
3.91	0.000480009501762862	0.00118735394803807
3.915	0.000492335201810156	0.00114919667013496
3.92	0.000504575482564097	0.00111464345954962
3.925	0.00051672759181605	0.00105591226397979
3.93	0.000528785586142833	0.000996818594534894
3.935	0.000540745229052107	0.000943669624468979
3.94	0.000552612939646932	0.000854232720186341
3.945	0.00056440381752721	0.000705827689910704
3.95	0.000576128042791436	0.000550588115034964
3.955	0.000587791431563473	0.000440584555295862
3.96	0.000599389493096409	0.000405978359302739
3.965	0.000610900777006949	0.000483820658565631
3.97	0.000622317089173662	0.000568771771966958
3.975	0.000633646053502891	0.00056184259355608
3.98	0.000644891838783676	0.000521746949664396
3.985	0.000656061479001351	0.00049267114608093
3.99	0.000667159577399097	0.000482470286382822
3.995	0.000678179761041057	0.000530584653166758
4	0.000689110764848216	0.000638601840500324
4.005	0.000699944529501818	0.000756901719849646
4.01	0.000710679274160066	0.000838258991492106
4.015	0.000721306050135254	0.000931935383422627
4.02	0.000731807290461068	0.00108276382476708
4.025	0.000742167488476998	0.00124315212598242
4.03	0.0007523827200278	0.00133569307657126
4.035	0.000762459539716558	0.00133901394986916
4.04	0.000772404160547487	0.00130620756129474
4.045	0.000782221081285426	0.00128125770399327
4.05	0.000791915807801575	0.00125939495794292
4.055	0.00080148757691528	0.00126153348427491
4.06	0.000810930953880005	0.00130856317625654
4.065	0.000820242243800575	0.0013696318612118
4.07	0.000829414347823916	0.00144355552129835
4.075	0.000838440665595068	0.00153008915626885
4.08	0.00084732158060721	0.00158912063743338
4.085	0.000856054743669962	0.00163913915793236
4.09	0.000864633462695622	0.00171932431843086
4.095	0.000873055555928741	0.00179421898036909
4.1	0.000881321643718078	0.0018422500722714
4.105	0.00088943327941387	0.00187664119985748
4.11	0.000897389308509077	0.00192640520712293
4.115	0.000905188087072541	0.00198934765029981
4.12	0.000912829010357628	0.00204903143014848
4.125	0.000920311397383183	0.00210782121424533
4.13	0.000927634532999575	0.0021737992001825
4.135	0.000934799190154515	0.00223891202411617
4.14	0.000941801462984049	0.00232037012162851
4.145	0.000948627055586333	0.00246668845965955
4.15	0.000955261451305386	0.00263891405409755
4.155	0.000961695448540232	0.00277570660370543
4.16	0.000967921940793954	0.00287625025029292
4.165	0.000973929420170499	0.00298242181526525
4.17	0.000979703417165244	0.00310066876495511
4.175	0.00098523324337807	0.00319049048294365
4.18	0.000990514015939971	0.00322214306717767
4.185	0.000995539728428549	0.00321923448068468
4.19	0.00100030195284118	0.00321042689397421
4.195	0.00100480076256717	0.00316098451934575
4.2	0.00100904067054818	0.00305388355979032
4.205	0.00101301889095382	0.00294151515592865
4.21	0.00101673055096101	0.00285053966239248
4.215	0.00102017727954037	0.00274254602478659
4.22	0.00102336714644568	0.00258675255056622
4.225	0.001026304889242	0.00241970099934224
4.23	0.00102898777357161	0.00229565093944725
4.235	0.00103141508798056	0.00219599167276153
4.24	0.00103358726646878	0.00209172394091796
4.245	0.00103550190477178	0.00199573409098055
4.25	0.00103715766409627	0.00191134855050207
4.255	0.00103855743689878	0.0018138868819574
4.26	0.0010397000207834	0.00172137957978244
4.265	0.00104058102264672	0.00165641873654243
4.27	0.00104119999811495	0.00158897895935529
4.275	0.00104155932475	0.00149999487973212
4.28	0.00104166530273685	0.00138720638391496
4.285	0.0010415236849266	0.00127243767944222
4.29	0.00104113716293063	0.00117923753672327
4.295	0.00104050582431837	0.00111315230630424
4.3	0.00103962770049744	0.00106719854473387
4.305	0.00103849680386008	0.00104852936510082
4.31	0.00103710769673548	0.00104339429712059
4.315	0.00103546145550716	0.00100875079537724
4.32	0.00103356049478822	0.000947442288844962
4.325	0.001031399393869	0.000917814027967918
4.33	0.0010289696737878	0.000925975429206043
4.335	0.0010262699071936	0.000901361123519306
4.34	0.00102329719588207	0.000849389608318922
4.345	0.0010200425623162	0.000825804689270941
4.35	0.00101650500634046	0.000782577043379148
4.355	0.00101269325899067	0.000662880182232263
4.36	0.00100861229754241	0.000519646967395779
4.365	0.00100425853994889	0.000426375616644709
4.37	0.000999629835682533	0.000352519848930119
4.375	0.000994728633243437	0.000244699200327616
4.38	0.000989556302420578	0.000124201803269283
4.385	0.000984118297296405	-1.68603931176832e-06
4.39	0.00097843105239685	-0.00017920966645126
4.395	0.000972512563662529	-0.000390726757103169
4.4	0.0009663702984119	-0.000538912924870565
4.405	0.000960005046216294	-0.000603916666947321
4.41	0.000953419757709353	-0.00065808511167911
4.415	0.000946623025788563	-0.000736397660236386
4.42	0.000939624613545753	-0.000809065103715521
4.425	0.000932422016513274	-0.000802362712600901
4.43	0.000925000050133748	-0.00069572499311129
4.435	0.00091735326568728	-0.000607248715961248
4.44	0.000909489813035791	-0.000613418371211655
4.445	0.000901415517408489	-0.000633965128613774
4.45	0.000893131250190176	-0.000611830963924076
4.455	0.000884633849739971	-0.000563011140832764
4.46	0.000875916414823461	-0.00049851085684799
4.465	0.000866975115570209	-0.000443987643062365
4.47	0.000857809804801133	-0.000418630267321704
4.475	0.00084842365790596	-0.000422724981077716
4.48	0.000838824247730589	-0.000459749510161485
4.485	0.00082901685806646	-0.000504743354468063
4.49	0.000818996607672064	-0.000500634759669507
4.495	0.000808758002657274	-0.000466423234983748
4.5	0.000798307852555227	-0.000495013901811646
4.505	0.000787655112664813	-0.000576131542358477
4.51	0.000776800358293058	-0.000612835369770926
4.515	0.000765748716776374	-0.000639554689992574
4.52	0.00075450942234752	-0.000706572800215731
4.525	0.000743085920636808	-0.0007599109891105
4.53	0.000731476104566285	-0.000763335920634679
4.535	0.00071967444226666	-0.000732427686926129
4.54	0.0007076801495635	-0.000717366260960465
4.545	0.000695498983902584	-0.000749479489090742
4.55	0.000683135755806612	-0.000793285591236869
4.555	0.000670596410905974	-0.000835043377536198
4.56	0.00065788496979326	-0.000875534704109765
4.565	0.000644996583075752	-0.000876148479615257
4.57	0.000631929944838634	-0.000865984096280786
4.575	0.000618692686124353	-0.000908949762799912
4.58	0.000605288833668661	-0.0009670042314078
4.585	0.0005917195643169	-0.00099736135218703
4.59	0.00057799269042381	-0.00104657654574606
4.595	0.000564114646059456	-0.00111578179522225
4.6	0.000550083100610362	-0.00114524058198067
4.605	0.000535894391939749	-0.00113833576094848
4.61	0.000521550082744133	-0.00115403550700226
4.615	0.000507049500299794	-0.00118604299441923
4.62	0.000492393333714085	-0.00121523264471285
4.625	0.00047759867416063	-0.00131885832145934
4.63	0.000462684894193488	-0.00148291621374646
4.635	0.000447662957033813	-0.00160934828340865
4.64	0.00043254615620293	-0.00170381406884493
4.645	0.000417349659410279	-0.00179904001503645
4.65	0.000402083668659413	-0.00187088525392362
4.655	0.000386751896007431	-0.00188408873753102
4.66	0.000371357880848616	-0.00185283680639023
4.665	0.000355906235303395	-0.00180625146878778
4.67	0.000340393472495073	-0.00172508269215205
4.675	0.000324804174410384	-0.00157379490718828
4.68	0.000309125853626604	-0.00139208425327116
4.685	0.000293357617786781	-0.00126454672720226
4.69	0.000277498537840689	-0.00119396747959439
4.695	0.000261545147117664	-0.00113618120190392
4.7	0.000245500945065538	-0.00110970385340135
4.705	0.00022937328468172	-0.00113895848194429
4.71	0.000213161222126338	-0.00116563592697096
4.715	0.000196866634174917	-0.00118977958568786
4.72	0.000180496716063749	-0.00125475878162873
4.725	0.000164054921172888	-0.00133287354388306
4.73	0.000147546685967535	-0.00141294817288136
4.735	0.000130982032885327	-0.00151850128075181
4.74	0.000114368586490509	-0.00163178920050797
4.745	9.77116946308358e-05	-0.00172579730744865
4.75	8.10213510651279e-05	-0.00182591734486027
4.755	6.43060665895184e-05	-0.00192985608870852
4.76	4.75706975617642e-05	-0.00200975417620545
4.765	3.08243083207847e-05	-0.00208448086397189
4.77	1.40794327000757e-05	-0.00217578566669708
4.775	-2.65552469250502e-06	-0.00225550589493283
4.78	-1.93750818890712e-05	-0.00230089815445277
4.785	-3.60681913827874e-05	-0.0023429364304038
4.79	-5.27205698858353e-05	-0.00240143775451939
4.795	-6.93238126935681e-05	-0.00243987573605837
4.8	-8.58801874134638e-05	-0.0024105793507536
4.805	-0.000102395372668306	-0.0023224062128528
4.81	-0.00011887435155868	-0.00221633670624367
4.815	-0.000135319987472997	-0.00212409338018427
4.82	-0.000151724271192729	-0.00208389343645991
4.825	-0.000168077998218953	-0.00208603070451692
4.83	-0.000184379380743286	-0.0020756840709293
4.835	-0.000200629149831056	-0.00203754843196538
4.84	-0.000216831693951493	-0.0019812782118277
4.845	-0.000232979720063769	-0.0019670625889994
4.85	-0.000249050376758713	-0.00205095362363451
4.855	-0.000265033406622667	-0.00213868122206986
4.86	-0.000280940379742471	-0.00211155708640959
4.865	-0.000296781740777039	-0.00201337517073134
4.87	-0.000312557368164768	-0.00195909748824326
4.875	-0.000328271357245443	-0.00194016980844833
4.88	-0.000343926789705879	-0.00192551265529404
4.885	-0.000359519508389682	-0.00194801163682993
4.89	-0.000375045145679686	-0.00201062856658213
4.895	-0.000390500402875317	-0.00208443293138045
4.9	-0.00040587593591437	-0.00218484058451121
4.905	-0.000421155885870118	-0.00233737466225309
4.91	-0.000436326029214608	-0.00250270569429539
4.915	-0.000451373935113798	-0.00264909831639286
4.92	-0.000466292186973446	-0.00276085178951915
4.925	-0.000481077379570504	-0.00283410658607206
4.93	-0.000495718312494247	-0.0029141757388512
4.935	-0.000510203114136509	-0.00300859490688735
4.94	-0.000524536237945943	-0.00303343033934507
4.945	-0.000538717761734968	-0.00301251753482586
4.95	-0.000552732447200318	-0.00304670901786105
4.955	-0.000566567061744411	-0.00311930612129981
4.96	-0.000580215323503279	-0.00315582682734061
4.965	-0.000593667723241534	-0.00316273125687912
4.97	-0.00060691931666656	-0.00314907648377196
4.975	-0.000619975233173686	-0.00308641573555187
4.98	-0.000632840226344355	-0.0029864450993075
4.985	-0.000645515336159173	-0.0028927490749523
4.99	-0.000658000266430224	-0.00282299204726165
4.995	-0.000670294755136568	-0.00276649487207195
5	-0.000682394823232342	-0.00272912738514979
5.005	-0.000694293386488222	-0.00272043399351801
5.01	-0.000705980568181429	-0.00273823630629562
5.015	-0.000717444731318	-0.00277266866016576
5.02	-0.000728678684170096	-0.00279261089973013
5.025	-0.000739675391807687	-0.00279395181539415
5.03	-0.000750424345643117	-0.00279897795291644
5.035	-0.000760918955830805	-0.00279299307172369
5.04	-0.000771159752306879	-0.0027426933384903
5.045	-0.000781150389362138	-0.0026486995801028
5.05	-0.000790890915951201	-0.00255084944422278
5.055	-0.000800378798708889	-0.00247288543875148
5.06	-0.000809609516746442	-0.00241255397944888
5.065	-0.000818578464430761	-0.00235767090633322
5.07	-0.000827280901011935	-0.00230285308981612
5.075	-0.000835706917539322	-0.0022671088900924
5.08	-0.000843849788841034	-0.00223295115672085
5.085	-0.000851714450205672	-0.00214654501054157
5.09	-0.00085931464976694	-0.00199023949659408
5.095	-0.000866657686208974	-0.00183220010815046
5.1	-0.000873740111292846	-0.00174624399196205
5.105	-0.000880554828414297	-0.00172020481902324
5.11	-0.00088709219513877	-0.00171999691242048
5.115	-0.000893344324647851	-0.0017198421145915
5.12	-0.000899304324096905	-0.00171222747834414
5.125	-0.000904959771093475	-0.00172109405847974
5.13	-0.000910292620650239	-0.00175916968532403
5.135	-0.000915288960029086	-0.00178574539918001
5.14	-0.0009199497240478	-0.00172826949469688
5.145	-0.000924279395006776	-0.00159500981601167
5.15	-0.000928280828933235	-0.00143914626433189
5.155	-0.000931966528315275	-0.00125052127782447
5.16	-0.000935348207607325	-0.00103762471152505
5.165	-0.000938428365957219	-0.00086110880694269
5.17	-0.000941208867310786	-0.000729072094017512
5.175	-0.000943692930028727	-0.000610162711009233
5.18	-0.000945882684061645	-0.000501037155201369
5.185	-0.000947776075087575	-0.000426010322188896
5.19	-0.000949367137365339	-0.000396065099523554
5.195	-0.000950654461073102	-0.000366639855547083
5.2	-0.000951645290910833	-0.000293273919432911
5.205	-0.000952349502056462	-0.000193713443165189
5.21	-0.000952769930305776	-0.000137805820797958
5.215	-0.00095290389181965	-0.00014006457309163
5.22	-0.000952744253924615	-0.000173357283603413
5.225	-0.000952280775362821	-0.000236173928652421
5.23	-0.000951508202644223	-0.000282535522660277
5.235	-0.000950422471397669	-0.000307304810910391
5.24	-0.000949023618339044	-0.000316454321251598
5.245	-0.000947319157307092	-0.000273426227708208
5.25	-0.000945312727709898	-0.00022627748848529
5.255	-0.000943003829368856	-0.000217267094415818
5.26	-0.000940391979004636	-0.000215601781656128
5.265	-0.000937475072075835	-0.000214625374437683
5.27	-0.000934252520346516	-0.000218615565683303
5.275	-0.000930728207121349	-0.000196409664104932
5.28	-0.000926901185893237	-0.000185576257109153
5.285	-0.000922765782148057	-0.000218355647683728
5.29	-0.000918319625232931	-0.00024055168970052
5.295	-0.000913565772906783	-0.000223574704963688
5.3	-0.000908514447615324	-0.000164548147150051
5.305	-0.000903172581747252	-0.00010914931255784
5.31	-0.000897532302637106	-0.000140460176787828
5.315	-0.00089158105120859	-0.000225772641844961
5.32	-0.000885312273970489	-0.000276672372669133
5.325	-0.000878720689392353	-0.000298440352145343
5.33	-0.00087180197918321	-0.000315724719170149
5.335	-0.000864555241072931	-0.000307509658160896
5.34	-0.000856981220175836	-0.000262637101116876
5.345	-0.000849075400375674	-0.000228987752086234
5.35	-0.000840830917682683	-0.000216238832709987
5.355	-0.000832243987727047	-0.000170068427908501
5.36	-0.000823311346597034	-9.94530183003119e-05
5.365	-0.000814035368093746	2.4375038123918e-06
5.37	-0.000804421990560739	0.000148864708411145
5.375	-0.000794469402438613	0.00027825390993519
5.38	-0.000784171093798714	0.000367415397554717
5.385	-0.000773530178077635	0.000500191484445873
5.39	-0.000762557347188151	0.000708901804885997
5.395	-0.000751260988402781	0.000919902711358915
5.4	-0.000739649756602832	0.00111440692245647
5.405	-0.000727731658510721	0.00130771195254365
5.41	-0.000715515368805505	0.00149699002426084
5.415	-0.000703008911311507	0.00167817645978031
5.42	-0.000690214998540254	0.00180732481585598
5.425	-0.000677142509975982	0.00194650380544423
5.43	-0.000663803638373875	0.00211768407634519
5.435	-0.000650206885820261	0.0022458685063892
5.44	-0.000636358208216698	0.00233248046237523
5.445	-0.00062225920679651	0.0023947063690885
5.45	-0.00060790986278566	0.00242871669320128
5.455	-0.000593315329259448	0.00246170727155842
5.46	-0.000578481789590537	0.00250370009893473
5.465	-0.000563411445613033	0.00252804271736877
5.47	-0.000548102990069732	0.00252142708452375
5.475	-0.000532552647865434	0.00249010704511075
5.48	-0.000516765132882329	0.00248549673760733
5.485	-0.000500750811647686	0.00252871767233724
5.49	-0.000484520788085413	0.0025926716693817
5.495	-0.00046808384806756	0.00264456016224457
5.5	-0.000451447937421534	0.00267860390928177
5.505	-0.000434621614706653	0.00270499267539654
5.51	-0.000417603186751709	0.00268985377253194
5.515	-0.000400384334795091	0.00261579704899469
5.52	-0.000382960448206545	0.00252576282057028
5.525	-0.000365336516700644	0.00248256955891386
5.53	-0.000347525322193324	0.00250536961291229
5.535	-0.000329532759748148	0.00253208211564895
5.54	-0.000311360032627775	0.00252279655339504
5.545	-0.000293014078819509	0.00251282368853335
5.55	-0.000274499672738617	0.00251281201331693
5.555	-0.000255824431269071	0.00252220791611392
5.56	-0.000237000731369289	0.00254854812881795
5.565	-0.000218034423362471	0.00256238068347603
5.57	-0.00019892219845434	0.00252612885259901
5.575	-0.000179661502845263	0.00245657343198182
5.58	-0.000160254539272578	0.00239890854647183
5.585	-0.000140710083081188	0.00238444818883238
5.59	-0.000121043957711859	0.00241717990070317
5.595	-0.000101266682166804	0.00245251503290583
5.6	-8.13810313093238e-05	0.00244415586509588
5.605	-6.13808115853899e-05	0.00237322017467811
5.61	-4.126099747131e-05	0.00227525503005626
5.615	-2.10257373532178e-05	0.00220671486338646
5.62	-6.76094064262553e-07	0.00216548752419702
5.625	1.97856406615153e-05	0.00213609386268332
5.63	4.03529186261953e-05	0.00212668699463163
5.635	6.10236668461139e-05	0.002123285239019
5.64	8.17967320598725e-05	0.00211627445144368
5.645	0.000102666902157313	0.00212264916271928
5.65	0.000123630588769782	0.00214195850594985
5.655	0.000144677397355454	0.00218990557384543
5.66	0.000165795990909522	0.00226130166230117
5.665	0.00018698715257705	0.00230019429615663
5.67	0.000208246640878043	0.00232084317011605
5.675	0.000229562307414309	0.00237395899872193
5.68	0.000250925022519485	0.00244663484564708
5.685	0.000272331114931345	0.00249436088742137
5.69	0.000293780837568099	0.00250359775101842
5.695	0.000315271271718193	0.00250704274895811
5.7	0.000336799129329334	0.00252176517856933
5.705	0.000358363509488042	0.00253762267193866
5.71	0.000379950379355246	0.00259328854288368
5.715	0.000401540112005539	0.00270405151850021
5.72	0.000423123800945847	0.00280275863491837
5.725	0.000444697563093836	0.00284787257495904
5.73	0.000466257400273223	0.00286046898764185
5.735	0.000487791888314454	0.00289128342906324
5.74	0.000509283556929886	0.00295886715661731
5.745	0.000530721025835123	0.00302052603931177
5.75	0.000552098334595461	0.0030396090469897
5.755	0.00057340833068181	0.0030254931890685
5.76	0.000594643403140054	0.00300139991920627
5.765	0.000615792939330851	0.00298089265575707
5.77	0.000636845748305832	0.00295908918454235
5.775	0.000657794990661797	0.00291904426064643
5.78	0.000678639870102784	0.00283590263057239
5.785	0.000699387851107161	0.00270289031574912
5.79	0.000720041548863231	0.00255212499384296
5.795	0.000740598026030182	0.00242672079540832
5.8	0.000761055637041694	0.00233162219986024
5.805	0.000781408400592467	0.00226601069886176
5.81	0.000801643175459527	0.00224019535459695
5.815	0.000821753432988763	0.00222416889961097
5.82	0.000841740160474338	0.00217924114383634
5.825	0.000861603374213385	0.00210909508737952
5.83	0.000881343703947208	0.00204030002912095
5.835	0.00090095368277368	0.00200875636869664
5.84	0.000920416760957954	0.00203748342773312
5.845	0.000939716505351398	0.00210150245178582
5.85	0.00095884435456791	0.00214182787213175
5.855	0.000977801460536666	0.00212149276263162
5.86	0.000996587392070356	0.00206435477132178
5.865	0.00101519783653194	0.00201387449814782
5.87	0.00103362893861407	0.00197687566741076
5.875	0.00105187862543815	0.00193956108650788
5.88	0.00106993833907502	0.00191890941633749
5.885	0.00108779753475826	0.00192232429695207
5.89	0.00110545445378767	0.00191284205036586
5.895	0.00112290700263882	0.00187966604859074
5.9	0.00114015257859108	0.00184013847686878
5.905	0.00115719537836901	0.00178555032778724
5.91	0.00117404584723049	0.00170118980220739
5.915	0.00119070629903009	0.00163286342888375
5.92	0.00120716710142915	0.00164381695738648
5.925	0.00122341617522432	0.00172149789949725
5.93	0.00123943997561126	0.00182454345567649
5.935	0.0012552223695058	0.00193952758163842
5.94	0.00127074712470471	0.00205994257160416
5.945	0.00128600028949229	0.00216728695320623
5.95	0.00130097135714111	0.0022420899982765
5.955	0.00131565530705308	0.00226985807473896
5.96	0.00133005246960638	0.00224783450318566
5.965	0.0013441592464282	0.00220890814044422
5.97	0.00135796713433799	0.00218422239011506
5.975	0.00137147315996362	0.00215391236277014
5.98	0.00138467628915604	0.00209873786660679
5.985	0.00139757236596715	0.00203803596820922
5.99	0.00141015315786621	0.00199739474574456
5.995	0.00142241278533107	0.00196434475370559
6	0.00143434520212954	0.00192649970390548
6.005	0.00144593886467372	0.00190033437990265
6.01	0.00145718514204565	0.00187668210803596
6.015	0.00146808543796386	0.00181265260835708
6.02	0.00147864553020365	0.0016981370536983
6.025	0.00148887234861284	0.00155787212047833
6.03	0.00149877477390581	0.00141505348608265
6.035	0.00150835133668573	0.00131585626938098
6.04	0.00151759158003109	0.00129126145836447
6.045	0.00152649022695766	0.00129120744817512
6.05	0.00153505194483856	0.00124962112377814
6.055	0.00154328123220724	0.00118248605975884
6.06	0.00155117490024333	0.00115624935129854
6.065	0.0015587277991936	0.00117576628482563
6.07	0.00156593536045802	0.00120830955846509
6.075	0.0015727955091267	0.00123117396779972
6.08	0.00157930402494739	0.00126212183311927
6.085	0.00158545321685351	0.00132028730289816
6.09	0.00159123597064466	0.00138810275767659
6.095	0.00159665280461637	0.00142155518550495
6.1	0.00160170878975946	0.00140946895206869
6.105	0.0016063993061606	0.00142903840772325
6.11	0.00161071756951149	0.00149173879099303
6.115	0.00161465916146155	0.0015469500250736
6.12	0.0016182175663479	0.00159719150560343
6.125	0.00162138577036089	0.0016557113112627
6.13	0.00162415954142829	0.00170538613666354
6.135	0.00162653949503639	0.00172053134453765
6.14	0.00162852912116943	0.00170644356030827
6.145	0.00163012995689643	0.00169193256107302
6.15	0.00163133058849667	0.0017385793966193
6.155	0.00163211133470176	0.0018574830216021
6.16	0.00163246091286308	0.0019486735481922
6.165	0.00163237307065386	0.00197711335411547
6.17	0.00163184644522552	0.00196317503615166
6.175	0.00163089066584874	0.00188575821411464
6.18	0.00162951528222858	0.00176834315990195
6.185	0.00162772196361864	0.00168051869993535
6.19	0.00162550676780764	0.00164384318218794
6.195	0.00162286313378252	0.00163473734141504
6.2	0.00161978930290716	0.0016100192519629
6.205	0.0016162913344767	0.00153906175113283
6.21	0.00161237256361842	0.00146250232696996
6.215	0.00160802609909675	0.00144929693744277
6.22	0.00160324168046352	0.00147858820840424
6.225	0.00159800625527211	0.00151344489670455
6.23	0.00159230271625498	0.00156554101475999
6.235	0.00158612387143934	0.00157584516377235
6.24	0.00157947755442215	0.00147292509073206
6.245	0.00157237587619399	0.00131300339777816
6.25	0.00156482735235505	0.00115696223595317
6.255	0.00155683346495096	0.00103593101296011
6.26	0.0015483932664292	0.000941432862824261
6.265	0.00153950682564491	0.000844753422203075
6.27	0.00153016698142099	0.000777554524892459
6.275	0.00152035997894381	0.000763951432821048
6.28	0.00151007663746615	0.000739184860444842
6.285	0.0014993144731114	0.000655955873287942
6.29	0.00148807322089466	0.000535919016035759
6.295	0.00147635413317455	0.000401403083682886
6.3	0.00146415931471166	0.000249233866265141
6.305	0.00145148780088749	9.7044958765055e-05
6.31	0.00143834223069611	-6.66848588606611e-05
6.315	0.00142472982034328	-0.000267765410303324
6.32	0.00141065107908298	-0.000455252735527279
6.325	0.00139610407967772	-0.000610107679716922
6.33	0.00138108795201771	-0.000770085115205255
6.335	0.0013656005194445	-0.000932015955576517
6.34	0.00134964802719247	-0.00112647977476708
6.345	0.00133323892488774	-0.00135737703391197
6.35	0.00131637141376932	-0.00154124740009673
6.355	0.00129904597024513	-0.00169995319293709
6.36	0.00128127053866421	-0.00190997226261312
6.365	0.00126305156159691	-0.00213151563180944
6.37	0.00124439460510155	-0.00232797886907631
6.375	0.00122530457825834	-0.00251450158891008
6.38	0.00120578495280066	-0.00269468118096141
6.385	0.00118583930301675	-0.00286529550114033
6.39	0.00116547151655828	-0.0030315942441933
6.395	0.0011446846398531	-0.00318901224101236
6.4	0.0011234844104885	-0.00334859906058641
6.405	0.0011018800774799	-0.0035290678133144
6.41	0.00107987822171549	-0.00369838829234433
6.415	0.00105748771741297	-0.00385831343187112
6.42	0.00103472012957169	-0.00402750296630526
6.425	0.0010115837715083	-0.0041815394788827
6.43	0.000988083098452405	-0.00429801672150111
6.435	0.000964218071435662	-0.00437312249298829
6.44	0.00093998722133877	-0.00442209628763872
6.445	0.000915392505683698	-0.00447513031000028
6.45	0.00089043652074698	-0.0045380741347552
6.455	0.000865123013601473	-0.004606109928743
6.46	0.000839463572344008	-0.00470489504186459
6.465	0.000813474716931862	-0.00484262452668431
6.47	0.000787171590924472	-0.00498579431377764
6.475	0.000760567109424114	-0.00510447405635977
6.48	0.000733675236733765	-0.00520182046781863
6.485	0.000706510173894743	-0.00528508471529005
6.49	0.000679082970677959	-0.00534025668602602
6.495	0.000651397354580865	-0.0053422683882033
6.5	0.00062345689964332	-0.00530018782724357
6.505	0.000595268849343053	-0.00524146450777663
6.51	0.000566836793540321	-0.00517151279602933
6.515	0.000538165571043644	-0.00509015676367384
6.52	0.00050926413455053	-0.00500839769609574
6.525	0.000480139345437713	-0.00492610373065125
6.53	0.000450794551158328	-0.00482663876027967
6.535	0.000421226351547598	-0.00468769152456076
6.54	0.000391422181426133	-0.00450124712030571
6.545	0.000361370938745958	-0.00429193281444104
6.55	0.000331067204483337	-0.00410703283833032
6.555	0.000300510576458036	-0.00398292822896903
6.56	0.000269708060466153	-0.00392933281042351
6.565	0.000238666594157495	-0.00392407920731855
6.57	0.000207396897944443	-0.00395625911936629
6.575	0.000175919518316556	-0.00403695108818035
6.58	0.000144246318186945	-0.00412412383730461
6.585	0.000112378724972405	-0.00416421287129857
6.59	8.03181973524373e-05	-0.00415624209875806
6.595	4.80623549311009e-05	-0.00412402746132908
6.6	1.56082934701677e-05	-0.00408466703079714
6.605	-1.70393097300468e-05	-0.00407083506301924
6.61	-4.986455391365e-05	-0.00411969970854059
6.615	-8.28477671675747e-05	-0.00422540637839918
6.62	-0.000115966241890208	-0.00436165516705698
6.625	-0.000149194135215947	-0.00450125808812592
6.63	-0.000182516474296018	-0.00460199853138524
6.635	-0.000215922463525675	-0.00464319377269488
6.64	-0.000249398821008644	-0.00463463611978294
6.645	-0.000282937952273398	-0.00458823145942657
6.65	-0.000316538303168435	-0.0044896374082572
6.655	-0.000350202679967222	-0.0043403983907377
6.66	-0.000383929518153154	-0.00417203668251104
6.665	-0.000417714013895828	-0.00400543580047446
6.67	-0.000451560432659469	-0.00383629448226192
6.675	-0.000485475592182072	-0.00364788605086277
6.68	-0.000519462990586116	-0.00345975041629711
6.685	-0.000553521170570946	-0.00330791392716868
6.69	-0.000587642756448361	-0.00321302742341733
6.695	-0.000621813449961945	-0.00318530098085328
6.7	-0.000656016083431946	-0.00320507318472441
6.705	-0.000690240831290826	-0.00323170134217475
6.71	-0.000724480802919289	-0.00323279441403433
6.715	-0.000758734140535838	-0.00319742715504093
6.72	-0.000793002873630774	-0.00313712200955572
6.725	-0.000827281810410426	-0.00307772707059204
6.73	-0.000861562618495386	-0.00304683063555598
6.735	-0.000895839671644143	-0.00303182722906506
6.74	-0.000930111994850912	-0.00300728019308584
6.745	-0.000964375260244487	-0.00298198987846769
6.75	-0.000998616843659279	-0.00298669375001341
6.755	-0.0010328213561671	-0.00303402382742772
6.76	-0.00106697267464937	-0.00310248732424281
6.765	-0.00110105871709475	-0.00316062503135584
6.77	-0.00113507060089775	-0.00319315408476765
6.775	-0.00116899920322038	-0.00320052689764393
6.78	-0.00120283705868666	-0.00319181350002623
6.785	-0.00123657704486857	-0.00316804065461074
6.79	-0.00127021542313285	-0.00312423934082077
6.795	-0.00130375593660949	-0.00304480853083805
6.8	-0.00133720775906375	-0.00292821160669037
6.805	-0.00137057308640929	-0.00281337904820245
6.81	-0.00140384148816885	-0.00275771463610112
6.815	-0.00143699746764452	-0.0027799575622544
6.82	-0.00147002932874423	-0.00283328473644379
6.825	-0.00150293370740356	-0.00286688146065202
6.83	-0.00153570545113949	-0.00287895057032506
6.835	-0.00156833668760219	-0.00289367131045466
6.84	-0.00160082447337448	-0.00290944309244447
6.845	-0.00163316805473973	-0.00291555891419589
6.85	-0.00166535993752979	-0.00293439711815251
6.855	-0.00169738518368008	-0.00299610461531308
6.86	-0.00172922775252063	-0.00309544824459304
6.865	-0.00176087757559415	-0.0031843561844758
6.87	-0.00179233435899002	-0.00322649068617901
6.875	-0.00182359190921731	-0.00324446323276147
6.88	-0.00185463718410558	-0.00327779672581215
6.885	-0.00188545924392621	-0.00333513531104273
6.89	-0.00191604288625179	-0.00340088819494614
6.895	-0.00194637826321786	-0.00345119401025775
6.9	-0.00197646201957929	-0.0034699554023037
6.905	-0.00200628944490371	-0.00345289152629491
6.91	-0.00203586097215491	-0.0034137263370461
6.915	-0.00206517363727443	-0.00337024341221709
6.92	-0.00209421681371598	-0.00335169517090896
6.925	-0.00212297880830649	-0.00336510289165104
6.93	-0.00215145112965982	-0.00338429195489601
6.935	-0.00217962658213961	-0.00339148324949683
6.94	-0.00220749801067521	-0.003384563359932
6.945	-0.00223505818507288	-0.00337722723216859
6.95	-0.00226229398853719	-0.00338099465685322
6.955	-0.00228919731129653	-0.00338142908704086
6.96	-0.0023157711314564	-0.0033425094282171
6.965	-0.00234201892450801	-0.0032622082396235
6.97	-0.00236793427906149	-0.0031950443431865
6.975	-0.00239350322371595	-0.00317857318396464
6.98	-0.00241871778803466	-0.00318549695831531
6.985	-0.00244357448419201	-0.0031744322999298
6.99	-0.00246806702971576	-0.00314763056062039
6.995	-0.00249218434027012	-0.0031365189244451
7	-0.00251591205004643	-0.00314939572339311
7.005	-0.00253923743466385	-0.00317067184297381
7.01	-0.00256214718812787	-0.00318287786879811
7.015	-0.00258463184662004	-0.00316967137797814
7.02	-0.00260668848211763	-0.00311737680426861
7.025	-0.00262831300533366	-0.00303253558531093
7.03	-0.00264949856236667	-0.00293718356675615
7.035	-0.0026702410842273	-0.00283567425188121
7.04	-0.0026905388464043	-0.00272049021811415
7.045	-0.00271038399493979	-0.00261017893652514
7.05	-0.00272976192320241	-0.00252549754350216
7.055	-0.00274866906637773	-0.00243111919892929
7.06	-0.00276711351243234	-0.0022882049601385
7.065	-0.00278509330272407	-0.00211824756002569
7.07	-0.00280259903111383	-0.00198057611931917
7.075	-0.00281962482237086	-0.00187154406052818
7.08	-0.00283617278583525	-0.00174619340065551
7.085	-0.0028522448101901	-0.00159935701596107
7.09	-0.002867837831221	-0.00145692932759272
7.095	-0.00288295060572145	-0.00133419855726328
7.1	-0.00289757825991853	-0.00123110096191399
7.105	-0.0029117140418131	-0.00114609987743375
7.11	-0.00292535655737509	-0.00105893944496562
7.115	-0.00293850892744368	-0.000950608884394273
7.12	-0.00295117148231739	-0.000836040150413576
7.125	-0.00296334194456183	-0.000737973186831159
7.13	-0.00297502377019049	-0.000641825706494953
7.135	-0.00298622354443905	-0.000533744362453527
7.14	-0.00299694035127743	-0.000444869985965497
7.145	-0.00300716752125116	-0.00040832515402029
7.15	-0.00301689573219884	-0.000416517114613592
7.155	-0.00302611781989081	-0.000433419018808927
7.16	-0.00303482829480151	-0.000438912590546202
7.165	-0.0030430242267944	-0.000427253566261151
7.17	-0.00305071080486208	-0.000380788087764065
7.175	-0.00305789304024096	-0.000310942471035871
7.18	-0.00306457114392638	-0.000255807027452805
7.185	-0.00307074288211492	-0.000231932733326451
7.19	-0.00307640750729366	-0.000220410292337403
7.195	-0.00308157031614131	-0.000188193875481475
7.2	-0.00308623341600596	-0.000155021945207723
7.205	-0.00309039063177913	-0.000170276764549442
7.21	-0.00309403764276226	-0.000212972964541354
7.215	-0.00309717408079512	-0.000239863177042783
7.22	-0.0030998003756456	-0.000251292313103452
7.225	-0.00310191532547888	-0.000272815401228447
7.23	-0.00310351792973917	-0.000305854445166505
7.235	-0.00310460658977506	-0.00034089814991283
7.24	-0.00310517360850222	-0.000401358758762669
7.245	-0.00310521206245949	-0.000478340168141695
7.25	-0.00310472295099369	-0.00051724422692773
7.255	-0.00310370755051471	-0.000525907079684074
7.26	-0.00310216155456635	-0.000552268857660179
7.265	-0.00310007548351815	-0.000617290213597369
7.27	-0.00309744408233476	-0.000670282532389638
7.275	-0.00309426141275508	-0.000699561588788684
7.28	-0.00309052187561208	-0.000723052274385318
7.285	-0.00308623142542774	-0.000692794265236457
7.29	-0.00308139712765986	-0.000615368306526919
7.295	-0.00307602198121995	-0.000543899030213067
7.3	-0.00307010749795254	-0.000494935100546749
7.305	-0.00306365683062205	-0.000444433378221378
7.31	-0.00305667387511056	-0.000384874030561485
7.315	-0.00304915811464403	-0.000344645820413627
7.32	-0.00304109796975091	-0.000368463205181572
7.325	-0.00303247867159144	-0.000437824242498145
7.33	-0.00302329381383216	-0.00046344545414816
7.335	-0.00301353566445766	-0.000455844437497626
7.34	-0.00300319510802055	-0.000448478401585721
7.345	-0.00299226894777272	-0.00040973034497137
7.35	-0.00298076199819647	-0.00030092296511259
7.355	-0.00296868273362916	-0.000134786315199711
7.36	-0.00295603914102321	4.8051775713229e-05
7.365	-0.00294283876569974	0.000229977142048951
7.37	-0.00292908700099781	0.000404188386818142
7.375	-0.00291478626020611	0.000560834344326483
7.38	-0.00289993892364923	0.000703669887377946
7.385	-0.00288455243278044	0.000862621542518668
7.39	-0.0028686347187698	0.00103411314995322
7.395	-0.00285218691854843	0.00116594258432964
7.4	-0.0028352105660959	0.00126662773181809
7.405	-0.00281771490529944	0.00140476566575661
7.41	-0.00279970993774481	0.00156035378095236
7.415	-0.0027812051919212	0.00169193455730934
7.42	-0.0027622049275878	0.00179217281405144
7.425	-0.00274269908595618	0.00180443041872113
7.43	-0.00272267765395319	0.00178003956462161
7.435	-0.0027021444096965	0.00183175528341521
7.44	-0.00268110864508984	0.00194962845063438
7.445	-0.00265957398358086	0.00204236061353339
7.45	-0.00263754051176042	0.00209767147835291
7.455	-0.00261501507758435	0.00218744087351352
7.46	-0.0025920102276516	0.00233089972708575
7.465	-0.00256853049295046	0.00244757357060942
7.47	-0.00254456955264959	0.00248064059878716
7.475	-0.00252012609670259	0.00251029708617269
7.48	-0.00249520919165805	0.00261216116037787
7.485	-0.00246983349598909	0.00276848081374898
7.49	-0.0024440068721256	0.00289895599065308
7.495	-0.0024177291676798	0.0029666490719588
7.5	-0.0023910018050584	0.00302132838460645
7.505	-0.00236383031805505	0.00310088466502307
7.51	-0.00233622498861263	0.00321043128273673
7.515	-0.00230819418042625	0.00331638624689059
7.52	-0.00227974843955679	0.0034167839485716
7.525	-0.00225090420984958	0.00354154093684086
7.53	-0.00222167664776919	0.00367149071110202
7.535	-0.00219207796721668	0.00377376413320098
7.54	-0.00216211088918831	0.00381316628234676
7.545	-0.00213177216241477	0.00378941488729584
7.55	-0.00210106353134368	0.0037514516988227
7.555	-0.00206998736833516	0.00372400314319577
7.56	-0.002038541707368	0.00368775674057736
7.565	-0.00200673040813571	0.0036592570687405
7.57	-0.0019745723885509	0.00369795555710325
7.575	-0.00194208332342774	0.00377657550380794
7.58	-0.00190926277573863	0.00379968131534392
7.585	-0.00187610389662007	0.00374305796708789
7.59	-0.00184260612668006	0.00367480602694515
7.595	-0.00180877287756974	0.00364400070746516
7.6	-0.00177460258426914	0.00362807039546508
7.605	-0.00174010297560905	0.00364050991080043
7.61	-0.00170529156921289	0.00371496328744359
7.615	-0.0016701802616073	0.00381265720917885
7.62	-0.00163478014971587	0.00389686791915503
7.625	-0.00159910064206278	0.00395961640359417
7.63	-0.00156314353719756	0.00398770232685409
7.635	-0.00152690434845487	0.00397015558868387
7.64	-0.00149038104483695	0.00393574853140316
7.645	-0.00145358241311842	0.00394337091826214
7.65	-0.00141652228406132	0.00401061181758668
7.655	-0.00137921350240741	0.00410431275737867
7.66	-0.00134167081268097	0.00420079019130214
7.665	-0.00130390692979171	0.00428687231707282
7.67	-0.00126592722302462	0.00433847492306683
7.675	-0.00122772816895055	0.00433282653172753
7.68	-0.0011893062716031	0.00429276895892731
7.685	-0.00115066977428895	0.004280785150358
7.69	-0.00111183277091026	0.00432833656049939
7.695	-0.00107280806345613	0.00440599920587833
7.7	-0.00103360256454976	0.00446498638153922
7.705	-0.000994218841702957	0.00449031102011422
7.71	-0.00095466433327692	0.00450958825024131
7.715	-0.000914949413568179	0.00454709342218361
7.72	-0.000875086027058069	0.00460515604554941
7.725	-0.000835089103613449	0.00467546431221317
7.73	-0.00079496980441219	0.00473990858292351
7.735	-0.000754735168413418	0.00477735895807684
7.74	-0.000714387427977854	0.00477621790945657
7.745	-0.000673931194781589	0.00476198937442002
7.75	-0.000633377581718582	0.00475836362531241
7.755	-0.000592725213526044	0.00474217059649104
7.76	-0.000551969079419203	0.00469575163923106
7.765	-0.000511117123732896	0.00466193398550066
7.77	-0.000470182842831404	0.004686098881537
7.775	-0.000429175409917576	0.00473770551781845
7.78	-0.000388101402650641	0.00478638542002587
7.785	-0.000346978867444221	0.00485190699829595
7.79	-0.000305825746870422	0.00494504886405342
7.795	-0.000264655464867248	0.00503674324353709
7.8	-0.00022348152298215	0.00510361383996284
7.805	-0.000182311849150761	0.00513423927381332
7.81	-0.000141143713460021	0.00510839059478944
7.815	-9.99690577730113e-05	0.00502453955640563
7.82	-5.87839258183766e-05	0.00492020294762349
7.825	-1.75901097354333e-05	0.00484397833219211
7.83	2.3608647312552e-05	0.00481143361381263
7.835	6.48086786206466e-05	0.00481072555508536
7.84	0.000106002702775718	0.00483900160202409
7.845	0.000147174456566106	0.00491839164672258
7.85	0.000188302627046947	0.00504945683510973
7.855	0.000229374848069875	0.00518166401650044
7.86	0.000270382617712948	0.00528109950569993
7.865	0.000311310647832923	0.00536844448708256
7.87	0.000352142592623486	0.00546403602845857
7.875	0.000392863308353383	0.00556095398086804
7.88	0.000433454336585728	0.00564791474429405
7.885	0.00047390038072037	0.00571456502033847
7.89	0.000514193644601341	0.005735468360314
7.895	0.000554328932552826	0.00570764309029557
7.9	0.000594293938289094	0.00565912461645436
7.905	0.000634076010281245	0.00560617406815249
7.91	0.000673673275289536	0.00552598638596886
7.915	0.000713093295174027	0.0053836650537521
7.92	0.000752342754715671	0.00520689656515379
7.925	0.000791411437358336	0.00506025268963766
7.93	0.000830282072362879	0.00498671032230827
7.935	0.000868944687240903	0.00495267706602632
7.94	0.000907393006847681	0.00490810845887501
7.945	0.000945619656723919	0.0048461503540897
7.95	0.000983614788198491	0.00478653741624296
7.955	0.00102136608666636	0.0047386010792109
7.96	0.00105886558096863	0.00468469333856915
7.965	0.00109611221656837	0.004607460766659
7.97	0.00113310053116047	0.00451053273674972
7.975	0.0011698254149737	0.00440925046186826
7.98	0.00120628940779763	0.00429602332704946
7.985	0.00124249527305897	0.0041674868578888
7.99	0.00127843603012121	0.00406207456370408
7.995	0.00131409517878194	0.00401588231291135
8	0.00134945867919117	0.00401129430414283
8.005	0.00138451869022268	0.00400201693739542
8.01	0.0014192657980806	0.00397443994435498
8.015	0.00145368928904382	0.00393614077829718
8.02	0.00148778188369339	0.00389208124633263
8.025	0.00152153320995283	0.00384056834505307
8.03	0.00155493543457568	0.00377552140137252
8.035	0.00158798976371858	0.00368067837427557
8.04	0.00162069807213825	0.00355042678242823
8.045	0.00165305836559351	0.00341316109831298
8.05	0.00168506394415385	0.00330056796845591
8.055	0.00171670459472655	0.00322086858318341
8.06	0.00174797374172157	0.00315143391595883
8.065	0.00177887144973712	0.00306440271677299
8.07	0.00180939810648212	0.00295368131611374
8.075	0.00183955222123835	0.00284207110772533
8.08	0.00186932940507764	0.00274977962541689
8.085	0.00189872699739467	0.00267100673709171
8.09	0.00192774593253353	0.00259453123401126
8.095	0.00195638225020561	0.00252719970213071
8.1	0.00198463135682708	0.0024779034463712
8.105	0.0020124894623797	0.00244788437281633
8.11	0.00203994553590427	0.00244153131320937
8.115	0.00206698909796447	0.00245659708581318
8.12	0.00209361230567688	0.00247199746084235
8.125	0.0021198058997448	0.00248044176558976
8.13	0.00214555393584727	0.002503568711208
8.135	0.00217083650731318	0.00254628122606432
8.14	0.00219564350912433	0.00256667322522191
8.145	0.00221997556252425	0.0025176248990007
8.15	0.00224383741059439	0.00239491454009025
8.155	0.00226723464612954	0.00223043386669671
8.16	0.00229017002878158	0.00206122512199933
8.165	0.00231264346094753	0.00190907113901784
8.17	0.00233465581909634	0.00177594741483037
8.175	0.00235620376093359	0.00166849511290839
8.18	0.00237727741901364	0.00159714383476629
8.185	0.00239787590955399	0.00152839584436282
8.19	0.00241800951421789	0.00141984194496498
8.195	0.00243768071162156	0.00129740071173336
8.2	0.00245688276662795	0.00122197977394464
8.205	0.00247560721505724	0.00120381154144875
8.21	0.00249384584174652	0.00120735547530532
8.215	0.00251159486561394	0.00119863394556692
8.22	0.00252884944173177	0.00117845029836078
8.225	0.00254560589462444	0.00114934864940616
8.23	0.00256186883050968	0.00109208632831402
8.235	0.00257764074664612	0.00101536168784443
8.24	0.00259291438363542	0.000967501650516112
8.245	0.00260767953266773	0.000962140283286274
8.25	0.00262193257050233	0.000954896123454961
8.255	0.00263567139875699	0.000920606135616555
8.26	0.00264889145562878	0.000875940018557419
8.265	0.00266159105558109	0.000825188240528716
8.27	0.00267377107421097	0.000760320326896146
8.275	0.00268542510527712	0.000704279156181243
8.28	0.00269654344158944	0.000672206960521599
8.285	0.00270712687280924	0.000619181926287762
8.29	0.00271718804224577	0.000496085878928456
8.295	0.00272674141418066	0.000320524096043265
8.3	0.00273579730088075	0.000150676791170435
8.305	0.00274436278921967	2.27521918399924e-05
8.31	0.0027524348670874	-3.71307474518583e-05
8.315	0.00276000257933254	-2.22741538713868e-05
8.32	0.00276705736274733	2.09664134230915e-05
8.325	0.00277358820505527	7.11497978036182e-05
8.33	0.00277958286645405	0.000127321000721047
8.335	0.00278503764104623	0.000151668188453793
8.34	0.00278995371102835	0.000123806217817383
8.345	0.00279433513387127	5.44232183695101e-05
8.35	0.00279819296776005	-5.51078785954097e-05
8.355	0.00280153816205266	-0.000185747312656912
8.36	0.0028043703941557	-0.000276537095327204
8.365	0.00280669019466469	-0.000329328800481771
8.37	0.00280850567963551	-0.000402278027881921
8.375	0.00280982070969161	-0.000479254134086405
8.38	0.00281063429689937	-0.00051740589180631
8.385	0.00281094601934628	-0.000529412164640905
8.39	0.00281075683174292	-0.000544127093348608
8.395	0.00281006719837701	-0.000558948055221496
8.4	0.00280887298835623	-0.000548323977200242
8.405	0.00280716151971792	-0.000485717435579019
8.41	0.00280492330119293	-0.000414267075563094
8.415	0.00280216471411609	-0.000428212017118088
8.42	0.00279889482745377	-0.000512459756758239
8.425	0.00279511454043997	-0.000575497472821732
8.43	0.00279082080673634	-0.000598028567791103
8.435	0.00278600884329587	-0.000609589900006596
8.44	0.00278067928366934	-0.000650900787025667
8.445	0.00277483701473046	-0.00073270189710059
8.45	0.00276848085228484	-0.00080530245514731
8.455	0.00276160658538298	-0.000849965639750721
8.46	0.00275421376401819	-0.000907214268432822
8.465	0.00274630707490535	-0.00100588956160766
8.47	0.00273789591207945	-0.00114440859083317
8.475	0.00272898837825364	-0.00128940484092454
8.48	0.00271958973421049	-0.00141478030352384
8.485	0.00270970303307144	-0.00152102845592672
8.49	0.00269932994691473	-0.00161245445629387
8.495	0.00268847464530913	-0.00170996692235993
8.5	0.0026771408401045	-0.00180792121331014
8.505	0.00266533487372647	-0.00190911417679256
8.51	0.00265306646458543	-0.002029112752181
8.515	0.00264033986425108	-0.00213069157792987
8.52	0.00262714962962624	-0.00216562507859888
8.525	0.00261348887954159	-0.00216503909364351
8.53	0.00259935605953572	-0.00220063436609067
8.535	0.00258475044233969	-0.00225742159618841
8.54	0.00256967632859105	-0.0023376325209194
8.545	0.00255414244136383	-0.00245683062007598
8.55	0.00253816127106369	-0.00261030488698333
8.555	0.00252174635959297	-0.00277968350054382
8.56	0.00250490778730894	-0.0029238913116391
8.565	0.00248765655807941	-0.00305838477751527
8.57	0.00246999928868811	-0.00317235859636011
8.575	0.00245194100040744	-0.00324429571854531
8.58	0.00243349638408721	-0.00335602192774933
8.585	0.00241467852053452	-0.00347374038788884
8.59	0.00239549058729334	-0.00350704145986464
8.595	0.00237593502844171	-0.00350698891249607
8.6	0.00235601516679452	-0.0035159389591681
8.605	0.00233573561161359	-0.00352170924760976
8.61	0.00231510873083224	-0.00354451428100141
8.615	0.00229414627555696	-0.0035774842529458
8.62	0.00227285293564422	-0.00357685918384589
8.625	0.00225123355876699	-0.00354598427965496
8.63	0.00222930123619044	-0.00353545217189407
8.635	0.00220707474147728	-0.0035640478104274
8.64	0.00218456318526356	-0.00356609595373335
8.645	0.00216175836700198	-0.00346662344862725
8.65	0.00213864405847308	-0.0032738762213081
8.655	0.00211521224392762	-0.00307922843982157
8.66	0.00209146731678956	-0.00296420894747649
8.665	0.00206741813308993	-0.00292270573656961
8.67	0.00204307449517286	-0.00291103013291812
8.675	0.00201844716342872	-0.00291043643527023
8.68	0.00199354365865621	-0.00290657701484201
8.685	0.0019683620130609	-0.002864773950998
8.69	0.00194289391067033	-0.00277438424242764
8.695	0.00191713831858688	-0.00269468471467351
8.7	0.00189110214001984	-0.00267899361667848
8.705	0.00186479560088811	-0.00271637559197724
8.71	0.00183823033324208	-0.0027770119807467
8.715	0.0018114131558671	-0.00282396223294251
8.72	0.00178435541309308	-0.00287497052573256
8.725	0.00175706848438023	-0.002937403971395
8.73	0.00172955591012087	-0.00297160909779803
8.735	0.00170182511932344	-0.00298889921708835
8.74	0.00167388582820285	-0.00301477230071991
8.745	0.00164574705932863	-0.00304672177600408
8.75	0.00161742771472085	-0.00310585099576838
8.755	0.00158894396822653	-0.00317141400317332
8.76	0.00156029574821723	-0.00317221273498807
8.765	0.00153148021230311	-0.00310035301176382
8.77	0.00150249333340891	-0.00299256274299643
8.775	0.00147332180640049	-0.00285516073978269
8.78	0.00144395380781781	-0.00270909709149338
8.785	0.00141439280376387	-0.00262937666239167
8.79	0.00138465046979038	-0.00264975496039988
8.795	0.00135473694073666	-0.00271892180214957
8.8	0.00132465621280946	-0.00277437706726468
8.805	0.00129440993657975	-0.00281021841810973
8.81	0.00126400084562421	-0.00285482627135101
8.815	0.00123343078642848	-0.00291315971805663
8.82	0.00120270692954607	-0.00300028044023997
8.825	0.0011718388910393	-0.00311962017694248
8.83	0.0011408358536353	-0.00325438060444634
8.835	0.00110970461781582	-0.00338303625993758
8.84	0.00107845450854409	-0.00351346607515291
8.845	0.00104710523430435	-0.00368753443562601
8.85	0.00101567867317861	-0.0038955327119149
8.855	0.000984185440182079	-0.00406149337692979
8.86	0.000952626990944512	-0.00414619492771294
8.865	0.000921009752717882	-0.00419852388808332
8.87	0.000889339675794055	-0.00425120679522379
8.875	0.000857618971629902	-0.00429163302250247
8.88	0.000825857571705433	-0.00433953060126204
8.885	0.000794068718063767	-0.00441105436016322
8.89	0.000762253227871375	-0.0044559911099539
8.895	0.000730409517383338	-0.00445704064911381
8.9	0.000698546802294036	-0.00447159071470595
8.905	0.000666678226492171	-0.004533143167891
8.91	0.000634816779305887	-0.00461820025398492
8.915	0.000602975523171681	-0.00469935970848069
8.92	0.000571165320348094	-0.00476337822244006
8.925	0.000539393609342361	-0.00480360969918194
8.93	0.000507668106633969	-0.00482539581421428
8.935	0.000475994589331926	-0.00482906380050739
8.94	0.000444372665745508	-0.0048033484912502
8.945	0.000412803197689799	-0.00475865261942442
8.95	0.000381291746104777	-0.00472457594272831
8.955	0.000349843649943122	-0.0047087271107106
8.96	0.00031846509949012	-0.00470508516444477
8.965	0.000287165149776066	-0.0047130817646035
8.97	0.000255948148120019	-0.00471653777705568
8.975	0.000224817083219509	-0.00470951772801671
8.98	0.000193781946143379	-0.00471617663330592
8.985	0.000162850811350669	-0.00473819850477277
8.99	0.000132026594727204	-0.00474862149486502
8.995	0.000101311415046935	-0.00473928226129306
9	7.07110207056324e-05	-0.00473598705965225
9.005	4.02362343146227e-05	-0.00476180154889272
9.01	9.89546846978864e-06	-0.00480060807374886
9.015	-2.03056968346587e-05	-0.00482661402016428
9.02	-5.03597880896346e-05	-0.00484417202023092
9.025	-8.02564726887417e-05	-0.00487005045468437
9.03	-0.000109986031887361	-0.00490226776620099
9.035	-0.000139537027044836	-0.00493601600816417
9.04	-0.000168899532512725	-0.00495822593485271
9.045	-0.000198074118269442	-0.00493911133515167
9.05	-0.000227062719213463	-0.00487885187024253
9.055	-0.000255860856501738	-0.00481807866293896
9.06	-0.00028446109304012	-0.00478561501291148
9.065	-0.000312852059672918	-0.00478523374865554
9.07	-0.000341015774969809	-0.00481644884468918
9.075	-0.000368934451979728	-0.00486163769739024
9.08	-0.000396594004452353	-0.00489109370213359
9.085	-0.000423980970429639	-0.0048899459013222
9.09	-0.000451086388834413	-0.00484748081652208
9.095	-0.000477908540111905	-0.00475485486006355
9.1	-0.000504445634847502	-0.00461766778604102
9.105	-0.000530697434098187	-0.00445223284376674
9.11	-0.000556662060696281	-0.00428625116204594
9.115	-0.000582328676338832	-0.00413743028224046
9.12	-0.000607695857528835	-0.00398812055169985
9.125	-0.000632772661240006	-0.00379857927313831
9.13	-0.000657566861678413	-0.00357140486567708
9.135	-0.000682082661280581	-0.00335062324319569
9.14	-0.000706322960561531	-0.00316209597226836
9.145	-0.00073028896794512	-0.00300947123543482
9.15	-0.000753980290060934	-0.00288729131938404
9.155	-0.000777399879636547	-0.00278156109889994
9.16	-0.000800550028238197	-0.0026904058426061
9.165	-0.000823428871556382	-0.00262981763382777
9.17	-0.00084602999884666	-0.00261612248945632
9.175	-0.000868343335991886	-0.0026448081648638
9.18	-0.000890366821153631	-0.00266851531527306
9.185	-0.000912098691318962	-0.00267500504370484
9.19	-0.00093353446930078	-0.00268563703349052
9.195	-0.000954676258015226	-0.00268898625337151
9.2	-0.000975521605356765	-0.00269563944972904
9.205	-0.000996069171206005	-0.00270922089370847
9.21	-0.00101632317497426	-0.00271025950708261
9.215	-0.00103627823893222	-0.00273399822563193
9.22	-0.00105592668814233	-0.00279640868216191
9.225	-0.00107526480893449	-0.00286210303277352
9.23	-0.00109428605722691	-0.00292604259052124
9.235	-0.00111298481761209	-0.00299042870825198
9.24	-0.00113135647050901	-0.00305077683469576
9.245	-0.00114939298304615	-0.00311676583422008
9.25	-0.00116708454298114	-0.00319261647594868
9.255	-0.00118442106275912	-0.00326911630055983
9.26	-0.00120138929699409	-0.00334674236707409
9.265	-0.00121797311596795	-0.00342781118453691
9.27	-0.00123416174547294	-0.00348260115605824
9.275	-0.00124995229502051	-0.00347694815969028
9.28	-0.00126534589927466	-0.00340761055600575
9.285	-0.00128034469188036	-0.00330091154279208
9.29	-0.00129494211068261	-0.00320433851360806
9.295	-0.00130912495052812	-0.00314297747356
9.3	-0.00132288435062649	-0.00308488370238028
9.305	-0.00133621843736347	-0.00298487264631792
9.31	-0.00134912686853516	-0.00284085886493751
9.315	-0.00136161066157201	-0.00266686093437895
9.32	-0.00137367733153252	-0.00246511794049171
9.325	-0.00138532968132792	-0.0022559211572963
9.33	-0.00139656748008542	-0.00206175361680554
9.335	-0.0014073984363348	-0.0018646214091874
9.34	-0.0014178296266487	-0.00165951803642979
9.345	-0.00142785869601784	-0.00148710941094287
9.35	-0.00143748427511825	-0.00135100630417589
9.355	-0.00144671707694244	-0.00119260639844561
9.36	-0.001455565925144	-0.00101330018755857
9.365	-0.00146402785981141	-0.000882602776697609
9.37	-0.00147210331135129	-0.000795214272572248
9.375	-0.00147979880063452	-0.000697108510603977
9.38	-0.00148712154469307	-0.000582638949589256
9.385	-0.00149407145531559	-0.000503131986366129
9.39	-0.00150064042395237	-0.000493800433531754
9.395	-0.00150682423342096	-0.000501979058076554
9.4	-0.00151262190129496	-0.00048646335538748
9.405	-0.00151803327181598	-0.000455421946029585
9.41	-0.00152305822777571	-0.000425042436570048
9.415	-0.00152769554965224	-0.000399717400871317
9.42	-0.0015319459583353	-0.000367997941158411
9.425	-0.00153581662535421	-0.000303113383722366
9.43	-0.00153931397606649	-0.000222965829640644
9.435	-0.00154244303203011	-0.000156764719145126
9.44	-0.00154520983042965	-9.6980176835985e-05
9.445	-0.00154761414594114	-6.63916722422332e-05
9.45	-0.00154965653877041	-5.94586487519028e-05
9.455	-0.00155134245391038	-3.28894742160235e-05
9.46	-0.00155267117479668	-2.46554821852838e-05
9.465	-0.0015536423777777	-4.54632553953753e-05
9.47	-0.00155426168147686	-3.85120090307696e-05
9.475	-0.00155453219330234	-3.07766239998645e-05
9.48	-0.00155445982152642	-2.80135482866912e-05
9.485	-0.0015540461386035	-3.82417819960005e-05
9.49	-0.00155328161133628	-0.000119932757534831
9.495	-0.00155216206243955	-0.000206114406357059
9.5	-0.00155069328314795	-0.000218610116338024
9.505	-0.00154888250817229	-0.000200037040610369
9.51	-0.00154673534735572	-0.000201394583223154
9.515	-0.00154425845322407	-0.000204087104571432
9.52	-0.00154146033254133	-0.000189494186593534
9.525	-0.00153834728904016	-0.000186864747556749
9.53	-0.00153492185149181	-0.000229179387416028
9.535	-0.00153118615817869	-0.000279961952256797
9.54	-0.00152713489970455	-0.000363014425244831
9.545	-0.00152275951935018	-0.000491092398616438
9.55	-0.00151806024823204	-0.000586330100489351
9.555	-0.00151304102127055	-0.000630477509418283
9.56	-0.0015076984069565	-0.000694844631934985
9.565	-0.00150201782564544	-0.000831563128592353
9.57	-0.00149598855148238	-0.000964610061841873
9.575	-0.00148961184761121	-0.000994353185642931
9.58	-0.00148289396150003	-0.000964087588257607
9.585	-0.00147584430140775	-0.000910252177421871
9.59	-0.00146846956407939	-0.000851212520202128
9.595	-0.00146077596984064	-0.000790415449994685
9.6	-0.001452772462931	-0.000710073415166738
9.605	-0.00144446579541554	-0.000635756168133357
9.61	-0.00143585905000946	-0.000592511330388958
9.615	-0.00142695382322866	-0.000569480568121932
9.62	-0.00141775347857469	-0.000537890707731068
9.625	-0.00140826076079302	-0.000507757542385058
9.63	-0.00139847445892549	-0.000503157491828257
9.635	-0.00138839168788298	-0.000520748422566639
9.64	-0.00137801157686633	-0.000523692945191185
9.645	-0.00136733009763415	-0.000529804535910725
9.65	-0.00135634475301654	-0.000535219786845832
9.655	-0.00134505921269642	-0.00049576587991178
9.66	-0.00133348274811605	-0.000405233731822174
9.665	-0.00132162408086599	-0.000296279715635442
9.67	-0.00130948267201914	-0.000237120569029492
9.675	-0.00129705828614158	-0.000191672217105998
9.68	-0.00128435462308646	-0.000112525559934389
9.685	-0.00127137700304277	-9.28699136450585e-06
9.69	-0.00125812442685545	6.32286194776979e-05
9.695	-0.00124459198903695	0.000100664461899991
9.7	-0.00123077758882029	0.000161479118308023
9.705	-0.00121668269648195	0.000255361506770046
9.71	-0.00120231697041878	0.000399100761894768
9.715	-0.00118769601487812	0.000588010629136156
9.72	-0.00117283990648407	0.000811211814745827
9.725	-0.00115776659873156	0.00102820593137661
9.73	-0.00114248750675992	0.00118832597165505
9.735	-0.00112701039326119	0.00130542215100195
9.74	-0.00111133803208143	0.00138923651152316
9.745	-0.00109546725182465	0.00142244615021522
9.75	-0.00107939457261641	0.00142263016134978
9.755	-0.00106312149960033	0.00143596688031034
9.76	-0.00104665564559354	0.00149003718404919
9.765	-0.00103000333788244	0.0015550119967144
9.77	-0.00101316955351	0.00160212658205392
9.775	-0.000996168872204765	0.00168147539202948
9.78	-0.00097901284711964	0.00177898565279607
9.785	-0.000961693820221395	0.00178801475541597
9.79	-0.00094419750268257	0.00170725282014252
9.795	-0.000926518139137064	0.0016468787601339
9.8	-0.000908658903629122	0.00167043407842021
9.805	-0.000890623449376219	0.00173585322416296
9.81	-0.000872409784156777	0.00178115799117851
9.815	-0.000854017640445443	0.00182886106814591
9.82	-0.000835456437545372	0.00194424344117373
9.825	-0.000816745387889582	0.00213782449651142
9.83	-0.000797908490653596	0.00237233482915672
9.835	-0.000778964792362796	0.00257648806383132
9.84	-0.000759926300739586	0.00271911631953247
9.845	-0.000740803978509928	0.00284266924453511
9.85	-0.000721608691266117	0.00295379283672112
9.855	-0.000702344517159567	0.00301421326203711
9.86	-0.000683006676750672	0.00299837487880936
9.865	-0.000663585191983789	0.00292231785894381
9.87	-0.000644078390477078	0.00285545354045301
9.875	-0.000624496235234408	0.00285810961271195
9.88	-0.000604850195974352	0.00290576916088954
9.885	-0.000585151074121216	0.00295637817537628
9.89	-0.000565403361795214	0.00297572721070508
9.895	-0.000545612099358234	0.00297719652093135
9.9	-0.000525779606769571	0.00296867859516386
9.905	-0.000505902929419817	0.00293571059309953
9.91	-0.000485991545150362	0.00293166388666307
9.915	-0.000466063514385086	0.0029946812448205
9.92	-0.000446130673916946	0.00306690710983156
9.925	-0.000426193733838634	0.00307580313834501
9.93	-0.000406251402503878	0.00303002025107836
9.935	-0.000386311568008877	0.00299995976906708
9.94	-0.000366385140367666	0.00300697889600361
9.945	-0.00034648195327403	0.00302028281377028
9.95	-0.000326608108062467	0.00300753808957079
9.955	-0.000306763380459564	0.00295380572002224
9.96	-0.000286947356842927	0.00287586705350142
9.965	-0.000267161746757773	0.00280009211487175
9.97	-0.000247411451792414	0.0027446191562851
9.975	-0.000227710683464877	0.00273355130705112
9.98	-0.000208080410361622	0.00277184727308752
9.985	-0.000188537343986313	0.00281369470482026
9.99	-0.000169088356502747	0.00280097967730159
9.995	-0.000149732671663488	0.002714317790294
[truncated: 18,001 more rows]
