# Supplementary material for: Modified control method of a motion compensated gangway
Source: PLoS One. 2026 Jul 10;21(7):e0351153. doi: 10.1371/journal.pone.0351153 (PMC13353997; doi:10.1371/journal.pone.0351153)
Supplement: S1 Dataset — (ZIP) [file pone.0351153.s001.zip › Fig7_Original_data.txt]

0	0.0999999999999996	0.179999999999999
0.005	0.0999476160134476	0.179977538107698
0.01	0.0996425772287584	0.179889424933506
0.015	0.0989596569979811	0.179760360975559
0.02	0.0978969895082118	0.179678058258764
0.025	0.0966752469420697	0.179714444546615
0.03	0.0956602708301544	0.179854096702205
0.035	0.0950759433003405	0.179999372999156
0.04	0.0948321091495634	0.180046725755442
0.045	0.0945777845324463	0.17996551373008
0.05	0.0940049864874091	0.179812232383597
0.055	0.0930580792823843	0.179670077335168
0.06	0.091891744588712	0.179568246570369
0.065	0.0907335405015113	0.179454493339384
0.07	0.0897287068134789	0.179245653435874
0.075	0.0889414672334912	0.178908370583358
0.08	0.0883538944385238	0.178496861920409
0.085	0.087829757748688	0.178113268752695
0.09	0.0871667248200456	0.177823942738302
0.095	0.08620616544877	0.177610515168954
0.1	0.0849834195320751	0.177398336720463
0.105	0.0837180657506869	0.177133414190102
0.11	0.0826341173562808	0.176836344288132
0.115	0.0818001828414134	0.176585063241983
0.12	0.0811014274301298	0.176443712391895
0.125	0.0803728500482022	0.176403603905352
0.13	0.079503650198439	0.176391004880984
0.135	0.078458299426412	0.176333129752328
0.14	0.0772687755811088	0.176220178346773
0.145	0.0760250128607076	0.176107204060375
0.15	0.0748680637385952	0.176056087083376
0.155	0.0739008345969383	0.176072827623799
0.16	0.0730931876040648	0.176098850802662
0.165	0.0722873857210704	0.176063157129605
0.17	0.0713258489171542	0.175945083277466
0.175	0.0701788740442879	0.175789354383422
0.18	0.0689372275744002	0.175660837103075
0.185	0.067722132895506	0.175582439515406
0.19	0.0665977823888184	0.175514624060496
0.195	0.0655738863496804	0.175394655826835
0.2	0.0646303314276482	0.17519701318009
0.205	0.0637057136600836	0.174957869489011
0.21	0.0627091839740688	0.174741708232888
0.215	0.0615674447378778	0.1745825736657
0.22	0.0603081960549767	0.17445568141209
0.225	0.0590546568871417	0.174305252103645
0.23	0.0579179892124086	0.174100520304635
0.235	0.0569085367734967	0.173866240929384
0.24	0.055939114423273	0.173659656473912
0.245	0.0549249160336531	0.173516926677137
0.25	0.0538369454738916	0.173420428839298
0.255	0.0526845946787642	0.173317416751675
0.26	0.0514859926215738	0.173170861609928
0.265	0.0502722305030492	0.172993418354477
0.27	0.0491087135585015	0.172832996512363
0.275	0.0480473578107796	0.172725017387905
0.28	0.0470647818442123	0.172657706243138
0.285	0.0460632890336399	0.172583257636674
0.29	0.0449615048822407	0.172462979386446
0.295	0.0437722635121878	0.172302497341449
0.3	0.0425715118532031	0.17214393866554
0.305	0.0414219530923576	0.172023784078538
0.31	0.0403243913831632	0.17193755355489
0.315	0.039258978304999	0.171844941524321
0.32	0.0382199779187138	0.17170929704061
0.325	0.0371920133060639	0.171532638495858
0.33	0.0361352127510104	0.171352881164351
0.335	0.03500576484715	0.171206966828811
0.34	0.0338244012679612	0.171096102577264
0.345	0.0326718035474221	0.170986390094551
0.35	0.0316069640401127	0.170843158914471
0.355	0.0306084447117572	0.170664969663144
0.36	0.0296034104285745	0.170484652843163
0.365	0.0285558015928729	0.170337309565213
0.37	0.0274819705690419	0.170226936364863
0.375	0.026406002880349	0.170123860421066
0.38	0.0253254163790313	0.169994546338691
0.385	0.0242382345424064	0.169834065642345
0.39	0.0231793641789872	0.169669905035459
0.395	0.0221833639635856	0.169534308021975
0.4	0.02123388208968	0.169432744678089
0.405	0.0202624752375025	0.169339120458114
0.41	0.0192269429901604	0.169221593501306
0.415	0.0181596695716717	0.169073131590463
0.42	0.0171209711388087	0.168917177362605
0.425	0.016135755889259	0.168783711937287
0.43	0.0151730120740146	0.168679743053296
0.435	0.0142099379072249	0.168582992096006
0.44	0.0132592677408008	0.168464220860092
0.445	0.0123294537152905	0.168315678088333
0.45	0.0113945930204142	0.168157921586616
0.455	0.0104199222872019	0.16801905083401
0.46	0.00942558063520238	0.167907291212212
0.465	0.00847116534501602	0.167803750161678
0.47	0.00758581983963502	0.167681774875277
0.475	0.00673181768613151	0.167533266751568
0.48	0.0058531902469996	0.16737616589087
0.485	0.00494597741908365	0.167236392407683
0.49	0.00404493030667474	0.167122548449032
0.495	0.00317063599964573	0.167018222751101
0.5	0.00230320591295818	0.166898863656266
0.505	0.00142949862730202	0.166756021243133
0.51	0.000576507524640668	0.16660512358953
0.515	-0.000228956842008188	0.166469715891984
0.52	-0.00100254225571916	0.166358227384938
0.525	-0.00179868298058583	0.166256166671842
0.53	-0.00263519293407999	0.166140908010356
0.535	-0.00346949836568644	0.166003940401169
0.54	-0.00425633965518468	0.165858641006311
0.545	-0.00500041891280212	0.165726434873326
0.55	-0.00574340626285164	0.165615513146699
0.555	-0.00649567228009396	0.165513148240831
0.56	-0.00723169590504558	0.165398717784595
0.565	-0.00793837504861727	0.16526405843416
0.57	-0.00864233822965677	0.165121019130074
0.575	-0.00937108481194304	0.164989220220373
0.58	-0.0101014727621038	0.164876594429363
0.585	-0.0107878686473866	0.164771988471095
0.59	-0.0114202929215867	0.164656708457384
0.595	-0.0120428121251548	0.16452310394466
0.6	-0.0126924680856186	0.164381760362597
0.605	-0.0133527128459381	0.164250599969835
0.61	-0.0139870699302698	0.164137122310703
0.615	-0.014587325647085	0.164031416219931
0.62	-0.0151844098586214	0.163916472948427
0.625	-0.0157889270159215	0.163785136621669
0.63	-0.016371757780389	0.163646847362686
0.635	-0.0169113451194978	0.163517872925722
0.64	-0.0174304500695808	0.163405124537726
0.645	-0.0179727149905595	0.163299658530878
0.65	-0.0185364089714373	0.163185957548029
0.655	-0.0190778599051553	0.163057376087145
0.66	-0.0195693189998964	0.162922376116834
0.665	-0.0200338105748745	0.162795709491735
0.67	-0.0205085253584159	0.162683681953554
0.675	-0.0209896522775423	0.162578184983438
0.68	-0.02144795327977	0.16246510401673
0.685	-0.0218752120775445	0.162338377436259
0.69	-0.0223009761221817	0.162205690550144
0.695	-0.0227429667879377	0.162080459341312
0.7	-0.023174571062591	0.161968420950357
0.705	-0.0235627313151259	0.161862212346913
0.71	-0.0239120397972581	0.161749035753884
0.715	-0.0242661965023974	0.161623444539022
0.72	-0.0246435208252453	0.161492485115592
0.725	-0.025015156520749	0.161368363030208
0.73	-0.0253503073216077	0.161256249640439
0.735	-0.0256570476668196	0.161149410181222
0.74	-0.0259679400445263	0.161036235049207
0.745	-0.0262839346896184	0.160911860855684
0.75	-0.0265759732474962	0.160782767138632
0.755	-0.0268310717815039	0.160660030106401
0.76	-0.0270764213847299	0.160548244836559
0.765	-0.0273419922898119	0.160441193104667
0.77	-0.0276136395180657	0.160328328590807
0.775	-0.0278542507573771	0.160205332184202
0.78	-0.028052368921573	0.16007818021698
0.785	-0.0282391685592467	0.159956908472695
0.79	-0.0284401732145216	0.159845555920135
0.795	-0.0286406936386667	0.159738351847775
0.8	-0.0288144997318165	0.159625724401946
0.805	-0.028961682837128	0.159503879256192
0.81	-0.0291121068734075	0.159378362169877
0.815	-0.0292732912218918	0.159258269919765
0.82	-0.0294170186937572	0.159147128692577
0.825	-0.0295210247433966	0.159039573172484
0.83	-0.0296018635322799	0.158926933765978
0.835	-0.0296957147199439	0.158805920095166
0.84	-0.0298047687613288	0.158681706140081
0.845	-0.0298982473681821	0.158562537500152
0.85	-0.0299562568155283	0.158451465783203
0.855	-0.0299963214636492	0.158343489030164
0.86	-0.0300441068189858	0.158230762827094
0.865	-0.0300928027003415	0.158110463843655
0.87	-0.030118061264349	0.157987429800935
0.875	-0.0301156370026314	0.157869123237134
0.88	-0.0301124643479485	0.157758150832105
0.885	-0.0301250872636185	0.15764983231796
0.89	-0.0301335578074093	0.157537072004739
0.895	-0.030110410895535	0.157417471306913
0.9	-0.030056514293908	0.157295557669763
0.905	-0.0300030253776686	0.157178072545302
0.91	-0.0299634149444454	0.157067210146545
0.915	-0.0299173242273421	0.156958580884363
0.92	-0.0298424482190605	0.156845772820413
0.925	-0.0297465713411711	0.156726775752302
0.93	-0.0296555565100878	0.15660583329933
0.935	-0.0295677003812509	0.156489028569377
0.94	-0.029455831900548	0.156378182319896
0.945	-0.029308142449139	0.156269176139228
0.95	-0.0291493301556773	0.156156227218276
0.955	-0.0290082004986996	0.156037681054069
0.96	-0.0288754905560307	0.155917520907547
0.965	-0.0287186550519607	0.155801229665233
0.97	-0.0285251887766753	0.155690292362656
0.975	-0.0283192805462837	0.155580845032885
0.98	-0.0281237988492702	0.155467682245162
0.985	-0.0279294815310749	0.155349471013942
0.99	-0.0277148411415729	0.155229951251685
0.995	-0.0274786104311975	0.155114056062309
1	-0.0272434820982275	0.155002968218564
1.005	-0.0270163309224634	0.154893061656286
1.01	-0.0267761017259645	0.15477965810652
1.015	-0.0265051659970288	0.154661710880837
1.02	-0.0262161794174274	0.154542728812976
1.025	-0.0259385884205745	0.154427140138784
1.03	-0.0256757531128047	0.154315856510647
1.035	-0.0254023655729023	0.15420547553871
1.04	-0.0250994370992874	0.154091800519652
1.045	-0.0247784414846279	0.153974038704009
1.05	-0.0244629104184266	0.153855479627192
1.055	-0.0241539412885681	0.153740089722162
1.06	-0.0238341503096313	0.153628540833254
1.065	-0.0234957613476583	0.153517643563083
1.07	-0.0231531148789434	0.153403642051967
1.075	-0.0228189876637508	0.153285968121848
1.08	-0.0224827748349883	0.153167703190215
1.085	-0.0221259929426987	0.153052392186386
1.09	-0.0217490811579886	0.152940496878164
1.095	-0.0213745042292119	0.152829031795689
1.1	-0.0210148148541247	0.152714644615632
1.105	-0.0206561795775357	0.152596964185933
1.11	-0.02027902998638	0.15247887353995
1.115	-0.0198829080654139	0.152363533180051
1.12	-0.0194864880175825	0.152251222220931
1.125	-0.0190987103891187	0.152139150125844
1.13	-0.0187091145686162	0.152024332591091
1.135	-0.0183062819290258	0.151906569142357
1.14	-0.0178947700235597	0.151788552668632
1.145	-0.0174890578186426	0.151673092537557
1.15	-0.017089584754749	0.15156030963327
1.155	-0.0166820827748255	0.151447599622476
1.16	-0.0162579403199246	0.151332313316552
1.165	-0.0158267711357389	0.151214396566055
1.17	-0.0154048983521884	0.151096359959987
1.175	-0.0149928742247347	0.150980693058819
1.18	-0.0145765113095129	0.150867381535578
1.185	-0.0141462248305757	0.150753999264947
1.19	-0.0137084005180634	0.15063820191914
1.195	-0.013275161159453	0.150520059718396
1.2	-0.0128476417725221	0.150401908812955
1.205	-0.0124175980326715	0.150285948123822
1.21	-0.0119802681540779	0.150172049231208
1.215	-0.01154120210151	0.150057956678427
1.22	-0.0111079615520104	0.149941603140061
1.225	-0.010678324578886	0.149823163389565
1.23	-0.0102435676464161	0.149704806998614
1.235	-0.00980015606398066	0.149588469367231
1.24	-0.00935505089377564	0.149473927097244
1.245	-0.00891790177926666	0.149359087914991
1.25	-0.00848892864509665	0.149242135619071
1.255	-0.00805903819401887	0.149123331450851
1.26	-0.00762122267296039	0.149004685859455
1.265	-0.00717865362524783	0.148887895663464
1.27	-0.00674040768689554	0.148772659670105
1.275	-0.00631004660660484	0.148657041305604
1.28	-0.00588245324122205	0.148539451366128
1.285	-0.00545167082332743	0.148420221118193
1.29	-0.00501858373163167	0.148301209192555
1.295	-0.0045891218044698	0.148183896918507
1.3	-0.00416569768339681	0.148067920686911
1.305	-0.00374407461021775	0.147951492068299
1.31	-0.00331958458265724	0.147833226461474
1.315	-0.00289393255918657	0.147713510577042
1.32	-0.00247357066343756	0.14759405867892
1.325	-0.00206167282233061	0.147476158027221
1.33	-0.00165396095606329	0.147359396333523
1.335	-0.00124392252880057	0.147242126004632
1.34	-0.000830685523039776	0.147123146505485
1.345	-0.000420080162547798	0.14700288700606
1.35	-1.78472986442912e-05	0.146882924864215
1.355	0.000376874340328293	0.146764373293809
1.36	0.000769690051730443	0.146646783570309
1.365	0.00116374869273184	0.146528641418855
1.37	0.00155643265493044	0.146408911315615
1.375	0.00194336883543311	0.146288053707011
1.38	0.00232396094871401	0.146167516553579
1.385	0.00270136105562813	0.146048257183925
1.39	0.00307757800001696	0.145929800954443
1.395	0.00345051395064377	0.145810759588814
1.4	0.00381678951022568	0.14569024513649
1.405	0.00417650033143424	0.145568739365869
1.41	0.00453327942414106	0.145447568065203
1.415	0.00488959437388647	0.145327549393981
1.42	0.00524342985187509	0.145208192073739
1.425	0.0055904149837902	0.145088226548584
1.43	0.00592895173722674	0.144966896239858
1.435	0.0062619334565106	0.144844695507833
1.44	0.0065930245318242	0.144722835159816
1.445	0.00692247238661281	0.14460200957578
1.45	0.007247200876213	0.144481718729255
1.455	0.00756464790224953	0.144360804423011
1.46	0.00787544883880198	0.144238626619439
1.465	0.00818189772318334	0.144115685009012
1.47	0.00848475288361961	0.143993082803273
1.475	0.00878255620698809	0.143871404936343
1.48	0.00907395581537163	0.143750149525108
1.485	0.0093596710103423	0.143628262685641
1.49	0.00964138386470825	0.143505207495413
1.495	0.00991918955985938	0.143381482705924
1.5	0.0101911194554232	0.143258090781594
1.505	0.0104554516209587	0.143135519889552
1.51	0.0107128930430962	0.143013271846834
1.515	0.0109658197724114	0.142890390049866
1.52	0.0112154837750973	0.142766428340625
1.525	0.0114606038652711	0.142641879325023
1.53	0.0116989490039581	0.14251765172198
1.535	0.0119298023964456	0.142394148871167
1.54	0.0121544278746706	0.1422708812587
1.545	0.0123742886527998	0.142146982922156
1.55	0.0125894090812038	0.142022087280013
1.555	0.0127987666862106	0.141896676439067
1.56	0.0130017480102387	0.141771571884741
1.565	0.013198771070785	0.141647102526954
1.57	0.0133903939609938	0.141522791114036
1.575	0.0135762895343872	0.141397855595764
1.58	0.0137556647558892	0.141271998904551
1.585	0.0139284641164528	0.141145689348262
1.59	0.0140956576602163	0.141019667879929
1.595	0.0142581446582781	0.140894198845174
1.6	0.0144155745869536	0.140768820438151
1.605	0.0145666358324927	0.140642828116191
1.61	0.0147105122077296	0.140515984973234
1.615	0.014847720570633	0.140388742583042
1.62	0.0149794933485605	0.140261767483773
1.625	0.0151064311558571	0.140135268132317
1.63	0.0152280394949509	0.140008800640117
1.635	0.0153435135234696	0.139881731962999
1.64	0.0154526013237799	0.13975387715442
1.645	0.015555664056091	0.139625669030559
1.65	0.0156529707641049	0.139497705705965
1.655	0.0157443969137354	0.139370147534758
1.66	0.0158298754507378	0.139242570268479
1.665	0.0159097095335472	0.139114406441437
1.67	0.0159843088971297	0.138985515677052
1.675	0.0160536102734588	0.138856310521919
1.68	0.016116989338629	0.138727326353408
1.685	0.0161739227037101	0.138598682376132
1.69	0.0162246462157709	0.138469975195264
1.695	0.0162699564488378	0.1383406973887
1.7	0.0163104111845191	0.138210746573046
1.705	0.0163458553347704	0.1380805140252
1.71	0.0163756861029194	0.137950477771256
1.715	0.0163995183648558	0.137820722048897
1.72	0.0164175042087988	0.137690865086514
1.725	0.0164300461200391	0.137560454243808
1.73	0.0164373786248433	0.137429419272378
1.735	0.016439539492576	0.137298129568404
1.74	0.0164365706803107	0.137167010909621
1.745	0.0164285391087544	0.137036118113884
1.75	0.0164153892128507	0.136905091459018
1.755	0.0163968988581065	0.136773528112791
1.76	0.0163729054837862	0.13664138475351
1.765	0.0163435839888626	0.136509008700394
1.77	0.0163093994237649	0.136376778302214
1.775	0.0162707217205034	0.136244723800011
1.78	0.0162275080381775	0.136112507568884
1.785	0.0161793997648703	0.135979771937181
1.79	0.0161261299378932	0.135846495946463
1.795	0.0160677727534582	0.135713004955613
1.8	0.0160046743453428	0.135579634433301
1.805	0.0159371408963134	0.135446394312746
1.81	0.0158652366995193	0.135312968736677
1.815	0.0157888519996874	0.135179040742068
1.82	0.0157079013622656	0.135044607744682
1.825	0.0156224011135411	0.134909973468344
1.83	0.0155324963115548	0.134775434608996
1.835	0.0154383416638799	0.134640984492679
1.84	0.0153400170173059	0.134506328663968
1.845	0.0152376731300325	0.13437118689319
1.85	0.0151314271383098	0.13423557141639
1.855	0.0150212348711163	0.134099764737534
1.86	0.0149069344872865	0.133964028645599
1.865	0.0147885315571994	0.13382834307095
1.87	0.0146661882749148	0.133692434307283
1.875	0.0145400725021334	0.133556055205455
1.88	0.0144104406464693	0.133419229936943
1.885	0.0142774416244249	0.133282220548772
1.89	0.0141409934814796	0.133145257483558
1.895	0.0140009558948293	0.133008310120905
1.9	0.0138573679596554	0.132871124801653
1.905	0.0137102657601558	0.132733484019474
1.91	0.0135597777242111	0.132595421271329
1.915	0.0134062754575952	0.132457178877576
1.92	0.0132499397386256	0.132318959190466
1.925	0.0130905663080858	0.132180723554955
1.93	0.0129280925131185	0.132042237632051
1.935	0.0127625947572545	0.13190331028596
1.94	0.0125940456002933	0.131763981892977
1.945	0.012422546196742	0.131624475996668
1.95	0.0122484027527863	0.13148497004005
1.955	0.0120718962752955	0.131345419313529
1.96	0.0118930630430025	0.131205607763344
1.965	0.0117118275662182	0.131065367784006
1.97	0.0115280806024902	0.130924744759281
1.975	0.0113417943805523	0.130783944281936
1.98	0.0111530440300536	0.130643121561162
1.985	0.0109620959230856	0.130502227603137
1.99	0.0107692922973204	0.130361063578694
1.995	0.0105746713076504	0.130219482749237
2	0.010378120924706	0.130077534054938
2.005	0.0101809238466686	0.129935406298615
2.01	0.00998693129853656	0.129793234958861
2.015	0.00979455978391019	0.129650968244876
2.02	0.00960198703324355	0.129508423786946
2.025	0.00940485073239117	0.129365473505527
2.03	0.00920259646969601	0.12922216851855
2.035	0.00899511420717758	0.129078681711763
2.04	0.00878657742196776	0.128935131034352
2.045	0.00857875786838402	0.128791463025095
2.05	0.00837409206294115	0.128647510459236
2.055	0.00817050444443801	0.128503161332726
2.06	0.00796604396501621	0.128358467629549
2.065	0.00775705162269436	0.128213587504845
2.07	0.00754370601987375	0.128068623713172
2.075	0.00732651074405588	0.127923522333069
2.08	0.00710962021054939	0.127778130454134
2.085	0.00689444979390608	0.12763235050223
2.09	0.00668243741156704	0.12748623464623
2.095	0.00647095488936777	0.127339927246131
2.1	0.0062581627106999	0.127193517543319
2.105	0.00604116362288654	0.127046951806097
2.11	0.00582097242466606	0.126900090343171
2.115	0.00559845406806225	0.126752848201185
2.12	0.00537739798789261	0.126605276933133
2.125	0.00515851901303499	0.126457508030397
2.13	0.00494260801625668	0.1263096187183
2.135	0.00472676572205977	0.126161555946293
2.14	0.00450947146012304	0.126013192151375
2.145	0.00428840792414853	0.125864453291801
2.15	0.00406528465062994	0.12571538975307
2.155	0.0038411145065389	0.125566121351233
2.16	0.00361941782228037	0.12541671515448
2.165	0.00340014538909994	0.125267119630379
2.17	0.00318354615082583	0.12511721855768
2.175	0.00296652455940372	0.1249669474817
2.18	0.00274817332118538	0.124816355135579
2.185	0.00252671112464586	0.124665550426702
2.19	0.00230445755337261	0.124514591434001
2.195	0.00208222665840552	0.124363428349511
2.2	0.00186314432048817	0.124211955208701
2.205	0.00164642903793144	0.124060115866234
2.21	0.00143218686234015	0.123907957272808
2.215	0.00121723117499606	0.123755578653455
2.22	0.00100126733584993	0.123603030380416
2.225	0.000782824261456483	0.123450264603393
2.23	0.000564780695190059	0.123297184874853
2.235	0.000346481268984178	0.123143742394159
2.24	0.000126892409954671	0.122989981854589
2.245	-9.34664188232404e-05	0.122835993114735
2.25	-0.000312900199725519	0.122681819735688
2.255	-0.000529715307528988	0.122527416285669
2.26	-0.000743339768631834	0.122372695185531
2.265	-0.000954618887885061	0.122217613924864
2.27	-0.00116515467745071	0.122062214836842
2.275	-0.00137618534143424	0.121906579541106
2.28	-0.00158776829013441	0.121750745904016
2.285	-0.00179874826545223	0.121594670919133
2.29	-0.002007539965871	0.12143827498182
2.295	-0.00221316545753147	0.121281521038917
2.3	-0.00241583674531132	0.121124449045331
2.305	-0.00261679024380257	0.120967133089717
2.31	-0.00281739738156794	0.120809605991738
2.315	-0.00301818660927378	0.120651827153489
2.32	-0.00321854106900776	0.120493724212675
2.325	-0.00341703618058542	0.120335264677698
2.33	-0.00361242005838935	0.12017648584421
2.335	-0.00380453792729885	0.120017454809517
2.34	-0.00399428112806266	0.119858200134467
2.345	-0.0041829336651773	0.119698683853564
2.35	-0.00437129903108335	0.119538840167461
2.355	-0.00455918038986436	0.119378640509068
2.36	-0.00474555590861936	0.119218119817019
2.365	-0.00492918699483713	0.119057339034835
2.37	-0.00510945260417728	0.11889632313314
2.375	-0.00528677577739245	0.118735036761817
2.38	-0.00546228346260147	0.118573420311414
2.385	-0.00563699762895276	0.118411448833739
2.39	-0.00581115899745654	0.118249154905702
2.395	-0.00598405968206794	0.118086593866633
2.4	-0.00615451625779961	0.117923787654849
2.405	-0.00632167856204902	0.117760703423109
2.41	-0.00648555400941753	0.117597286921436
2.415	-0.0066469777284146	0.117433516043184
2.42	-0.00680706912961071	0.11726942102209
2.425	-0.00696638429583096	0.117105052196354
2.43	-0.0071244989413799	0.116940428815623
2.435	-0.00728042763057068	0.116775520288428
2.44	-0.00743332886112835	0.116610277346281
2.445	-0.00758295213106219	0.116444680657596
2.45	-0.00772972626537882	0.116278758250661
2.455	-0.00787449670352736	0.11611255560664
2.46	-0.00801804084381352	0.115946089557917
2.465	-0.00816048043135087	0.115779331958868
2.47	-0.00830115901516315	0.115612238236777
2.475	-0.00843911400680319	0.115444791263385
2.48	-0.00857378937187292	0.115277016842494
2.485	-0.00870540020164512	0.115108956413187
2.49	-0.00883472625408732	0.114940625212164
2.495	-0.00896250133353771	0.114771997497872
2.5	-0.009088956479264	0.1146030327046
2.505	-0.00921375788166401	0.114433715492079
2.51	-0.00933618430520333	0.114264069583883
2.515	-0.00945561304189013	0.114094132739971
2.52	-0.00957195729593163	0.113923918720079
2.525	-0.00968565479093897	0.113753403978817
2.53	-0.00979740487357184	0.113582551660808
2.535	-0.00990774801219008	0.113411348076149
2.54	-0.0100166362100875	0.113239815178599
2.545	-0.0101234747926862	0.113067987547701
2.55	-0.0102275650864527	0.112895877618013
2.555	-0.0103286093282033	0.112723463929514
2.56	-0.0104269352732782	0.112550713255443
2.565	-0.010523158580801	0.112377613549981
2.57	-0.0106177120356543	0.11220418492848
2.575	-0.0107106555005476	0.11203045870335
2.58	-0.0108017376540097	0.111856446127502
2.585	-0.0108904036645852	0.111682127705084
2.59	-0.0109762247017873	0.111507473180199
2.595	-0.0110592553922579	0.111332471561198
2.6	-0.0111399642676302	0.111157141239878
2.605	-0.0112189126230744	0.110981510889114
2.61	-0.0112963912828334	0.110805590905842
2.615	-0.0113722672167977	0.110629363849472
2.62	-0.0114460424543656	0.110452802541247
2.625	-0.011517260687115	0.110275897369899
2.63	-0.0115858024023794	0.110098665401867
2.635	-0.0116519161941966	0.109921132911954
2.64	-0.0117160955502769	0.109743309569052
2.645	-0.01177875674788	0.109565179765917
2.65	-0.0118399207828466	0.109386718970884
2.655	-0.0118992558161981	0.109207918399967
2.66	-0.0119563620878571	0.109028793607734
2.665	-0.0120109935016437	0.108849368793106
2.67	-0.0120632179042852	0.108669653126748
2.675	-0.0121134264890355	0.10848963273341
2.68	-0.0121620564555798	0.108309285378317
2.685	-0.0122093091119098	0.108128602878509
2.69	-0.012255055388545	0.107947599187007
2.695	-0.0122989233154964	0.107766296432539
2.7	-0.0123405927474778	0.107584703348739
2.705	-0.0123800243723196	0.107402807595179
2.71	-0.0124174596049667	0.107220589092061
2.715	-0.0124532450973192	0.107038040633761
2.72	-0.0124876650549224	0.106855175166533
2.725	-0.0125207699682122	0.106672013095949
2.73	-0.0125523011393671	0.106488562805355
2.735	-0.0125818854642263	0.106304813677382
2.74	-0.0126093748632874	0.106120747946481
2.745	-0.0126349244385855	0.105936359250057
2.75	-0.0126588793660725	0.10575165947928
2.755	-0.0126815672921747	0.105566667578872
2.76	-0.0127031155919752	0.105381391702572
2.765	-0.0127233877720379	0.105195822489228
2.77	-0.012742070079832	0.105009943898913
2.775	-0.0127589185910839	0.104823750204645
2.78	-0.0127739504807005	0.104637252417927
2.785	-0.0127874242786881	0.104450468246903
2.79	-0.0127996820364116	0.104263405874068
2.795	-0.0128109471965949	0.104076057561273
2.8	-0.0128211882796974	0.103888409037958
2.805	-0.012830165168487	0.103700455007603
2.81	-0.0128376169065634	0.103512205456164
2.815	-0.0128434438273839	0.103323676816671
2.82	-0.0128477845593507	0.103134877046181
2.825	-0.0128509442927394	0.102945799576647
2.83	-0.0128532289982184	0.102756431869825
2.835	-0.0128547349334314	0.102566769453302
2.84	-0.012855276894034	0.102376821539775
2.845	-0.0128545846405155	0.102186603307077
2.85	-0.0128525336158152	0.101996122666921
2.855	-0.0128491631597667	0.101805374422849
2.86	-0.0128446715387973	0.10161434745866
2.865	-0.0128393577738493	0.101423037690741
2.87	-0.01283346531776	0.101231453837246
2.875	-0.0128269458117964	0.101039610343261
2.88	-0.0128195263758881	0.100847515044451
2.885	-0.0128109851342364	0.100655163725892
2.89	-0.0128012373148563	0.100462546553411
2.895	-0.0127904595817041	0.100269659994697
2.9	-0.0127789622252399	0.100076512153298
2.905	-0.0127669371363073	0.0998831165227347
2.91	-0.0127544724341639	0.0996894808852169
2.915	-0.0127415334347134	0.0994956022451529
2.92	-0.0127279393055968	0.0993014724388587
2.925	-0.0127134870214523	0.0991070886356354
2.93	-0.0126981631131278	0.0989124584093478
2.935	-0.0126821826297228	0.0987175945252151
2.94	-0.0126657855740397	0.0985225048482979
2.945	-0.0126491605185155	0.0983271874756513
2.95	-0.0126322095006097	0.0981316353787214
2.955	-0.0126145747089108	0.0979358459247519
2.96	-0.012596230991103	0.0977398260340072
2.965	-0.0125772353790623	0.0975435877140885
2.97	-0.0125577118539262	0.097347138869684
2.975	-0.0125378870643766	0.0971504784328399
2.98	-0.0125179221564888	0.096953600420499
2.985	-0.0124979146039577	0.096756502856044
2.99	-0.0124777646098009	0.0965591924676753
2.995	-0.0124571794883934	0.0963616807280237
3	-0.0124359917347556	0.0961639755594625
3.005	-0.012414368798277	0.0959660768814336
3.01	-0.0123925410030488	0.0957679798822836
3.015	-0.0123706476266809	0.0955696828345271
3.02	-0.0123488556277946	0.0953711919605388
3.025	-0.0123271656558126	0.0951725182706664
3.03	-0.0123053443848073	0.0949736697630193
3.035	-0.0122832450530321	0.0947746470420293
3.04	-0.0122609374134885	0.0945754464052916
3.045	-0.0122385840368473	0.0943760670507757
3.05	-0.0122163080257538	0.0941765151947459
3.055	-0.0121941849655913	0.0939768013209569
3.06	-0.0121722831606386	0.0937769334740137
3.065	-0.0121505165049838	0.0935769130352321
3.07	-0.012128695245174	0.0933767370655888
3.075	-0.0121067172984199	0.093176404805974
3.08	-0.0120846762903657	0.0929759218922365
3.085	-0.012062817297374	0.0927752982942108
3.09	-0.0120413583194035	0.0925745421645978
3.095	-0.0120203486849171	0.0923736557654392
3.1	-0.0119996499365662	0.0921726372520922
3.105	-0.0119790685411685	0.0919714864556472
3.11	-0.0119585154205231	0.0917702089222692
3.115	-0.0119380522970767	0.0915688143011133
3.12	-0.0119178318311395	0.0913673107966567
3.125	-0.0118980004326774	0.0911657011565254
3.13	-0.0118786653488678	0.0909639843380878
3.135	-0.0118598340018403	0.0907621608045192
3.14	-0.0118413936285897	0.0905602361874394
3.145	-0.011823180824531	0.0903582199394567
3.15	-0.0118051142733879	0.0901561202894815
3.155	-0.0117872584113732	0.0899539404071879
3.16	-0.0117697261350358	0.0897516796169995
3.165	-0.0117526157101722	0.0895493383523361
3.17	-0.0117365392263755	0.089346921773692
3.175	-0.0117216423288822	0.0891444388648393
3.18	-0.0117073086284583	0.0889418979699979
3.185	-0.0116925735399098	0.088739303071347
3.19	-0.0116766879434911	0.0885366544329635
3.195	-0.0116594956949712	0.0883339528575844
3.2	-0.0116414722781046	0.0881312033737089
3.205	-0.0116235072534137	0.0879284146866935
3.21	-0.011606423091048	0.0877255951341439
3.215	-0.0115904688499073	0.0875227492306809
3.22	-0.0115751872714096	0.0873198781308274
3.225	-0.0115597180403197	0.0871169833576865
3.23	-0.0115433035142836	0.0869140701205088
3.235	-0.0115257271900715	0.0867111470240243
3.24	-0.0115074476518275	0.0865082224399393
3.245	-0.0114893104300595	0.0863053012321231
3.25	-0.0114720480790158	0.0861023850887118
3.255	-0.0114558799327957	0.0858994758249255
3.26	-0.0114404188220663	0.0856965784654534
3.265	-0.0114249318199438	0.0854937012767936
3.27	-0.0114087438964541	0.0852908525975462
3.275	-0.0113916039242392	0.0850880377870498
3.28	-0.01137381952433	0.0848852591375875
3.285	-0.0113561131424094	0.0846825189080054
3.29	-0.0113392403986579	0.0844798223573189
3.295	-0.0113235022479481	0.0842771775916008
3.3	-0.0113085715662322	0.0840745927222745
3.305	-0.0112937869105414	0.083872073284912
3.31	-0.0112785086672487	0.083669622199357
3.315	-0.0112624196139439	0.0834672421394369
3.32	-0.0112457788032057	0.0832649382207222
3.325	-0.011229286578752	0.0830627183051639
3.33	-0.011213618390852	0.0828605906481968
3.335	-0.0111990301442626	0.0826585612168637
3.34	-0.0111852488766857	0.0824566332674223
3.345	-0.0111717254003416	0.0822548096326882
3.35	-0.0111578924760103	0.0820530953358672
3.355	-0.011143465697053	0.0818514980394459
3.36	-0.0111285927023683	0.0816500258785107
3.365	-0.0111137964184334	0.0814486849290987
3.37	-0.0110997612862613	0.081247478920243
3.375	-0.0110868822244043	0.0810464110826057
3.38	-0.0110750207439105	0.0808454864233401
3.385	-0.0110636283177818	0.080644712337895
3.39	-0.0110520763263073	0.0804440968875358
3.395	-0.0110400405410367	0.08024364645057
3.4	-0.0110277054686572	0.0800433650090298
3.405	-0.0110156387095479	0.0798432558261817
3.41	-0.0110044168339272	0.0796433238298295
3.415	-0.0109943003567494	0.0794435763324135
3.42	-0.0109851605296214	0.0792440214241436
3.425	-0.0109765746170059	0.0790446656811405
3.43	-0.0109680239546988	0.0788455135054155
3.435	-0.0109591861915455	0.0786465685556182
3.44	-0.0109501648318036	0.0784478357232693
3.445	-0.0109413991190328	0.0782493219020752
3.45	-0.0109334072829768	0.0780510348088503
3.455	-0.010926555353354	0.0778529809903482
3.46	-0.0109208367796079	0.0776551650703278
3.465	-0.0109158269593292	0.0774575909183673
3.47	-0.0109109606724811	0.077260263492416
3.475	-0.0109058614180819	0.0770631896266648
3.48	-0.0109005971928262	0.0768663769341407
3.485	-0.0108957122308215	0.0766698318702621
3.49	-0.0108917293402042	0.0764735591137443
3.495	-0.0108888509983043	0.0762775627146194
3.5	-0.0108870075284502	0.0760818478325474
3.505	-0.0108858696103882	0.0758864213718294
3.51	-0.010885005844063	0.0756912908611087
3.515	-0.0108840884771775	0.0754964627959526
3.52	-0.0108831304088248	0.0753019420349306
3.525	-0.0108826186008599	0.0751077326567369
3.53	-0.0108831241541276	0.0749138395313432
3.535	-0.0108847318866934	0.074720269220953
3.54	-0.0108872711328383	0.0745270291441074
3.545	-0.0108905124825709	0.0743341259868195
3.55	-0.0108941390371307	0.0741415648776048
3.555	-0.0108979321870724	0.0739493500189798
3.56	-0.010901845880098	0.0737574861842145
3.565	-0.0109060554368723	0.0735659795836945
3.57	-0.010910998850008	0.0733748372436619
3.575	-0.0109170958075095	0.0731840656633098
3.58	-0.0109243289277012	0.0729936701420808
3.585	-0.0109324911972131	0.0728036551917418
3.59	-0.0109412482053264	0.0726140257192252
3.595	-0.0109501714165559	0.0724247878633342
3.6	-0.0109591249398395	0.0722359485484354
3.605	-0.0109684121671476	0.0720475142639362
3.61	-0.0109785557880908	0.0718594902692775
3.615	-0.0109898800885722	0.0716718810904517
3.62	-0.0110023655812208	0.0714846916718317
3.625	-0.0110157543191596	0.0712979280095539
3.63	-0.0110296577634061	0.0711115967901879
3.635	-0.0110437912772721	0.0709257043357967
3.64	-0.011058129324609	0.0707402559170218
3.645	-0.0110728822187243	0.0705552560785973
3.65	-0.0110883670958231	0.0703707095920009
3.655	-0.0111048408321315	0.0701866221489102
3.66	-0.0111223755783358	0.0700030001599714
3.665	-0.0111408149475656	0.0698198498278327
3.67	-0.0111598349107043	0.0696371763747662
3.675	-0.0111791127157037	0.0694549842094549
3.68	-0.0111985499529101	0.0692732779157906
3.685	-0.0112183603403357	0.0690920629943443
3.69	-0.0112389129971042	0.0689113456163925
3.695	-0.0112604649017456	0.068731131750468
3.7	-0.011283013984027	0.0685514265086447
3.705	-0.0113063358790093	0.0683722342510796
3.71	-0.0113301628157894	0.0681935594197444
3.715	-0.0113543352484369	0.0680154072734469
3.72	-0.011378776919563	0.0678377837206224
3.725	-0.0114035292880095	0.0676606944967421
3.73	-0.0114288440092727	0.0674841445306811
3.735	-0.0114550577294725	0.0673081380642845
3.74	-0.0114823052937281	0.0671326794304097
3.745	-0.011510360684202	0.066957773701583
3.75	-0.0115388104241285	0.0667834265302238
3.755	-0.0115674529596541	0.0666096434577874
3.76	-0.0115963896890081	0.0664364293510895
3.765	-0.0116255539248522	0.0662637883780537
3.77	-0.0116540142273642	0.066091724653184
3.775	-0.0116812653134835	0.0659202429066678
3.78	-0.0117086166649303	0.0657493484081666
3.785	-0.0117383902746999	0.0655790463619798
3.79	-0.0117715339345548	0.0654093413513357
3.795	-0.0118056404605724	0.0652402373236317
3.8	-0.0118369098594329	0.0650717381981568
3.805	-0.0118653217197275	0.0649038483666141
3.81	-0.0118942462904261	0.0647365727644795
3.815	-0.0119265436560596	0.0645699164228949
3.82	-0.0119602482042085	0.0644038837759503
3.825	-0.0119907872208964	0.0642384786250384
3.83	-0.0120187791738893	0.0640737047340124
3.835	-0.0120493514782538	0.0639095663210806
3.84	-0.0120858957985233	0.0637460680514248
3.845	-0.0121251261981126	0.0635832145843755
3.85	-0.0121609756178378	0.063421010091017
3.855	-0.0121937626030313	0.0632594582161026
3.86	-0.0122275131128431	0.0630985625258452
3.865	-0.0122639444815835	0.0629383270195529
3.87	-0.0122994531111216	0.0627787561085706
3.875	-0.0123324655720749	0.0626198541606875
3.88	-0.0123674975436634	0.0624616250372039
3.885	-0.012408484398466	0.0623040720384029
3.89	-0.0124516507473107	0.0621471983195143
3.895	-0.0124892601812121	0.0619910073557053
3.9	-0.0125223031375459	0.0618355030425734
3.905	-0.0125577128040986	0.0616806893498504
3.91	-0.0125984257615377	0.0615265699286764
3.915	-0.0126387217470816	0.061373147982585
3.92	-0.012675097228902	0.0612204265178097
3.925	-0.0127126641585464	0.061068408753246
3.93	-0.0127564503227724	0.0609170982476938
3.935	-0.0128017259140556	0.0607664986062979
3.94	-0.0128396861939244	0.0606166130479234
3.945	-0.0128729540479853	0.0604674442555108
3.95	-0.0129110388892153	0.0603189947000066
3.955	-0.0129564880681112	0.060171267084471
3.96	-0.0130005297055993	0.060024264552543
3.965	-0.0130383677748851	0.059877990517465
3.97	-0.0130768071233058	0.0597324480995859
3.975	-0.0131221601159117	0.0595876397892718
3.98	-0.0131684355823474	0.05944356768342
3.985	-0.0132063245587357	0.0593002339673079
3.99	-0.0132400813054421	0.0591576412770142
3.995	-0.0132807997647735	0.0590157926125629
4	-0.0133296488061578	0.0588746908608833
4.005	-0.0133753151114524	0.0587343384048884
4.01	-0.0134130928234253	0.0585947371685895
4.015	-0.0134515473089909	0.0584558890826376
4.02	-0.0134976275628054	0.0583177964826058
4.025	-0.0135443087968312	0.0581804620497719
4.03	-0.0135819732368638	0.0580438883556724
4.035	-0.0136160311124982	0.0579080774523154
4.04	-0.0136586790476487	0.0577730309156436
4.045	-0.0137096784872757	0.0576387502827634
4.05	-0.0137558027699702	0.0575052374522889
4.055	-0.0137925765116718	0.057372494681691
4.06	-0.0138305164725292	0.0572405241754879
4.065	-0.0138772094222883	0.0571093276670483
4.07	-0.0139242555884351	0.0569789064153843
4.075	-0.0139613523145403	0.0568492615840803
4.08	-0.0139947819377904	0.056720394622967
4.085	-0.0140377718363851	0.0565923073036032
4.09	-0.0140892110013464	0.0564650013676166
4.095	-0.0141345322931326	0.056338478140694
4.1	-0.0141694483880501	0.0562127385081096
4.105	-0.0142060795989876	0.0560877832568771
4.11	-0.0142525031440579	0.0559636134450589
4.115	-0.0142992142688882	0.0558402304326151
4.12	-0.0143351292360698	0.0557176355615155
4.125	-0.0143669817419241	0.0555958298093573
4.13	-0.0144090072715244	0.055474813750593
4.135	-0.0144597180578883	0.0553545878557918
4.14	-0.0145035111064864	0.0552351528361687
4.145	-0.0145359810529131	0.0551165096670683
4.15	-0.0145705259003073	0.0549986592623917
4.155	-0.0146158796585425	0.0548816021630037
4.16	-0.0146616594627611	0.0547653385508516
4.165	-0.0146958130143071	0.054649868543555
4.17	-0.0147252022307605	0.0545351924522857
4.175	-0.0147651120681624	0.0544213107660893
4.18	-0.0148141190984852	0.0543082239098259
4.185	-0.0148558244727655	0.0541959320173119
4.19	-0.0148853461797653	0.0540844349076917
4.195	-0.0149168955005479	0.0539737322876256
4.2	-0.014960027482271	0.0538638240193583
4.205	-0.0150038412361715	0.0537547101676571
4.21	-0.0150351508652093	0.0536463907593678
4.215	-0.0150606374311275	0.0535388655309491
4.22	-0.0150968627379227	0.0534321339236737
4.225	-0.0151430088554232	0.0533261953216085
4.23	-0.0151819294479765	0.0532210492777368
4.235	-0.0152078129343627	0.0531166955027061
4.24	-0.0152355060680298	0.0530131336669191
4.245	-0.0152755990858546	0.0529103631987947
4.25	-0.0153168539317159	0.052808383259193
4.255	-0.0153449319180607	0.0527071929168285
4.26	-0.015366106910097	0.0526067913612438
4.265	-0.0153981219980883	0.052507177920009
4.27	-0.0154409103161584	0.0524083518681518
4.275	-0.0154766397509682	0.0523103122343629
4.28	-0.0154983814413177	0.0522130577705095
4.285	-0.0155212905867472	0.0521165871234132
4.29	-0.0155572394746049	0.0520208990334496
4.295	-0.0155951845591336	0.0519259923707256
4.3	-0.015619656980677	0.0518318659810575
4.305	-0.0156360531797963	0.0517385185037416
4.31	-0.0156630941201845	0.0516459483299224
4.315	-0.0157017267838615	0.0515541537339468
4.32	-0.0157335917093739	0.051463133052825
4.325	-0.0157504682501219	0.0513728847459621
4.33	-0.0157676411144907	0.0512834072785491
4.335	-0.0157985576390844	0.0511946989422517
4.34	-0.0158326760419083	0.0511067578036917
4.345	-0.0158532514010723	0.051019581829585
4.35	-0.0158644168203388	0.0509331690443553
4.355	-0.015885765077635	0.0508475175586257
4.36	-0.0159195084439618	0.0507626254507112
4.365	-0.015946929915672	0.050678490642562
4.37	-0.0159584599999105	0.0505951108894537
4.375	-0.015969318276488	0.0505124838711783
4.38	-0.0159946450943478	0.0504306072944981
4.385	-0.0160246657727976	0.0503494789047688
4.39	-0.0160413011466245	0.0502690963706343
4.395	-0.0160469793695208	0.0501894571539202
4.4	-0.0160620346855751	0.0501105585397422
4.405	-0.0160903563181911	0.0500323978138811
4.41	-0.0161131213817258	0.0499549723815756
4.415	-0.0161191033070196	0.0498782796875082
4.42	-0.0161230741287648	0.0498023170193813
4.425	-0.0161421274816629	0.049727081416245
4.43	-0.0161675752772235	0.0496525698062541
4.435	-0.0161798600039553	0.0495787792100527
4.44	-0.0161793521313927	0.049505706753388
4.445	-0.0161872068596498	0.0494333495087233
4.45	-0.0162093873781703	0.0493617043747154
4.455	-0.016226964521028	0.0492907680971163
4.46	-0.0162268342970089	0.0492205374021911
4.465	-0.0162232526289081	0.0491510091095973
4.47	-0.0162357109557503	0.0490821800987817
4.475	-0.0162568557099023	0.0490140471761515
4.48	-0.0162651440212329	0.0489466069771007
4.485	-0.0162582139053411	0.0488798559832611
4.49	-0.016257704737372	0.0488137906467493
4.495	-0.0162726317015185	0.0487484075180445
4.5	-0.0162851983477275	0.048683703220579
4.505	-0.0162803830869311	0.0486196742617
4.51	-0.0162705473834919	0.0485563169201413
4.515	-0.0162766507995782	0.0484936273463644
4.52	-0.0162928638584576	0.0484316017033283
4.525	-0.0162962116114764	0.0483702362255251
4.53	-0.0162819377975918	0.0483095271708921
4.535	-0.0162721586435319	0.0482494706979614
4.54	-0.0162795159647589	0.0481900628025759
4.545	-0.0162879957370823	0.0481312993555619
4.55	-0.016279969537254	0.0480731762054578
4.555	-0.0162633977584736	0.0480156892812081
4.56	-0.0162599039079838	0.0479588345589532
4.565	-0.0162682638689011	0.0479026079360851
4.57	-0.0162671917700044	0.0478470051860217
4.575	-0.0162489368363596	0.0477920219803741
4.58	-0.0162325602263165	0.0477376539409644
4.585	-0.0162327532662472	0.0476838967395093
4.59	-0.0162363715926768	0.0476307461264609
4.595	-0.0162244989027158	0.0475781978060539
4.6	-0.0162014702265987	0.0475262473287707
4.605	-0.016189285583021	0.0474748901324462
4.61	-0.0161905548279888	0.0474241216479658
4.615	-0.0161852342782485	0.047373937338832
4.62	-0.0161627419577126	0.0473243327097157
4.625	-0.0161393962448786	0.0472753032691537
4.63	-0.0161319791002636	0.0472268443838445
4.635	-0.0161303194522242	0.0471789512682927
4.64	-0.0161146349417454	0.0471316191458808
4.645	-0.0160859032717235	0.0470848433276332
4.65	-0.0160660814650759	0.0470386191543618
4.655	-0.0160609247246146	0.0469929418886096
4.66	-0.0160513468005901	0.0469478066632684
4.665	-0.016024128413421	0.0469032085048205
4.67	-0.0159931812058876	0.0468591423906581
4.675	-0.0159778280139617	0.0468156033068942
4.68	-0.0159711181937796	0.0467725862891063
4.685	-0.0159521346709512	0.0467300863769504
4.69	-0.0159181044364693	0.0466880985090111
4.695	-0.0158902875741536	0.0466466175343463
4.7	-0.0158780517685448	0.0466056383311699
4.705	-0.0158641618473574	0.0465651558495086
4.71	-0.0158331265695164	0.0465251650352965
4.715	-0.0157958951799628	0.0464856608015594
4.72	-0.0157734784645358	0.0464466379860461
4.725	-0.0157619803006126	0.0464080913333524
4.73	-0.0157397753594424	0.0463700155924018
4.735	-0.0157007008796395	0.0463324055754546
4.74	-0.0156647226844369	0.0462952561044336
4.745	-0.0156449100861398	0.0462585619490122
4.75	-0.01562722818454	0.0462223178130733
4.755	-0.0155942941138401	0.046186518323614
4.76	-0.0155520578642969	0.0461511580882599
4.765	-0.0155215588661735	0.0461162317779408
4.77	-0.0155035706256861	0.0460817340984454
4.775	-0.0154783231305569	0.0460476596920385
4.78	-0.0154364910573292	0.0460140031140771
4.785	-0.0153944067035203	0.0459807588988932
4.79	-0.0153675213247917	0.0459479215995192
4.795	-0.0153458115081477	0.0459154857775484
4.8	-0.0153111577229037	0.0458834459712987
4.805	-0.0152650949272255	0.0458517966850398
4.81	-0.0152278312953307	0.0458205323668174
4.815	-0.0152038411015258	0.0457896474206169
4.82	-0.0151753867383251	0.0457591362977775
4.825	-0.0151307116427466	0.0457289934921947
4.83	-0.015082857080059	0.0456992134963302
4.835	-0.0150494214026775	0.0456697907840173
4.84	-0.0150241799699833	0.0456407197641475
4.845	-0.0149883600550513	0.0456119948579914
4.85	-0.0149392234401224	0.045583610553296
4.855	-0.014895463523219	0.0455555612970455
4.86	-0.014865340789477	0.045527841456461
4.865	-0.0148338116304831	0.0455004454083349
4.87	-0.0147871752094213	0.045473367551276
4.875	-0.0147349200833711	0.045446602221549
4.88	-0.0146958813607716	0.045420143750319
4.885	-0.01466730948618	0.0453939865316128
4.89	-0.0146302827923481	0.0453681249890973
4.895	-0.014578447811588	0.0453425535422733
4.9	-0.0145283098400393	0.0453172666126623
4.905	-0.0144917129536495	0.0452922586068873
4.91	-0.0144575961447355	0.0452675238917456
4.915	-0.0144111076196634	0.0452430568389474
4.92	-0.0143567666591586	0.0452188518407688
4.925	-0.0143125300341644	0.0451949033135131
4.93	-0.014279537925181	0.0451712057125771
4.935	-0.0142408697382352	0.045147753422934
4.94	-0.0141875479814049	0.0451245406905978
4.945	-0.0141327542742653	0.0451015618374463
4.95	-0.0140907483333406	0.0450788113421954
4.955	-0.0140546098768688	0.0450562836680037
4.96	-0.0140089729653887	0.0450339731887828
4.965	-0.0139537224207977	0.0450118742669192
4.97	-0.01390514723861	0.0449899812569367
4.975	-0.0138676114797942	0.0449682885250603
4.98	-0.0138267972458843	0.0449467905102871
4.985	-0.0137721823646446	0.0449254816764553
4.99	-0.0137137889538579	0.0449043564338536
4.995	-0.0136675484508277	0.0448834091435193
5	-0.0136301983163412	0.0448626342151577
5.005	-0.0135858859778013	0.0448420261591393
5.01	-0.013530068349457	0.0448215795699511
5.015	-0.0134765569601418	0.044801289048309
5.02	-0.0134336108368229	0.0447811491118816
5.025	-0.0133910535757593	0.0447611542500834
5.03	-0.0133374937020418	0.0447412990087267
5.035	-0.0132785662457744	0.0447215779752549
5.04	-0.0132294849245698	0.044701985741426
5.045	-0.0131901600079178	0.0446825168801109
5.05	-0.0131460562536478	0.0446631659490022
5.055	-0.0130899385128291	0.0446439274885551
5.06	-0.0130325614947466	0.0446247960687259
5.065	-0.0129848635818419	0.0446057663231786
5.07	-0.0129412073881614	0.0445868329502435
5.075	-0.0128901669456916	0.0445679907035846
5.08	-0.0128327197470082	0.0445492342879495
5.085	-0.012781788301039	0.0445305583010246
5.09	-0.0127398714677627	0.0445119572966558
5.095	-0.0126943842341376	0.0444934259353095
5.1	-0.0126368866339659	0.0444749590172252
5.105	-0.0125762287154751	0.0444565513923177
5.11	-0.0125256094649648	0.0444381979122204
5.115	-0.012482657251101	0.0444198933971983
5.12	-0.0124338165088282	0.044401632679083
5.125	-0.0123758482512759	0.0443834106893499
5.13	-0.0123204165662489	0.0443652224666236
5.135	-0.0122743945038009	0.044347063058675
5.14	-0.0122279495022699	0.0443289274035966
5.145	-0.0121706839695124	0.0443108103873222
5.15	-0.0121079815349905	0.044292706908889
5.155	-0.0120541820480184	0.0442746118366244
5.16	-0.0120103174211419	0.0442565200880244
5.165	-0.0119624769869668	0.0442384266876912
5.17	-0.0119028823253151	0.0442203266975829
5.175	-0.0118404348636236	0.0442022151828853
5.18	-0.0117864056424493	0.04418408721763
5.185	-0.0117378125941494	0.044165937918779
5.19	-0.0116841779049253	0.0441477624754047
5.195	-0.0116240215403733	0.0441295560994826
5.2	-0.0115670127285741	0.0441113139636343
5.205	-0.011516538538368	0.0440930312009113
5.21	-0.0114639104979855	0.0440747029863957
5.215	-0.0114020323200217	0.0440563245914378
5.22	-0.0113368302999763	0.044037891412373
5.225	-0.011279653289562	0.0440193989354265
5.23	-0.0112302895368988	0.0440008426148632
5.235	-0.0111781079306832	0.0439822178554069
5.24	-0.0111171661311547	0.0439635200289549
5.245	-0.0110536287829595	0.0439447445209426
5.25	-0.0109950516718422	0.0439258868413376
5.255	-0.0109395046925878	0.0439069426083025
5.26	-0.0108806922913995	0.0438879074594965
5.265	-0.0108182670649759	0.0438687770146682
5.27	-0.0107588473076383	0.0438495468715136
5.275	-0.0107046877112769	0.0438302126437907
5.28	-0.0106494695340267	0.0438107700603899
5.285	-0.0105872555133999	0.0437912149546952
5.29	-0.0105208292250731	0.0437715431603353
5.295	-0.0104585530852725	0.0437517504533115
5.3	-0.0104028293809941	0.0437318325535916
5.305	-0.010348078894129	0.0437117852448266
5.31	-0.0102887824298268	0.043691604486399
5.315	-0.0102257376459187	0.043671286332793
5.32	-0.0101634409035789	0.0436508268101441
5.325	-0.0101032547743154	0.0436302219109429
5.33	-0.0100429731541549	0.0436094676226421
5.335	-0.00998097597408787	0.043588559972132
5.34	-0.00991898590265361	0.0435674950686577
5.345	-0.00985964390666183	0.0435462691189974
5.35	-0.00980204908053839	0.0435248783552563
5.355	-0.00974209073283383	0.0435033189753909
5.36	-0.0096775326725318	0.0434815871878119
5.365	-0.00961127061182321	0.0434596792341287
5.37	-0.0095484544628528	0.0434375914181429
5.375	-0.00949052483717505	0.0434153201449876
5.38	-0.0094335659140441	0.0433928618746561
5.385	-0.00937288504024281	0.0433702130240739
5.39	-0.0093081314222152	0.043347369967992
5.395	-0.00924311558441016	0.0433243291129106
5.4	-0.00918102026481549	0.0433010869148021
5.405	-0.00912111578793784	0.0432776398984464
5.41	-0.00906060453557966	0.0432539846354276
5.415	-0.00899849424063692	0.0432301177082074
5.42	-0.00893640170040033	0.0432060357350942
5.425	-0.00887573869841773	0.0431817353291331
5.43	-0.00881528390541764	0.0431572131090002
5.435	-0.00875274488500466	0.0431324657384474
5.44	-0.00868823070076363	0.0431074899365232
5.445	-0.00862470142654548	0.0430822824994207
5.45	-0.00856456876035594	0.0430568402885626
5.455	-0.0085065880551598	0.0430311601664874
5.46	-0.00844695600043366	0.0430052389765345
5.465	-0.00838356290223707	0.0429790735847885
5.47	-0.00831835015523019	0.0429526609365839
5.475	-0.00825498305139938	0.0429259981010764
5.48	-0.00819485954002275	0.0428990821936248
5.485	-0.00813595361533714	0.0428719102973702
5.49	-0.0080756018979784	0.0428444794414634
5.495	-0.00801346057157559	0.0428167866710298
5.5	-0.00795122118517977	0.0427888291460723
5.505	-0.00789002562828589	0.0427606041650863
5.51	-0.0078290855443246	0.0427321091419309
5.515	-0.00776730950897342	0.0427033415084171
5.52	-0.00770522581516975	0.0426742986353474
5.525	-0.00764444389454777	0.0426449778413259
5.53	-0.0075853908804886	0.0426153764635881
5.535	-0.00752632522414576	0.0425854919575999
5.54	-0.00746523377261443	0.0425553218942595
5.545	-0.00740231026198579	0.0425248638613429
5.55	-0.00733985135293214	0.0424941154187827
5.555	-0.00727979556650649	0.0424630740834294
5.56	-0.00722163561182931	0.0424317373837367
5.565	-0.00716309599291431	0.0424001029577667
5.57	-0.00710270559336035	0.0423681685699894
5.575	-0.00704117782261093	0.0423359320218001
5.58	-0.00698018974961023	0.0423033910687016
5.585	-0.0069204036052426	0.0422705434081676
5.59	-0.00686113292695278	0.0422373867439918
5.595	-0.00680163698730141	0.0422039188952306
5.6	-0.00674211843283601	0.0421701378103988
5.605	-0.00668314503372347	0.0421360414983578
5.61	-0.00662450532038683	0.0421016279178717
5.615	-0.00656525698971322	0.0420668949585423
5.62	-0.00650501541409731	0.0420318405570056
5.625	-0.00644472669166074	0.0419964627566108
5.63	-0.0063857586281415	0.0419607596955768
5.635	-0.00632833029549307	0.0419247295555868
5.64	-0.00627114703953779	0.0418883704732307
5.645	-0.00621276049337816	0.0418516805303085
5.65	-0.00615311315456779	0.0418146578497073
5.655	-0.0060934384092528	0.0417773006409137
5.66	-0.00603485520638269	0.0417396072176814
5.665	-0.00597733908826026	0.041701575956394
5.67	-0.00592001637210071	0.0416632051643655
5.675	-0.00586229825316398	0.041624493082889
5.68	-0.00580435681497793	0.0415854380064218
5.685	-0.00574651994447795	0.0415460383570515
5.69	-0.00568870603697835	0.0415062926615503
5.695	-0.00563067215843382	0.0414661994492434
5.7	-0.00557262376009326	0.0414257572038572
5.705	-0.00551518955490238	0.041384964389478
5.71	-0.00545862983392098	0.0413438194736388
5.715	-0.00540237221651729	0.0413023210088655
5.72	-0.00534551065830335	0.0412604676674153
5.725	-0.00528774371630814	0.0412182581466407
5.73	-0.00522975111306856	0.041175691096775
5.735	-0.00517248894707123	0.0411327651174551
5.74	-0.00511622493215125	0.0410894788392277
5.745	-0.0050603734513599	0.0410458310193668
5.75	-0.00500419401505248	0.0410018205142066
5.755	-0.0049474930822635	0.0409574461787317
5.76	-0.00489060027695931	0.0409127068183921
5.765	-0.00483385734297048	0.0408676012082363
5.77	-0.00477732830299882	0.0408221281819639
5.775	-0.00472097825366014	0.0407762866938544
5.78	-0.00466489481270482	0.0407300757859861
5.785	-0.00460916412242529	0.0406834944953342
5.79	-0.00455358241739034	0.0406365417552319
5.795	-0.00449772336235377	0.0405892164659525
5.8	-0.00444140266464554	0.0405415176318508
5.805	-0.00438491620334691	0.0404934443699323
5.81	-0.00432878320835339	0.0404449958411051
5.815	-0.00427329202961158	0.0403961712044371
5.82	-0.004218168446533	0.0403469695439057
5.825	-0.00416282832678583	0.0402973898750728
5.83	-0.00410702466296975	0.0402474312735563
5.835	-0.00405096506260261	0.0401970929283809
5.84	-0.0039949928087939	0.0401463741300773
5.845	-0.00393929323497133	0.0400952742027686
5.85	-0.00388379415469231	0.040043792419214
5.855	-0.00382837217467902	0.0399919279719283
5.86	-0.00377295110644482	0.0399396800157412
5.865	-0.00371751433938972	0.0398870478158004
5.87	-0.00366201029765989	0.0398340308332427
5.875	-0.00360635599147585	0.0397806286217547
5.88	-0.00355055223681688	0.039726840622038
5.885	-0.0034948134700441	0.0396726661521775
5.89	-0.00343940251156116	0.0396181045506319
5.895	-0.00338419702688952	0.0395631552383811
5.9	-0.00332885695514396	0.0395078177683876
5.905	-0.00327323507163424	0.0394520918000103
5.91	-0.00321746100174103	0.0393959769605456
5.915	-0.00316169338806027	0.0393394727156066
5.92	-0.00310601095836649	0.0392825784674699
5.925	-0.00305043541237016	0.0392252937560075
5.93	-0.00299479583885898	0.0391676182650084
5.935	-0.0029389381350855	0.0391095516787523
5.94	-0.00288289391398333	0.0390510935668603
5.945	-0.00282678180985485	0.0389922434031805
5.95	-0.00277067259728714	0.0389330007053163
5.955	-0.00271459478266944	0.0388733651755107
5.96	-0.00265857929755686	0.0388133366925167
5.965	-0.00260260855820249	0.0387529151222417
5.97	-0.00254658841763344	0.0386921002097246
5.975	-0.00249041624658819	0.0386308916599472
5.98	-0.00243400344729849	0.0385692892075792
5.985	-0.00237738526769338	0.0385072926714008
5.99	-0.00232073006341427	0.0384449019545487
5.995	-0.0022641957827485	0.0383821170031141
6	-0.00220773984155898	0.0383189376841424
6.005	-0.00215115364656704	0.0382553637415905
6.01	-0.00209430713283254	0.0381913949557013
6.015	-0.00203723764494868	0.0381270312743215
6.02	-0.00198004860891299	0.0380622727437004
6.025	-0.00192283174564878	0.0379971194005909
6.03	-0.00186565756028578	0.0379315712190619
6.035	-0.00180846805402801	0.037865628055545
6.04	-0.00175114755632055	0.0377992897771657
6.045	-0.00169365530142773	0.0377325564280438
6.05	-0.00163592906807519	0.03766542817903
6.055	-0.00157790460266494	0.0375979051123608
6.06	-0.00151963891519102	0.0375299871438939
6.065	-0.00146134642402984	0.0374616741842672
6.07	-0.0014031429921646	0.0373929662796455
6.075	-0.00134492623162696	0.0373238636312676
6.08	-0.0012864746456307	0.0372543664467212
6.085	-0.00122765508826461	0.0371844748204971
6.09	-0.00116852589551186	0.0371141887660485
6.095	-0.00110925854155663	0.0370435083763875
6.1	-0.00104998021081748	0.0369724339023628
6.105	-0.000990676475043806	0.036900965634806
6.11	-0.00093127876199528	0.0368291038692247
6.115	-0.000871708648310765	0.0367568488411056
6.12	-0.00081188513451913	0.0366842006775535
6.125	-0.000751774988632548	0.0366111594994717
6.13	-0.000691417064873079	0.036537725547311
6.135	-0.000630908719241319	0.0364638992148572
6.14	-0.000570347999911291	0.0363896809531129
6.145	-0.000509749859978648	0.0363150711347238
6.15	-0.000449026138792163	0.036240069927228
6.155	-0.000388047451200357	0.036164677365954
6.16	-0.00032673709324893	0.0360888935934039
6.165	-0.000265166143612383	0.0360127189208725
6.17	-0.000203484142704546	0.0359361538020323
6.175	-0.000141700111053744	0.0358591987826754
6.18	-7.97513516381798e-05	0.0357818543328706
6.185	-1.75674221027933e-05	0.0357041207783558
6.19	4.49068220573778e-05	0.0356259983878424
6.195	0.000107650531338876	0.0355474874790298
6.2	0.000170595918763894	0.0354685885030948
6.205	0.0002336968818204	0.0353893020363268
6.21	0.000296918405434887	0.0353096286396179
6.215	0.000360261602412315	0.0352295687374589
6.22	0.000423805445300296	0.0351491226596453
6.225	0.000487607079120878	0.0350682907216639
6.23	0.000551627740352778	0.0349870732887249
6.235	0.000615873950073009	0.0349054708878787
6.24	0.000680389107225565	0.0348234842182302
6.245	0.00074510137513073	0.034741114016008
6.25	0.000810008450595312	0.0346583609345966
6.255	0.000875174670794898	0.0345752255070209
6.26	0.000940633749971553	0.034491708230763
6.265	0.00100634172452896	0.0344078096789355
6.27	0.00107217469961629	0.034323530483246
6.275	0.00113807337084104	0.0342388712734866
6.28	0.00120412754794508	0.0341538326644569
6.285	0.00127045187569852	0.0340684152650681
6.29	0.00133706902143427	0.0339826197170996
6.295	0.00140398437042499	0.033896446749092
6.3	0.00147118758368414	0.0338098971669412
6.305	0.00153861580532055	0.0337229717698241
6.31	0.00160621111376091	0.0336356713326568
6.315	0.00167394624762185	0.0335479966144705
6.32	0.001741814895591	0.0334599483533372
6.325	0.00180987864698867	0.033371527353142
6.33	0.00187821895467977	0.033282734506075
6.335	0.001946858673195	0.033193570726397
6.34	0.00201574765885493	0.0331040369364933
6.345	0.00208480116079901	0.0330141339940667
6.35	0.00215397107148707	0.0329238626861036
6.355	0.00222325240353438	0.0328332239116976
6.36	0.00229267544448675	0.0327422187158161
6.365	0.00236232599540731	0.0326508481376438
6.37	0.00243225804244407	0.0325591131283621
6.375	0.00250243299930286	0.0324670145603998
6.38	0.00257277366038444	0.0323745533166935
6.385	0.00264322940751605	0.0322817303850453
6.39	0.00271380632215568	0.0321885468449292
6.395	0.00278455990464543	0.0320950037684348
6.4	0.00285552325942717	0.0320011021699171
6.405	0.00292668586899492	0.0319068429946425
6.41	0.00299807080366143	0.0318122271592616
6.415	0.00306961614376178	0.0317172557004012
6.42	0.00314122569887321	0.0316219297750015
6.425	0.00321293939394263	0.0315262505263608
6.43	0.00328484194847523	0.0314302190169299
6.435	0.0033570058988861	0.0313338362491757
6.44	0.00342947374327451	0.0312371032790969
6.445	0.00350220392445966	0.0311400212888724
6.45	0.00357515742149683	0.031042591498114
6.455	0.00364825319782014	0.0309448151071351
6.46	0.00372129008564492	0.0308466933332499
6.465	0.0037942161530351	0.0307482273936383
6.47	0.00386719245826672	0.0306494185139744
6.475	0.00394036808511711	0.0305502680169985
6.48	0.0040137360463266	0.0304507773667394
6.485	0.00408731965499243	0.0303509480608568
6.49	0.00416117008133643	0.030250781485864
6.495	0.00423530113812021	0.0301502788850303
6.5	0.00430956949566053	0.030049441556257
6.505	0.00438387763518122	0.0299482709491379
6.51	0.00445832525335099	0.0298467685391536
6.515	0.00453296351389199	0.0297449358185153
6.52	0.004607737246479	0.0296427742807611
6.525	0.00468262959550891	0.0295402853713059
6.53	0.00475762695247983	0.0294374705632881
6.535	0.00483271437891997	0.0293343313786936
6.54	0.00490790721970935	0.0292308693291435
6.545	0.00498316021412215	0.0291270859558082
6.55	0.00505841232717863	0.0290229828013594
6.555	0.00513364796319848	0.028918561416598
6.56	0.00520884906581198	0.0288138234858984
6.565	0.00528403978098613	0.0287087708026116
6.57	0.0053592530936255	0.0286034053064068
6.575	0.00543448733340135	0.0284977290605855
6.58	0.00550978802177049	0.0283917439130633
6.585	0.00558518197242819	0.0282854514986347
6.59	0.0056605955692417	0.0281788534845981
6.595	0.00573601157963832	0.0280719515908274
6.6	0.00581144064033356	0.0279647476103458
6.605	0.00588686763091051	0.0278572434250384
6.61	0.00596227039711916	0.027749440978074
6.615	0.00603764812310015	0.0276413421871395
6.62	0.00611299756993144	0.0275329490362429
6.625	0.00618829715338265	0.0274242636721871
6.63	0.00626359156372747	0.0273152882241424
6.635	0.00633889858871228	0.0272060248204417
6.64	0.00641417511226816	0.027096475589742
6.645	0.0064894760773031	0.0269866425297304
6.65	0.00656482233567779	0.0268765275679975
6.655	0.00664015662250339	0.0267661326619042
6.66	0.00671538381269965	0.0266554599352059
6.665	0.00679043582473771	0.0265445116300404
6.67	0.00686529874442776	0.0264332898610569
6.675	0.00694000262647165	0.0263217966389558
6.68	0.00701460449982871	0.0262100339790802
6.685	0.00708913272722711	0.0260980040248835
6.69	0.00716357335953965	0.0259857091369287
6.695	0.00723792706128545	0.0258731518741017
6.7	0.00731222852962254	0.0257603348487512
6.705	0.00738643986243304	0.0256472604797487
6.71	0.00746055203436846	0.02553393103159
6.715	0.00753451501905378	0.0254203486905071
6.72	0.00760823405443567	0.0253065156856097
6.725	0.00768173792269611	0.0251924344718093
6.73	0.00775506682831395	0.0250781076462907
6.735	0.00782822449501097	0.0249635377758903
6.74	0.00790123040847224	0.024848727280693
6.745	0.00797415175684879	0.024733678538416
6.75	0.00804701381451256	0.024618394086281
6.755	0.00811968481184255	0.0245028766875032
6.76	0.00819209366367168	0.0243871292831029
6.765	0.00826424365345257	0.0242711547825911
6.77	0.00833617102649864	0.0241549559256066
6.775	0.00840792360063691	0.0240385353428836
6.78	0.00847945503939407	0.0239218957061953
6.785	0.00855071580813505	0.0238050398884322
6.79	0.00862166681649956	0.0236879709173326
6.795	0.00869226617037278	0.023570691758222
6.8	0.00876249633538695	0.023453205148984
6.805	0.00883244096766589	0.0233355137263972
6.81	0.00890220860411173	0.0232176203202126
6.815	0.00897176341454209	0.0230995281025743
6.82	0.00904109066813952	0.0229812404559079
6.825	0.00911019632021226	0.0228627606288498
6.83	0.0091790968597758	0.0227440915811462
6.835	0.0092476801764132	0.0226252360917533
6.84	0.00931573898976623	0.0225061970187081
6.845	0.00938327520448112	0.0223869775309621
6.85	0.0094505301971477	0.0222675811042375
6.855	0.0095176810644384	0.0221480112717384
6.86	0.00958466271163605	0.0220282713716168
6.865	0.00965129948924481	0.0219083645224615
6.87	0.00971743558095106	0.0217882938036986
6.875	0.00978310629612444	0.0216680625611383
6.88	0.00984837311920561	0.021547674459641
6.885	0.00991317967575345	0.0214271332490023
6.89	0.0099775851499917	0.0213064425725063
6.895	0.0100416668898822	0.0211856058525386
6.9	0.0101054464551398	0.0210646264228149
6.905	0.0101689069544539	0.0209435077881828
6.91	0.0102318684997176	0.0208222536690727
6.915	0.0102941961753187	0.0207008679167046
6.92	0.0103559421823718	0.0205793543390902
6.925	0.0104172609519386	0.0204577165862585
6.93	0.0104782961680119	0.0203359582234023
6.935	0.0105390737068278	0.0202140829120873
6.94	0.0105994610054205	0.0200920945080195
6.945	0.0106592641127392	0.0199699969853544
6.95	0.0107184318422906	0.0198477943074399
6.955	0.0107770130263622	0.0197254902917553
6.96	0.0108350822234247	0.0196030886310634
6.965	0.0108927204625342	0.0194805930770944
6.97	0.0109499649059943	0.0193580075963265
6.975	0.0110067853290499	0.0192353363502118
6.98	0.0110630921329049	0.0191125835053326
6.985	0.0111188333147867	0.0189897531030784
6.99	0.0111739812481337	0.0188668490875088
6.995	0.011228509514047	0.0187438754490397
7	0.0112824711520378	0.0186208363607156
7.005	0.0113360762768835	0.0184977361675326
7.01	0.0113897060352981	0.0183745792657438
7.015	0.0114436533637781	0.0182513699484415
7.02	0.0114979027190936	0.0181281123707516
7.025	0.0115521809549008	0.0180048106861642
7.03	0.0116061304648882	0.0178814691979062
7.035	0.0116594938897521	0.0177580923796564
7.04	0.0117122437913926	0.0176346847655559
7.045	0.0117645902002144	0.0175112508298353
7.05	0.011816851300761	0.0173877949671137
7.055	0.0118692481885416	0.0172643215440614
7.06	0.0119218428076637	0.017140834973908
7.065	0.0119745447449855	0.0170173397907163
7.07	0.012027045013812	0.0168938406213613
7.075	0.0120789264671215	0.0167703421040127
7.08	0.0121300294080235	0.016646848807782
7.085	0.012180620400466	0.0165233652268423
7.09	0.0122311618317639	0.0163998958753218
7.095	0.0122818891399943	0.0162764453702682
7.1	0.0123328005801966	0.0161530184558272
7.105	0.0123836867524307	0.0160296199364101
7.11	0.0124342075313191	0.01590625456776
7.115	0.0124841475831889	0.0157829269995606
7.12	0.0125335379146296	0.0156596418378571
7.125	0.0125825027302957	0.0155364037835916
7.13	0.0126311271466415	0.0154132176995191
7.135	0.0126795976197824	0.0152900885253793
7.14	0.0127282158684716	0.0151670211585683
7.145	0.0127769724839464	0.0150440204243544
7.15	0.0128255522030143	0.0149210911527923
7.155	0.0128735846765711	0.0147982382708321
7.16	0.0129208860042276	0.0146754668123462
7.165	0.0129675650900518	0.0145527818541249
7.17	0.0130138743894506	0.0144301884297448
7.175	0.013060110398194	0.0143076914981242
7.18	0.0131063745180011	0.0141852960232873
7.185	0.0131524780802463	0.0140630070852202
7.19	0.0131981554971405	0.0139408299053542
7.195	0.0132432505624651	0.0138187697541358
7.2	0.0132878083603138	0.0136968318178884
7.205	0.0133319408970491	0.0135750211781231
7.21	0.0133756539013135	0.0134533429205717
7.215	0.0134189692395434	0.0133318022373356
7.22	0.0134620041799582	0.0132104044363526
7.225	0.0135048630647203	0.0130891548597432
7.23	0.0135474826019761	0.0129680587923025
7.235	0.0135896216271663	0.012847121436296
7.24	0.0136310276878264	0.0127263479636365
7.245	0.0136716233095884	0.0126057436112612
7.25	0.0137115939370407	0.0124853137311977
7.255	0.0137512577506795	0.0123650637351234
7.26	0.0137907837764617	0.0122449989972292
7.265	0.0138300570509324	0.0121251247891861
7.27	0.0138687960562223	0.0120054463242671
7.275	0.0139067669429815	0.0118859688501992
7.28	0.0139439424547358	0.0117666977111124
7.285	0.0139805314765296	0.0116476383549577
7.29	0.0140166895239267	0.0115287962483301
7.295	0.0140524111886453	0.0114101767856569
7.3	0.0140876464332322	0.0112917852695926
7.305	0.0141223794142711	0.0111736269828441
7.31	0.0141566133473603	0.011055707286814
7.315	0.0141903043432192	0.0109380316502957
7.32	0.0142233032539671	0.0108206055606662
7.325	0.0142554526440879	0.010703434396722
7.33	0.0142867552546502	0.0105865234285979
7.335	0.0143172913240592	0.0104698779334806
7.34	0.0143472771722388	0.0103535033045327
7.345	0.0143770197938471	0.0102374050573983
7.35	0.0144065563897318	0.0101215887397565
7.355	0.0144355401770238	0.0100060598242663
7.36	0.0144635859355615	0.00989082367136316
7.365	0.0144905742754347	0.00977588559414411
7.37	0.0145166823610143	0.00966125096591899
7.375	0.0145422258201373	0.00954692527131016
7.38	0.0145674096231847	0.00943291405674493
7.385	0.0145921531092625	0.00931922283473536
7.39	0.0146161089516621	0.00920585703593897
7.395	0.0146389284080453	0.00909282204319073
7.4	0.0146605753955367	0.00898012326453266
7.405	0.0146813291447607	0.00886776618474858
7.41	0.0147014917546109	0.00875575634889732
7.415	0.01472117376162	0.00864409928220553
7.42	0.0147402453714438	0.00853280042768727
7.425	0.0147584661088622	0.00842186515178422
7.43	0.0147757254741032	0.00831129879547525
7.435	0.0147920949067384	0.00820110674170724
7.44	0.0148076423079262	0.00809129444235595
7.445	0.014822321463944	0.00798186736364723
7.45	0.0148360802753285	0.00787283089521384
7.455	0.0148489911311103	0.0077641903150754
7.46	0.0148612312747325	0.0076559508510373
7.465	0.0148729000100554	0.00754811777893689
7.47	0.0148838638352666	0.00744069645590972
7.475	0.0148938148000637	0.00733369225935672
7.48	0.0149025515753873	0.00722711050379949
7.485	0.0149101994733618	0.00712095640729764
7.49	0.0149170990667145	0.00701523513853264
7.495	0.0149234407109704	0.00690995189618278
7.5	0.0149290691204254	0.00680511194576567
7.505	0.014933717860945	0.0067007205854976
7.51	0.0149373541552649	0.00659678306680824
7.515	0.0149401465166408	0.00649330454822081
7.52	0.0149421305114199	0.00639029011785883
7.525	0.0149430699050042	0.0062877448623766
7.53	0.0149428014918431	0.00618567392286966
7.535	0.0149415832022717	0.00608408248198593
7.54	0.0149398606907036	0.00598297570095365
7.545	0.0149376746698673	0.00588235865469731
7.55	0.0149345151230209	0.00578223632315495
7.555	0.0149300087734217	0.00568261365403604
7.56	0.0149248247067444	0.00558349562859437
7.565	0.0149204330336454	0.00548488726234915
7.57	0.0149170346554541	0.00538679355732157
7.575	0.0149119376431104	0.00528921946092211
7.58	0.0149021781089314	0.00519216984401609
7.585	0.0148892375025893	0.00509564950531374
7.59	0.0148783768572098	0.00499966321340057
7.595	0.0148721081734475	0.00490421576524103
7.6	0.0148657664139256	0.00480931198935348
7.605	0.0148532728467492	0.00471495667888462
7.61	0.0148361398781889	0.00462115454907544
7.615	0.0148217847649734	0.00452791024489034
7.62	0.0148136883882	0.00443522836836969
7.625	0.0148055274497265	0.00434311352169292
7.63	0.0147885329954303	0.00425157032158783
7.635	0.0147640163365441	0.0041606033616743
7.64	0.0147417306686952	0.00407021716206941
7.645	0.0147265819471194	0.00398041616667921
7.65	0.0147117575104048	0.00389120479644571
7.655	0.0146895910186196	0.00380258748601836
7.66	0.0146637432994741	0.0037145686646733
7.665	0.0146429463018158	0.00362715271626062
7.67	0.0146266074603947	0.00354034395054246
7.675	0.014603537273902	0.0034541466062354
7.68	0.0145697513982856	0.00336856487455002
7.685	0.0145360529861343	0.00328360293529162
7.69	0.0145130145924686	0.00319926498559404
7.695	0.0144955638619315	0.00311555521110751
7.7	0.0144693293658626	0.00303247772558457
7.705	0.0144326600244122	0.00295003653300956
7.71	0.0143979747335212	0.00286823554890798
7.715	0.0143717672497763	0.00278707867775339
7.72	0.0143437043047348	0.00270656985471796
7.725	0.0143040087438395	0.00262671301380522
7.73	0.0142612022844402	0.00254751202617616
7.735	0.0142296105717561	0.00246897065209168
7.74	0.0142069093771253	0.00239109256035945
7.745	0.0141743909915411	0.00231388138150574
7.75	0.0141263369294462	0.00223734076252686
7.755	0.0140788150894062	0.00216147438849106
7.76	0.0140448404258242	0.00208628588728832
7.765	0.0140143356830587	0.00201177874507241
7.77	0.013970190903926	0.00193795634046712
7.775	0.0139175032593846	0.00186482202966776
7.78	0.0138751042139171	0.00179237918637565
7.785	0.0138457195833341	0.00172063116253831
7.79	0.0138086266725646	0.00164958125276513
7.795	0.0137524520084673	0.00157923265468707
7.8	0.0136934915360438	0.00150958846776081
7.805	0.0136506270567534	0.00144065175743346
7.81	0.0136178987306996	0.00137242560793869
7.815	0.0135725498142509	0.00130491310104492
7.82	0.0135121569500072	0.00123811725097145
7.825	0.0134566840534731	0.00117204096941634
7.83	0.0134162010989325	0.00110668708410806
7.835	0.0133737644466354	0.00104205838179823
7.84	0.0133127470597687	0.000978157630033039
7.845	0.0132453288436079	0.000914987555332303
7.85	0.0131936067275005	0.00085255080192006
7.855	0.0131565384980332	0.00079084992484848
7.86	0.0131081533782513	0.000729887404339991
7.865	0.0130393589398761	0.000669665673429165
7.87	0.012971244174329	0.000610187147614205
7.875	0.0129214033721983	0.000551454211659497
7.88	0.0128767392338895	0.000493469171398964
7.885	0.012813585414432	0.000436234241216482
7.89	0.0127381560339854	0.000379751571761311
7.895	0.0126761522257546	0.000324023284263042
7.9	0.0126334943155415	0.000269051470630721
7.905	0.0125841926783394	0.000214838178284182
7.91	0.0125108835677343	0.000161385390678426
7.915	0.0124315764148921	0.000108695007914328
7.92	0.0123705930292237	5.67688440415992e-05
7.925	0.0123237710766277	5.6086449868431e-06
7.93	0.0122633325299555	-4.4783862898079e-05
7.935	0.0121843465090841	-9.44069609831288e-05
7.94	0.0121108771955987	-0.00014325898984211
7.945	0.0120573308988545	-0.000191338395903351
7.95	0.0120045620007865	-0.000238643727930921
7.955	0.0119288703738869	-0.000285173591769627
7.96	0.0118416006711897	-0.000330926597587222
7.965	0.0117710791779757	-0.000375901371923959
7.97	0.0117214748049594	-0.000420096624255351
7.975	0.0116636154708694	-0.000463511170152842
7.98	0.011581612451832	-0.000506143916051194
7.985	0.0114963285746219	-0.000547993840402761
7.99	0.0114310133629427	-0.000589059967285799
7.995	0.0113775716445135	-0.000629341339032763
8	0.0113067876312218	-0.000668837020745094
8.005	0.0112171651159549	-0.000707546162640149
8.01	0.0111361088593203	-0.000745468056697085
8.015	0.0110777368622115	-0.000782602099173246
8.02	0.0110198270763835	-0.00081894771118769
8.025	0.0109378643383815	-0.000854504308716386
8.03	0.0108446343023489	-0.000889271308864004
8.035	0.0107686403083296	-0.000923248199091731
8.04	0.010712731477728	-0.00095643462395909
8.045	0.0106464052286306	-0.00098883036812154
8.05	0.0105557628291839	-0.00102043525580449
8.055	0.0104647607374924	-0.00105124906718057
8.06	0.0103969174216987	-0.00108127154847519
8.065	0.0103414060674885	-0.00111050253615996
8.07	0.0102662130778368	-0.00113894207525007
8.075	0.0101700199426604	-0.00116659038827471
8.08	0.0100821237953985	-0.00119344773341776
8.085	0.0100180202308344	-0.00121951427983511
8.09	0.0099552019689586	-0.00124479015003036
8.095	0.00986881237308435	-0.00126927558805789
8.1	0.00977226534340669	-0.00129297103155803
8.105	0.00969424989631129	-0.00131587707858998
8.11	0.00963665624776056	-0.00133799438283244
8.115	0.00956684530455298	-0.00135932351847252
8.12	0.00947043929640667	-0.00137986500451905
8.125	0.00937350846672036	-0.00139961945307281
8.13	0.00930193330837614	-0.00141858768203154
8.135	0.00924533527840143	-0.00143677065437693
8.14	0.00916955370357986	-0.00145416930158309
8.145	0.0090716307878127	-0.00147078447039668
8.15	0.00898113985505944	-0.00148661701584736
8.155	0.00891454559619209	-0.00150166792032209
8.16	0.00884935003207143	-0.00151593834385135
8.165	0.00875968294716944	-0.00152942954820983
8.17	0.0086595153406428	-0.00154214278315301
8.175	0.00857953734834105	-0.00155407929301834
8.18	0.00852266848171279	-0.00156524038030312
8.185	0.00845444118631189	-0.00157562742241275
8.19	0.0083575304657808	-0.00158524195346086
8.195	0.00825765746554108	-0.00159408572776734
8.2	0.00818284968866756	-0.00160216055670404
8.205	0.00812493504481626	-0.00160946814279228
8.21	0.00804921178273066	-0.00161601011501702
8.215	0.00795128067118878	-0.00162178818998271
8.22	0.00786095360720296	-0.00162680433956961
8.225	0.00779578595435648	-0.00163106072116239
8.23	0.0077329873392582	-0.00163455946578761
8.235	0.00764398134421018	-0.00163730261439348
8.24	0.00754179886533723	-0.00163929217151253
8.245	0.00745963993981391	-0.00164053018705861
8.25	0.00740356324022429	-0.00164101884605028
8.255	0.00733930517015402	-0.00164076054136544
8.26	0.00724613517717554	-0.0016397577814951
8.265	0.00714750298114808	-0.00163801299690629
8.27	0.00707259493972945	-0.0016355285081012
8.275	0.00701591686020375	-0.00163230669494414
8.28	0.00694216358878386	-0.00162835009529463
8.285	0.00684497695008535	-0.00162366136607854
8.29	0.00675496700959854	-0.00161824323860706
8.295	0.00669233629073407	-0.00161209849250952
8.3	0.00663526501318934	-0.00160522990131451
8.305	0.00655123577315297	-0.00159764021558662
8.31	0.00645020993883438	-0.00158933228840041
8.315	0.00636738389872349	-0.00158030914214624
8.32	0.0063129208493331	-0.0015705739285238
8.325	0.00625400568949264	-0.00156012992293544
8.33	0.00616642622422248	-0.00154898042457567
8.335	0.0060709936092973	-0.00153712863910105
8.34	0.0059982715708351	-0.00152457775050383
8.345	0.00594572486592782	-0.00151133101597694
8.35	0.00587701388188933	-0.00149739177486516
8.355	0.00578275091804326	-0.00148276346950773
8.36	0.00569417187700516	-0.00146744963069629
8.365	0.00563486469804797	-0.00145145371500348
8.37	0.00558518132374886	-0.00143477910930088
8.375	0.00550928571735287	-0.00141742934196767
8.38	0.00541301136584948	-0.00139940814110009
8.385	0.00533209197107531	-0.00138071933617727
8.39	0.0052804280174481	-0.00136136674909881
8.395	0.00522760070935213	-0.0013413541576476
8.4	0.00514667508232769	-0.00132068537247143
8.405	0.00505583665546094	-0.00129936435836839
8.41	0.00498692732400929	-0.00127739518876009
8.415	0.00494049586993661	-0.00125478191639026
8.42	0.00487984318920986	-0.00123152860684197
8.425	0.00479171610711937	-0.00120763936687496
8.43	0.00470639113944937	-0.00118311831630891
8.435	0.00465055360444389	-0.00115796963394192
8.44	0.00460817106613121	-0.00113219756311089
8.445	0.00454171089232158	-0.00110580642945006
8.45	0.00445278499964008	-0.00107880066466883
8.455	0.00437640488220126	-0.00105118470587708
8.46	0.00432922729688645	-0.00102296292544288
8.465	0.0042836205534611	-0.00099413968386699
8.47	0.00421062899355817	-0.000964719419055449
8.475	0.00412561611128925	-0.000934706715696088
8.48	0.00406141609568511	-0.000904106246286496
8.485	0.00402177196145903	-0.000872922672389009
8.49	0.00397111233736958	-0.000841160609852132
8.495	0.0038921717349254	-0.00080882466795682
8.5	0.00381194113531347	-0.000775919572024009
8.505	0.00375901457134553	-0.000742450166632835
8.51	0.00372427087757998	-0.000708421351172994
8.515	0.00367043896634023	-0.000673838057676868
8.52	0.00359186976581949	-0.000638705225748382
8.525	0.00351991965818854	-0.000603027761718877
8.53	0.0034753231207949	-0.000566810592181888
8.535	0.00343734846512955	-0.000530058783606258
8.54	0.00337524411386791	-0.000492777480956441
8.545	0.00329842982249051	-0.000454971815219274
8.55	0.00323944149425337	-0.000416646833594214
8.555	0.0032067140059171	-0.000377807545056896
8.56	0.0031681561122392	-0.000338459034603744
8.565	0.00310111992773621	-0.000298606483582908
8.57	0.00302673292149969	-0.000258255207711855
8.575	0.00297568263563708	-0.000217410547814367
8.58	0.00294636949834182	-0.000176077726696633
8.585	0.00290356846622686	-0.000134261999962604
8.59	0.00283633627723745	-9.19687740507769e-05
8.595	0.00277255525009945	-4.92035175707173e-05
8.6	0.00273500355538836	-5.97172521032974e-06
8.605	0.0027072030300257	3.772111034408e-05
8.61	0.00265615552849585	8.1869555231151e-05
8.615	0.00258630130546234	0.000126468128830126
8.62	0.00253084533835501	0.000171511246235667
8.625	0.00250370925248511	0.000216993318606384
8.63	0.00247731422418518	0.000262908843516563
8.635	0.00242475778989437	0.000309252358770706
8.64	0.00236052364505746	0.000356018275519432
8.645	0.00231485761116978	0.000403200813920535
8.65	0.00229128161814884	0.000450794104857621
8.655	0.00225793867898449	0.000498792343471699
8.66	0.00220042827832323	0.000547189820703942
8.665	0.00214381796119767	0.000595980845287691
8.67	0.00211280026680072	0.000645159717438304
8.675	0.0020967072370448	0.000694720735593357
8.68	0.00206109906612184	0.000744658151781152
8.685	0.00200219736980944	0.000794966095961236
8.69	0.0019499457015506	0.000845638589121123
8.695	0.0019239039249852	0.000896669681527307
8.7	0.0019052072728547	0.000948053490586176
8.705	0.00186583249136252	0.000999784175547447
8.71	0.00181324808227856	0.00105185590806371
8.715	0.00177548354908996	0.00110426277639988
8.72	0.00175964286062413	0.00115699885297111
8.725	0.0017378201361451	0.00121005817401674
8.73	0.00169124251465114	0.0012634347003452
8.735	0.00163943893991725	0.00131712244622939
8.74	0.00160971757434325	0.00137111545963684
8.745	0.00159995799098844	0.00142540776403468
8.75	0.00157813859643863	0.00147999343929772
8.755	0.00153365611781098	0.0015348665285158
8.76	0.00149065084222766	0.00159002092964364
8.765	0.00146998960557987	0.00164545050743055
8.77	0.00145874762547038	0.00170114910097112
8.775	0.00142891620653263	0.00175711044489795
8.78	0.00138351780157286	0.00181332826294351
8.785	0.00135029727260694	0.00186979642837031
8.79	0.00134097863498361	0.00192650894279573
8.795	0.00133212995722953	0.00198345982991874
8.8	0.00130041971273176	0.00204064302313931
8.805	0.00125778370517526	0.00209805234875908
8.81	0.00123085052662564	0.00215568158991104
8.815	0.00122389006284696	0.0022135245528105
8.82	0.00121052475163808	0.00227157516975272
8.825	0.0011771662750002	0.0023298274454854
8.83	0.00114283651349467	0.00238827535053083
8.835	0.00112843901894522	0.00244691275374702
8.84	0.0011266887574557	0.00250573349386887
8.845	0.00110972047941704	0.00256473151507493
8.85	0.0010736793992745	0.00262390083583153
8.855	0.00104288099941474	0.00268323542175128
8.86	0.00103416045915328	0.00274272916946998
8.865	0.00103275331967723	0.00280237599184403
8.87	0.00101433662172745	0.00286216976609595
8.875	0.000983080974619632	0.00292210433820603
8.88	0.000962255346121488	0.0029821736479116
8.885	0.000959821746473466	0.00304237168009145
8.89	0.000955018375608851	0.00310269231733979
8.895	0.000931340148782489	0.00316312943136836
8.9	0.000902132408921119	0.00322367699100798
8.905	0.000889290519841879	0.00328432898431412
8.91	0.000892665427462802	0.00334507937623911
8.915	0.000887243678634242	0.00340592212933082
8.92	0.000863114093709427	0.00346685121465029
8.925	0.000838793543900707	0.00352786062070862
8.93	0.000832407127671075	0.00358894437191779
8.935	0.000835954259113869	0.00365009647224213
8.94	0.000826474111041087	0.00371131085682741
8.945	0.000803100338642615	0.00377258147967314
8.95	0.000786336143649535	0.00383390236434717
8.955	0.000787443147525657	0.00389526756184821
8.96	0.00079118170163639	0.0039566711505147
8.965	0.000778568662384238	0.00401810723654279
8.97	0.00075625861285733	0.00407956988615101
8.975	0.000744787559685101	0.00414105318577533
8.98	0.00074941339900203	0.00420255132561032
8.985	0.000751385862045595	0.00426405849609672
8.99	0.000737806351742698	0.00432556884776645
8.995	0.000720337650855996	0.00438707654295474
9	0.00071599364939523	0.00444857580911595
9.005	0.000722932910129259	0.00451006093655497
9.01	0.000721178076735995	0.00457152619026733
9.015	0.000705212313097725	0.00463296581898156
9.02	0.000691140213462837	0.00469437412640463
9.025	0.000692645682567772	0.00475574548015878
9.03	0.000701588643977402	0.00481707425777671
9.035	0.000699096397316801	0.00487835485340504
9.04	0.000684781876592488	0.0049395816435565
9.045	0.000675133622917379	0.00500074893934332
9.05	0.000679161686393037	0.00506185112414315
9.055	0.000685414217469926	0.00512288270875487
9.06	0.000679962866906081	0.00518383822193744
9.065	0.000668033445887062	0.00524471217691662
9.07	0.00066466939236598	0.00530549912104448
9.075	0.000672916843423188	0.00536619363833175
9.08	0.000678103665793905	0.00542679038623604
9.085	0.000670594277707437	0.00548728413130366
9.09	0.000659691029874843	0.00554766963772604
9.095	0.00065912086438491	0.00560794157118778
9.1	0.000668363292296803	0.00566809456742625
9.105	0.00067247029840356	0.00572812326500056
9.11	0.000665847048759716	0.00578802240241867
9.115	0.000658868210396513	0.00584778689934762
9.12	0.000661894437763877	0.00590741163697164
9.125	0.000670823528121645	0.00596689137987703
9.13	0.00067247609118759	0.00602622088478757
9.135	0.000665459414218361	0.0060853949616213
9.14	0.000661750743693013	0.00614440850706206
9.145	0.000668879672724998	0.00620325652969775
9.15	0.000678780732718209	0.00626193411589089
9.155	0.000679145046881047	0.00632043631881452
9.16	0.000672123334574337	0.00637875817246663
9.165	0.000670682197740469	0.0064368947613632
9.17	0.000679851308086121	0.00649484128003621
9.175	0.000690019969604272	0.006552593046586
9.18	0.000690946642249557	0.00661014534741504
9.185	0.000686888236514527	0.00666749346229114
9.19	0.000688661971176785	0.00672463268018753
9.195	0.000699315044064619	0.00678155824150668
9.2	0.000709813134809778	0.0068382655059045
9.205	0.000712143196943238	0.00689474991291377
9.21	0.000710328634001556	0.00695100690858848
9.215	0.000713919754226744	0.00700703205037669
9.22	0.000725479129624063	0.00706282090188317
9.225	0.000737386839436027	0.00711836899524982
9.23	0.000742928491463957	0.00717367195619172
9.235	0.000744893913212863	0.00722872549452305
9.24	0.000750539781099846	0.00728352538298527
9.245	0.000762028858500408	0.00733806744760681
9.25	0.000774001046671913	0.0073923475100532
9.255	0.000781510640152305	0.0074463613880523
9.26	0.000786528476217185	0.00750010498017932
9.265	0.000794376620626203	0.00755357429589996
9.27	0.000806793646453308	0.00760676536148885
9.275	0.00081991317389285	0.00765967417169549
9.28	0.000829431155481508	0.00771229670939402
9.285	0.000836346275329802	0.00776462896968244
9.29	0.000845513367555562	0.00781666706286419
9.295	0.000859266684921423	0.00786840719641298
9.3	0.000874425552311209	0.00791984557888004
9.305	0.000886273376372593	0.00797097842149768
9.31	0.000894548169982023	0.0080218020008795
9.315	0.000903731002305008	0.00807231263274701
9.32	0.00091737671629577	0.00812250657828457
9.325	0.000933779962150716	0.00817238015541673
9.33	0.000948270469501189	0.00822192975717595
9.335	0.000959049590409933	0.00827115176991207
9.34	0.000969133821790535	0.00832004265970472
9.345	0.000982249326835216	0.00836859904136258
9.35	0.000998224747280396	0.00841681755188777
9.355	0.00101351910306402	0.00846469471360134
9.36	0.00102596077469386	0.00851222706911692
9.365	0.00103745403656852	0.00855941133026796
9.37	0.00105120384199786	0.00860624426572567
9.375	0.00106750304346903	0.00865272265095101
9.38	0.00108342541410167	0.008698843261066
9.385	0.00109664294901446	0.00874460292187056
9.39	0.00110845492601719	0.00878999856353388
9.395	0.0011220782420871	0.00883502715925157
9.4	0.00113861267237869	0.00887968573402098
9.405	0.00115569032853724	0.00892397134278991
9.41	0.00117043174460196	0.00896788103563484
9.415	0.00118296594141665	0.0090114118733533
9.42	0.00119606907483583	0.00905456094880677
9.425	0.00121160413566646	0.00909732537956174
9.43	0.00122840459500573	0.00913970236499448
9.435	0.00124396430672569	0.00918168916209758
9.44	0.00125761472226138	0.00922328303322892
9.445	0.00127118410372518	0.00926448131792466
9.45	0.00128639044466539	0.00930528140590159
9.455	0.00130263758605409	0.00934568071430579
9.46	0.00131797995592553	0.00938567677275177
9.465	0.00133171047621694	0.00942526714432486
9.47	0.00134525833024757	0.00946444935512396
9.475	0.00136030682853594	0.00950322097386191
9.48	0.00137655303747586	0.00954157959458808
9.485	0.00139209437374888	0.00957952291633344
9.49	0.00140584578723146	0.00961704879121133
9.495	0.00141883272840015	0.00965415505112084
9.5	0.00143286185916658	0.00969083944854301
9.505	0.00144829931133028	0.00972709974672625
9.51	0.00146372955442686	0.00976293378195976
9.515	0.00147779776629164	0.00979833945825774
9.52	0.00149081554901276	0.00983331472471516
9.525	0.00150417117322554	0.00986785757768676
9.53	0.00151849732452014	0.00990196605004368
9.535	0.00153298060938667	0.00993563819108711
9.54	0.00154654919067276	0.0099688721497202
9.545	0.00155927966290292	0.0100016661391434
9.55	0.00157220026389027	0.0100340183365125
9.555	0.00158583513833932	0.0100659269449112
9.56	0.00159947790150206	0.0100973902859829
9.565	0.00161213891150513	0.0101284067725285
9.57	0.00162388082545117	0.0101589747302967
9.575	0.00163574124189836	0.0101890923919493
9.58	0.00164835847181966	0.0102187580687843
9.585	0.00166128058040194	0.0102479701998329
9.59	0.00167356288554998	0.0102767273140268
9.595	0.00168492475613924	0.0103050278796649
9.6	0.00169601377369322	0.0103328702496185
9.605	0.00170747269044824	0.0103602528081112
9.61	0.00171916693523944	0.0103871741029062
9.615	0.00173044446561743	0.0104136328433064
9.62	0.00174100449603909	0.0104396277848114
9.625	0.00175121592720728	0.0104651576526008
9.63	0.00176157122586051	0.0104902211464987
9.635	0.0017720328048707	0.0105148169775665
9.64	0.00178211493355107	0.0105389439332319
9.645	0.00179149026516612	0.0105626009653699
9.65	0.00180047148100471	0.0105857870778015
9.655	0.00180961890861298	0.0106085011937161
9.66	0.0018189890583562	0.0106307421405331
9.665	0.00182810496695929	0.0106525087704284
9.67	0.00183653789696514	0.0106738000981741
9.675	0.00184446577802611	0.0106946151988204
9.68	0.00185234547689728	0.010714953137755
9.685	0.00186031064346714	0.0107348129722023
9.69	0.00186804376169203	0.0107541938317292
9.695	0.00187524964844066	0.0107730949048166
9.7	0.00188203211106774	0.0107915153951625
9.705	0.00188869488877241	0.0108094545349042
9.71	0.00189536321706552	0.010826911529522
9.715	0.00190182642899828	0.0108438855494621
9.72	0.00190783015959717	0.010860375712585
9.725	0.00191338421059317	0.010876381152584
9.73	0.00191871240406449	0.0108919011014653
9.735	0.00192394013120811	0.0109069348964438
9.74	0.00192892544568046	0.0109214819955834
9.745	0.0019334651330567	0.0109355419507212
9.75	0.00193757339850809	0.0109491143056156
9.755	0.00194146508088977	0.0109621985333504
9.76	0.00194527988552107	0.0109747940576572
9.765	0.00194890925974445	0.0109869003695382
9.77	0.00195214248725684	0.0109985170382467
9.775	0.00195492267425035	0.0110096435640786
9.78	0.00195739514459348	0.0110202794656717
9.785	0.00195971829573161	0.0110304244452625
9.79	0.0019618626604414	0.0110400782955912
9.795	0.00196368594810004	0.0110492407788321
9.8	0.00196513574596846	0.0110579116219316
9.805	0.00196629188567066	0.0110660905676156
9.81	0.00196724787585278	0.0110737774108575
9.815	0.00196798058521708	0.0110809719370979
9.82	0.00196838944530864	0.011087673867104
9.825	0.00196843376844402	0.0110938828546569
9.83	0.00196817526461768	0.0110995985040395
9.835	0.00196767504245532	0.0111048204546474
9.84	0.00196689058868671	0.011109548444324
9.845	0.00196571216560848	0.0111137822990756
9.85	0.00196414001292489	0.0111175219094394
9.855	0.00196236027105012	0.0111207672394249
9.86	0.00196052997566376	0.0111235183107764
9.865	0.00195860242914669	0.0111257751852206
9.87	0.00195638048200397	0.0111275378768644
9.875	0.00195372098290036	0.0111288063168494
9.88	0.00195067985551489	0.0111295804255914
9.885	0.00194734764344595	0.0111298601283467
9.89	0.00194378189142519	0.0111296454359564
9.895	0.00193996926943374	0.0111289364176372
9.9	0.00193592667794285	0.0111277332126168
9.905	0.0019317279250366	0.011126036026438
9.91	0.00192730241693262	0.0111238449521959
9.915	0.00192254355231292	0.0111211599718986
9.92	0.0019174195369791	0.0111179811029306
9.925	0.00191196774752989	0.0111143085157554
9.93	0.00190625259519184	0.0111101425108448
9.935	0.00190035846844783	0.0111054833739701
9.94	0.00189435959515194	0.0111003313154479
9.945	0.00188820588322791	0.0110946864626371
9.95	0.00188175873751906	0.0110885489478335
9.955	0.00187495167648688	0.0110819190363049
9.96	0.00186781832023275	0.0110747971180034
9.965	0.00186045093105669	0.0110671836147164
9.97	0.00185292501528789	0.0110590788635902
9.975	0.00184523427820515	0.0110504830387782
9.98	0.0018373329458905	0.0110413962421175
9.985	0.00182919676436022	0.011031818698182
9.99	0.00182081555357705	0.0110217508441675
9.995	0.00181217193322247	0.0110111932396553
[truncated: 18,001 more rows]
