# Supplementary material for: Modified control method of a motion compensated gangway
Source: PLoS One. 2026 Jul 10;21(7):e0351153. doi: 10.1371/journal.pone.0351153 (PMC13353997; doi:10.1371/journal.pone.0351153)
Supplement: S1 Dataset — (ZIP) [file pone.0351153.s001.zip › Fig8_Original_data.txt]

0	-0.0278781544073246	-0.009
0.005	-0.0280310840029462	-0.00893428175003994
0.01	-0.0281967822294883	-0.0088845079540647
0.015	-0.0283531199820812	-0.00884829490720214
0.02	-0.0286039914266331	-0.00882233607994176
0.025	-0.0288647033602194	-0.0088028118367631
0.03	-0.0289817535260626	-0.00878579175088544
0.035	-0.0288410158810645	-0.00876741195485026
0.04	-0.0286506458391471	-0.00874384537862086
0.045	-0.0286199852164749	-0.00871129512341851
0.05	-0.0287331500849842	-0.00866624823329745
0.055	-0.0288366183441405	-0.00860604386074035
0.06	-0.0288161552240686	-0.00852954656252985
0.065	-0.0286994157463586	-0.00843750632106532
0.07	-0.0286526686995071	-0.00833229371409143
0.075	-0.0287065706416822	-0.00821723947882688
0.08	-0.0287510229439368	-0.00809606075330356
0.085	-0.0287223488904882	-0.00797227360062004
0.09	-0.0286556321743602	-0.00784929830993683
0.095	-0.0286346584105345	-0.00773045286051515
0.1	-0.0286601817309816	-0.00761866925886076
0.105	-0.0286649803982356	-0.00751610853920401
0.11	-0.0286166160211908	-0.00742395316171532
0.115	-0.0285589743038636	-0.00734250371413732
0.12	-0.0285482076195606	-0.00727138767243485
0.125	-0.028565959230015	-0.00720985414201864
0.13	-0.0285599816933251	-0.00715687250773803
0.135	-0.0285144491595471	-0.00711105073524936
0.14	-0.0284678988556472	-0.00707057959842158
0.145	-0.0284541991277737	-0.00703337329793653
0.15	-0.0284522220098328	-0.00699738913187907
0.155	-0.0284265568258606	-0.00696093047026203
0.16	-0.0283768235475721	-0.00692273378014562
0.165	-0.0283433013699029	-0.00688182406780646
0.17	-0.0283389254554424	-0.00683732147173872
0.175	-0.0283332505251213	-0.00678840262573735
0.18	-0.0282992584170937	-0.00673445623052702
0.185	-0.028246456960737	-0.00667528552171487
0.19	-0.0282135359039655	-0.00661116488641204
0.195	-0.0282049534304776	-0.00654269114058791
0.2	-0.0281905276970519	-0.0064705547185069
0.205	-0.0281520895558687	-0.00639541703384705
0.21	-0.0281058076320359	-0.00631796729669264
0.215	-0.0280793229816154	-0.00623905619817043
0.22	-0.0280666874705842	-0.00615972918882931
0.225	-0.0280412825590438	-0.00608107959541755
0.23	-0.0279937384712238	-0.00600401704345126
0.235	-0.0279486142147511	-0.00592912929948183
0.24	-0.0279264722381385	-0.0058567306908257
0.245	-0.0279131665302334	-0.00578702239044871
0.25	-0.0278843863341758	-0.00572019652132786
0.255	-0.0278363745004555	-0.00565638421970654
0.26	-0.0277932255905883	-0.0055955094513246
0.265	-0.027768387232788	-0.00553720674734451
0.27	-0.0277464790963109	-0.00548090239775601
0.275	-0.0277092040289361	-0.00542600597042971
0.28	-0.0276597548541137	-0.00537205795988132
0.285	-0.0276217477496004	-0.00531872507800615
0.29	-0.0275999849101252	-0.00526568131849573
0.295	-0.027575461814015	-0.00521251686733687
0.3	-0.0275328947849593	-0.00515878101236067
0.305	-0.0274806338614142	-0.00510412950055576
0.31	-0.0274423140142997	-0.00504844254181299
0.315	-0.0274186284915107	-0.00499180564519958
0.32	-0.0273899090899996	-0.00493437484920922
0.325	-0.0273448424305715	-0.00487625340620047
0.33	-0.0272946588269601	-0.00481748836151303
0.335	-0.0272579490593492	-0.00475817518904084
0.34	-0.0272310314170434	-0.00469855373158816
0.345	-0.0271958599144903	-0.00463898895665397
0.35	-0.0271454174554169	-0.0045798436354429
0.355	-0.0270952784322517	-0.00452135442697476
0.36	-0.0270604774575683	-0.00446361751642759
0.365	-0.0270329908461741	-0.0044066838549233
0.37	-0.026995332712692	-0.00435066126161528
0.375	-0.0269431538775374	-0.00429571945370436
0.38	-0.026892711092038	-0.00424199352016905
0.385	-0.0268559947464909	-0.00418948219839616
0.39	-0.0268238378012183	-0.00413804169237782
0.395	-0.0267813958278818	-0.0040874828307207
0.4	-0.0267279258619601	-0.00403768114043212
0.405	-0.0266793810606977	-0.00398860042973363
0.41	-0.0266429013679693	-0.00394021752130083
0.415	-0.0266078849617197	-0.00389243174148677
0.42	-0.02656150238481	-0.00384505428391337
0.425	-0.0265052770696853	-0.00379789164713978
0.43	-0.0264560174787268	-0.00375084488670313
0.435	-0.0264188654645231	-0.00370393194990483
0.44	-0.0263817929508335	-0.00365721623889773
0.445	-0.0263332980028729	-0.00361071459365083
0.45	-0.0262765041331121	-0.00356437414411062
0.455	-0.0262269990112744	-0.00351813687450526
0.46	-0.0261877380368658	-0.00347202424476216
0.465	-0.0261466664723277	-0.00342615591114345
0.47	-0.0260943291342411	-0.00338068268870329
0.475	-0.0260361048814599	-0.00333569767743495
0.48	-0.0259869962327846	-0.00329120866972002
0.485	-0.0259476557561539	-0.00324719312194741
0.49	-0.0259048426424408	-0.00320367655030077
0.495	-0.0258497985259772	-0.00316075466787308
0.5	-0.0257896378717817	-0.00311853742509076
0.505	-0.0257392895043878	-0.00307707063878739
0.51	-0.0256980345375373	-0.00303631167021615
0.515	-0.0256524693735226	-0.00299618129846235
0.52	-0.0255953477052054	-0.00295663967390361
0.525	-0.0255349691548094	-0.00291771277295287
0.53	-0.025484344356324	-0.00287944669383291
0.535	-0.0254410656180597	-0.00284183856686386
0.54	-0.0253921815075347	-0.00280481422526441
0.545	-0.0253319638668059	-0.00276827494205423
0.55	-0.0252704359769361	-0.00273216732789083
0.555	-0.0252194393140544	-0.00269650898486894
0.56	-0.025174919468403	-0.00266134753192246
0.565	-0.0251239941199673	-0.00262669616957973
0.57	-0.0250619986312576	-0.00259251014390219
0.575	-0.0249993889686177	-0.00255872609556231
0.58	-0.0249468151067467	-0.00252532377338212
0.585	-0.0248995754400347	-0.00249234860239699
0.59	-0.0248456883201728	-0.00245987357319698
0.595	-0.0247819533360905	-0.00242793888263622
0.6	-0.024718998031226	-0.00239652820077116
0.605	-0.0246655774782978	-0.00236560265234565
0.61	-0.024616327427669	-0.00233515641721166
0.615	-0.0245599606988122	-0.00230523780135769
0.62	-0.0244941298873952	-0.00227591534952274
0.625	-0.02442986333043	-0.00224722332023385
0.63	-0.0243750480555777	-0.00221914017197395
0.635	-0.0243239117506462	-0.00219161980694935
0.64	-0.0242657535276499	-0.00216464311738978
0.645	-0.0241987867908248	-0.00213823859658818
0.65	-0.0241333824945081	-0.00211245291950249
0.655	-0.0240765374567382	-0.00208730232261389
0.66	-0.0240227603992048	-0.00206275359321936
0.665	-0.0239622462786738	-0.00203875289395361
0.67	-0.0238937999128161	-0.00201527309311455
0.675	-0.0238273455463026	-0.00199233296271212
0.68	-0.0237690721884746	-0.00196997071143938
0.685	-0.0237135638687902	-0.00194819977955036
0.69	-0.023651442700194	-0.00192699130941381
0.695	-0.0235814725735928	-0.00190629995240324
0.7	-0.0235132120661393	-0.00188610640316591
0.705	-0.0234528217397827	-0.00186643430279871
0.71	-0.0233953877923953	-0.00184732564541326
0.715	-0.0233319876305047	-0.00182880015597696
0.72	-0.0232612319075307	-0.00181083902070419
0.725	-0.0231915792807481	-0.00179340801673693
0.73	-0.0231289849503835	-0.00177649575130034
0.735	-0.0230693465782416	-0.00176012855635912
0.74	-0.0230043196089398	-0.00174434782444626
0.745	-0.0229322839834838	-0.00172917310904043
0.75	-0.0228609978791066	-0.00171458763746391
0.755	-0.0227965302078097	-0.00170055963817983
0.76	-0.0227354395656971	-0.00168707716412299
0.765	-0.0226695150811149	-0.00167416151051757
0.77	-0.0225964330015974	-0.00166184661563715
0.775	-0.0225231195043759	-0.00165014589067353
0.78	-0.0224562536551753	-0.00163903969224043
0.785	-0.0223933351600698	-0.00162849523156754
0.79	-0.0223264061922019	-0.0016184983222638
0.795	-0.0222525500751521	-0.00160906532882352
0.8	-0.0221776439102947	-0.00160022426338705
0.805	-0.022108712985232	-0.00159198484479242
0.81	-0.0220440638391915	-0.00158432760205117
0.815	-0.021975909822044	-0.00157722229520907
0.82	-0.021900718578938	-0.00157065658899483
0.825	-0.0218238269841239	-0.00156464634784581
0.83	-0.0217529164916304	-0.00155921799469626
0.835	-0.0216869591925244	-0.00155438131347431
0.84	-0.0216180657523944	-0.00155011991814951
0.845	-0.0215419164230895	-0.00154640823219823
0.85	-0.0214631332834531	-0.00154323728239927
0.855	-0.0213901288010585	-0.001540623427365
0.86	-0.0213225184914329	-0.00153859186001338
0.865	-0.0212524395731632	-0.00153715197414877
0.87	-0.0211751784391741	-0.0015362891928311
0.875	-0.0210950190250337	-0.0015359807620286
0.88	-0.021020452091834	-0.00153621903682976
0.885	-0.0209513656229799	-0.00153701889198937
0.89	-0.0208798977237794	-0.00153840238390317
0.895	-0.020801065810187	-0.00154037658082542
0.9	-0.0207191386900422	-0.00154292674920516
0.905	-0.0206431581781585	-0.0015460311574688
0.91	-0.0205731481713314	-0.00154968213406736
0.915	-0.0205008399717359	-0.00155389230952066
0.92	-0.0204207394259338	-0.00155868035187523
0.925	-0.0203370085298472	-0.0015640510412543
0.93	-0.020259415311146	-0.00156998966826027
0.935	-0.0201881855244912	-0.00157647588623046
0.94	-0.0201147315554538	-0.0015835026773857
0.945	-0.0200333719639611	-0.00159108147002436
0.95	-0.0199483942385284	-0.00159922879641194
0.955	-0.0198697146426504	-0.00160794835325271
0.96	-0.0197973432381639	-0.00161722643657891
0.965	-0.0197223879857269	-0.00162704485850732
0.97	-0.0196392385161502	-0.00163739795611504
0.975	-0.0195528858616131	-0.00164829666033488
0.98	-0.0194734153117736	-0.00165975599006805
0.985	-0.0194003321302875	-0.00167177891851388
0.99	-0.0193241922911506	-0.00168435274168125
0.995	-0.0192394024710457	-0.00169746113653438
1	-0.0191517010574797	-0.00171109940456756
1.005	-0.0190713667077694	-0.00172527763139163
1.01	-0.0189973169446011	-0.00174000899685568
1.015	-0.0189197556090405	-0.00175529532459477
1.02	-0.0188334395588352	-0.00177112431520424
1.025	-0.0187447503294654	-0.0017874808297611
1.03	-0.0186636268106785	-0.0018043605481776
1.035	-0.0185883259293576	-0.00182177234220227
1.04	-0.0185089977139394	-0.00183972736977175
1.045	-0.0184209796450319	-0.00185822617214372
1.05	-0.0183315238129512	-0.00187725667851944
1.055	-0.0182500421919055	-0.00189680475880152
1.06	-0.018173881908082	-0.00191686643130838
1.065	-0.0180930351768767	-0.00193744953483263
1.07	-0.0180034332902654	-0.00195856355025492
1.075	-0.0179131944111826	-0.00198020809164825
1.08	-0.0178311252323925	-0.00200237156869851
1.085	-0.0177536953764991	-0.00202504102719468
1.09	-0.0176710632872921	-0.0020482130156165
1.095	-0.0175800457931148	-0.00207189462868413
1.1	-0.0174892157129078	-0.00209609400633501
1.105	-0.0174064403675633	-0.00212081008652359
1.11	-0.0173276491645952	-0.00214603183502683
1.115	-0.0172433662705514	-0.00217174741056897
1.12	-0.0171511767429458	-0.00219795381587797
1.125	-0.0170601030446255	-0.00222465740460713
1.13	-0.0169770737070865	-0.00225186503190983
1.135	-0.0168973682345975	-0.00227957496260784
1.14	-0.0168117460067719	-0.0023077765969292
1.145	-0.0167184853219605	-0.00233645899935188
1.15	-0.0166270340861712	-0.00236561944836725
1.155	-0.0165434767568272	-0.00239526348661366
1.16	-0.0164626015875159	-0.00242539669462672
1.165	-0.0163756308185019	-0.00245601665105555
1.17	-0.016281587700514	-0.00248711308317585
1.175	-0.0161898929447141	-0.00251867579363074
1.18	-0.0161056626010046	-0.00255070221453198
1.185	-0.0160235179992063	-0.00258319707410298
1.19	-0.015935320161293	-0.00261616476509343
1.195	-0.0158406929376289	-0.00264960225962276
1.2	-0.0157488160680386	-0.00268349961661525
1.205	-0.0156641007146402	-0.00271784733295225
1.21	-0.0155809572583756	-0.00275264299157121
1.215	-0.0154917069273648	-0.00278789060297466
1.22	-0.0153964250701966	-0.002823593533882
1.225	-0.015304200525727	-0.00285974828125898
1.23	-0.0152189416592261	-0.00289634527201136
1.235	-0.0151349249470374	-0.0029333756643841
1.24	-0.0150448612048814	-0.00297083717560247
1.245	-0.0149491443232258	-0.00300873315543027
1.25	-0.0148565976045017	-0.00304706604718647
1.255	-0.0147707159755215	-0.00308583193801346
1.26	-0.014685800630721	-0.00312502159720787
1.265	-0.0145949435138489	-0.00316462675691945
1.27	-0.0144987920711565	-0.00320464520108779
1.275	-0.0144059049775072	-0.00324507962411997
1.28	-0.0143194611989386	-0.00328593159812063
1.285	-0.0142338264183818	-0.00332719682370154
1.29	-0.0141423485056933	-0.00336886635989856
1.295	-0.0140457349664119	-0.003410932413488
1.3	-0.0139523589449484	-0.00345339276542735
1.305	-0.013865305805536	-0.00349624946252079
1.31	-0.0137791068117629	-0.00353950326524539
1.315	-0.0136872795030385	-0.00358314952886925
1.32	-0.0135904142508643	-0.0036271795820189
1.325	-0.0134965357271726	-0.00367158605121599
1.33	-0.0134087680101239	-0.00371636669256513
1.335	-0.0133219892206061	-0.00376152295605744
1.34	-0.0132298911508661	-0.00380705488573495
1.345	-0.0131328858331151	-0.00385295756380687
1.35	-0.0130385701528135	-0.00389922259809092
1.355	-0.0129501431524064	-0.00394584300661162
1.36	-0.0128629131036023	-0.0039928165155992
1.365	-0.0127707117878438	-0.00404014403054497
1.37	-0.0126735892745904	-0.00408782496164748
1.375	-0.0125786838641345	-0.00413585417031042
1.38	-0.0124895063753058	-0.00418422353191378
1.385	-0.0124019848325343	-0.0042329264064114
1.39	-0.0123099943314418	-0.00428196046083603
1.395	-0.0122129565807666	-0.00433132607899001
1.4	-0.012117314163992	-0.00438102208724409
1.405	-0.0120270835243347	-0.00443104314892307
1.41	-0.0119391815691087	-0.00448138137438936
1.415	-0.0118476039079407	-0.00453203040427421
1.42	-0.011750961258215	-0.00458298781055422
1.425	-0.0116546708627407	-0.0046342534726965
1.43	-0.0115634124501831	-0.00468582567961382
1.435	-0.0114751922507374	-0.00473769892253835
1.44	-0.011384146750721	-0.00478986552863868
1.445	-0.011287976423616	-0.00484231938207612
1.45	-0.0111910212727647	-0.00489505795138153
1.455	-0.0110988012950758	-0.00494808065398435
1.46	-0.011010396014549	-0.0050013853087476
1.465	-0.010920006712492	-0.00505496627996313
1.47	-0.010824367760396	-0.00510881611176469
1.475	-0.0107267613180661	-0.00516292890964468
1.48	-0.0106336121754751	-0.00521730203735197
1.485	-0.0105450144156863	-0.00527193448906049
1.49	-0.0104552482387881	-0.0053268236687309
1.495	-0.0103601681626108	-0.005381963843395
1.5	-0.0102622235362043	-0.00543734776109905
1.505	-0.0101682792264587	-0.00549296971686017
1.51	-0.0100793254074387	-0.0055488269589786
1.515	-0.0099898991428532	-0.00560491808444888
1.52	-0.0098952574750356	-0.00566124012171318
1.525	-0.00979714799496105	-0.00571778725543831
1.53	-0.00970255404551681	-0.00577455241426012
1.535	-0.00961322974707263	-0.00583153004503153
1.54	-0.00952413450748013	-0.00588871726627213
1.545	-0.00943009293834255	-0.00594611230158212
1.55	-0.00933207333292612	-0.00600371184487805
1.555	-0.00923685985559002	-0.00606151002302307
1.56	-0.00914695060027873	-0.00611949994109699
1.565	-0.00905800269252333	-0.00617767618558731
1.57	-0.0089646121182802	-0.00623603575574594
1.575	-0.00886690743038286	-0.00629457654324541
1.58	-0.008771102526658	-0.00635329495653981
1.585	-0.00868042617133153	-0.00641218508932957
1.59	-0.00859154323313787	-0.00647124021459135
1.595	-0.00849899061415339	-0.00653045503892494
1.6	-0.00840193092628584	-0.00658982644250428
1.605	-0.00830560451744375	-0.00664935201431121
1.61	-0.00821395612321775	-0.00670902791545213
1.615	-0.00812498476786612	-0.00676884822520904
1.62	-0.00803338439093242	-0.00682880637575667
1.625	-0.00793718607479454	-0.00688889717684439
1.63	-0.00784027528200942	-0.00694911739053975
1.635	-0.00774761818934641	-0.00700946432857421
1.64	-0.00765859277673797	-0.00706993393570897
1.645	-0.00756808022410391	-0.00713052028932189
1.65	-0.00747294204341383	-0.00719121697012749
1.655	-0.00737573474762719	-0.0072520188768158
1.66	-0.00728210574709539	-0.0073129226593583
1.665	-0.00719275552828552	-0.00737392538246136
1.67	-0.00710303949895331	-0.00743502280989738
1.675	-0.00700892717566796	-0.0074962090346997
1.68	-0.00691185846519218	-0.00755747778210384
1.685	-0.00681748767586402	-0.00761882403202236
1.69	-0.00672766458611431	-0.00768024433160049
1.695	-0.00663853582229342	-0.00774173552746634
1.7	-0.0065455045917399	-0.00780329323335613
1.705	-0.00644883644601286	-0.00786491157134482
1.71	-0.00635375440484545	-0.00792658440498207
1.715	-0.00626317909080398	-0.0079883067867134
1.72	-0.00617440048228884	-0.00805007516836366
1.725	-0.00608259727668572	-0.00811188620383543
1.73	-0.00598679202606182	-0.00817373538370997
1.735	-0.00589115214693251	-0.0082356168701372
1.74	-0.00579955871169689	-0.00829752465930039
1.745	-0.0057108252114675	-0.00835945386984798
1.75	-0.00562026439468196	-0.00842140086791303
1.755	-0.00552560616996618	-0.00848336214096354
1.76	-0.00542970367392416	-0.00854533308407552
1.765	-0.00533724451245554	-0.00860730791295016
1.77	-0.00524847393179405	-0.00866928075538032
1.775	-0.00515905843937779	-0.00873124679537819
1.78	-0.00506561602820975	-0.00879320232698765
1.785	-0.00496979711222827	-0.00885514369869928
1.79	-0.00487660448207247	-0.00891706623714439
1.795	-0.00478758873680043	-0.00897896422525098
1.8	-0.0046991040827421	-0.00904083192419581
1.805	-0.00460698757941441	-0.00910266458698334
1.81	-0.00451162882224352	-0.00916445845233558
1.815	-0.00441769855880759	-0.00922620975637466
1.82	-0.00432794432373558	-0.0092879137781386
1.825	-0.00423986964882638	-0.00934956486932017
1.83	-0.00414900018072527	-0.00941115740761953
1.835	-0.00405447614124631	-0.00947268669401166
1.84	-0.00396007551669753	-0.00953414890118703
1.845	-0.00386955913399484	-0.00959554015518025
1.85	-0.00378183778114382	-0.00965685569404436
1.855	-0.00369240821963254	-0.00971808994139397
1.86	-0.00359902060777049	-0.00977923739362433
1.865	-0.00350437277926633	-0.00984029341130096
1.87	-0.00341293805732239	-0.00990125412896747
1.875	-0.00332515012884006	-0.00996211560124995
1.88	-0.00323692382302106	-0.0100228730611077
1.885	-0.00314491149010684	-0.0100835210266218
1.89	-0.00305055512663083	-0.0101440541239245
1.895	-0.00295841755832231	-0.0102044677837351
1.9	-0.00287024857797772	-0.0102647581214058
1.905	-0.00278283819282146	-0.0103249211456352
1.91	-0.00269218279206906	-0.0103849521057879
1.915	-0.00259845361969298	-0.010444845624393
1.92	-0.00250584231549011	-0.0105045964587376
1.925	-0.00241722923879146	-0.010564200113174
1.93	-0.00233043480245908	-0.0106236526966078
1.935	-0.00224110443253271	-0.0106829501902062
1.94	-0.00214818327271139	-0.0107420878730496
1.945	-0.00205517623085731	-0.0108010604729351
1.95	-0.00196583660101911	-0.0108598628691813
1.955	-0.00187932574669321	-0.0109184906301388
1.96	-0.00179133964712167	-0.0109769398552334
1.965	-0.00169960626354084	-0.0110352065009928
1.97	-0.00160663173674831	-0.0110932858790474
1.975	-0.00151663204134767	-0.0111511728217868
1.98	-0.00143013060827051	-0.0112088623308593
1.985	-0.00134328345091398	-0.0112663500485846
1.99	-0.00125289866904935	-0.0113236320894144
1.995	-0.00116036907352488	-0.0113807044201255
2	-0.00106992727677198	-0.0114375624208289
2.005	-0.000983253098939452	-0.0114942010588169
2.01	-0.00089727394116893	-0.0115506154832578
2.015	-0.000808208639577279	-0.0116068014353549
2.02	-0.000716291276194658	-0.0116627550708538
2.025	-0.000625463680644711	-0.0117184723892147
2.03	-0.000538413619305367	-0.0117739488495022
2.035	-0.000453074675461718	-0.0118291795496906
2.04	-0.000365395397715829	-0.0118841597738269
2.045	-0.000274475387355211	-0.0119388853514986
2.05	-0.000183634902097995	-0.0119933524781459
2.055	-9.62570590754885e-05	-0.0120475571923568
2.06	-1.13710923077881e-05	-0.0121014950414885
2.065	7.50450875164788e-05	-0.012155161262884
2.07	0.000164887488441612	-0.0122085512846629
2.075	0.000255605297328798	-0.0122616610378267
2.08	0.000343377054192118	-0.0123144867746861
2.085	0.000428055641522929	-0.0123670245892937
2.09	0.000513344223935319	-0.0124192701260367
2.095	0.00060196813620681	-0.0124712187606785
2.1	0.000692299266839314	-0.0125228660596061
2.105	0.00078039146000739	-0.0125742080522016
2.11	0.000865051191783217	-0.0126252410514965
2.115	0.000949397431269583	-0.0126759612157363
2.12	0.00103673796466064	-0.0127263642952626
2.125	0.00112641557664022	-0.0127764458114336
2.13	0.00121465287239451	-0.0128262014771619
2.135	0.00129938266965068	-0.0128756274340535
2.14	0.00138297285996611	-0.0129247200763582
2.145	0.00146906880157074	-0.0129734756497888
2.15	0.00155795236292779	-0.0130218900310847
2.155	0.00164621304784995	-0.0130699589018832
2.16	0.00173107930804148	-0.013117678132272
2.165	0.0018140652293249	-0.0131650439865594
2.17	0.00189893262000493	-0.0132120529522179
2.175	0.00198685120886748	-0.0132587013737583
2.18	0.00207496762999833	-0.0133049852613877
2.185	0.00216001343125067	-0.0133509004592575
2.19	0.00224258555766805	-0.0133964429955733
2.195	0.00232632030744195	-0.0134416092613753
2.2	0.00241315365682528	-0.013486395845829
2.205	0.00250091675199537	-0.0135307992024528
2.21	0.00258607701598708	-0.0135748154829462
2.215	0.00266835002285852	-0.0136184406986592
2.22	0.00275106084535679	-0.0136616710399082
2.225	0.00283676293188773	-0.0137045030316972
2.23	0.00292402533162923	-0.0137469333763739
2.235	0.00300924323124561	-0.0137889586491908
2.24	0.00309131395556068	-0.0138305751537655
2.245	0.00317308939344738	-0.0138717790765373
2.25	0.00325758713498372	-0.0139125667782298
2.255	0.00334416815064786	-0.0139529349290479
2.26	0.00342936250770554	-0.013992880358397
2.265	0.00351134153405925	-0.014032399777055
2.27	0.00359233539637556	-0.0140714896513564
2.275	0.00367564145657502	-0.0141101463497445
2.28	0.00376140226131205	-0.0141483664081361
2.285	0.00384645529898133	-0.0141861466473514
2.29	0.00392839314260442	-0.0142234840306364
2.295	0.00400875304758823	-0.0142603754102754
2.3	0.00409093962306517	-0.014296817417869
2.305	0.00417581368850728	-0.0143328066027664
2.31	0.00426062761806738	-0.0143683396740829
2.315	0.00434252835337472	-0.0144034136037048
2.32	0.00442232277255641	-0.0144380254927716
2.325	0.00450337715065969	-0.0144721723416002
2.33	0.00458721106968221	-0.0145058509548074
2.335	0.00467160231757211	-0.0145390580721915
2.34	0.00475342875685878	-0.0145717905893667
2.345	0.00483277346311191	-0.0146040456473037
2.35	0.00491278784114912	-0.0146358205062908
2.355	0.00499552542123893	-0.0146671123359712
2.36	0.00507934885041512	-0.0146979181321027
2.365	0.00516102542660239	-0.0147282348388082
2.37	0.00523996188821663	-0.0147580595493048
2.375	0.00531899300694474	-0.0147873895838621
2.38	0.00540062747458989	-0.0148162223710416
2.385	0.00548384722106092	-0.0148445552553073
2.39	0.00556539947479107	-0.0148723854232995
2.395	0.00564402786802962	-0.0148997100179492
2.4	0.00572214849162138	-0.0149265263217331
2.405	0.00580263568321124	-0.0149528318254758
2.41	0.00588513538075019	-0.014978624118017
2.415	0.00596651019298637	-0.0150039007114996
2.42	0.00604489255395137	-0.015028658977352
2.425	0.00612218099729629	-0.0150528962533137
2.43	0.00620149131888177	-0.0150766100111441
2.435	0.00628312354183922	-0.0150997979180495
2.44	0.0063642003110556	-0.0151224577347729
2.445	0.00644237918987653	-0.0151445871563029
2.45	0.00651895771538733	-0.0151661837547896
2.455	0.00659710317373821	-0.0151872450787122
2.46	0.0066777215768252	-0.0152077688062934
2.465	0.00675833541269113	-0.0152277528004255
2.47	0.00683627527094932	-0.015247195014078
2.475	0.00691221147497398	-0.0152660933442777
2.48	0.00698923256445805	-0.0152844455804073
2.485	0.00706879155972524	-0.0153022494948395
2.49	0.00714888046937754	-0.0153195029817626
2.495	0.00722659939415982	-0.0153362041053728
2.5	0.00730196183808272	-0.0153523510125108
2.505	0.00737786058532643	-0.0153679417999191
2.51	0.00745625449219121	-0.0153829744684332
2.515	0.00753568690145179	-0.0153974470067758
2.52	0.00761315424818261	-0.0154113575182005
2.525	0.00768802991274908	-0.0154247042636302
2.53	0.00776287404946816	-0.0154374855813936
2.535	0.00784003627004117	-0.0154496997665478
2.54	0.00791867212752202	-0.0154613450301833
2.545	0.00799584431504556	-0.015472419576483
2.55	0.00807034210626349	-0.0154829217179347
2.555	0.00814426956931833	-0.0154928499138628
2.56	0.00822023598378214	-0.0155022026963267
2.565	0.00829801254460556	-0.0155109785596665
2.57	0.00837483223577366	-0.0155191759238988
2.575	0.00844895034580177	-0.0155267932064655
2.58	0.00852195715257713	-0.0155338289289131
2.585	0.0085966487743085	-0.0155402817530186
2.59	0.00867340855911347	-0.0155461504137373
2.595	0.00874973329078452	-0.0155514336188029
2.6	0.00882344855645916	-0.0155561300154317
2.605	0.00889558348766917	-0.0155602382553489
2.61	0.00896898876818879	-0.0155637570914277
2.615	0.00904463820520951	-0.0155666854097013
2.62	0.00912040721755161	-0.0155690221668248
2.625	0.00919378257436965	-0.0155707662969392
2.63	0.00926516366808463	-0.0155719166798675
2.635	0.00933731258094148	-0.0155724721998195
2.64	0.00941174176509638	-0.015572431833935
2.645	0.00948681099945472	-0.015571794682262
2.65	0.00955981080091142	-0.0155705599112548
2.655	0.00963049345796423	-0.015568726669094
2.66	0.00970139275975352	-0.0155662940569887
2.665	0.00977449604204819	-0.0155632611829946
2.67	0.00984872612379259	-0.0155596272433733
2.675	0.00992130296182654	-0.0155553915509651
2.68	0.00999134203423537	-0.0155505534843416
2.685	0.0100610309054729	-0.0155451124105247
2.69	0.0101327514352082	-0.0155390676581613
2.695	0.0102060445747525	-0.0155324185657075
2.7	0.0102781878852276	-0.0155251645550897
2.705	0.0103476923531491	-0.0155173051576957
2.71	0.0104162682130397	-0.0155088399682349
2.715	0.010486556335328	-0.0154997685736828
2.72	0.0105587458924765	-0.0154900905277379
2.725	0.0106303445731331	-0.0154798053948451
2.73	0.0106993521110844	-0.0154689128186917
2.735	0.010766878518797	-0.0154574125472769
2.74	0.0108356689090082	-0.0154453043914138
2.745	0.0109065757709063	-0.01543258815983
2.75	0.0109774982989934	-0.015419263635538
2.755	0.0110460332058781	-0.0154053306156468
2.76	0.0111126030861787	-0.0153907889738309
2.765	0.0111798933121404	-0.0153756386837513
2.77	0.0112493799450859	-0.0153598797817196
2.775	0.0113194839140464	-0.0153435123067593
2.78	0.01138754863129	-0.0153265362775311
2.785	0.0114532692022051	-0.0153089517274942
2.79	0.0115190923266629	-0.0152907587617197
2.795	0.011587038962996	-0.0152719575786753
2.8	0.0116561667162462	-0.0152525484364488
2.805	0.0117237364898275	-0.0152325315980469
2.81	0.011788708257086	-0.0152119073099536
2.815	0.0118531067873948	-0.015190675833938
2.82	0.0119193838487779	-0.0151688374994313
2.825	0.0119873250330528	-0.0151463927247273
2.83	0.0120543166114069	-0.0151233419870502
2.835	0.0121186559880839	-0.0150996857719791
2.84	0.0121817624671087	-0.015075424552449
2.845	0.0122463068590303	-0.0150505588172704
2.85	0.0123128322819346	-0.0150250891197791
2.855	0.0123790949097539	-0.0149990160984361
2.86	0.012442865448239	-0.0149723404502663
2.865	0.0125048013057717	-0.0149450628846445
2.87	0.0125675978681535	-0.0149171841029086
2.875	0.012632560077167	-0.01488870482268
2.88	0.0126979777041239	-0.0148596258216886
2.885	0.0127612293537722	-0.0148299479574982
2.89	0.0128221164391245	-0.0147996721448368
2.895	0.0128831199798443	-0.0147687993143206
2.9	0.0129462391462037	-0.014737330393746
2.905	0.0130105189201061	-0.0147052663299235
2.91	0.0130732075957406	-0.0146726081286889
2.915	0.0131332333454239	-0.0146393568732376
2.92	0.0131926152458538	-0.014605513702881
2.925	0.013253872142621	-0.0145710797732766
2.93	0.0133168874663269	-0.0145360562365311
2.935	0.0133790446978308	-0.0145004442589433
2.94	0.0134384675899888	-0.0144642450572106
2.945	0.0134964421154202	-0.0144274599164307
2.95	0.0135557606608003	-0.0143900901725197
2.955	0.013617191596427	-0.0143521371777891
2.96	0.0136785334988907	-0.0143136022843795
2.965	0.0137373247535601	-0.0142744868623457
2.97	0.0137939899856665	-0.0142347923347819
2.975	0.013851302719223	-0.0141945201960995
2.98	0.0139108778426083	-0.0141536719969586
2.985	0.0139712001651825	-0.014112249311842
2.99	0.0140294638786268	-0.0140702537214647
2.995	0.0140850926979845	-0.014027686826825
3	0.014140474370609	-0.0139845502803892
3.005	0.0141979339995774	-0.0139408458032311
3.01	0.0142568907494893	-0.013896575171489
3.015	0.014314535645698	-0.0138517401862867
3.02	0.0143693056092113	-0.0138063426566292
3.025	0.0144229032185373	-0.0137603844109388
3.03	0.0144781193412103	-0.013713867324807
3.035	0.0145353749188021	-0.0136667933370346
3.04	0.0145922171398329	-0.0136191644377967
3.045	0.0146463256309428	-0.0135709826401915
3.05	0.01469846492582	-0.0135222499624505
3.055	0.0147514959363858	-0.0134729684372232
3.06	0.014806791863074	-0.0134231401375424
3.065	0.0148625742797206	-0.0133727671933598
3.07	0.0149160564113349	-0.0133218517829617
3.075	0.0149669410358879	-0.013270396108691
3.08	0.0150178141095942	-0.0132184023814029
3.085	0.0150708864697318	-0.0131658728288228
3.09	0.0151253047540362	-0.0131128097191898
3.095	0.0151781640695265	-0.0130592153768889
3.1	0.0152280924998061	-0.013005092175124
3.105	0.0152770123798779	-0.012950442513572
3.11	0.0153277003095492	-0.0128952688032613
3.115	0.0153803834459154	-0.0128395734731919
3.12	0.0154324599416852	-0.0127833589916464
3.125	0.0154816542483717	-0.0127266278810756
3.13	0.0155288996518287	-0.0126693827122772
3.135	0.0155771533424227	-0.0126116260836968
3.14	0.0156277291993462	-0.0125533606063236
3.145	0.0156787193554688	-0.0124945889087387
3.15	0.0157272727473476	-0.012435313656623
3.155	0.0157731572953103	-0.0123755375672195
3.16	0.0158190779840035	-0.0123152634046658
3.165	0.015867292896176	-0.0122544939607245
3.17	0.0159168952475411	-0.0121932320392362
3.175	0.0159648779444436	-0.0121314804587528
3.18	0.0160098082870968	-0.0120692420693171
3.185	0.0160536479296558	-0.0120065197659473
3.19	0.0160992801023167	-0.0119433164856682
3.195	0.0161470140832495	-0.0118796351913262
3.2	0.0161942098042677	-0.0118154788583035
3.205	0.0162384446213591	-0.0117508504770195
3.21	0.0162805562776968	-0.0116857530687498
3.215	0.0163235802461966	-0.0116201896993966
3.22	0.0163690099086539	-0.0115541634781893
3.225	0.0164150235430706	-0.0114876775432705
3.23	0.0164586430726174	-0.0114207350488199
3.235	0.0164994260585393	-0.0113533391662301
3.24	0.0165400355341004	-0.0112854930976422
3.245	0.0165829111877095	-0.0112172000882434
3.25	0.0166273434396144	-0.0111484634251295
3.255	0.0166703008080723	-0.0110792864237318
3.26	0.0167101161875786	-0.0110096724150925
3.265	0.0167486027463353	-0.010939624745929
3.27	0.0167887665377919	-0.0108691467905109
3.275	0.016831156420882	-0.0107982419620638
3.28	0.016873211184687	-0.0107269137121264
3.285	0.0169123252436175	-0.0106551655183427
3.29	0.0169491287022844	-0.0105830008720558
3.295	0.016986690953983	-0.0105104232770722
3.3	0.0170267115248	-0.0104374362602653
3.305	0.017067489232067	-0.0103640433832304
3.31	0.0171059466582156	-0.0102902482433739
3.315	0.0171414493446296	-0.0102160544636109
3.32	0.0171766214569127	-0.0101414656809554
3.325	0.0172140554616206	-0.0100664855448314
3.33	0.0172531905274573	-0.00999111772622445
3.335	0.0172909543914251	-0.00991536592840726
3.34	0.017325504211871	-0.00983923388905713
3.345	0.0173585626206835	-0.00976272537234569
3.35	0.0173932385784732	-0.00968584415933396
3.355	0.0174302333487271	-0.00960859404640198
3.36	0.0174670022822208	-0.00953097885329674
3.365	0.0175008019137973	-0.00945300243303348
3.37	0.0175321411686517	-0.00937466867397735
3.375	0.0175641367749483	-0.0092959814919641
3.38	0.0175986435852499	-0.0092169448203037
3.385	0.0176340400129482	-0.00913756260704383
3.39	0.0176671477479319	-0.00905783882115736
3.395	0.0176971730259084	-0.00897777746074521
3.4	0.0177267363109129	-0.00889738255455123
3.405	0.0177585806514397	-0.00881665815463739
3.41	0.0177922538544884	-0.00873560832638936
3.415	0.0178246197038726	-0.00865423714457626
3.42	0.0178536823180201	-0.00857254869851189
3.425	0.0178811403128325	-0.00849054710069462
3.43	0.0179102285494757	-0.00840823649018689
3.435	0.0179417362250528	-0.00832562102740429
3.44	0.0179730641977555	-0.00824270488576562
3.445	0.0180013701423291	-0.00815949224876317
3.45	0.0180271661005501	-0.00807598731497959
3.455	0.0180536626827346	-0.00799219430576468
3.46	0.0180827531192111	-0.0079081174681143
3.465	0.0181127303875083	-0.00782376106999369
3.47	0.0181403250464378	-0.00773912939276412
3.475	0.0181647962451774	-0.00765422672829528
3.48	0.0181888910219616	-0.00756905738343513
3.485	0.0182153785032965	-0.00748362568709453
3.49	0.0182436873860089	-0.00739793599288288
3.495	0.0182705548780458	-0.00731199267406853
3.5	0.0182940291125739	-0.00722580011583378
3.505	0.0183159841897302	-0.00713936271267443
3.51	0.0183397353901931	-0.00705268487325149
3.515	0.0183659549213416	-0.00696577102763674
3.52	0.0183918449698026	-0.00687862562955791
3.525	0.0184145402515217	-0.00679125315131346
3.53	0.0184348039687328	-0.00670365807612453
3.535	0.0184560401226685	-0.00661584489452233
3.54	0.0184799860330371	-0.00652781810677757
3.545	0.018504595740035	-0.00643958222876211
3.55	0.0185265144648296	-0.0063511417952987
3.555	0.0185453507649112	-0.00626250135755838
3.56	0.0185642077242006	-0.00617366547709577
3.565	0.0185857129252625	-0.00608463872203415
3.57	0.0186087967420289	-0.00599542566869395
3.575	0.0186299812599448	-0.00590603090669946
3.58	0.0186477231625878	-0.00581645904234587
3.585	0.0186644183287939	-0.00572671469680112
3.59	0.0186833100476077	-0.00563680250162173
3.595	0.0187044625538993	-0.0055467270963505
3.6	0.0187246796032853	-0.00545649313052073
3.605	0.0187414758286211	-0.00536610526837545
3.61	0.0187563102471475	-0.00527556819161714
3.615	0.0187726797366646	-0.00518488659731452
3.62	0.0187917061412752	-0.00509406519252037
3.625	0.0188107735873007	-0.00500310869033984
3.63	0.0188267545486805	-0.00491202181065241
3.635	0.0188400436179682	-0.00482080928377562
3.64	0.0188540369139941	-0.00472947585267555
3.645	0.0188707830407869	-0.00463802627089639
3.65	0.0188884698132013	-0.00454646529765587
3.655	0.0189036494991156	-0.00445479769439999
3.66	0.0189156501616142	-0.00436302822560281
3.665	0.0189274622754781	-0.00427116166245694
3.67	0.0189418593360137	-0.00417920278548604
3.675	0.0189579485898911	-0.00408715638343798
3.68	0.0189722649083642	-0.00399502724952748
3.685	0.0189831724131775	-0.00390282017859859
3.69	0.0189930220123539	-0.0038105399678835
3.695	0.0190050664232298	-0.0037181914205256
3.7	0.0190193691801811	-0.00362577934823226
3.705	0.0190327310845178	-0.00353330857037298
3.71	0.019042715504478	-0.00344078391044797
3.715	0.019050847335798	-0.00334821019328142
3.72	0.0190605957523771	-0.00325559224546939
3.725	0.0190729453901904	-0.0031629348984468
3.73	0.0190851861393116	-0.00307024299097302
3.735	0.0190943092022948	-0.00297752136845563
3.74	0.0191009388318804	-0.00288477487964475
3.745	0.0191085032492132	-0.0027920083736326
3.75	0.0191188049202228	-0.00269922669965988
3.755	0.0191297822804651	-0.00260643470944219
3.76	0.0191380853018824	-0.00251363725914998
3.765	0.0191434228684416	-0.00242083920870179
3.77	0.0191489407328193	-0.00232804541891393
3.775	0.0191571093455624	-0.00223526074903455
3.78	0.0191666329867395	-0.00214249005675749
3.785	0.0191740716823835	-0.00204973820047777
3.79	0.0191782809428661	-0.00195701004123776
3.795	0.0191819319717455	-0.00186431044213366
3.8	0.0191879819487091	-0.00177164426552073
3.805	0.0191959303562057	-0.00167901637031705
3.81	0.0192024517499171	-0.0015864316117322
3.815	0.0192056601255436	-0.00149389484318871
3.82	0.0192076148971469	-0.0014014109180844
3.825	0.0192115765489897	-0.0013089846896291
3.83	0.0192178326115441	-0.00121662100857597
3.835	0.0192233514474499	-0.00112432472075012
3.84	0.0192256524133833	-0.00103210066664819
3.845	0.0192260912291091	-0.000939953683212857
3.85	0.0192280391047416	-0.000847888605705961
3.855	0.0192325208482418	-0.000755910267602904
3.86	0.019236941807551	-0.00066402349843702
3.865	0.0192383849385408	-0.000572233121514393
3.87	0.0192374507444512	-0.000480543953622852
3.875	0.019237434864871	-0.000388960807153412
3.88	0.0192400224586196	-0.000297488492654094
3.885	0.0192431853385609	-0.000206131819331891
3.89	0.0192437627052062	-0.000114895592955524
3.895	0.0192416159217063	-2.37846129004016e-05
3.9	0.0192398099324079	6.71963293594691e-05
3.905	0.0192405751521288	0.000158042449868956
3.91	0.019242473808849	0.000248748971273907
3.915	0.019242208783841	0.000339311123079262
3.92	0.0192389385671297	0.000429724143152515
3.925	0.0192354091798958	0.000519983279264173
3.93	0.0192342959032866	0.000610083789538027
3.935	0.0192347873961756	0.00070002094145486
3.94	0.0192336411201199	0.000789790010457685
3.945	0.0192294363641091	0.000879386280098511
3.95	0.0192244747189982	0.000968805044428367
3.955	0.0192216799875023	0.00105804161131647
3.96	0.0192208258281545	0.00114709130403174
3.965	0.0192187895214842	0.00123594945967916
3.97	0.0192135987370854	0.00132461142607287
3.975	0.01920711802557	0.00141307255914206
3.98	0.0192025394304123	0.00150132822301299
3.985	0.0192002430886219	0.00158937379261788
3.99	0.0191973343326685	0.00167720465568427
3.995	0.0191913562468762	0.0017648162123655
4	0.019183553306438	0.00185220387312886
4.005	0.0191771888431342	0.00193936305671606
4.01	0.0191732850002314	0.00202628919013662
4.015	0.0191693355892113	0.00211297771055105
4.02	0.019162521437587	0.0021994240672671
4.025	0.0191534695333696	0.00228562372196566
4.03	0.0191454060674296	0.00237157214730944
4.035	0.0191399097615963	0.00245726482603615
4.04	0.0191349106188917	0.00254269725231951
4.045	0.0191273442088113	0.00262786493508412
4.05	0.0191172210240487	0.0027127634010932
4.055	0.0191076019779953	0.00279738819585036
4.06	0.0191005238220627	0.0028817348824507
4.065	0.0190943970157784	0.00296579904015684
4.07	0.0190860425455539	0.00304957626440119
4.075	0.0190748912302459	0.0031330621683845
4.08	0.0190637510799917	0.00321625238466393
4.085	0.0190550552788276	0.00329914256509756
4.09	0.0190477376485893	0.00338172837918929
4.095	0.0190386020976029	0.00346400551237737
4.1	0.0190265230768929	0.00354596966581187
4.105	0.0190139599475662	0.00362761655771986
4.11	0.0190036508989901	0.00370894192490506
4.115	0.0189950743267054	0.00378994152288102
4.12	0.0189851220933258	0.00387061112456605
4.125	0.0189721636358438	0.00395094651892026
4.13	0.0189582424950971	0.00403094351097463
4.135	0.018946317654218	0.004110597923347
4.14	0.0189364171381491	0.00418990559794562
4.145	0.0189256275671985	0.00426886239661912
4.15	0.0189118963375644	0.00434746420080887
4.155	0.0188967851779059	0.00442570691150562
4.16	0.0188833505329869	0.00450358645042257
4.165	0.0188721567314575	0.00458109876212363
4.17	0.0188605773758608	0.00465823981593239
4.175	0.018846189777114	0.00473500560657231
4.18	0.0188299997650412	0.0048113921534187
4.185	0.0188150683241737	0.00488739549927189
4.19	0.0188024933261771	0.00496301170978936
4.195	0.0187900106636815	0.0050382368737377
4.2	0.0187748994723438	0.00511306710320965
4.205	0.0187576106326462	0.00518749853286576
4.21	0.0187411572409024	0.00526152731830981
4.215	0.0187271300571969	0.00533514963471638
4.22	0.0187136683036351	0.00540836167663142
4.225	0.0186978472611977	0.00548115965893687
4.23	0.0186795542710134	0.00555353981812803
4.235	0.0186616373433642	0.00562549841296276
4.24	0.0186461263793115	0.00569703172435663
4.245	0.0186316405400218	0.00576813605532101
4.25	0.0186151512187532	0.0058388077317731
4.255	0.0185959646448421	0.00590904310418494
4.26	0.018576653101224	0.00597883854923105
4.265	0.0185596244063466	0.00604819047060282
4.27	0.0185440341731849	0.0061170952988678
4.275	0.0185268652312109	0.00618554949108698
4.28	0.0185068708800689	0.00625354953110975
4.285	0.0184862500473775	0.00632109193064178
4.29	0.018467704950929	0.00638817323037209
4.295	0.0184509558268708	0.00645479000027833
4.3	0.0184330979918748	0.00652093883895031
4.305	0.018412363663085	0.00658661637261153
4.31	0.0183904855454254	0.00665181925468973
4.315	0.0183703776154175	0.00671654416612619
4.32	0.0183523670102648	0.00678078781589937
4.325	0.0183337805536792	0.00684454694109802
4.33	0.0183123729814305	0.00690781830631821
4.335	0.0182893171256575	0.00697059870282176
4.34	0.0182676315546125	0.00703288494819651
4.345	0.0182482443547717	0.00709467388684538
4.35	0.0182288247709431	0.0071559623907778
4.355	0.018206772415989	0.00721674735996966
4.36	0.0181826615234635	0.00727702572236101
4.365	0.0181594552426211	0.00733679443400604
4.37	0.0181386246841664	0.00739605047962405
4.375	0.0181183018729557	0.00745479087342014
4.38	0.0180956480917386	0.00751301265991172
4.385	0.0180705783724388	0.00757071291451398
4.39	0.0180458980277552	0.0076278887438985
4.395	0.0180236409248694	0.00768453728666862
4.4	0.0180024810782784	0.00774065571472373
4.405	0.0179793724841156	0.00779624123469879
4.41	0.0179535020897109	0.00785129108836718
4.415	0.0179273856224165	0.00790580255179429
4.42	0.0179035564795402	0.00795977293406414
4.425	0.0178813364828709	0.00801319957640334
4.43	0.0178576532942297	0.00806607985176302
4.435	0.0178309941752912	0.00811841116435085
4.44	0.0178034460170862	0.00817019094872795
4.445	0.0177779385003117	0.00822141666885364
4.45	0.0177545007054259	0.00827208581769005
4.455	0.0177302178455273	0.00832219591749213
4.46	0.0177029320955619	0.00837174452051219
4.465	0.0176740964634241	0.00842072920966446
4.47	0.017646853086976	0.0084691475987879
4.475	0.0176220091681658	0.00851699733272302
4.48	0.0175970377494998	0.00856427608775569
4.485	0.017569254979339	0.00861098157273233
4.49	0.0175393253185141	0.00865711153049818
4.495	0.0175103743403764	0.00870266373891872
4.5	0.0174839660753896	0.00874763601109508
4.505	0.017458168935041	0.00879202619516984
4.51	0.0174299479119636	0.00883583217438964
4.515	0.0173990913227699	0.00887905186772463
4.52	0.0173685016936516	0.0089216832306763
4.525	0.0173404260008023	0.00896372425569626
4.53	0.0173136484511152	0.00900517297187728
4.535	0.0172849811200281	0.00904602744406977
4.54	0.01725333928428	0.00908628577208067
4.545	0.0172211838832631	0.0091259460904857
4.55	0.0171913125611282	0.00916500656895757
4.555	0.0171633546674308	0.00920346541258253
4.56	0.017134220831992	0.00924132086173303
4.565	0.0171019888661874	0.00927857119152019
4.57	0.0170684241820248	0.00931521471129933
4.575	0.0170366769970867	0.00935124976468864
4.58	0.0170073105992955	0.0093866747301153
4.585	0.0169776012735573	0.00942148802142738
4.59	0.0169449237936281	0.00945568808815241
4.595	0.0169101648962549	0.00948927341542042
4.6	0.0168765571362921	0.00952224252390785
4.605	0.0168455630103955	0.00955459397005992
4.61	0.0168150851640238	0.00958632634655199
4.615	0.0167820358538991	0.00961743828269811
4.62	0.0167462895365337	0.00964792844450858
4.625	0.0167108677349796	0.00967779553457692
4.63	0.0166780811961865	0.00970703829228227
4.635	0.0166466817307564	0.00973565549454013
4.64	0.0166133650818601	0.00976364595679638
4.645	0.016576941845482	0.00979100853362476
4.65	0.0165398925991755	0.00981774211861229
4.655	0.0165051551981106	0.00984384564363939
4.66	0.0164724857817575	0.00986931807803725
4.665	0.0164387446202035	0.00989415842810105
4.67	0.0164017934719428	0.00991836573697581
4.675	0.0163632778349403	0.00994193908454029
4.68	0.0163265007195191	0.00996487758710669
4.685	0.0162922972529156	0.00998718039718189
4.69	0.0162580185127032	0.0100088467035488
4.695	0.0162207640832725	0.0100298757316362
4.7	0.0161811003822677	0.01005026674408
4.705	0.0161423286476182	0.0100700190412307
4.71	0.0161063160512309	0.0100891319612976
4.715	0.0160712319594697	0.0101076048801527
4.72	0.016033748632432	0.0101254372112763
4.725	0.0159932419497758	0.0101426284060327
4.73	0.0159526117424046	0.0101591779540931
4.735	0.0159145840426279	0.0101750853837854
4.74	0.0158783875172133	0.010190350262185
4.745	0.0158406283728368	0.0102049721949772
4.75	0.015799575872267	0.0102189508263879
4.755	0.0157573730854115	0.0102322858393891
4.76	0.0157172801998939	0.0102449769560354
4.765	0.0156796554590818	0.0102570239376573
4.77	0.0156415217195056	0.010268426584789
4.775	0.0156001945795198	0.0102791847369316
4.78	0.015556721626229	0.0102892982723393
4.785	0.0155145343911068	0.01029876710798
4.79	0.0154751642361251	0.0103075911996418
4.795	0.0154363982133221	0.010315770541943
4.8	0.0153949252197429	0.0103233051679957
4.805	0.0153505192053158	0.0103301951488
4.81	0.0153063451574568	0.0103364405927434
4.815	0.015264952779283	0.0103420416454686
4.82	0.015225195134165	0.010346998490085
4.825	0.0151834836682388	0.0103513113475293
4.83	0.0151384601544356	0.0103549804767191
4.835	0.015092646689306	0.0103580061744677
4.84	0.0150492260318974	0.0103603887754295
4.845	0.0150081480613287	0.0103621286522279
4.85	0.0149661155116957	0.0103632262158838
4.855	0.0149207560384039	0.0103636819162937
4.86	0.0148735989592143	0.0103634962422959
4.865	0.0148281108523443	0.0103626697214017
4.87	0.0147853944553399	0.0103612029196076
4.875	0.0147428630069182	0.0103590964413935
4.88	0.0146973535313302	0.0103563509296973
4.885	0.0146491481377333	0.0103529670658626
4.89	0.0146016180740157	0.0103489455694878
4.895	0.0145569742597275	0.0103442871981169
4.9	0.0145136058754695	0.010338992746942
4.905	0.0144679178588421	0.0103330630488051
4.91	0.0144190306347054	0.0103264989745728
4.915	0.0143698274592699	0.0103193014337282
4.92	0.014323279694028	0.0103114713748326
4.925	0.0142788176761515	0.0103030097855712
4.93	0.0142328883445753	0.0102939176924768
4.935	0.0141836000882102	0.0102841961607457
4.94	0.0141330250543335	0.0102738462941865
4.945	0.0140845278524779	0.0102628692351111
4.95	0.0140386324001119	0.0102512661640231
4.955	0.0139923987053946	0.0102390382992858
4.96	0.0139429925385993	0.0102261868969036
4.965	0.013891324190359	0.0102127132504585
4.97	0.0138408727028433	0.0101986186910866
4.975	0.0137933028792352	0.0101839045872208
4.98	0.0137464528595306	0.0101685723439465
4.985	0.0136969446572433	0.0101526234021723
4.99	0.0136444753856588	0.0101360592380567
4.995	0.0135922217386916	0.0101188813629212
5	0.0135427931987253	0.0101010913235616
5.005	0.0134950576728375	0.010082690702658
5.01	0.0134454182305649	0.0100636811190313
5.015	0.0133924853499496	0.0100440642277903
5.02	0.0133388046098059	0.0100238417205382
5.025	0.0132875748766012	0.0100030153257114
5.03	0.0132387026542521	0.00998158680899296
5.035	0.0131888832857316	0.00995955797354177
5.04	0.0131357320545203	0.00993693065979204
5.045	0.0130808574981805	0.0099137067448757
5.05	0.0130277719200669	0.00988988814203793
5.055	0.0129774889944945	0.00986547680035676
5.06	0.0129272957559869	0.00984047470472223
5.065	0.0128740787430771	0.00981488387583517
5.07	0.0128183388554373	0.00978870636999275
5.075	0.0127635408947187	0.00976194427869935
5.08	0.0127116972734718	0.00973459972833008
5.085	0.0126609085086053	0.00970667487988242
5.09	0.0126076758086476	0.00967817192879783
5.095	0.012551371557789	0.0096490931048703
5.1	0.0124950726128367	0.00961944067225427
5.105	0.0124415843476111	0.00958921692941214
5.11	0.0123899761070334	0.00955842420894949
5.115	0.0123367031935761	0.00952706487755113
5.12	0.0122800967247098	0.00949514133600875
5.125	0.012222558898311	0.00946265601923513
5.13	0.0121674186397436	0.0094296113961554
5.135	0.0121147556623221	0.00939600996932809
5.14	0.0120613013622966	0.00936185427428459
5.145	0.012004541344024	0.00932714687886466
5.15	0.0119460182426073	0.00929189038302754
5.155	0.0118893073651448	0.00925608741909347
5.16	0.0118354836002195	0.00921974065199084
5.165	0.0117817961514875	0.00918285277964868
5.17	0.0117250843224105	0.00914542653341489
5.175	0.0116659059445856	0.0091074646781124
5.18	0.011607799385984	0.00906897001193675
5.185	0.0115527151171366	0.00902994536636985
5.19	0.0114985972950685	0.00899039360599254
5.195	0.0114419307713144	0.00895031762805614
5.2	0.0113823084962251	0.0089097203617997
5.205	0.0113229849157535	0.00886860476788082
5.21	0.0112666165132504	0.00882697383817595
5.215	0.0112119355014113	0.00878483059578172
5.22	0.0111553158554661	0.00874217809470164
5.225	0.0110954376102025	0.00869901941909657
5.23	0.0110350536971926	0.00865535768240948
5.235	0.0109773541158178	0.00861119602664835
5.24	0.01092193587015	0.00856653762217628
5.245	0.0108653136817666	0.00852138566783889
5.25	0.0108053775973303	0.00847574339106497
5.255	0.0107442013742967	0.0084296140478911
5.26	0.0106852746615917	0.00838300092280512
5.265	0.0106290355656752	0.00833590732855618
5.27	0.0105723322674633	0.00828833660619909
5.275	0.0105124343462508	0.0082402921252924
5.28	0.0104506608365521	0.00819177728399369
5.285	0.0103906062441531	0.00814279550898928
5.29	0.0103334845328908	0.00809335025521595
5.295	0.0102766213963205	0.0080434450055055
5.3	0.0102168434082402	0.0079930832703967
5.305	0.0101546746697055	0.00794226858807493
5.31	0.0100936254787941	0.00789100452430685
5.315	0.0100355952189767	0.00783929467225413
5.32	0.00997849226127523	0.00778714265207227
5.325	0.00991888186358452	0.0077345521105009
5.33	0.00985650913699978	0.00768152672067482
5.335	0.00979463654783805	0.00762807018202217
5.34	0.00973572017339688	0.00757418621998757
5.345	0.00967829967648974	0.00751987858551628
5.35	0.00961884909462294	0.00746515105447351
5.355	0.00955639627749967	0.00741000742712953
5.36	0.00949382940284091	0.00735445152776563
5.365	0.00943403535203122	0.00729848720437287
5.37	0.0093762141194144	0.007242118328247
5.375	0.0093168992510118	0.0071853487935118
5.38	0.00925446955336287	0.00712818251673252
5.385	0.00919133518341195	0.00707062343654069
5.39	0.00913070613946523	0.00701267551329272
5.395	0.00907245572838244	0.00695434272911718
5.4	0.00901329910911044	0.00689562908844288
5.405	0.00895106460495141	0.00683653861850642
5.41	0.00888761822307047	0.00677707536969178
5.415	0.00882633723647142	0.0067172434157652
5.42	0.00876769709528118	0.00665704685397189
5.425	0.00870869013011941	0.00659648980515778
5.43	0.00864673992594607	0.00653557641362867
5.435	0.00858315909358305	0.00647431084700219
5.44	0.00852134789931342	0.00641269729608431
5.445	0.00846231889090583	0.00635073997434515
5.45	0.00840341592943619	0.00628844311695681
5.455	0.00834175506308255	0.00622581097957693
5.46	0.00827809903792967	0.00616284783715584
5.465	0.00821579881691781	0.00609955798312257
5.47	0.00815635177076259	0.0060359457288735
5.475	0.00809749712207812	0.00597201540305822
5.48	0.00803614690546728	0.00590777135070298
5.485	0.0079725276832471	0.00584321793235675
5.49	0.00790986245391301	0.00577835952388886
5.495	0.00785007046361321	0.00571320051699646
5.5	0.00779131338614918	0.00564774531987954
5.505	0.00773037204031723	0.00558199835757846
5.51	0.00766692182055428	0.00551596407170918
5.515	0.00760395082792764	0.00544964691995991
5.52	0.00754375364686997	0.00538305137559619
5.525	0.00748499585571869	0.00531618192721896
5.53	0.00742445305296369	0.00524904307890997
5.535	0.00736128289074349	0.00518163935049823
5.54	0.00729815056815559	0.00511397527765258
5.545	0.00723763724145872	0.00504605541161216
5.55	0.00717890719926644	0.0049778843186954
5.555	0.00711879603136796	0.00490946658008501
5.56	0.00705598917048391	0.00484080679182262
5.565	0.00699279543101363	0.00477190956472806
5.57	0.00693201243536066	0.00470277952404828
5.575	0.00687329230247562	0.00463342130878334
5.58	0.00681361028278991	0.00456383957091575
5.585	0.0067512408715463	0.00449403897489995
5.59	0.00668808707663815	0.00442402419745357
5.595	0.00662708742157256	0.00435379992735615
5.6	0.00656837447632861	0.00428337086501436
5.605	0.00650913007477563	0.00421274172180131
5.61	0.00644727945460692	0.00414191721952684
5.615	0.0063842829790308	0.00407090209027135
5.62	0.00632314114613224	0.00399970107652761
5.625	0.0062644552250364	0.00392831893129942
5.63	0.00620567360681834	0.00385676041784375
5.635	0.0061444160877991	0.00378503030910224
5.64	0.00608167293420323	0.00371313338716456
5.645	0.0060204426838234	0.00364107444302428
5.65	0.00596177405122067	0.00356885827660716
5.655	0.00590344017428746	0.00349648969671494
5.66	0.00584282393136437	0.00342397352057855
5.665	0.00578042184861853	0.00335131457315821
5.67	0.00571915814357107	0.00327851768654838
5.675	0.005660502145366	0.00320558769968919
5.68	0.00560260010555917	0.00313252945831908
5.685	0.00554267338400336	0.00305934781489182
5.69	0.00548071405241925	0.00298604762824397
5.695	0.00541948323850987	0.00291263376305827
5.7	0.00536083534267584	0.00283911108937395
5.705	0.00530335246699183	0.00276548448239391
5.71	0.00524416827640319	0.00269175882247128
5.715	0.00518274912788637	0.00261793899492591
5.72	0.00512160570771256	0.00254402988958551
5.725	0.00506294294866227	0.00247003640022543
5.73	0.00500583722798109	0.00239596342411745
5.735	0.00494742473974208	0.002321815861847
5.74	0.00488664854131349	0.00224759861726787
5.745	0.0048256698947561	0.00217331659731793
5.75	0.00476697690098582	0.00209897471156012
5.755	0.00471018639634571	0.00202457787153539
5.76	0.00465254187183464	0.00195013099021606
5.765	0.00459248856276808	0.00187563898174335
5.77	0.00453174176267952	0.00180110676129525
5.775	0.00447298974708628	0.00172653924481058
5.78	0.00441643255345081	0.00165194134846804
5.785	0.00435956029792284	0.00157731798829985
5.79	0.00430038389310057	0.00150267408029263
5.795	0.00424005795988396	0.00142801454096569
5.8	0.00418133171696071	0.00135334428793681
5.805	0.00412499366695203	0.00127866823993688
5.81	0.00406887531486566	0.00120399131609736
5.815	0.00401060799935102	0.00112931843486164
5.82	0.00395075272638752	0.00105465451314449
5.825	0.00389204851982587	0.000980004466153812
5.83	0.00383586240821125	0.000905373207769282
5.835	0.00378047773801526	0.000830765650635714
5.84	0.00372323124624809	0.000756186705406852
5.845	0.0036639610539978	0.000681641279204603
5.85	0.00360522232978628	0.00060713427396101
5.855	0.00354898711835612	0.000532670585619301
5.86	0.00349419117973675	0.000458255104395031
5.865	0.00343804978082274	0.00038389271551716
5.87	0.003379612086967	0.000309588299518206
5.875	0.00332101361755579	0.000235346731824033
5.88	0.00326468992292093	0.000161172882040819
5.885	0.00321031787429773	8.707161346309e-05
5.89	0.00315523002039042	1.30477831240627e-05
5.895	0.00309777354989871	-6.0893757910534e-05
5.9	0.00303945151086749	-0.00013474816436387
5.905	0.00298297324893633	-0.000208510596948346
5.91	0.00292888034365237	-0.000282176222594576
5.915	0.00287488605501793	-0.000355740214361673
5.92	0.00281866158834612	-0.000429197751291215
5.925	0.00276080229974141	-0.000502544018792026
5.93	0.00270405540092551	-0.000575774209885911
5.935	0.00264986837590202	-0.000648883526966537
5.94	0.00259661750359514	-0.000721867183359408
5.945	0.0025415724733248	-0.000794720404107114
5.95	0.00248437381076383	-0.000867438425974559
5.955	0.00242749420172113	-0.000940016497196872
5.96	0.00237310853846684	-0.00101244987743956
5.965	0.00232044119830297	-0.00108473383802404
5.97	0.0022666763027422	-0.00115686366217045
5.975	0.0022104730808725	-0.00122883464484892
5.98	0.00215366455071078	-0.0013006420922223
5.985	0.00209891766707762	-0.00137228132108891
5.99	0.00204651585878057	-0.00144374765884384
5.995	0.00199393919152009	-0.00151503644398897
6	0.00193887544451912	-0.00158614302675599
6.005	0.00188224917165918	-0.00165706276951462
6.01	0.00182704216085179	-0.00172779104696967
6.015	0.00177463251065328	-0.00179832324632005
6.02	0.00172306855786515	-0.00186865476746877
6.025	0.00166932797015877	-0.00193878102323602
6.03	0.00161328526688922	-0.00200869743930188
6.035	0.00155783803701253	-0.00207839945401932
6.04	0.00150524513246086	-0.00214788251855965
6.045	0.00145436504159908	-0.00221714209771926
6.05	0.0014017388080366	-0.00228617367113771
6.055	0.0013463431857593	-0.00235497273433862
6.06	0.00129077943527924	-0.00242353479935081
6.065	0.00123796322980703	-0.00249185539499887
6.07	0.00118756017373152	-0.00255993006724856
6.075	0.00113585942944605	-0.00262775437987499
6.08	0.00108109455765053	-0.00269532391540683
6.085	0.00102555653171816	-0.00276263427597832
6.09	0.000972626183951664	-0.00282968108364589
6.095	0.000922620603963398	-0.00289645998008338
6.1	0.000871720641685036	-0.00296296662604234
6.105	0.000817609925162666	-0.00302919670121767
6.11	0.00076228814717485	-0.00309514590470949
6.115	0.000709387074053591	-0.00316080995539161
6.12	0.000659691058450984	-0.00322618459175574
6.125	0.000609423723485492	-0.00329126557139431
6.13	0.00055595075618502	-0.0033560486704439
6.135	0.000501013961750907	-0.00342052968341676
6.14	0.000448297461558456	-0.00348470442357584
6.145	0.000398862776148934	-0.00354856872365622
6.15	0.000349059973078991	-0.00361211843643509
6.155	0.000296086935867645	-0.00367534943479566
6.16	0.000241587914383556	-0.00373825761122605
6.165	0.00018922506389849	-0.00380083887713695
6.17	0.000140153410581023	-0.00386308916300295
6.175	9.06846383064375e-05	-0.0039250044194372
6.18	3.79533259896592e-05	-0.00398658061849306
6.185	-1.62557178360778e-05	-0.00404781375492211
6.19	-6.8221660552592e-05	-0.00410869984704452
6.195	-0.00011686293166332	-0.00416923493707664
6.2	-0.000166167417148833	-0.0042294150913045
6.205	-0.00021882438227121	-0.00428923640043336
6.21	-0.000272721579271784	-0.00434869498018534
6.215	-0.000324109209814483	-0.00440778697193183
6.22	-0.000372170056847942	-0.00446650854282992
6.225	-0.00042147067039755	-0.00452485588509689
6.23	-0.000474205915462822	-0.00458282521487802
6.235	-0.000527701568105499	-0.00464041277148733
6.24	-0.000578258200198045	-0.00469761481728012
6.245	-0.000625640556181661	-0.00475442763829951
6.25	-0.000675280422732061	-0.00481084754553382
6.255	-0.000728702898203981	-0.00486687087600093
6.26	-0.000782147282591417	-0.00492249399323975
6.265	-0.000831701399647211	-0.00497771328737529
6.27	-0.000878270115979673	-0.00503252517514692
6.275	-0.000928515711832223	-0.00508692610019093
6.28	-0.000982914419508818	-0.00514091253332362
6.285	-0.00103620021177505	-0.00519448097253691
6.29	-0.00108442844547181	-0.00524762794294404
6.295	-0.00113084389174742	-0.005300349996999
6.3	-0.00118219396493949	-0.00535264371504904
6.305	-0.00123705304513693	-0.0054045057060584
6.31	-0.00128916131168363	-0.00545593260827119
6.315	-0.00133564899483842	-0.00550692108948094
6.32	-0.00138287820044006	-0.00555746784693857
6.325	-0.00143594053009248	-0.00560756960727729
6.33	-0.00149062287435683	-0.00565722312666785
6.335	-0.00154047810622244	-0.0057064251912625
6.34	-0.00158527664109519	-0.0057551726176054
6.345	-0.00163453467343341	-0.00580346225255065
6.35	-0.00168970198701682	-0.00585129097277867
6.355	-0.00174364576364925	-0.00589865568433276
6.36	-0.00179075135872024	-0.00594555332255614
6.365	-0.00183584817622569	-0.00599198085231273
6.37	-0.00188774329089504	-0.00603793526798269
6.375	-0.00194366226619616	-0.00608341359315549
6.38	-0.00199506898713305	-0.00612841288021362
6.385	-0.00203927880100002	-0.00617293021016383
6.39	-0.00208651609772873	-0.00621696269300129
6.395	-0.0021416004223678	-0.00626050746851033
6.4	-0.00219692000268353	-0.00630356170704941
6.405	-0.00224444373119104	-0.00634612260975512
6.41	-0.00228773558849225	-0.00638818740827723
6.415	-0.00233865478737452	-0.0064297533642987
6.42	-0.00239563914585924	-0.00647081776935594
6.425	-0.00244818833870022	-0.00651137794507983
6.43	-0.00249165571031531	-0.00655143124360492
6.435	-0.00253723013743791	-0.00659097504831044
6.44	-0.00259253028747929	-0.00663000677502227
6.445	-0.0026492598087278	-0.006668523873525
6.45	-0.00269696487530976	-0.00670652382911126
6.455	-0.0027386106273054	-0.00674400416372525
6.46	-0.00278891778981636	-0.00678096243613558
6.465	-0.00284708802122218	-0.00681739624095118
6.47	-0.00290051571935557	-0.00685330320665508
6.475	-0.00294298422553283	-0.00688868099359792
6.48	-0.00298715434633073	-0.00692352729277996
6.485	-0.00304283554588323	-0.00695783982563639
6.49	-0.00310066543946532	-0.00699161634434441
6.495	-0.00314807228298684	-0.00702485463257183
6.5	-0.00318816188155573	-0.00705755250668203
6.505	-0.003238131985031	-0.00708970781727287
6.51	-0.00329743759232726	-0.00712131845104241
6.515	-0.00335144728781772	-0.00715238233255598
6.52	-0.00339287352906672	-0.00718289742546933
6.525	-0.00343617828962756	-0.00721286173304511
6.53	-0.00349273510672052	-0.00724227329818792
6.535	-0.00355179771875304	-0.00727113020348557
6.54	-0.00359891716842576	-0.00729943057158858
6.545	-0.00363779314254609	-0.00732717256556482
6.55	-0.00368786819122662	-0.00735435438852032
6.555	-0.00374845766028541	-0.00738097428228044
6.56	-0.00380291027995771	-0.00740703052546082
6.565	-0.00384320208667039	-0.00743252143153386
6.57	-0.00388581381227404	-0.00745744534752874
6.575	-0.00394328475285924	-0.00748180065315466
6.58	-0.00400331321111096	-0.00750558576004833
6.585	-0.00404982937241006	-0.00752879911139236
6.59	-0.00408745024629764	-0.00755143918182069
6.595	-0.00413762726857417	-0.00757350447769964
6.6	-0.00419931304570306	-0.00759499353808572
6.605	-0.00425396774084784	-0.00761590493605113
6.61	-0.00429304834594969	-0.00763623727971816
6.615	-0.004334952166039	-0.00765598921266585
6.62	-0.00439319050720308	-0.00767515941400901
6.625	-0.00445402194573516	-0.0076937465985171
6.63	-0.00449995066801874	-0.0077117495173504
6.635	-0.00453639726772089	-0.00772916695967505
6.64	-0.00458657740238507	-0.00774599775436533
6.645	-0.00464919523796098	-0.00776224077120012
6.65	-0.00470407934206003	-0.00777789492159181
6.655	-0.00474214627673012	-0.00779295915877667
6.66	-0.00478331801818198	-0.0078074324775677
6.665	-0.00484211365728073	-0.0078213139137722
6.67	-0.00490371206430943	-0.00783460254337053
6.675	-0.00494929165402951	-0.00784729748150964
6.68	-0.00498457479487391	-0.00785939788062419
6.685	-0.00503434396336966	-0.00787090292812802
6.69	-0.00509751170808306	-0.00788181184477486
6.695	-0.00515265505441326	-0.00789212388426351
6.7	-0.00518992205012347	-0.00790183833410962
6.705	-0.00523005632124273	-0.00791095451699069
6.71	-0.00528879093772712	-0.00791947179203776
6.715	-0.00535091112653876	-0.00792738955518091
6.72	-0.00539643296540218	-0.00793470723886481
6.725	-0.00543065377536461	-0.0079414243119474
6.73	-0.00547959659158063	-0.00794754027986435
6.735	-0.00554295927040265	-0.00795305468548906
6.74	-0.00559853155521808	-0.00795796711004492
6.745	-0.00563537577971599	-0.00796227717336256
6.75	-0.00567416238878778	-0.00796598453356492
6.755	-0.00573218397034431	-0.00796908888698661
6.76	-0.00579470989910515	-0.00797158996922809
6.765	-0.00584070228319762	-0.00797348755675186
6.77	-0.00587400449334288	-0.00797478146805374
6.775	-0.00592150575573135	-0.00797547156368145
6.78	-0.00598454152595158	-0.007975557745121
6.785	-0.00604081239764885	-0.00797503995361207
6.79	-0.00607790573960353	-0.0079739181694159
6.795	-0.00611511910838098	-0.00797219241142502
6.8	-0.00617151150814823	-0.00796986273623149
6.805	-0.00623399992481911	-0.00796692923612969
6.81	-0.00628083935692224	-0.00796339203675659
6.815	-0.00631337364638126	-0.00795925129601152
6.82	-0.00635872984192185	-0.0079545072053508
6.825	-0.00642091271229883	-0.00794915999228132
6.83	-0.00647798207945789	-0.0079432099223058
6.835	-0.00651561726181441	-0.00793665729911402
6.84	-0.00655087194016222	-0.00792950246371324
6.845	-0.00660503421995388	-0.00792174579400757
6.85	-0.00666752987083978	-0.00791338770549371
6.855	-0.00671582645281528	-0.00790442865281915
6.86	-0.00674763800858087	-0.00789486913132832
6.865	-0.0067901704190383	-0.00788470967772085
6.87	-0.00685128038101789	-0.00787395086941176
6.875	-0.00690965954309387	-0.00786259332343403
6.88	-0.006948320817815	-0.00785063769573356
6.885	-0.00698111759284313	-0.00783808468131781
6.89	-0.00703234958015406	-0.0078249350149303
6.895	-0.00709493006964534	-0.00781118947089397
6.9	-0.00714528308661143	-0.00779684886195537
6.905	-0.0071771104930441	-0.0077819140377718
6.91	-0.00721591693980559	-0.00776638588368951
6.915	-0.00727478703859875	-0.00775026532054606
6.92	-0.00733463293130429	-0.0077335533049652
6.925	-0.00737549355784035	-0.00771625082943435
6.93	-0.00740607745328021	-0.00769835892196318
6.935	-0.00745320008127378	-0.0076798786455476
6.94	-0.00751491131538662	-0.00766081109800038
6.945	-0.00756766581108178	-0.00764115741244527
6.95	-0.00760077055359239	-0.00762091875828706
6.955	-0.00763575506594086	-0.00760009634188534
6.96	-0.00769067091453245	-0.00757869140660507
6.965	-0.00775097987956463	-0.0075567052323284
6.97	-0.0077948513004037	-0.00753413913489156
6.975	-0.00782420697469391	-0.00751099446612411
6.98	-0.00786642382859902	-0.00748727261454235
6.985	-0.00792593878828374	-0.0074629750061242
6.99	-0.00798092784564304	-0.00743810310437182
6.995	-0.0080163144714156	-0.00741265840962415
7	-0.00804757034982583	-0.00738664245835869
7.005	-0.00809731514513727	-0.00736005682308477
7.01	-0.00815729540448372	-0.00733290311287484
7.015	-0.00820468026001021	-0.00730518297389891
7.02	-0.00823417047538629	-0.00727689808937272
7.025	-0.0082707592984533	-0.00724805017880867
7.03	-0.00832687493642733	-0.00721864099699775
7.035	-0.00838405120315715	-0.00718867233343231
7.04	-0.00842293136792946	-0.00715814601239052
7.045	-0.00845119418141439	-0.007127063893182
7.05	-0.00849488284186414	-0.00709542787008228
7.055	-0.00855335733485985	-0.00706323987192681
7.06	-0.00860421595336257	-0.00703050186155972
7.065	-0.00863595013808552	-0.00699721583529479
7.07	-0.00866736409729717	-0.00696338382239973
7.075	-0.00871758534626275	-0.00692900788518093
7.08	-0.00877508097596007	-0.0068940901193554
7.085	-0.00881832516634243	-0.00685863265394377
7.09	-0.00884541595973185	-0.00682263765061894
7.095	-0.00888224938259807	-0.00678610730294752
7.1	-0.00893741086468747	-0.00674904383638724
7.105	-0.00899126978816989	-0.00671144950887839
7.11	-0.00902661762449612	-0.00667332661162632
7.115	-0.00905368723246992	-0.00663467746948143
7.12	-0.00909679295947635	-0.00659550444052201
7.125	-0.00915306578603786	-0.00655580991522901
7.13	-0.00920060829288698	-0.00651559631598028
7.135	-0.00922980908507754	-0.0064748660970835
7.14	-0.00926008615400598	-0.0064336217450593
7.145	-0.00930866733258219	-0.00639186577873228
7.15	-0.00936337682313542	-0.00634960074939656
7.155	-0.00940385757029446	-0.00630682924112548
7.16	-0.00942917042439405	-0.00626355387124732
7.165	-0.00946434295604445	-0.00621977729086003
7.17	-0.00951698238501306	-0.00617550218488528
7.175	-0.00956813618778252	-0.00613073127147329
7.18	-0.00960148751745642	-0.00608546730082354
7.185	-0.0096267839204499	-0.00603971305404734
7.19	-0.00966733677442639	-0.00599347134269366
7.195	-0.00972076263670448	-0.00594674500879671
7.2	-0.00976617506526382	-0.00589953692500741
7.205	-0.0097939487173777	-0.00585184999443468
7.21	-0.00982185307110245	-0.00580368715013671
7.215	-0.00986707487846582	-0.00575505135463168
7.22	-0.0099190765365105	-0.005705945599727
7.225	-0.00995819017998751	-0.00565637290672812
7.23	-0.00998214965690485	-0.00560633632672659
7.235	-0.0100138598728711	-0.00555583894056444
7.24	-0.0100626613507966	-0.00550488385834807
7.245	-0.010111782796676	-0.00545347421873534
7.25	-0.010144643538382	-0.00540161318836151
7.255	-0.0101676904450696	-0.0053493039616228
7.26	-0.0102037913741586	-0.00529654976079464
7.265	-0.0102535760869834	-0.00524335383592171
7.27	-0.010297863931809	-0.00518971946417779
7.275	-0.0103252682831872	-0.00513564994882373
7.28	-0.0103495507931237	-0.00508114861835881
7.285	-0.0103895231513022	-0.00502621882641535
7.29	-0.0104386786501565	-0.00497086395218731
7.295	-0.0104777792773722	-0.00491508740123866
7.3	-0.0105012457620375	-0.00485889260604659
7.305	-0.0105280856908908	-0.00480228302596639
7.31	-0.0105711543813788	-0.00474526214694916
7.315	-0.0106181183688747	-0.00468783348148023
7.32	-0.0106517551302664	-0.0046300005686415
7.325	-0.0106725123549234	-0.0045717669736915
7.33	-0.0107022974639477	-0.00451313628691628
7.335	-0.0107472595773001	-0.00445411212194361
7.34	-0.0107911016842484	-0.00439469811455421
7.345	-0.0108195690610336	-0.00433489792241117
7.35	-0.0108399908527098	-0.00427471522567831
7.355	-0.0108729568415234	-0.00421415372818122
7.36	-0.0109181550964546	-0.00415321715844366
7.365	-0.0109578044088478	-0.00409190927015938
7.37	-0.0109818848747766	-0.00403023384214921
7.375	-0.0110031728508934	-0.00396819467822439
7.38	-0.0110387964758986	-0.00390579560718777
7.385	-0.0110830236076411	-0.00384304048285874
7.39	-0.0111182879959953	-0.00377993318379571
7.395	-0.0111390832412379	-0.00371647761253312
7.4	-0.0111619850896698	-0.00365267769448955
7.405	-0.0111995508376327	-0.0035885373769519
7.41	-0.0112417474320327	-0.00352406062843367
7.415	-0.0112725797305295	-0.00345925143839445
7.42	-0.0112910000109076	-0.00339411381697377
7.425	-0.0113157451582037	-0.00332865179438675
7.43	-0.011354462809424	-0.00326286941998018
7.435	-0.0113941143797658	-0.00319677076134096
7.44	-0.0114208502367092	-0.00313035990389761
7.445	-0.0114378992699059	-0.00306364095112143
7.45	-0.0114643879318826	-0.00299661802493352
7.455	-0.0115034956406964	-0.0029292952658703
7.46	-0.0115402660129528	-0.00286167683289362
7.465	-0.011563293969488	-0.00279376690308542
7.47	-0.011580119050874	-0.00272556967154032
7.475	-0.0116082481425169	-0.00265708935157365
7.48	-0.0116468322271608	-0.0025883301750562
7.485	-0.0116802991230184	-0.00251929639251574
7.49	-0.0117001056706465	-0.00244999227280482
7.495	-0.0117171232460219	-0.00238042210250258
7.5	-0.0117464244045881	-0.00231059018542613
7.505	-0.0117837756686198	-0.00224050084247636
7.51	-0.0118139169265964	-0.00217015841163736
7.515	-0.0118311277887229	-0.00209956724778788
7.52	-0.0118485089929193	-0.00202873172212661
7.525	-0.0118784400128906	-0.00195765622135783
7.53	-0.0119141342501803	-0.00188634514700846
7.535	-0.0119411680673033	-0.00181480291511122
7.54	-0.0119564304276487	-0.00174303395626045
7.545	-0.0119743492573788	-0.00167104271569467
7.55	-0.0120044245874196	-0.00159883365306211
7.555	-0.0120380899212766	-0.00152641124184528
7.56	-0.0120622060758534	-0.00145377996871809
7.565	-0.0120759664815782	-0.00138094433312558
7.57	-0.0120942814249781	-0.00130790884721598
7.575	-0.0121239754270202	-0.00123467803597591
7.58	-0.0121554378298443	-0.00116125643730663
7.585	-0.0121769264002503	-0.0010876486016939
7.59	-0.0121895110235793	-0.00101385909142773
7.595	-0.0122079970086961	-0.000939892479795004
7.6	-0.0122371173397921	-0.000865753350589312
7.605	-0.012266476369932	-0.000791446298054349
7.61	-0.0122855813724899	-0.00071697592700919
7.615	-0.0122970183581631	-0.000642346852894515
7.62	-0.012315411976458	-0.000567563701720739
7.625	-0.0123439601341305	-0.000492631109868351
7.63	-0.012371538500562	-0.000417553723861727
7.635	-0.0123885295156083	-0.000342336200126321
7.64	-0.0123987612235617	-0.000266983204575689
7.645	-0.0124168061763587	-0.000191499412052325
7.65	-0.0124446545986012	-0.000115889505806895
7.655	-0.0124705223923679	-4.01581772185355e-05
7.66	-0.0124854757860893	3.56898742062306e-05
7.665	-0.0124947273867013	0.000111649940748668
7.67	-0.0125124713532766	0.000187717306537474
7.675	-0.0125394561145714	0.000263887247970198
7.68	-0.0125634958381584	0.000340155034517313
7.685	-0.0125764409299308	0.000416515929552388
7.69	-0.0125847473219758	0.000492965190845074
7.695	-0.0126020737611206	0.000569498070575294
7.7	-0.0126280138440682	0.000646109815174349
7.705	-0.0126502294666747	0.000722795665430536
7.71	-0.012661397616066	0.000799550856968059
7.715	-0.0126688763797518	0.000876370620880649
7.72	-0.0126856046160036	0.000953250184151424
7.725	-0.0127102446328545	0.00103018476967893
7.73	-0.0127305794214851	0.00110716959611405
7.735	-0.0127401283376726	0.00118419987785153
7.74	-0.0127468684940181	0.00126127082542861
7.745	-0.0127628977613891	0.00133837764625298
7.75	-0.0127861434324933	0.00141551554523632
7.755	-0.0128046562766604	0.0014926797251318
7.76	-0.0128126853612552	0.00156986538665616
7.765	-0.0128185928825341	0.00164706772865716
7.77	-0.0128337443798335	0.00172428194849661
7.775	-0.0128555734213627	0.00180150324249534
7.78	-0.0128724505905433	0.00187872680629122
7.785	-0.0128791890242602	0.00195594783492419
7.79	-0.0128842328362355	0.00203316152273106
7.795	-0.0128982897099975	0.00211036306332044
7.8	-0.012918588143872	0.002187547649841
7.805	-0.0129339327910262	0.00226471047548988
7.81	-0.0129395494479717	0.00234184673406213
7.815	-0.0129436838762144	0.00241895162040617
7.82	-0.0129564942685811	0.00249602033077619
7.825	-0.0129752614393906	0.00257304806315648
7.83	-0.0129892127945167	0.00265003001760622
7.835	-0.0129937852648144	0.00272696139658549
7.84	-0.0129968977223712	0.00280383740513951
7.845	-0.0130083789662709	0.00288065325087943
7.85	-0.0130257227493224	0.0029574041439385
7.855	-0.0130384972816867	0.00303408529718906
7.86	-0.0130421411937302	0.0031106919268273
7.865	-0.0130441007719052	0.00318721925307501
7.87	-0.0130540660478526	0.00326366250074995
7.875	-0.0130699354304971	0.00334001689971141
7.88	-0.0130816178152664	0.00341627768524563
7.885	-0.013084408650563	0.00349244009840042
7.89	-0.0130851696103151	0.00356849938635134
7.895	-0.0130935868175237	0.00364445080266055
7.9	-0.0131080617543418	0.00372028960730297
7.905	-0.0131187798124303	0.00379601106647269
7.91	-0.0131207653963717	0.00387161045236803
7.915	-0.0131202730860108	0.00394708304318409
7.92	-0.0131271225638896	0.00402242412342715
7.925	-0.0131402755519253	0.00409762898445274
7.93	-0.0131501367161737	0.00417269292496248
7.935	-0.0131513511766595	0.00424761125126901
7.94	-0.0131495418244798	0.00432237927740626
7.945	-0.0131548050436998	0.00439699232532451
7.95	-0.0131666769686942	0.00447144572532324
7.955	-0.0131757189849539	0.00454573481662479
7.96	-0.0131761715771033	0.00461985494786876
7.965	-0.0131730660559703	0.00469380147743147
7.97	-0.0131768026811845	0.00476756977364504
7.975	-0.0131874493667396	0.00484115521512697
7.98	-0.0131956421999231	0.004914553191327
7.985	-0.0131952145904525	0.00498775910327176
7.99	-0.0131907788064935	0.00506076836431791
7.995	-0.0131930880264579	0.00513357640050398
8	-0.013202633048902	0.00520617865033298
8.005	-0.0132100122832994	0.00527857056427277
8.01	-0.0132086819909212	0.00535074760447796
8.015	-0.01320300611114	0.00542270524494315
8.02	-0.013203997603618	0.00549443897191548
8.025	-0.0132124472925312	0.00556594428416874
8.03	-0.0132189389993232	0.00563721669302071
8.035	-0.0132166700753201	0.00570825172229487
8.04	-0.0132098060188037	0.00577904490864092
8.045	-0.0132095196701855	0.00584959180250683
8.05	-0.0132168238271209	0.00591988796935078
8.055	-0.0132223155672577	0.00598992899038986
8.06	-0.0132190409919379	0.00605971046259462
8.065	-0.0132110508008815	0.00612922799832656
8.07	-0.0132096024760381	0.00619847722533211
8.075	-0.0132158124634137	0.00626745378753156
8.08	-0.0132202643516987	0.0063361533461475
8.085	-0.0132159125977895	0.00640457158042218
8.09	-0.0132067657317709	0.00647270418761098
8.095	-0.0132042016382029	0.00654054688244996
8.1	-0.0132093866915546	0.00660809539675084
8.105	-0.0132128281141026	0.00667534547949206
8.11	-0.0132074114721392	0.00674229289714662
8.115	-0.0131971830119595	0.00680893343384865
8.12	-0.0131936477649739	0.00687526289096439
8.125	-0.0131979115394964	0.00694127708636834
8.13	-0.013200351349417	0.00700697185400656
8.135	-0.0131938566064035	0.00707234304395407
8.14	-0.0131826059134074	0.00713738652283201
8.145	-0.0131782262173706	0.00720209817431448
8.15	-0.0131816587338222	0.0072664738997515
8.155	-0.0131830572915484	0.00733050961915415
8.16	-0.0131753187235276	0.00739420127264771
8.165	-0.0131628798956648	0.00745754482216731
8.17	-0.01315761545657	0.00752053625293336
8.175	-0.0131602531020938	0.00758317157422149
8.18	-0.0131606302572626	0.00764544681924425
8.185	-0.0131516657191488	0.00770735804454766
8.19	-0.0131381646586022	0.0077689013297309
8.195	-0.0131320880716371	0.00783007277794377
8.2	-0.013133896187804	0.00789086851673278
8.205	-0.0131331771966047	0.00795128469815484
8.21	-0.01312295795519	0.00801131749766378
8.215	-0.0131085216983608	0.0080709631125092
8.22	-0.0131018298524697	0.00813021776062945
8.225	-0.0131029121544191	0.00818907768062622
8.23	-0.0131010657922846	0.00824753913268081
8.235	-0.0130895136619841	0.00830559839959966
8.24	-0.0130741792498055	0.00836325178725662
8.245	-0.0130669674485073	0.00842049562421555
8.25	-0.013067299932662	0.00847732626119348
8.255	-0.0130642246911591	0.00853374007122255
8.26	-0.0130513459045447	0.00858973345069723
8.265	-0.0130352933626372	0.00864530282068137
8.27	-0.0130276379272875	0.00870044462777454
8.275	-0.0130271003058329	0.00875515534427964
8.28	-0.013022672251615	0.00880943146796749
8.285	-0.0130085018555629	0.0088632695220791
8.29	-0.0129918287982811	0.008916666056119
8.295	-0.0129836861323474	0.00896961764743015
8.3	-0.012982121439927	0.00902212090280348
8.305	-0.0129762106599908	0.00907417245934638
8.31	-0.0129607196892966	0.00912576898426979
8.315	-0.0129434901055928	0.00917690717388707
8.32	-0.0129349533226433	0.00922758375251778
8.325	-0.012932465436491	0.00927779547175021
8.33	-0.012925228233259	0.0093275391100176
8.335	-0.0129086253144085	0.00937681147226092
8.34	-0.012890925461372	0.00942560938961109
8.345	-0.0128818920449249	0.00947392971927022
8.35	-0.0128783404472252	0.0095217693449154
8.355	-0.0128697101619127	0.00956912517775406
8.36	-0.012851986493112	0.0096159941577303
8.365	-0.0128337792757135	0.0096623732542659
8.37	-0.012824186645941	0.0097082594664426
8.375	-0.0128195753290557	0.00975364982294158
8.38	-0.0128096546383735	0.00979854138211887
8.385	-0.0127909448070487	0.00984293123240392
8.39	-0.0127722319623941	0.00988681649286248
8.395	-0.0127620121115608	0.00993019431352777
8.4	-0.0127563589020493	0.00997306187526738
8.405	-0.0127452721204963	0.0100154163893262
8.41	-0.012725698377347	0.0100572550969777
8.415	-0.0127064632695727	0.0100985752697544
8.42	-0.0126955286431489	0.0101393742102146
8.425	-0.0126888120490507	0.0101796492525842
8.43	-0.0126766291477657	0.0102193977629076
8.435	-0.0126562534030219	0.010258617138851
8.44	-0.0126364417294191	0.0102973048095147
8.445	-0.0126247264334939	0.0103354582356351
8.45	-0.0126169847266575	0.010373074910104
8.455	-0.0126038301769546	0.0104101523583878
8.46	-0.012582743007427	0.0104466881386202
8.465	-0.0125623003228967	0.0104826798414277
8.47	-0.0125497183401859	0.0105181250898306
8.475	-0.0125409561858541	0.0105530215395549
8.48	-0.0125269115444619	0.0105873668797076
8.485	-0.012505160893812	0.0106211588334413
8.49	-0.0124840151392057	0.0106543951581708
8.495	-0.0124704923918937	0.0106870736453211
8.5	-0.0124607399615111	0.0107191921199684
8.505	-0.012445911125179	0.0107507484408125
8.51	-0.0124235597054215	0.0107817405006692
8.515	-0.0124016393891729	0.0108121662271546
8.52	-0.0123871089043603	0.0108420235829307
8.525	-0.0123764264241945	0.0108713105651814
8.53	-0.0123609645770976	0.0109000252047162
8.535	-0.0123381329937312	0.0109281655653362
8.54	-0.0123154377108053	0.0109557297438914
8.545	-0.0122998547111558	0.0109827158709639
8.55	-0.0122882336809257	0.0110091221117576
8.555	-0.0122721693078955	0.0110349466668631
8.56	-0.0122488326854878	0.0110601877727529
8.565	-0.0122251912325876	0.0110848437022385
8.57	-0.0122083799625035	0.0111089127650188
8.575	-0.0121957738795547	0.0111323933081497
8.58	-0.0121791770629883	0.0111552837163324
8.585	-0.012155409130398	0.0111775824119818
8.59	-0.0121308277286011	0.0111992878550429
8.595	-0.0121128255120601	0.0112203985425864
8.6	-0.012099333570122	0.0112409130083062
8.605	-0.0120823034716204	0.011260829822024
8.61	-0.0120581479418	0.0112801475893415
8.615	-0.0120326097307935	0.0112988649515126
8.62	-0.0120133988614641	0.0113169805853996
8.625	-0.0119990574021769	0.0113344932033909
8.63	-0.0119816686865124	0.0113514015533395
8.635	-0.0119571764425439	0.0113677044186561
8.64	-0.0119306919478084	0.0113834006184369
8.645	-0.0119103076172173	0.011398489007365
8.65	-0.0118951694320125	0.011412968475469
8.655	-0.011877438470669	0.0114268379481725
8.66	-0.0118525861738795	0.0114400963868858
8.665	-0.0118251561387077	0.0114527427898657
8.67	-0.0118036471881372	0.0114647761929417
8.675	-0.0117877637278565	0.0114761956700415
8.68	-0.0117696788556927	0.0114870003335574
8.685	-0.0117443950836342	0.0114971893345388
8.69	-0.0117159813713536	0.0115067618628089
8.695	-0.0116933847081696	0.0115157171472383
8.7	-0.0116767839465943	0.0115240544562495
8.705	-0.0116583017666946	0.0115317730981304
8.71	-0.0116325252471199	0.0115388724209071
8.715	-0.0116031820491701	0.0115453518119849
8.72	-0.0115796314148199	0.0115512106977165
8.725	-0.0115623906841447	0.0115564485432435
8.73	-0.0115434566068378	0.0115610648523937
8.735	-0.0115170686847183	0.0115650591674157
8.74	-0.011486806944355	0.0115684310687942
8.745	-0.0114624312355054	0.0115711801750243
8.75	-0.011444652841414	0.0115733061423501
8.755	-0.0114252575239032	0.011574808664718
8.76	-0.0113982046788043	0.0115756874736124
8.765	-0.0113670587494007	0.0115759423377842
8.77	-0.0113419358401055	0.0115755730634617
8.775	-0.0113236009191533	0.0115745794949506
8.78	-0.011303557960456	0.0115729615153461
8.785	-0.0112756147552345	0.0115707190473934
8.79	-0.0112435990514748	0.0115678520541803
8.795	-0.0112179026886716	0.0115643605390457
8.8	-0.0111991332848588	0.011560244544932
8.805	-0.0111784483691671	0.0115555041538112
8.81	-0.0111495973014385	0.011550139486549
8.815	-0.0111168033378245	0.0115441507030429
8.82	-0.0110906550685979	0.0115375380021468
8.825	-0.0110714795455766	0.0115303016213025
8.83	-0.011050092257247	0.0115224418359656
8.835	-0.0110202987274436	0.0115139589592035
8.84	-0.010986846817228	0.0115048533417131
8.845	-0.0109603604260442	0.0114951253722311
8.85	-0.0109406928911943	0.0114847754781136
8.855	-0.01091838720962	0.0114738041257233
8.86	-0.0108875194420974	0.0114622118204491
8.865	-0.0108534999313111	0.0114499991065753
8.87	-0.0108267688514437	0.0114371665672858
8.875	-0.0108065826760298	0.0114237148247501
8.88	-0.0107833119011804	0.0114096445401895
8.885	-0.0107514013974685	0.0113949564139661
8.89	-0.0107168990364067	0.0113796511855697
8.895	-0.0106899721162847	0.0113637296333772
8.9	-0.0106692367147443	0.0113471925743569
8.905	-0.0106449306779378	0.011330040863942
8.91	-0.0106119738523814	0.0113122753961382
8.915	-0.0105770632001185	0.0112938971037999
8.92	-0.0105499114934156	0.0112749069589056
8.925	-0.010528487156018	0.0112553059726187
8.93	-0.0105030602925131	0.0112350951950594
8.935	-0.0104691104658919	0.0112142757149182
8.94	-0.0104338908234556	0.0111928486590169
8.945	-0.0104065561973054	0.0111708151918902
8.95	-0.0103844576676754	0.0111481765154579
8.955	-0.0103579711256685	0.0111249338687844
8.96	-0.0103231441547688	0.0111010885278786
8.965	-0.0102876435646349	0.011076641805602
8.97	-0.0102600149331932	0.0110515950516999
8.975	-0.0102371433427382	0.0110259496528224
8.98	-0.0102096294607275	0.0109997070325398
8.985	-0.0101740295455169	0.0109728686513861
8.99	-0.0101382485001942	0.0109454360068919
8.995	-0.0101102734948994	0.0109174106335572
9	-0.0100866543301848	0.0108887941027598
9.005	-0.01005820302709	0.0108595880227398
9.01	-0.0100218987418684	0.01082979403871
9.015	-0.00998578476002207	0.0107994138330174
9.02	-0.00995736166847788	0.0107684491252332
9.025	-0.00993295739856761	0.010736901672159
9.03	-0.00990362595722415	0.0107047732677773
9.035	-0.00986669072729658	0.0106720657432099
9.04	-0.0098301869922045	0.0106387809667569
9.045	-0.00980121398904677	0.0106049208437979
9.05	-0.00977605126521936	0.010570487316311
9.055	-0.00974600573312154	0.0105354823620639
9.06	-0.0097085889465996	0.0104999079938362
9.065	-0.0096716810322471	0.0104637662590417
9.07	-0.00964206590531269	0.0104270592399591
9.075	-0.00961608275135412	0.0103897890543829
9.08	-0.00958531879080543	0.010351957856146
9.085	-0.00954741765806016	0.010313567835076
9.09	-0.00951002519091367	0.0102746212163657
9.095	-0.0094797382842232	0.0102351202596094
9.1	-0.00945307215523963	0.0101950672579201
9.105	-0.00942183633624996	0.0101544645373939
9.11	-0.00938364654400888	0.0101133144567705
9.115	-0.0093457924224043	0.010071619407164
9.12	-0.00931479472969778	0.0100293818117901
9.125	-0.00928746424235868	0.00998660412552268
9.13	-0.00925582798316418	0.00994328883470043
9.135	-0.00921736536349329	0.00989943845756664
9.14	-0.0091789383517269	0.00985505554499552
9.145	-0.00914712094012365	0.00981014268104248
9.15	-0.00911911740755427	0.00976470248317723
9.155	-0.0090871517989724	0.00971873760231956
9.16	-0.00904847228221406	0.00967225072281594
9.165	-0.00900943395283783	0.00962524456257929
9.17	-0.00897676271039656	0.00957772187326096
9.175	-0.00894813399838729	0.00952968544015071
9.18	-0.00891593798925095	0.00948113808174372
9.185	-0.00887710435494232	0.00943208264900894
9.19	-0.00883743166782589	0.00938252202486609
9.195	-0.00880388913889046	0.00933245912392788
9.2	-0.00877468727773995	0.00928189689217282
9.205	-0.0087423511538247	0.00923083830659544
9.21	-0.00870341452954935	0.00917928637459522
9.215	-0.00866309667018679	0.00912724413324278
9.22	-0.00862867786052018	0.00907471464891796
9.225	-0.00859893515777715	0.00902170101723053
9.23	-0.0085665086191369	0.00896820636307866
9.235	-0.00852748530245503	0.00891423384071412
9.24	-0.00848648297134832	0.00885978663361641
9.245	-0.00845117367319873	0.00880486795428946
9.25	-0.00842091719104562	0.00874948104425755
9.255	-0.00838839414694048	0.00869362917436832
9.26	-0.00834921124678597	0.00863731564528676
9.265	-0.00830744822513564	0.00858054378796905
9.27	-0.00827124579967761	0.00852331696384905
9.275	-0.00824051865378917	0.00846563856451305
9.28	-0.00820792527783999	0.00840751201093011
9.285	-0.00816860056237145	0.0083489407524695
9.29	-0.00812619009907746	0.00828992826603381
9.295	-0.00808928720332262	0.00823047805554303
9.3	-0.00805822129705448	0.00817059365159011
9.305	-0.00802555255959952	0.00811027861091459
9.31	-0.00798601838131703	0.00804953651562422
9.315	-0.00794301337629851	0.00798837097238966
9.32	-0.0079055698193084	0.00792678561178903
9.325	-0.00787428508822269	0.0078647840879391
9.33	-0.00784151797337457	0.00780237007865899
9.335	-0.00780166699926696	0.00773954728581794
9.34	-0.00775805855227459	0.00767631943549514
9.345	-0.00772015849787138	0.00761269027823352
9.35	-0.00768870418972077	0.00754866358941964
9.355	-0.00765575793877516	0.00748424316947598
9.36	-0.00761544527101888	0.00741943284397121
9.365	-0.00757124880077299	0.00735423646406129
9.37	-0.00753303585066446	0.00728865790696011
9.375	-0.00750147445557434	0.00722270107568024
9.38	-0.00746823869104116	0.00715636989846663
9.385	-0.00742733695649134	0.00708966832841837
9.39	-0.00738265213789402	0.00702260034327937
9.395	-0.00734431198671355	0.00695516994508486
9.4	-0.00731271756196722	0.00688738115928635
9.405	-0.00727913822374631	0.00681923803373793
9.41	-0.00723759803840068	0.00675074463786305
9.415	-0.00719254296781376	0.00668190506210876
9.42	-0.00715421914159374	0.00661272341763515
9.425	-0.00712255533761429	0.00654320383604726
9.43	-0.00708846810420247	0.00647335046902186
9.435	-0.00704619571757887	0.00640316748803694
9.44	-0.0070008926625976	0.00633265908421192
9.445	-0.00696269605310067	0.00626182946817346
9.45	-0.00693090705261842	0.00619068287006858
9.455	-0.0068961993469398	0.00611922353942755
9.46	-0.00685320270697537	0.00604745574481669
9.465	-0.00680781820241831	0.00597538377359917
9.47	-0.00676985721459372	0.00590301193166832
9.475	-0.00673789660026837	0.00583034454317306
9.48	-0.00670248657961351	0.00575738595045082
9.485	-0.00665879770753028	0.00568414051386523
9.49	-0.00661344924207137	0.00561061261158394
9.495	-0.0065757438763433	0.00553680663939513
9.5	-0.00654353021871247	0.00546272701039264
9.505	-0.00650737735704084	0.00538837815468099
9.51	-0.00646307592498524	0.00531376451919361
9.515	-0.00641785485963632	0.00523889056744455
9.52	-0.00638039128001912	0.00516376077906633
9.525	-0.00634788307513633	0.00508837964920461
9.53	-0.00631104129884675	0.00501275168799789
9.535	-0.00626627404668	0.0049368814202414
9.54	-0.00622123061889577	0.00486077338525033
9.545	-0.00618389573199948	0.00478443213699298
9.55	-0.00615097589443788	0.00470786224430256
9.555	-0.00611345431744201	0.00463106829091778
9.56	-0.00606831440777703	0.00455405487528062
9.565	-0.00602337273219566	0.00447682661046986
9.57	-0.00598595459519083	0.00439938812457596
9.575	-0.00595252446947141	0.00432174406120854
9.58	-0.00591441170864915	0.00424389907955225
9.585	-0.00586904066171451	0.00416585785347123
9.59	-0.00582422243649694	0.00408762506991874
9.595	-0.00578674864295423	0.00400920542730543
9.6	-0.00575297075860705	0.00393060363435401
9.605	-0.0057145146173509	0.00385182440956207
9.61	-0.00566906979924642	0.00377287248094816
9.615	-0.00562428544407052	0.00369375258571768
9.62	-0.00558660268994378	0.00361446946970988
9.625	-0.00555245720908969	0.00353502788687447
9.63	-0.00551376400656979	0.00345543259917467
9.635	-0.00546830884769713	0.00337568837709224
9.64	-0.00542343869405107	0.00329580000033328
9.645	-0.00538539821860526	0.0032157722583073
9.65	-0.00535086103735316	0.00313560995015901
9.655	-0.00531203028647479	0.00305531788444078
9.66	-0.0052666748881356	0.00297490087863567
9.665	-0.00522171370856891	0.00289436375860207
9.67	-0.00518329333613663	0.00281371135812741
9.675	-0.00514845300133689	0.00273294851853213
9.68	-0.00510966338644687	0.00265208008818277
9.685	-0.00506452329244075	0.00257111092187586
9.69	-0.00501937855618527	0.00249004588029851
9.695	-0.00498045582705952	0.00240888982975497
9.7	-0.00494533444596185	0.00232764764196675
9.705	-0.00490673400125967	0.00224632419369376
9.71	-0.00486191955911799	0.00216492436605313
9.715	-0.0048165571202987	0.00208345304363826
9.72	-0.00477710635000735	0.00200191511378771
9.725	-0.00474178179960377	0.00192031546625884
9.73	-0.00470349339567405	0.00183865899336547
9.735	-0.00465904430353492	0.0017569505903144
9.74	-0.00461336862733164	0.00167519515535808
9.745	-0.00457330852394298	0.00159339758975185
9.75	-0.00453780261297962	0.00151156279764833
9.755	-0.00449990780459036	0.00142969568595825
9.76	-0.00445586477594876	0.0013478011641944
9.765	-0.00440985117251887	0.00126588414427263
9.77	-0.00436919947750719	0.00118394954027195
9.775	-0.0043335625858248	0.00110200226803267
9.78	-0.00429608999603682	0.00102004724453703
9.785	-0.00425243386473588	0.000938089387562602
9.79	-0.00420608863798283	0.000856133615698837
9.795	-0.00416493210349629	0.000774184848030597
9.8	-0.00412927480834528	0.000692248003274074
9.805	-0.00409224733447819	0.000610327998756315
9.81	-0.00404893412188179	0.000528429749616794
9.815	-0.00400241240538465	0.000446558168272886
9.82	-0.00396089544190938	0.000364718163876614
9.825	-0.00392518582417561	0.00028291464182197
9.83	-0.00388843273322388	0.000201152503726985
9.835	-0.00384530874011132	0.00011943664805939
9.84	-0.00379856959278627	3.7771971168612e-05
9.845	-0.00375666758520584	-4.38366319438355e-05
9.85	-0.00372080939822197	-0.00012538426756206
9.855	-0.00368422690113287	-0.000206866043757988
9.86	-0.00364132013419899	-0.000288277071068757
9.865	-0.00359456642970604	-0.000369612463366172
9.87	-0.0035524736543436	-0.000450867338925172
9.875	-0.00351653743617125	-0.000532036821611778
9.88	-0.00348011021093053	-0.000613116041827346
9.885	-0.00343740295138516	-0.000694100136780688
9.89	-0.00339063699618083	-0.000774984250552235
9.895	-0.00334831373182397	-0.000855763534148363
9.9	-0.00331222128888153	-0.000936433145886835
9.905	-0.00327591815210638	-0.00101698825199143
9.91	-0.00323347779748288	-0.00109742402703933
9.915	-0.00318679489629075	-0.00117773565434633
9.92	-0.00314421267622598	-0.00125791832582115
9.925	-0.00310786050442955	-0.00133796724140831
9.93	-0.00307164604418249	-0.00141787760890084
9.935	-0.00302953667140008	-0.00149764464445004
9.94	-0.00298302171292405	-0.00157726357341176
9.945	-0.00294017748269552	-0.00165672963073557
9.95	-0.00290350561113213	-0.00173603806084911
9.955	-0.00286737671640926	-0.00181518411751319
9.96	-0.00282569281421715	-0.00189416306404521
9.965	-0.00277945364003529	-0.00197297017408743
9.97	-0.00273632098015839	-0.00205160073250914
9.975	-0.00269922856974693	-0.00213005003593118
9.98	-0.00266317506863988	-0.00220831339280972
9.985	-0.00262202607236353	-0.00228638612336268
9.99	-0.00257619754194049	-0.00236426355978445
9.995	-0.00253278864817723	-0.00244194104698537
[truncated: 18,001 more rows]
