# Supplementary material for: Modified control method of a motion compensated gangway
Source: PLoS One. 2026 Jul 10;21(7):e0351153. doi: 10.1371/journal.pone.0351153 (PMC13353997; doi:10.1371/journal.pone.0351153)
Supplement: S1 Dataset — (ZIP) [file pone.0351153.s001.zip › Fig9_Original_data.txt]

0	-3.30654635769785e-17	-1.10218211923262e-16
0.005	-3.3093948448669e-17	-1.1030930311237e-16
0.01	-3.31205733338585e-17	-1.10378642423225e-16
0.015	1.74895889777402e-06	-2.26539884029572e-08
0.02	2.0771819048407e-05	-2.8019068150554e-07
0.025	7.13450210547204e-05	-1.15451037199559e-06
0.03	9.22085919202146e-05	-2.76999815067089e-06
0.035	7.71592597717979e-05	-5.17939228116778e-06
0.04	6.64229828527686e-05	-8.43147565670911e-06
0.045	2.55991213142525e-05	-1.23053012990964e-05
0.05	-5.01153981643588e-05	-1.65076058935495e-05
0.055	-0.000112892596109809	-2.0931871962684e-05
0.06	-0.000138063308259344	-2.56603505571097e-05
0.065	-0.000154783829120908	-3.0777224908583e-05
0.07	-0.000176875141285757	-3.6367151830074e-05
0.075	-0.000197985470143182	-4.24904236484594e-05
0.08	-0.000222495169386189	-4.91719813780198e-05
0.085	-0.000243428617132312	-5.64927768243056e-05
0.09	-0.000286583288330695	-6.42628548007246e-05
0.095	-0.000389692608673337	-7.18682969676074e-05
0.1	-0.00049499911504803	-7.88961695245629e-05
0.105	-0.000507892193457001	-8.54954353721669e-05
0.11	-0.000488161246959944	-9.17529606837354e-05
0.115	-0.000521520927263408	-9.74216024095155e-05
0.12	-0.000560107878361077	-0.000102254005975039
0.125	-0.000563007586201033	-0.000106079614115877
0.13	-0.000547440188356445	-0.00010880676407757
0.135	-0.000523559310590499	-0.000110404307406168
0.14	-0.000473738008263953	-0.000111004246387171
0.145	-0.000381133079587248	-0.000110967880849129
0.15	-0.00027562482501086	-0.000110634448447431
0.155	-0.000180862242591824	-0.000110326375413591
0.16	-9.48687738374861e-05	-0.000110341401957244
0.165	-3.98292422334149e-05	-0.000110749421182759
0.17	-3.11790802396773e-05	-0.000111406381893245
0.175	-4.72825419592808e-05	-0.000112114789945506
0.18	-6.4098178070309e-05	-0.000112687209396659
0.185	-8.02093481556464e-05	-0.000113017513083457
0.19	-5.20431514424791e-05	-0.000113420687024193
0.195	4.57551948196602e-06	-0.000114249221820405
0.2	4.36257961611063e-06	-0.000115386777457229
0.205	-4.4984256178372e-05	-0.000116545276832403
0.21	-7.26940109009743e-05	-0.000117630579153759
0.215	-6.17688425805993e-05	-0.000118740193470403
0.22	-6.49105640246256e-05	-0.000119821002191963
0.225	-0.000110422209090537	-0.000120564017612179
0.23	-0.00015469018116922	-0.000120704650439736
0.235	-0.000150562225933159	-0.00012027709213164
0.24	-0.000104262092170356	-0.000119542876086644
0.245	-5.87995906280167e-05	-0.000118719427571063
0.25	-2.46499621198996e-05	-0.00011794750714286
0.255	-2.80930310683714e-06	-0.00011723751089663
0.26	3.90991727824167e-06	-0.000116534241999219
0.265	5.78411445928186e-06	-0.000115758536404782
0.27	-2.6013515836918e-05	-0.000114515510765916
0.275	-8.56316517966428e-05	-0.000112319904352671
0.28	-9.65407211216672e-05	-0.000109098396666049
0.285	-4.3654492131744e-05	-0.000105067975312149
0.29	2.60667049447309e-05	-0.00010052179261777
0.295	8.56152961730539e-05	-9.56383864671289e-05
0.3	0.000122123779007452	-9.03810388926485e-05
0.305	0.000152005834170707	-8.47273244545143e-05
0.31	0.000201170401338035	-7.88313306198074e-05
0.315	0.00026701549306329	-7.29510237048271e-05
0.32	0.000335363378144606	-6.74251227406199e-05
0.325	0.000411160037364419	-6.26937410492311e-05
0.33	0.000454384893337293	-5.88920576342418e-05
0.335	0.000414466180933048	-5.5709366875852e-05
0.34	0.000365392344515995	-5.30085609856327e-05
0.345	0.00036422069509773	-5.09396388110908e-05
0.35	0.000343981857546545	-4.94197944347169e-05
0.355	0.00027675415572072	-4.81860118397156e-05
0.36	0.000202475388106364	-4.69729957098399e-05
0.365	0.000154814607814031	-4.56543700193412e-05
0.37	0.00012203454727892	-4.41112590443001e-05
0.375	7.12058023296062e-05	-4.20986086746832e-05
0.38	5.76299854912384e-05	-3.97372282136568e-05
0.385	0.000120047691522084	-3.75349869977949e-05
0.39	0.000180676098811709	-3.58127378909166e-05
0.395	0.000196716617678964	-3.4753401755236e-05
0.4	0.000237994438323385	-3.47451723045448e-05
0.405	0.000264749355064577	-3.59457589308672e-05
0.41	0.000233165988832634	-3.83660600337482e-05
0.415	0.000205381369234602	-4.21341969705469e-05
0.42	0.000173482738053534	-4.72785128293456e-05
0.425	0.000103289544200268	-5.36190748793579e-05
0.43	-9.03921816157639e-06	-6.08029884542184e-05
0.435	-0.000112954301442445	-6.86753292377198e-05
0.44	-0.000191401519747533	-7.71407858619775e-05
0.445	-0.00027457398461344	-8.60499774845167e-05
0.45	-0.000315153103868201	-9.57274853452024e-05
0.455	-0.000308270564911557	-0.000106608327263755
0.46	-0.000345296619350455	-0.000118624046335061
0.465	-0.000450450182649044	-0.000131380497109096
0.47	-0.000568681080829686	-0.000144500190228013
0.475	-0.000657064063270965	-0.000157767608624921
0.48	-0.000725457418597195	-0.000171024569310408
0.485	-0.000798514782835658	-0.000184024535903432
0.49	-0.00087176929678031	-0.000196483286792279
0.495	-0.000921001081460046	-0.000208190666999667
0.5	-0.000941768557825105	-0.000219063667303338
0.505	-0.000924267889419006	-0.000229212264737302
0.51	-0.000895972987050414	-0.00023870317889857
0.515	-0.000856991374566419	-0.000247726257793894
0.52	-0.000778959736297282	-0.000256677452839474
0.525	-0.00072082774920123	-0.000265640426053767
0.53	-0.00070643335090893	-0.00027453571951725
0.535	-0.000698879638597075	-0.000283275983649048
0.54	-0.000699026968231412	-0.000291661481150108
0.545	-0.000706570633389455	-0.000299552598305737
0.55	-0.000678722145783151	-0.000307126988081172
0.555	-0.000626705549392225	-0.000314585216688914
0.56	-0.000605028128815679	-0.000321909547151334
0.565	-0.000598473593145716	-0.00032907497652369
0.57	-0.000590431849205339	-0.000335994654862427
0.575	-0.000596271173544829	-0.000342482124295908
0.58	-0.000596625002257212	-0.000348500116478805
0.585	-0.000549842230514673	-0.000354367305336032
0.59	-0.000468010257371837	-0.000360544995786506
0.595	-0.000428010931797047	-0.000367073030987843
0.6	-0.000467866372488628	-0.000373590675246772
0.605	-0.000486400723631413	-0.000380052010111229
0.61	-0.00045406457490774	-0.00038664203471525
0.615	-0.000423199222877641	-0.000393584542433035
0.62	-0.000401185023965368	-0.000401101710239913
0.625	-0.00040843385043515	-0.000409131158709251
0.63	-0.00044460186209392	-0.000417518124429361
0.635	-0.000464736766919718	-0.000426281329731287
0.64	-0.000488299778336585	-0.000435315763759634
0.645	-0.00053864534552165	-0.000444426529404785
0.65	-0.000563512993456404	-0.000453686520244607
0.655	-0.000568681887374005	-0.000463115863284257
0.66	-0.000614079736908541	-0.000472434914032891
0.665	-0.000670234812287818	-0.00048142386404682
0.67	-0.000687213392946183	-0.000490038168599059
0.675	-0.000686500274540469	-0.000498274883287365
0.68	-0.000687170369696943	-0.000506113767674951
0.685	-0.000702584668303656	-0.000513362330375927
0.69	-0.000720864359012747	-0.000519773451177406
0.695	-0.000723496595290458	-0.000525197711487947
0.7	-0.000684980958657712	-0.000529780883649313
0.705	-0.000605648830387495	-0.000533865605352945
0.71	-0.000537715692511581	-0.000537612938014615
0.715	-0.000488567825992195	-0.000541134860325077
0.72	-0.000430043808793125	-0.000544625378245204
0.725	-0.000370581361301622	-0.00054825845802926
0.73	-0.000330098045168426	-0.000552134591547823
0.735	-0.000313073798262382	-0.000556257659366364
0.74	-0.000310929127009805	-0.000560550036001168
0.745	-0.000328370071474232	-0.000564834255763244
0.75	-0.000338987781650017	-0.000569107796712703
0.755	-0.000314962047112676	-0.000573585487063503
0.76	-0.000302034180302351	-0.000578319458607883
0.765	-0.000311065190407989	-0.000583354738001818
0.77	-0.000292423748037161	-0.000588935237190212
0.775	-0.000279977715098008	-0.000595148818522889
0.78	-0.000306990189088567	-0.000601946545366834
0.785	-0.000334452114599116	-0.000609316453605629
0.79	-0.000371572956682923	-0.000617107488917902
0.795	-0.000415408189893663	-0.00062525240595792
0.8	-0.000432917198934437	-0.000633903676035363
0.805	-0.000443360217293477	-0.000643156933980637
0.81	-0.000482854681123325	-0.000652885080901117
0.815	-0.000563160158425974	-0.000662688089967403
0.82	-0.000661693192746392	-0.000672050748881
0.825	-0.000751845874234954	-0.000680478675338411
0.83	-0.000809280965424371	-0.000687689256599383
0.835	-0.000804558351178341	-0.000693736074622192
0.84	-0.000770388812651533	-0.000698697896293145
0.845	-0.000735827082147983	-0.000702664014940382
0.85	-0.00065921333170985	-0.000705995874083486
0.855	-0.000567958554095488	-0.000708914625054377
0.86	-0.000512734679310246	-0.000711413909121144
0.865	-0.000467735660911376	-0.000713548606253559
0.87	-0.000412028171218968	-0.000715425006687911
0.875	-0.000359888219130963	-0.000717085004382055
0.88	-0.000360216171012847	-0.000718176821707401
0.885	-0.000401152300041803	-0.000718181337341873
0.89	-0.000415638682416914	-0.000716809294500867
0.895	-0.000370916308479024	-0.000714106646787172
0.9	-0.000297872902071975	-0.000710271335289182
0.905	-0.000225500877419789	-0.000705453973990575
0.91	-0.000143910535570212	-0.000699867009115406
0.915	-4.40926393398602e-05	-0.00069379182807526
0.92	3.68300018466123e-05	-0.000687272951266289
0.925	6.38055479377873e-05	-0.000680029266599738
0.93	7.05994697106899e-05	-0.000671768650157317
0.935	9.04716350978578e-05	-0.000662264619697661
0.94	0.000123232882670286	-0.000651362389798738
0.945	0.000174964868502137	-0.000639046282679068
0.95	0.000236336952743459	-0.000625268111744745
0.955	0.000314199866568159	-0.000610128830679227
0.96	0.000428849629897062	-0.000593965981395607
0.965	0.000538434637865998	-0.000576883759047321
0.97	0.000614686843761732	-0.000558817772697477
0.975	0.000678292586033841	-0.000539690250274334
0.98	0.000748473958439018	-0.000519493360579544
0.985	0.000849243606950513	-0.000498495951506142
0.99	0.000950193762059818	-0.000476834137071223
0.995	0.00100642414367748	-0.00045433766695179
1	0.00104164207545496	-0.000430833509893521
1.005	0.00109415068640965	-0.000406294780125125
1.01	0.00117104318676428	-0.000380834200991831
1.015	0.00125352716517427	-0.000354598852603274
1.02	0.001345227732059	-0.000327854892807947
1.025	0.00144101622133093	-0.000300852886650849
1.03	0.00151505607516405	-0.000273679155338136
1.035	0.0015563497285616	-0.000246261073092104
1.04	0.00158427143558501	-0.000218539148281945
1.045	0.00162799140610655	-0.000190597184925409
1.05	0.00166377928569207	-0.000162413133730714
1.055	0.0016774358086324	-0.00013389973729253
1.06	0.00170047330310074	-0.00010509789283887
1.065	0.00173555442437947	-7.60524749633269e-05
1.07	0.00175339692323271	-4.6697339962979e-05
1.075	0.00177840690379032	-1.71513317058982e-05
1.08	0.00185133965164175	1.2130001639713e-05
1.085	0.00193435125818613	4.07591117907455e-05
1.09	0.00195323497818835	6.8704230990252e-05
1.095	0.00196279016430703	9.57636339718993e-05
1.1	0.00201927041693855	0.00012150088590466
1.105	0.00202986699791836	0.000145793680646235
1.11	0.00196517510500538	0.000168780444851756
1.115	0.00190292891234214	0.000190509752390365
1.12	0.00185043148132869	0.000211035546851363
1.125	0.00176319700893924	0.00023062630905125
1.13	0.00165428146068024	0.000249530599589517
1.135	0.00156702250395119	0.000267827724168623
1.14	0.00151214601650279	0.000285444378427598
1.145	0.00146263752058675	0.00030235545084471
1.15	0.00139661284659373	0.000318644746953042
1.155	0.00135158067330603	0.000334160895394067
1.16	0.0013408430091282	0.000348622157525406
1.165	0.00131630324439739	0.000361925789247803
1.17	0.00126720238301067	0.000374033685860538
1.175	0.0012119281482411	0.000384922513277832
1.18	0.00114095088866706	0.000394745386479973
1.185	0.00104081698138746	0.000403795096796201
1.19	0.000949088443848496	0.000412182068782895
1.195	0.000874032486882122	0.000420020156490619
1.2	0.00079624694476016	0.000427454535762392
1.205	0.000746188976624263	0.000434351759152599
1.21	0.000722827764978379	0.000440562052212085
1.215	0.000668357342639323	0.000446267586182856
1.22	0.000579973246743779	0.000451795975028938
1.225	0.000505292597171659	0.00045734813713476
1.23	0.00047693147902927	0.000462861163846039
1.235	0.000467215368458148	0.000468266997994132
1.24	0.000422998806813047	0.000473808200878547
1.245	0.000347479968333069	0.000479935710987358
1.25	0.00028650842963871	0.000487020268201816
1.255	0.000283765537639689	0.000495058874367028
1.26	0.000340483917729976	0.000503723961403929
1.265	0.000402117368704305	0.000512784517598958
1.27	0.000437645645126197	0.000522201990548606
1.275	0.000475289730630107	0.000531897918403989
1.28	0.00052148624493825	0.000541792488373859
1.285	0.000565028550209783	0.000551777619686635
1.29	0.000610939756451691	0.000561679871087653
1.295	0.000653093740368034	0.000571355410467361
1.3	0.000684903959699723	0.000580689719550956
1.305	0.000698384743657211	0.000589677193757497
1.31	0.000691043203724246	0.000598371080951083
1.315	0.000698330876822513	0.000606640958262217
1.32	0.000710417205924193	0.000614389848228216
1.325	0.000680542623571887	0.000621796389092307
1.33	0.000634833737531519	0.000628986275281517
1.335	0.000637865809898835	0.000635721248542605
1.34	0.000648203205082514	0.000641919932896177
1.345	0.000583993691076204	0.000647993812702573
1.35	0.000509745797560449	0.000654171118178154
1.355	0.000509160212640036	0.000660259580629568
1.36	0.000527906657908029	0.000666115224019718
1.365	0.000506568377849461	0.000671789480263907
1.37	0.000471137602859257	0.000677431086125599
1.375	0.000430380468433573	0.000683305742523435
1.38	0.000412164846989346	0.000689412112672883
1.385	0.000440258912703423	0.000695504882013833
1.39	0.000454432576365735	0.000701548517774991
1.395	0.000455519277412909	0.000707449212922975
1.4	0.000490557755679266	0.000712925587984954
1.405	0.000516607748353498	0.000717860654789256
1.41	0.000509943207550706	0.000722217608171015
1.415	0.000501704480847692	0.000725945729183243
1.42	0.000499793758081379	0.000728907890090241
1.425	0.000526339028708992	0.000730645960655148
1.43	0.000546894582788468	0.00073083241505608
1.435	0.000485580795719613	0.000729687456157236
1.44	0.000366487510848193	0.000727704780892118
1.445	0.000247969603946986	0.000725300733025914
1.45	0.000171657724575459	0.000722511561245217
1.455	0.000141285628741654	0.000719118107508677
1.46	9.71237968751559e-05	0.000715159272548987
1.465	2.47807894779499e-05	0.000710790792550524
1.47	-2.07994504605633e-05	0.000705932001828911
1.475	-3.3425202695264e-05	0.000700395521994833
1.48	-4.66181703231356e-05	0.000694013158306798
1.485	-7.54414883031043e-05	0.000686707553051601
1.49	-0.000126280859634863	0.000678579589589637
1.495	-0.000198035831762065	0.000669855465435403
1.5	-0.00027773128922206	0.000660770583064558
1.505	-0.000349490643682535	0.000651509954542069
1.51	-0.000414776057406649	0.000642258801186647
1.515	-0.000471029293697067	0.000633159587762903
1.52	-0.000517787490133304	0.00062437567709901
1.525	-0.000563200072448063	0.000616103989139009
1.53	-0.000576685885602795	0.000608306984053666
1.535	-0.000536795540239232	0.000600637729881188
1.54	-0.000461779934419221	0.000592558685741508
1.545	-0.00040343423368681	0.00058377505052667
1.55	-0.000417494999166684	0.000574437768982458
1.555	-0.000457268230539951	0.000564775492643286
1.56	-0.00050478666301552	0.000555126287587341
1.565	-0.000560005887267196	0.000545776073675351
1.57	-0.000585923743768818	0.000536761012286583
1.575	-0.000584118180599754	0.000528017212503098
1.58	-0.000566460793745555	0.000519379712886186
1.585	-0.000544567315864301	0.000510708886543917
1.59	-0.000534502805632004	0.000501970354545949
1.595	-0.000526429224690482	0.000493112454083623
1.6	-0.000521196125940449	0.00048414895199239
1.605	-0.000538159985534411	0.000475234309360271
1.61	-0.000568016978460349	0.000466596449901281
1.615	-0.000605933867348193	0.000458520162762209
1.62	-0.000613767087654728	0.000451032000658626
1.625	-0.00057694439050618	0.000443921623823664
1.63	-0.000528303431290742	0.000436953448091438
1.635	-0.0005046326230997	0.000430158256943668
1.64	-0.000532122227012247	0.00042390228814064
1.645	-0.000538133732864496	0.000418252562599855
1.65	-0.000486049592915823	0.000412979853626867
1.655	-0.000421355607579458	0.000407794307813893
1.66	-0.000375259562772145	0.000402545907922626
1.665	-0.000376376885868634	0.000397463689657734
1.67	-0.000399106508377134	0.000392813287583888
1.675	-0.000386122008398951	0.000388547498771917
1.68	-0.00033710864430434	0.000384450759715263
1.685	-0.00030375248543224	0.000380447113612131
1.69	-0.000296220898875419	0.000376578527806426
1.695	-0.000292153825600147	0.000372934072255373
1.7	-0.000288292259663189	0.000369593469750284
1.705	-0.000267319237548727	0.000366465961145096
1.71	-0.000245771708492564	0.000363551030636563
1.715	-0.000257466453292124	0.000361091351194647
1.72	-0.000274183923948848	0.000359258650958292
1.725	-0.000248686983987343	0.000357960902776944
1.73	-0.000209301721026219	0.000357156230615544
1.735	-0.000199892583272441	0.000356986978098863
1.74	-0.000194605312808765	0.000357575008509193
1.745	-0.000176252292786038	0.00035903672391178
1.75	-0.000147996512874131	0.000361440434902374
1.755	-0.000112754334137	0.000364825028463913
1.76	-7.30244293033724e-05	0.000369238085367563
1.765	-1.7527991541276e-05	0.000374602346840543
1.77	5.68487275840379e-05	0.000380785177106798
1.775	0.000112369691495638	0.000387886269106898
1.78	0.000150441366651607	0.000396039025853717
1.785	0.000179682889715552	0.000405534553818725
1.79	0.000176332950704236	0.000416957055310268
1.795	0.000203558096572583	0.000430429072467492
1.8	0.000319994295463068	0.000445507083023191
1.805	0.000490196295952305	0.000461646239381072
1.81	0.000656643383265205	0.00047837918458479
1.815	0.000787502415556057	0.00049548590179333
1.82	0.000876084512920923	0.000512963214978497
1.825	0.000955234025130869	0.000530726373198087
1.83	0.00102334675269044	0.000548776689358526
1.835	0.00106504230112845	0.000567190638674676
1.84	0.00110459116698019	0.000585964084906248
1.845	0.00113443531672179	0.0006052053350462
1.85	0.00115077738983401	0.000625056801286124
1.855	0.00117764472601757	0.0006454885328171
1.86	0.00124737110003758	0.000666178205591913
1.865	0.00131500192919284	0.000686970694929345
1.87	0.00133829184599528	0.000707935966643456
1.875	0.00135517542697638	0.000729100622901389
1.88	0.00137749579087894	0.000750512091801701
1.885	0.00140055057144294	0.000772157110475359
1.89	0.00143472670738994	0.00079387974185091
1.895	0.00147721726372481	0.000815546801836887
1.9	0.00147997984640839	0.000837333027474381
1.905	0.00147034033256327	0.00085932269244902
1.91	0.00149772914112744	0.00088139131064131
1.915	0.00151051736687013	0.000903664472104211
1.92	0.00148669149096076	0.000926350926669805
1.925	0.00150804413756457	0.000949247770728116
1.93	0.00156876922079878	0.000972083706158025
1.935	0.00160682055741766	0.000994709384752139
1.94	0.00163355806576313	0.00101694356395359
1.945	0.00166241755945933	0.0010386424967726
1.95	0.00167412203782024	0.00105976567105289
1.955	0.00166037337539274	0.0010803365044506
1.96	0.00165250015162337	0.00110027427861397
1.965	0.0016535231684809	0.00111943468947649
1.97	0.00164470380900919	0.00113772875370592
1.975	0.00160808156039822	0.00115521985308159
1.98	0.00156222295012759	0.00117194520427822
1.985	0.00151272652174752	0.00118802364651227
1.99	0.00143239165382168	0.00120379876374965
1.995	0.00135920609854215	0.0012193921451413
2	0.00134241297041705	0.00123457879566031
2.005	0.00134962628529357	0.00124910235627156
2.01	0.00134129116684532	0.00126279103916514
2.015	0.00132108612424991	0.00127552635566254
2.02	0.00129851568059386	0.0012871966402473
2.025	0.00128493791439742	0.00129755035412744
2.03	0.0012709266073201	0.00130635588572769
2.035	0.00121130266351777	0.00131375437766629
2.04	0.00110152838923449	0.00132010009980627
2.045	0.000984006073172684	0.00132568552133299
2.05	0.000875496934365357	0.00133080931403496
2.055	0.000762893408109488	0.0013358328331358
2.06	0.000669306167845181	0.00134092602724394
2.065	0.000624825970757895	0.00134601563715285
2.07	0.000612265624264455	0.00135091214017122
2.075	0.000621505365271915	0.00135530269664203
2.08	0.000625394949500117	0.00135902413125032
2.085	0.000601109137638412	0.00136209587381429
2.09	0.000567315617720417	0.00136456901660882
2.095	0.000525535746823065	0.00136656945835945
2.1	0.000493921380640078	0.00136803798804983
2.105	0.000498029656493351	0.00136864746162414
2.11	0.000511614758276332	0.00136807005970378
2.115	0.000504976852572468	0.0013660904837922
2.12	0.000456867250776232	0.00136279359663474
2.125	0.000349682976225797	0.00135867217707993
2.13	0.000210814541776859	0.00135427349482224
2.135	0.000113132314104801	0.00134973473446651
2.14	7.24174815437417e-05	0.00134495764325654
2.145	2.9491675756072e-05	0.00133997902156592
2.15	-2.70822059642172e-05	0.0013349113579226
2.155	-8.42592151373131e-05	0.00132996767002862
2.16	-0.000128558143984963	0.00132526826633045
2.165	-0.000122040711355538	0.00132056532095574
2.17	-9.43713876577941e-05	0.00131564337268311
2.175	-0.000109537667445086	0.00131061460918266
2.18	-0.000148366833459594	0.00130571030273697
2.185	-0.000193242405093371	0.00130127191282885
2.19	-0.000217988270554054	0.00129742627110964
2.195	-0.000198358140037052	0.00129407783808839
2.2	-0.000198909735087179	0.00129142777016082
2.205	-0.000223969783446803	0.00128974668020517
2.21	-0.000189784079940342	0.00128880434145521
2.215	-8.67423238622538e-05	0.00128810692319701
2.22	-1.30241537052275e-05	0.00128749682650118
2.225	-2.54642194046483e-06	0.00128714954357494
2.23	-8.32396626280422e-06	0.00128729437004654
2.235	1.44991858075063e-05	0.00128795498073624
2.24	4.65802538225911e-05	0.00128917056379883
2.245	4.65239559522489e-05	0.00129119982670964
2.25	5.18431361747625e-05	0.00129413825750045
2.255	0.000105782486215647	0.00129780482677403
2.26	0.000175902233848016	0.00130203998168197
2.265	0.000228506200620446	0.00130678859611133
2.27	0.000263496774137842	0.00131211325069684
2.275	0.000299073165172921	0.0013180317765931
2.28	0.000362390182839711	0.00132433503851519
2.285	0.000434017468537631	0.00133081410365604
2.29	0.000495904422594064	0.00133726016221466
2.295	0.000556509488776797	0.00134343702100718
2.3	0.00060369973665686	0.00134919119284197
2.305	0.000638991595455735	0.00135434648199448
2.31	0.000658568358779886	0.00135883353964608
2.315	0.000638999661546843	0.00136276417049574
2.32	0.00061912553134744	0.00136613287766531
2.325	0.000591214111527891	0.00136910379520529
2.33	0.000516020400406361	0.00137210235260935
2.335	0.000456923330756028	0.00137527170697557
2.34	0.000446397268047051	0.00137853443492008
2.345	0.000454980367887788	0.00138175245055644
2.35	0.000430419098638775	0.00138512089391444
2.355	0.000353949002868753	0.00138917555967113
2.36	0.000304984176579758	0.00139422652830608
2.365	0.000311718112160763	0.00140034247308374
2.37	0.000347554165822888	0.0014073826870479
2.375	0.000417024829981851	0.00141497945997576
2.38	0.000502831599830599	0.00142281146924833
2.385	0.000555334903968763	0.00143087522014535
2.39	0.000576031723158515	0.00143928687027822
2.395	0.000603006019370292	0.00144805815035302
2.4	0.00066130490928553	0.00145693687605733
2.405	0.000744210045651532	0.00146550571638932
2.41	0.000796076950438675	0.0014736337932407
2.415	0.000780645709823658	0.00148157413521632
2.42	0.000757530316341555	0.00148946373298153
2.425	0.000782412386792584	0.0014971118648664
2.43	0.000807253077802433	0.0015043844138118
2.435	0.000797467435176672	0.00151128073711822
2.44	0.000791088570046543	0.0015177040838878
2.445	0.000811400462772235	0.00152339900565348
2.45	0.000813144604345187	0.00152831719760721
2.455	0.000742296826634166	0.00153288667508348
2.46	0.000638595987434746	0.00153765149121056
2.465	0.000580145401622407	0.00154276422848678
2.47	0.00059154066853001	0.00154797425973408
2.475	0.000617713443379225	0.00155302100752122
2.48	0.000615692134659787	0.00155787625787522
2.485	0.000591652567138775	0.0015626550796292
2.49	0.000582391448782902	0.00156737143621626
2.495	0.000575189564194154	0.00157210974273163
2.5	0.000540951759200422	0.00157709829268649
2.505	0.000515988817648058	0.00158245878112441
2.51	0.000511334748444838	0.00158827890129157
2.515	0.000518551258025633	0.00159452045938708
2.52	0.000557159597311047	0.00160095025236311
2.525	0.000581878424329578	0.00160761417994285
2.53	0.000555901288824478	0.0016148741579388
2.535	0.000536841521781161	0.00162293622787247
2.54	0.000578973463239262	0.00163160190668049
2.545	0.000674077196713382	0.00164032535418344
2.55	0.000764485270682703	0.00164869093013545
2.555	0.000806259920032527	0.00165658100193507
2.56	0.000833355924724939	0.0016638606154172
2.565	0.000870860866673584	0.00167031257999836
2.57	0.000883696946754589	0.00167586831390988
2.575	0.000851532740001977	0.00168059579973899
2.58	0.000829330117163112	0.00168442794249674
2.585	0.000796671953886076	0.00168746639511893
2.59	0.00072136340521055	0.00169003254389639
2.595	0.000633132258799073	0.00169241845002244
2.6	0.000571464730355235	0.00169474368745964
2.605	0.000538031929736574	0.00169701298109662
2.61	0.000508200849565452	0.00169921336762186
2.615	0.000496491458127882	0.00170122471441691
2.62	0.000489362484121725	0.00170297105420307
2.625	0.000502375862850891	0.00170415336173752
2.63	0.000535451293900634	0.00170440556571006
2.635	0.000528036432825398	0.00170372512043174
2.64	0.000475953414591095	0.00170225280710888
2.645	0.000437389553429069	0.00169996167965162
2.65	0.00041320594716942	0.00169679514796068
2.655	0.000371227421936634	0.00169275541013031
2.66	0.000339509691071757	0.0016876177394524
2.665	0.000321066046108195	0.00168116995554064
2.67	0.00027175064940782	0.00167344151301917
2.675	0.000204249556856569	0.00166441855441931
2.68	0.000119505526274916	0.00165430208192864
2.685	-1.10655814071796e-05	0.00164364575972827
2.69	-0.000143434738243916	0.00163280557383053
2.695	-0.000223131456222525	0.00162182992215434
2.7	-0.000277832328562999	0.00161079569388011
2.705	-0.000355165672318626	0.00160001673865431
2.71	-0.000443610986378395	0.00158986447045232
2.715	-0.000479342762446405	0.00158040296356262
2.72	-0.000470701877860077	0.00157158169556185
2.725	-0.000478748810722731	0.00156354100220545
2.73	-0.000497981859893292	0.00155647106820306
2.735	-0.00046477136239992	0.00155027790928159
2.74	-0.000391234788187178	0.00154468944704795
2.745	-0.000319370246910876	0.00153947368159009
2.75	-0.000267234346114075	0.00153454462785958
2.755	-0.000223797161179148	0.00152986531626484
2.76	-0.000197810721152802	0.00152560195309849
2.765	-0.00021835635904962	0.0015222078499355
2.77	-0.00022747590718535	0.00151988327529576
2.775	-0.000183008188341063	0.00151854044643458
2.78	-0.0001098169376664	0.00151797369264433
2.785	-3.12192579449866e-05	0.00151789513769667
2.79	5.62709276219487e-05	0.00151796637530975
2.795	0.000134325320422233	0.00151799091792767
2.8	0.000167312814369906	0.0015180902615366
2.805	0.000150236274371006	0.00151864933574312
2.81	0.000132498076117766	0.00151993998422888
2.815	0.000159556753171565	0.00152191999772116
2.82	0.000202772986147379	0.00152455532852971
2.825	0.000222294204030271	0.00152794331436592
2.83	0.000264922225519105	0.00153189127326881
2.835	0.000348194654915555	0.00153608887812004
2.84	0.000385156613035357	0.00154072613083641
2.845	0.000361567894415308	0.0015462083319678
2.85	0.000373354109917876	0.00155256917408643
2.855	0.000438621839648825	0.00155963938820479
2.86	0.000493859926835949	0.0015674181321583
2.865	0.000528438137894859	0.00157590627729052
2.87	0.000602835545321692	0.00158477787276537
2.875	0.000690991929514129	0.0015938169865785
2.88	0.000731934394041733	0.00160309041088298
2.885	0.000736808475745863	0.0016128493586708
2.89	0.000710980443450036	0.00162359740093822
2.895	0.000705574724535171	0.00163555625224834
2.9	0.00076246021833552	0.00164859707869803
2.905	0.000821063356256616	0.00166269899591617
2.91	0.000862267499232567	0.00167791525169141
2.915	0.000925685146390596	0.00169410728176988
2.92	0.00102964075832505	0.00171092434497691
2.925	0.0011450197867824	0.00172799174867427
2.93	0.0012463344439272	0.00174497252560462
2.935	0.0013303799257008	0.00176161914543454
2.94	0.00138575644028977	0.00177781018790805
2.945	0.00144182914024174	0.0017932470626576
2.95	0.00149003444105274	0.00180774503933216
2.955	0.00146316078842586	0.0018215213113025
2.96	0.00141821524548358	0.00183472735463682
2.965	0.00138793670101583	0.00184744258052166
2.97	0.00136772942248101	0.00185959230479385
2.975	0.00135744182822251	0.0018709976081642
2.98	0.00133637907022982	0.00188157923833434
2.985	0.00131606208462688	0.00189116091836714
2.99	0.00130074570193071	0.00189955756510829
2.995	0.001254816483445	0.00190686226476811
3	0.00117411378891664	0.00191326790309401
3.005	0.00111918701867824	0.00191862916742865
3.01	0.00108304505217509	0.00192286108741789
3.015	0.00099277707396088	0.00192633373375702
3.02	0.00087791238719129	0.00192934388529772
3.025	0.000796623127033755	0.00193202021631175
3.03	0.000720321279311781	0.00193462835375761
3.035	0.000643445935388624	0.0019373414257552
3.04	0.000621114331355461	0.00193990713340554
3.045	0.000667603361696785	0.00194172928273514
3.05	0.000704110706728564	0.0019424278204452
3.055	0.000665090561935383	0.00194210036638192
3.06	0.000596093733788281	0.00194098415451488
3.065	0.000536532158352777	0.00193925027075717
3.07	0.000481424232221417	0.00193701570053888
3.075	0.000420686607058049	0.00193441691002881
3.08	0.000352749907534612	0.00193166052603744
3.085	0.000290757663267305	0.00192893091693312
3.09	0.00024877021671483	0.00192627436897825
3.095	0.00024801481410722	0.00192345268319693
3.1	0.000273049069961538	0.00192014001660767
3.105	0.000282535769409235	0.00191615820811835
3.11	0.000262449965810726	0.00191152189364275
3.115	0.000226044573662133	0.00190632397030169
3.12	0.000193725549128345	0.00190062905454626
3.125	0.000150960427834222	0.00189455714467721
3.13	0.000133071570911356	0.00188789071691214
3.135	0.000163739742378001	0.0018801160862857
3.14	0.000186102216640137	0.00187085587991109
3.145	0.00015687217221545	0.00185999348257173
3.15	8.98916045262042e-05	0.00184767435602274
3.155	-1.99925179498659e-05	0.00183438514197682
3.16	-0.000165453569606492	0.0018207043171346
3.165	-0.000291981701762658	0.00180697048801748
3.17	-0.000392168139757932	0.00179350524857269
3.175	-0.000476204725268017	0.00178054949039912
3.18	-0.000519335744184594	0.00176810864205271
3.185	-0.000529834061664418	0.00175614680259045
3.19	-0.000550157147502848	0.00174483394581767
3.195	-0.000599242888156198	0.00173457374553471
3.2	-0.000629384204682921	0.00172569169192164
3.205	-0.000616248589927598	0.00171834541708445
3.21	-0.000578383752361129	0.00171256612973182
3.215	-0.000518309203486199	0.00170825748239307
3.22	-0.000423403831701417	0.00170515686824175
3.225	-0.000306316379785291	0.00170297254844749
3.23	-0.00019369186863485	0.00170147166816857
3.235	-8.96239310258688e-05	0.00170042536254805
3.24	-2.5326836176424e-06	0.00169974952751259
3.245	4.98915024143311e-05	0.0016995546467036
3.25	9.41922648962427e-05	0.00169985713469341
3.255	0.00014349281724298	0.00170068483514822
3.26	0.000166980083852863	0.00170224384411864
3.265	0.000188704335070832	0.00170463413548956
3.27	0.000226123968957827	0.00170787360032694
3.275	0.000284302085098588	0.00171184473189219
3.28	0.00034472041391206	0.00171646280847979
3.285	0.000408528344154473	0.00172153367968782
3.29	0.000506180292949434	0.0017265983155549
3.295	0.000588282874792723	0.00173148491371157
3.3	0.000589856578566441	0.00173652060558456
3.305	0.000567142658555892	0.00174194911313118
3.31	0.000610864807934399	0.00174752145679687
3.315	0.000689997147399212	0.00175283738595408
3.32	0.000754568105014541	0.0017575079558118
3.325	0.000801221647832307	0.00176120900502809
3.33	0.000830906881273912	0.00176370542333439
3.335	0.000833327841174891	0.00176489143348701
3.34	0.000790698510445635	0.00176485622523092
3.345	0.000734710010923888	0.00176365618583339
3.35	0.000690548374025021	0.00176119527943624
3.355	0.000660385230690904	0.00175722063704209
3.36	0.000615894339301107	0.00175162988852735
3.365	0.000523559196288337	0.00174463079779672
3.37	0.000421673743390635	0.00173627776438019
3.375	0.000336977283773019	0.0017265432083942
3.38	0.000245357506350946	0.00171551493493031
3.385	0.000144758025662261	0.00170324686739685
3.39	5.35962873826005e-05	0.00168970436913278
3.395	-3.35326960960769e-05	0.00167492273211781
3.4	-0.000151972766079314	0.00165925206976731
3.405	-0.000299194436031704	0.00164316423129482
3.41	-0.000416581008755539	0.00162683054017966
3.415	-0.000464590130126276	0.00161002321988174
3.42	-0.000478660200279506	0.0015924560788002
3.425	-0.000519753291069428	0.00157411242969639
3.43	-0.000581605860554538	0.00155503420201508
3.435	-0.000625561999988885	0.00153515339541431
3.44	-0.000673727326606773	0.00151454714116612
3.445	-0.000746427005219671	0.00149340291603
3.45	-0.000818390479343734	0.00147185137397164
3.455	-0.000878124948397202	0.0014500086291817
3.46	-0.000928493631991427	0.0014279271438665
3.465	-0.000962354962358365	0.00140555363264612
3.47	-0.000990096180298454	0.00138286310398739
3.475	-0.00101759003729673	0.00135981843499357
3.48	-0.00104861492358308	0.00133649699136195
3.485	-0.00112269463183011	0.00131334167021265
3.49	-0.00119737802947565	0.00129063440775876
3.495	-0.00119889909960035	0.0012681787622302
3.5	-0.00114708004165143	0.00124554030936215
3.505	-0.0011121334880534	0.00122248026431679
3.51	-0.00113972075780034	0.00119921359518224
3.515	-0.00118789976521119	0.00117600080298147
3.52	-0.00119152413016579	0.00115276663077883
3.525	-0.0011903963582447	0.0011295859925367
3.53	-0.00125345492314633	0.00110691840372112
3.535	-0.00130139842078013	0.00108497601376767
3.54	-0.00128356936887331	0.00106367328035883
3.545	-0.00123732626623927	0.00104276383055788
3.55	-0.00119897174259501	0.00102210442913937
3.555	-0.00120131995543596	0.00100193976265714
3.56	-0.00123400895103461	0.000982689196989212
3.565	-0.00125100617589972	0.000964664805423201
3.57	-0.00125162485247027	0.000948194104691353
3.575	-0.00125158738203665	0.000933509866465132
3.58	-0.00118553660118864	0.000920354003644933
3.585	-0.00107152413109582	0.000908466923417584
3.59	-0.000979438948308604	0.00089785454552466
3.595	-0.000896773126531779	0.000888426251697163
3.6	-0.000793137294440713	0.000879972861232088
3.605	-0.000683123075803538	0.000872349508926406
3.61	-0.000609137898949148	0.000865666402785278
3.615	-0.000541113938992587	0.000859855436791984
3.62	-0.000433274517055116	0.000854571522306904
3.625	-0.00033016350171025	0.000849644675944433
3.63	-0.000268701385440007	0.000845091550964291
3.635	-0.000235449999795465	0.000841035007235915
3.64	-0.000199877022995039	0.000837518357854808
3.645	-0.000145229921778916	0.000834424569982103
3.65	-9.73436481623055e-05	0.000831736313992594
3.655	-8.17917508332536e-05	0.000829628029806697
3.66	-6.74172945153845e-05	0.000828177495341193
3.665	-1.63643629508309e-05	0.000827204379269547
3.67	4.84580388655802e-05	0.000826549258087487
3.675	7.28851030430012e-05	0.000826349120784502
3.68	7.96510153776119e-05	0.000826721711670492
3.685	0.000120446528424515	0.000827549192394943
3.69	0.000178143547179402	0.000828694075612274
3.695	0.000224056407431847	0.000830025971998915
3.7	0.000278292148839113	0.000831305509700927
3.705	0.000322738903284931	0.000832463300488324
3.71	0.000330443990071481	0.000833591854829198
3.715	0.000342453354065984	0.000834629312536987
3.72	0.000371222630649106	0.000835461296256227
3.725	0.000380179995725941	0.00083609131357353
3.73	0.000368108012443419	0.000836594394477376
3.735	0.000349280053722623	0.000837101526250726
3.74	0.000339594027386952	0.000837614618254724
3.745	0.000364627601867461	0.000837862677393205
3.75	0.000397685815198661	0.000837593318238635
3.755	0.000412178848277254	0.000836589186631905
3.76	0.000440226450521922	0.000834506554665833
3.765	0.000440123483305689	0.000831303076688518
3.77	0.000369147857194386	0.000827264310764714
3.775	0.000293553808777642	0.000822581505965545
3.78	0.000231188075068245	0.000817440656230027
3.785	0.000167960295945284	0.000811972568201823
3.79	0.000114472598350918	0.000806240400134775
3.795	5.09942992308808e-05	0.000800467630025893
3.8	-1.39256620416721e-05	0.000794897126662656
3.805	-9.28270353462959e-05	0.000789993481588951
3.81	-0.000161799343122833	0.000786031662037223
3.815	-0.000129163287102229	0.00078266813715641
3.82	-7.40772571064058e-05	0.000779697069327444
3.825	-6.44573323551023e-05	0.000777152716546642
3.83	-3.90956922639353e-05	0.00077488110231061
3.835	2.02339500768647e-05	0.00077266736829509
3.84	6.42824243908907e-05	0.000770408088370338
3.845	8.9520349501031e-05	0.000768012232621046
3.85	0.000122027758076752	0.000765308953728814
3.855	0.000169330082220376	0.000762019771115908
3.86	0.000217369287704309	0.000757734723998675
3.865	0.000288298135423877	0.000751800926920999
3.87	0.000333595659147457	0.000743767411335391
3.875	0.000290156576786421	0.000733621246258072
3.88	0.000189551787956759	0.000721657925653516
3.885	6.87756859414262e-05	0.000708239815834072
3.89	-5.61853480809772e-05	0.000693625720536315
3.895	-0.000186211403613899	0.000678075095192921
3.9	-0.000320507701363096	0.000661903160753459
3.905	-0.00044718197252028	0.000645363133828229
3.91	-0.000523562249108043	0.000628321089990687
3.915	-0.000553321381092123	0.000610501316737303
3.92	-0.000597300602457922	0.000591861604932721
3.925	-0.00066368259664092	0.0005724328656049
3.93	-0.000716732114455169	0.000552138120381514
3.935	-0.000761659404692768	0.000530958610632295
3.94	-0.000844783972305897	0.000509235038447608
3.945	-0.000979211380272579	0.000487598999522992
3.95	-0.00110030660234679	0.00046651546458415
3.955	-0.00117549049646264	0.000446302115574201
3.96	-0.00120736802701509	0.000426928402940411
3.965	-0.0011458116702181	0.000407795244300906
3.97	-0.00109224150474102	0.000388748357209161
3.975	-0.00112813692841639	0.000370160208267088
3.98	-0.00116109336104132	0.000352285907316147
3.985	-0.00117491380164708	0.000335475562800968
3.99	-0.0011934805942834	0.000319996926953645
3.995	-0.00115767530609406	0.000305751476983772
4	-0.00107474190599609	0.000292477977076005
4.005	-0.000993526374187893	0.000280022343157918
4.01	-0.000942096434715552	0.000268437859627422
4.015	-0.000874553923913025	0.000257537393415967
4.02	-0.00076080539032016	0.000246846798458727
4.025	-0.000644233056822298	0.000235960608694538
4.03	-0.000586329019538176	0.000224857620617113
4.035	-0.000595485721941921	0.000213862724499563
4.04	-0.000617877886154395	0.00020328804516955
4.045	-0.000626659125813356	0.000193388441047449
4.05	-0.000644313781604792	0.000184450896380571
4.055	-0.000641998923098605	0.000176553570144545
4.06	-0.000597003714343931	0.000169619337462923
4.065	-0.000551693891924067	0.000163626561284441
4.07	-0.000499528109353165	0.000158439214818732
4.075	-0.000433107983755769	0.000153936550500327
4.08	-0.000387578552370544	0.000150225990489954
4.085	-0.000349145968270632	0.000147323239434612
4.09	-0.000285564355273143	0.000145101086981074
4.095	-0.000226827425183844	0.000143579974326599
4.1	-0.000188938329992756	0.000142871342710206
4.105	-0.000159707225898175	0.000143115608684039
4.11	-0.000117567028424412	0.000144362840630461
4.115	-6.58891702896548e-05	0.000146645511321447
4.12	-1.67362475200371e-05	0.00015002795837491
4.125	3.22603004436603e-05	0.000154569892348914
4.13	8.67942476186407e-05	0.000160327928031432
4.135	0.000141314065979591	0.000167405276779128
4.14	0.00020827041929006	0.000175750377413119
4.145	0.000319878372736159	0.00018497243057162
4.15	0.000453452578508491	0.000194673226919505
4.155	0.000563592594065048	0.000204626528619631
4.16	0.000645496149854611	0.000214672546863184
4.165	0.000732336026297284	0.000224507276273434
4.17	0.000829349012547519	0.000233730069479079
4.175	0.000900539931273914	0.000242062288998741
4.18	0.000923736861296753	0.000249411946202612
4.185	0.000929726759018114	0.00025564878443576
4.19	0.000944790962107364	0.000260563274849998
4.195	0.000913212023793766	0.00026421931960206
4.2	0.000833032981966751	0.000266821400318161
4.205	0.000770505282369963	0.000268336330320786
4.21	0.00072903643322008	0.000268662358517824
4.215	0.000661809775548984	0.000267905518322694
4.22	0.000554249884957639	0.000266375962374898
4.225	0.00044685531405243	0.00026427400766361
4.23	0.000380188216742518	0.000261557881851579
4.235	0.000324178765153949	0.000258249071003574
4.24	0.000258244129030238	0.000254403436774302
4.245	0.000203741578760575	0.000249983593734729
4.25	0.000161370351969952	0.000244984507248502
4.255	0.000103844851791698	0.000239534117049772
4.26	5.14224846514786e-05	0.000233626866145837
4.265	2.50902741760078e-05	0.000227153707354616
4.27	-7.60909286923444e-06	0.000220129774453201
4.275	-5.77857802685881e-05	0.000212658070223227
4.28	-0.000122926570334452	0.000204964083728805
4.285	-0.000186465293377305	0.000197253157340964
4.29	-0.00023337552281727	0.000189630728674153
4.295	-0.000261279540082433	0.000182117228814253
4.3	-0.000275861190957533	0.000174665407250773
4.305	-0.000269444676363213	0.000167098181569884
4.31	-0.00025317695341182	0.000159254097630395
4.315	-0.000260928044205718	0.000151176022577421
4.32	-0.000287142679927216	0.000142946413406276
4.325	-0.000285122125053965	0.000134397462834751
4.33	-0.000256157270845478	0.00012526366448587
4.335	-0.000257094048944195	0.00011550089980794
4.34	-0.000276620687040283	0.000105016043496006
4.345	-0.000267144966607026	9.35224673168725e-05
4.35	-0.000274223181029492	8.098372787155e-05
4.355	-0.000341529438498793	6.76672454924792e-05
4.36	-0.00042194417168101	5.37189648144474e-05
4.365	-0.000461474887204304	3.90134285662193e-05
4.37	-0.000489752363506609	2.34687226439275e-05
4.375	-0.000545673546626758	7.14507692489189e-06
4.38	-0.000608239888049921	-9.93376565582623e-06
4.385	-0.000672618768894149	-2.76180682104918e-05
4.39	-0.000775522043794445	-4.54165843901107e-05
4.395	-0.000902755301799685	-6.27928138220666e-05
4.4	-0.000982508337146312	-7.95428663806679e-05
4.405	-0.00100318780700652	-9.56736626679783e-05
4.41	-0.00101746934308037	-0.000111126579773704
4.415	-0.00104843121726899	-0.000125669506777017
4.42	-0.00107481757053149	-0.000139037258185132
4.425	-0.0010456156863899	-0.000151350595868253
4.43	-0.000945389504891798	-0.00016312694854518
4.435	-0.000856944109457864	-0.00017458114865922
4.44	-0.000836959801307232	-0.000185507139949415
4.445	-0.000825795468989022	-0.000195774072565917
4.45	-0.000782672006318493	-0.000205406924669984
4.455	-0.000722222756715556	-0.000214557487981829
4.46	-0.000651126882940661	-0.000223495005250676
4.465	-0.000587061919926037	-0.00023239498610243
4.47	-0.000543971909898183	-0.000241320992617718
4.475	-0.000521132183905461	-0.000250236053479239
4.48	-0.000521431975590109	-0.000258969510864126
4.485	-0.000526957404216392	-0.000267424183802644
4.49	-0.000495372419972329	-0.000275819183410463
4.495	-0.000444012330307383	-0.000284393478438914
4.5	-0.000441398099735912	-0.000293007577506157
4.505	-0.000473942105275131	-0.00030145867373368
4.51	-0.000467700700919198	-0.00030980469038801
4.515	-0.000458840907041939	-0.000317964663101933
4.52	-0.00048466096141756	-0.000325733447053742
4.525	-0.000494262603882865	-0.000333086555899284
4.53	-0.000464438394644423	-0.00034017219879015
4.535	-0.000416885941587946	-0.000347245463579539
4.54	-0.000384434116881728	-0.000354417016782334
4.545	-0.000384938647699217	-0.000361598718547353
4.55	-0.000387800451938484	-0.000368733736635363
4.555	-0.000388565840860381	-0.000375732081746528
4.56	-0.00039298799947571	-0.000382564583733149
4.565	-0.000364653736375688	-0.000389475343413217
4.57	-0.000330103383039026	-0.000396600803640448
4.575	-0.000341582555887906	-0.000403805642056223
4.58	-0.000357209136486789	-0.000411067245202786
4.585	-0.000345349594192449	-0.000418451765358287
4.59	-0.000356236419930177	-0.000425824081442593
4.595	-0.0003839695592928	-0.00043309327347977
4.6	-0.000373368662154802	-0.000440437607551257
4.605	-0.00033896616156579	-0.0004480768925586
4.61	-0.000331378847883948	-0.000456072835455417
4.615	-0.000332736732259069	-0.000464557011305937
4.62	-0.000321093825254555	-0.000473620705474287
4.625	-0.000370668669951418	-0.000482857110025288
4.63	-0.00046482446234741	-0.000491792422068735
4.635	-0.000519851285144094	-0.000500210446655535
4.64	-0.000556160123451136	-0.000507825210834108
4.645	-0.000606711782304142	-0.00051429550349218
4.65	-0.000630782429918618	-0.000519432915841431
4.655	-0.000600097431094146	-0.000523247725883043
4.66	-0.000554613253882357	-0.000525756843155355
4.665	-0.000511517487028727	-0.000526946195475283
4.67	-0.000437262105712321	-0.000527048725362256
4.675	-0.000302535626709979	-0.000526659616697456
4.68	-0.000153818761485965	-0.000526285025748931
4.685	-6.15464148163093e-05	-0.000526080635688887
4.69	-1.40096069310404e-06	-0.000526204211708628
4.695	6.74346341231882e-05	-0.000526890775590348
4.7	0.000107214378947998	-0.000528165032627703
4.705	9.48140170926656e-05	-0.00052993607693493
4.71	0.000102948803330822	-0.000532364739037045
4.715	0.000114824210385368	-0.0005355271632284
4.72	8.14835214448659e-05	-0.000539339943329293
4.725	4.72220389009146e-05	-0.000543833992416931
4.73	1.80808755808669e-05	-0.000548981258765918
4.735	-3.50494285686243e-05	-0.000554616291575741
4.74	-9.56959883528567e-05	-0.000560646870228667
4.745	-0.000138156783813721	-0.000567049946098103
4.75	-0.000188583577201116	-0.000573662843086562
4.755	-0.000244467029105901	-0.000580368223121371
4.76	-0.000277829049524658	-0.000587159324966947
4.765	-0.000310922372956068	-0.000593903158044572
4.77	-0.000362635955100141	-0.000600363119369509
4.775	-0.000399957348554116	-0.000606427621605235
4.78	-0.000405544623281729	-0.000612073466824762
4.785	-0.000422615002159639	-0.000617110532175472
4.79	-0.000458334845027785	-0.000621252119441457
4.795	-0.000465433431652435	-0.00062438861314055
4.8	-0.000413669011960135	-0.000626730950729197
4.805	-0.000335966423610171	-0.00062859216885533
4.81	-0.000262592010607922	-0.000630264220858264
4.815	-0.000192747326691286	-0.00063197564373064
4.82	-0.000160305031637801	-0.00063362886156594
4.825	-0.000158429896432816	-0.000635090679921933
4.83	-0.000131638316237024	-0.000636450321017481
4.835	-8.93914311363821e-05	-0.000637871819258191
4.84	-4.06361767465935e-05	-0.000639628516513201
4.845	-2.53218406213324e-05	-0.000641643633906049
4.85	-8.71129082179658e-05	-0.000643374438097651
4.855	-0.000134181052425369	-0.000644655765006194
4.86	-7.81702001299584e-05	-0.000645975596757787
4.865	1.46423400531475e-06	-0.000647787262690461
4.87	1.82715608996917e-05	-0.000650227178569394
4.875	3.52137822546195e-05	-0.000653558050455342
4.88	6.80693891209253e-05	-0.000658011822460588
4.885	5.0358320712755e-05	-0.000663603204312203
4.89	5.689573372976e-06	-0.000670339841886897
4.895	-3.21706239237393e-05	-0.000678261770239942
4.9	-8.93763659587372e-05	-0.00068722633490188
4.905	-0.000189114711161159	-0.000696895982361203
4.91	-0.000297682662505718	-0.000706981769912826
4.915	-0.000390690582138565	-0.000717247731257234
4.92	-0.000461057390475241	-0.000727607053016382
4.925	-0.000505089864574091	-0.000738092221453896
4.93	-0.000558967934449512	-0.000748502181305615
4.935	-0.000629609971592199	-0.000758614813877222
4.94	-0.00063201785503731	-0.000768695118458435
4.945	-0.000607729126553242	-0.000778876219143635
4.95	-0.000650021558869183	-0.000788832585132823
4.955	-0.000708485315583926	-0.000798297764417154
4.96	-0.000714239419698738	-0.000807211985226499
4.965	-0.000718010040631129	-0.000815417629170419
4.97	-0.000723768205785146	-0.000822892070519667
4.975	-0.000673663295451644	-0.000829912444218401
4.98	-0.000602397385725903	-0.000836743319703063
4.985	-0.000553170437402804	-0.000843537290676699
4.99	-0.000519172410793982	-0.000850405929238068
4.995	-0.000482681133298103	-0.000857460706092585
5	-0.000462527060694597	-0.000864700731358061
5.005	-0.000467666875927408	-0.000872030981985094
5.01	-0.000486486216931737	-0.000879271697065855
5.015	-0.000515386060473087	-0.000886188869566167
5.02	-0.000531759627032329	-0.000892679711250785
5.025	-0.000535311324990761	-0.000898644651433815
5.03	-0.000552439554251967	-0.000903878694621688
5.035	-0.000557592136347863	-0.0009082923323358
5.04	-0.000522486774279668	-0.000912006968744906
5.045	-0.000463143757052575	-0.000915235723065657
5.05	-0.000414757565712312	-0.000918082283951822
5.055	-0.000380015166021308	-0.000920571584805622
5.06	-0.000350676631905984	-0.000922667499891467
5.065	-0.000325009980735366	-0.000924329416565018
5.07	-0.000298870874183349	-0.000925511061092081
5.075	-0.000290961315482663	-0.000926009661712897
5.08	-0.00028274922863617	-0.000925715523912204
5.085	-0.000231151332763356	-0.000924865348519821
5.09	-0.000130241325014167	-0.000923957342714833
5.095	-4.14988954903454e-05	-0.000923295163581179
5.1	-1.25935206587077e-05	-0.000922859278744112
5.105	-1.26656565845083e-05	-0.000922519431553897
5.11	-2.35773946658472e-05	-0.000922067129413587
5.115	-3.82078693534509e-05	-0.000921344197437569
5.12	-4.85252821307847e-05	-0.000920220158720242
5.125	-7.33426530104275e-05	-0.000918396871929325
5.13	-0.000121060873186092	-0.000915405663248006
5.135	-0.000155861137559634	-0.000910898733205332
5.14	-0.000113995439827188	-0.000904970403353385
5.145	-3.36094182161942e-05	-0.000897819061420221
5.15	3.79684061211217e-05	-0.000889591529598155
5.155	0.000139737095001776	-0.00088072156863894
5.16	0.000268111780352435	-0.00087161748559729
5.165	0.00036073061352441	-0.000862409040900797
5.17	0.000421492836972145	-0.000853204865020703
5.175	0.000482601525563782	-0.000844152055470779
5.18	0.000537204749515502	-0.000835362859636028
5.185	0.000563262808400809	-0.00082682188567171
5.19	0.000557795747557284	-0.000818393817238649
5.195	0.000557423647694982	-0.000810077458262303
5.2	0.00058882436236909	-0.000802128858217367
5.205	0.000632534219238299	-0.000794880886911758
5.21	0.000643598080531676	-0.000788452560524109
5.215	0.000617395298984946	-0.000782794596756589
5.22	0.000572595323551431	-0.000777721765142539
5.225	0.000507091104046055	-0.000772952425779172
5.23	0.000449131375657619	-0.000768352496965534
5.235	0.000405426526730704	-0.000763821072170313
5.24	0.000374616064752815	-0.000759377625395847
5.245	0.000379020231189068	-0.000755264503747947
5.25	0.000384700537153349	-0.000751604824866266
5.255	0.000365090285028255	-0.00074839422375937
5.26	0.000339308403176006	-0.000745626280507985
5.265	0.000312176686452748	-0.000743243055545661
5.27	0.000282504688607899	-0.000741229397202614
5.275	0.000269023310969897	-0.000739702786020544
5.28	0.000248642705682943	-0.000738632573261959
5.285	0.000200045212631874	-0.000737842445581582
5.29	0.0001553710826604	-0.000737253180620466
5.295	0.000136981780132907	-0.000736946575490214
5.3	0.000148866878595025	-0.00073721836860115
5.305	0.000159400759582147	-0.000738262913559901
5.31	0.000111926323724753	-0.000739823791433071
5.315	2.1722835471941e-05	-0.00074149949596208
5.32	-4.53004776551138e-05	-0.000743067615166209
5.325	-9.04935128250606e-05	-0.000744341365472664
5.33	-0.000133556528236268	-0.000745160243852357
5.335	-0.000159437049041892	-0.000745464359610183
5.34	-0.000159141748066429	-0.000745241191606823
5.345	-0.000168251706409941	-0.000744315803700353
5.35	-0.000193019199598123	-0.000742438307998777
5.355	-0.000191670288292461	-0.000739449793213977
5.36	-0.000175966723020716	-0.000735203897951401
5.365	-0.000140876461513447	-0.000729722646606651
5.37	-7.5388999565993e-05	-0.000723134235968064
5.375	-1.63634598460997e-05	-0.000715328587239382
5.38	1.64356042236756e-05	-0.000706049250110918
5.385	7.28363513604621e-05	-0.000695329817153411
5.39	0.000178944285880143	-0.00068343268158873
5.395	0.000294311558256827	-0.000670547303717923
5.4	0.000399987673878488	-0.000656868873020286
5.405	0.000500524193778665	-0.000642570389471257
5.41	0.000598766084587386	-0.000627842572562719
5.415	0.000691804890879835	-0.000612854491158073
5.42	0.000753983680555236	-0.000597609974976067
5.425	0.000816822578869606	-0.000582299099238134
5.43	0.00089737844249053	-0.000567211532134328
5.435	0.00095852899659896	-0.000552521687808588
5.44	0.000989970745280536	-0.000538323806320658
5.445	0.000997151587424954	-0.000524576309320814
5.45	0.000983987777055705	-0.00051118504701299
5.455	0.000979128794783403	-0.000498212079993894
5.46	0.000982331210739271	-0.000485749091106647
5.465	0.000964696251372802	-0.000473762891971218
5.47	0.000926351900917089	-0.000462110264192854
5.475	0.000872108732688326	-0.000450568855511467
5.48	0.000844190806977518	-0.000439175039499133
5.485	0.000850614089413489	-0.000428137137748836
5.49	0.000863445205072541	-0.000417684150009225
5.495	0.000864839123613984	-0.000407971662357762
5.5	0.000854222386323121	-0.000399126816517704
5.505	0.000848177981046501	-0.000391294179515466
5.51	0.000804953623182442	-0.000384299657686923
5.515	0.000713633585068713	-0.000377761642817566
5.52	0.000623167490547044	-0.000371410604191227
5.525	0.000575559961084156	-0.00036527156960629
5.53	0.000573159991648713	-0.000359609438430586
5.535	0.000558415195629655	-0.000354474039728447
5.54	0.00050896746141906	-0.000349766509643836
5.545	0.000479012871282136	-0.000345563987216729
5.55	0.000457015761559898	-0.000341874184181964
5.555	0.000432162163825147	-0.000338790867491877
5.56	0.000425392052158116	-0.000336554626244685
5.565	0.000408406122124413	-0.000335201974284013
5.57	0.00034497347024931	-0.000334482259185805
5.575	0.000264539028279648	-0.000334166081739362
5.58	0.000207289110374572	-0.000334170472038442
5.585	0.000178443436245219	-0.00033461526636117
5.59	0.000182451566960295	-0.000335839331366224
5.595	0.000177611782136341	-0.000338014339082756
5.6	0.000136009167411712	-0.000341068196221123
5.605	5.22170570775197e-05	-0.000344646113901838
5.61	-4.44958434401336e-05	-0.000348426904110325
5.615	-0.000100309754416228	-0.000352375764213107
5.62	-0.000147035690908851	-0.000356359834240709
5.625	-0.000198903532383677	-0.000360282940112467
5.63	-0.00022410889796236	-0.000364181398595609
5.635	-0.000246319191197133	-0.000367948950709841
5.64	-0.000282714908421799	-0.000371447532979861
5.645	-0.000295118785032805	-0.000374670088966295
5.65	-0.000301171690803262	-0.000377550464581377
5.655	-0.000289643841418801	-0.000380237796883313
5.66	-0.000252356043680338	-0.000382911244988156
5.665	-0.000259168102508318	-0.000385365927501973
5.67	-0.000272665771657916	-0.000387553904431171
5.675	-0.000237835619195775	-0.000389676783488143
5.68	-0.000200779562034124	-0.000391840193381954
5.685	-0.000198455970313455	-0.000393976240004176
5.69	-0.000218975299549335	-0.000395891251222918
5.695	-0.000227473665166382	-0.000397490641323679
5.7	-0.000222293741239203	-0.000398691104579247
5.705	-0.000236271256463017	-0.000399331768471553
5.71	-0.000209303586448567	-0.000399667911661301
5.715	-0.000128055101282064	-0.00040013353212528
5.72	-8.26335549576886e-05	-0.000400821109968609
5.725	-8.4617354890512e-05	-0.000401662386573491
5.73	-8.9147805434734e-05	-0.000402591825062286
5.735	-6.63019602287008e-05	-0.00040378021562126
5.74	-1.6908313400694e-05	-0.000405592231001808
5.745	7.32046563630742e-06	-0.000408198690431424
5.75	-1.10174895562982e-05	-0.000411596702030565
5.755	-2.97445757450856e-05	-0.000415821318461463
5.76	-4.77235875205296e-05	-0.000420921983657764
5.765	-6.79909027471516e-05	-0.00042704420069595
5.77	-8.92894393669321e-05	-0.000434352530158448
5.775	-0.000129882722379888	-0.000442871816428436
5.78	-0.00020080965228733	-0.000452433107045226
5.785	-0.000313878223869157	-0.00046260086481804
5.79	-0.000426751637173688	-0.00047309472664214
5.795	-0.000503953494484409	-0.000483813424236849
5.8	-0.000569981716499524	-0.000494614089159573
5.805	-0.000625305269752807	-0.000505493136752215
5.81	-0.000637457667658239	-0.000516678741609633
5.815	-0.000649777332054275	-0.000528186154751638
5.82	-0.000704666587109508	-0.000539786871346907
5.825	-0.000760780836046628	-0.000551283877660557
5.83	-0.000805876903425147	-0.000562460210926762
5.835	-0.000822291155940459	-0.000573361662807622
5.84	-0.00078926580428091	-0.00058433028777221
5.845	-0.000742087931155649	-0.000595706060855192
5.85	-0.000724210185464954	-0.000607574647527658
5.855	-0.000758909626221257	-0.000619705712279779
5.86	-0.000799043960482231	-0.00063192037489351
5.865	-0.00081772242517441	-0.000644166911601733
5.87	-0.00083369980998484	-0.000656379988348261
5.875	-0.000863736883823339	-0.000668436789324031
5.88	-0.00087126114028939	-0.00068042699175802
5.885	-0.000847855803710213	-0.000692507271219422
5.89	-0.000858816347686827	-0.000704547585807516
5.895	-0.000887149095144653	-0.000716429283066036
5.9	-0.000899925584677044	-0.000728051482415047
5.905	-0.00092825088409442	-0.000739091568061006
5.91	-0.000995158023881063	-0.00074902199128559
5.915	-0.00103005109839414	-0.000757582462657316
5.92	-0.000981991261428403	-0.000764907240691361
5.925	-0.000909931596969571	-0.000771213086436712
5.93	-0.000835672030000338	-0.000776766584996562
5.935	-0.000742271660812608	-0.000781921329271647
5.94	-0.000637359416899528	-0.000787036173409405
5.945	-0.000547780556976654	-0.000792396889064848
5.95	-0.000485914798470908	-0.000798177828958432
5.955	-0.000455320316588414	-0.000804374558330179
5.96	-0.000461718308039466	-0.000810807661273467
5.965	-0.000471790842810176	-0.000817429715048156
5.97	-0.000455217554018604	-0.000824358949423307
5.975	-0.00046032431174657	-0.000831532275556726
5.98	-0.000492147275657778	-0.000838823490404371
5.985	-0.000513985904889797	-0.00084621118298474
5.99	-0.000510014879672349	-0.000853811404384188
5.995	-0.000512531527560475	-0.000861663933169754
6	-0.000527382891989618	-0.000869815810150961
6.005	-0.000518760849644533	-0.000878500138397228
6.01	-0.000506667104329591	-0.000887856342110212
6.015	-0.000542586985254888	-0.000897691410932927
6.02	-0.000616480371719615	-0.000907667991770445
6.025	-0.000688609073381695	-0.000917412571526514
6.03	-0.000765102108758321	-0.000926487833396431
6.035	-0.000805562080919607	-0.000934805004084359
6.04	-0.000779975561736251	-0.000942579692883996
6.045	-0.000753548164212458	-0.000949856398713992
6.05	-0.000772529108672082	-0.000956346948596739
6.055	-0.000798893118793031	-0.000961769637632692
6.06	-0.000776444777972293	-0.000966103836566218
6.065	-0.000726346046069246	-0.000969398150105155
6.07	-0.000677246510449514	-0.00097168515629968
6.075	-0.000633315039748154	-0.000972916450121765
6.08	-0.000577079058441754	-0.000973119025833295
6.085	-0.000499156993754619	-0.000972440531869057
6.09	-0.000415398795067447	-0.000971012176606613
6.095	-0.000358006401109314	-0.000968710242364837
6.1	-0.000335037599803937	-0.000965258257472705
6.105	-0.000283841903715733	-0.000960710866588139
6.11	-0.00019942250475925	-0.000955199879188287
6.115	-0.000121581053268772	-0.000948779966734353
6.12	-4.65794803550991e-05	-0.000941580333789253
6.125	3.60863794650558e-05	-0.000933750655205102
6.13	0.000111961194009538	-0.00092534953121663
6.135	0.000160703389544526	-0.000916273640740629
6.14	0.000188562296347364	-0.000906324745777165
6.145	0.000217771392930094	-0.000895374076477239
6.15	0.000294193964936191	-0.000883738531536576
6.155	0.000425856851027346	-0.000872022709378264
6.16	0.000534680912157505	-0.000860548366055202
6.165	0.000592962692584847	-0.000849468213711708
6.17	0.000626004150876972	-0.000838771038832679
6.175	0.000606024231133893	-0.000828071736158753
6.18	0.000557697731910262	-0.000816990510892179
6.185	0.000541486543423616	-0.000805421797235197
6.19	0.000563544467405223	-0.000793457080865502
6.195	0.000599253176796613	-0.000781282148096018
6.2	0.00062224933601707	-0.000768921313111764
6.205	0.000611057980483041	-0.000756132244219015
6.21	0.000598251619504017	-0.000742768597185798
6.215	0.000635631857387626	-0.000729040250963498
6.22	0.000704459760526999	-0.000715277918888764
6.225	0.000775968345540699	-0.000701913140074789
6.23	0.0008642493175927	-0.000689522701082819
6.235	0.000920547554084614	-0.000678345503103204
6.24	0.000881983669123756	-0.000668103791934509
6.245	0.000800793863287892	-0.000658374478448404
6.25	0.000731044168362904	-0.000648862409377291
6.255	0.000689647257181925	-0.000639520411368513
6.26	0.000664879592321716	-0.00063038994693847
6.265	0.00063668976781626	-0.000621480576316732
6.27	0.000633491701519056	-0.000613056364788452
6.275	0.000671839905970532	-0.000605614882569131
6.28	0.000697920711030232	-0.000599498683723551
6.285	0.000674241108894267	-0.000594820716211115
6.29	0.0006316906203695	-0.000591620440378335
6.295	0.000581352576140047	-0.000589888866187497
6.3	0.000513818253686808	-0.000589591709290025
6.305	0.000443787279251956	-0.000590806240827089
6.31	0.000365474203584902	-0.000593489643258686
6.315	0.000260081934157944	-0.000597440840078999
6.32	0.000162280517842693	-0.000602697064905473
6.325	8.75896782771954e-05	-0.000609384577870404
6.33	1.28014643251582e-05	-0.000617595792432476
6.335	-6.40206461543152e-05	-0.000627472556429734
6.34	-0.000166337067727797	-0.000638864735316879
6.345	-0.000295320148958621	-0.000651547742839046
6.35	-0.000395649146845019	-0.000665661460341115
6.355	-0.000475922754178425	-0.00068127081555828
6.36	-0.000585176587498862	-0.000698181750928804
6.365	-0.000708561133780692	-0.000716256541146097
6.37	-0.000820490181376906	-0.000735391917094971
6.375	-0.000920711213362976	-0.000755511131677124
6.38	-0.00101291083069293	-0.000776591457909942
6.385	-0.00109974320047019	-0.000798609855014528
6.39	-0.00118326567896014	-0.000821535461410131
6.395	-0.00126017115478809	-0.000845370583755336
6.4	-0.00133895259789162	-0.000870025995851076
6.405	-0.00143342859530554	-0.000895291491927768
6.41	-0.00151991454007281	-0.000921054913410597
6.415	-0.00159934440285141	-0.000947126601270534
6.42	-0.00168775477966077	-0.000973224718242798
6.425	-0.00176227814366836	-0.000999185975012427
6.43	-0.0018045732266365	-0.00102498743166888
6.435	-0.0018155925858565	-0.00105076925458018
6.44	-0.00180845134192058	-0.00107672600214178
6.445	-0.00181016161128677	-0.00110293363885474
6.45	-0.00181960960743579	-0.00112944847380538
6.455	-0.00182736377220774	-0.001156289289222
6.46	-0.00186519305583102	-0.00118319885847824
6.465	-0.00193729019281968	-0.00120974705733045
6.47	-0.00200415843586845	-0.00123555583718769
6.475	-0.00204335247166721	-0.00126032993012984
6.48	-0.00207620188657256	-0.001283739619067
6.485	-0.00210178202015282	-0.00130544927614623
6.49	-0.00209768416599057	-0.00132523824694411
6.495	-0.00204327812020941	-0.00134315037421303
6.5	-0.00196534633220193	-0.00135923798357712
6.505	-0.0018902510486673	-0.00137342468814875
6.51	-0.00179860209728927	-0.00138576774813321
6.515	-0.00169055205443177	-0.00139628300851284
6.52	-0.00159020960351856	-0.00140484196912126
6.525	-0.00148936008942964	-0.00141139420703427
6.53	-0.00136832835789636	-0.00141601871873646
6.535	-0.00121384687802791	-0.00141904012371047
6.54	-0.00101672696822606	-0.00142111581835775
6.545	-0.000810993144523333	-0.00142285408071415
6.55	-0.000643353387900696	-0.00142466158272222
6.555	-0.000523115661764035	-0.00142676694606229
6.56	-0.000456790014139643	-0.00142913459835176
6.565	-0.000419418311034566	-0.00143173395574799
6.57	-0.000400284846977348	-0.00143440108215691
6.575	-0.000440677468903612	-0.00143662041548179
6.58	-0.000474145986077877	-0.0014381916441128
6.585	-0.000436926817276635	-0.00143929372907313
6.59	-0.0003899844448971	-0.00144010722987386
6.595	-0.000341426154381154	-0.0014409533520485
6.6	-0.000279944336376184	-0.00144217423915259
6.605	-0.000244385084050989	-0.00144383994435838
6.61	-0.000277022600420132	-0.0014456162842845
6.615	-0.000342190122001581	-0.00144703416530233
6.62	-0.000409467946480078	-0.00144751641830972
6.625	-0.000495141531581338	-0.00144637422746196
6.63	-0.000526083363395469	-0.00144331503673855
6.635	-0.000490075498465622	-0.00143819892195548
6.64	-0.000465156826635763	-0.00143079735393167
6.645	-0.000413825163555266	-0.00142108884348291
6.65	-0.000304658152851659	-0.00140927220416067
6.655	-0.000149987076315249	-0.00139570592432185
6.66	5.09098884692216e-06	-0.00138059144344986
6.665	0.000138083974669253	-0.00136401424798798
6.67	0.000292337260982535	-0.0013463911178879
6.675	0.000473933869198029	-0.00132823414353789
6.68	0.000640762522705181	-0.00130993702225693
6.685	0.000764043979770655	-0.00129171490203932
6.69	0.000840399708936983	-0.00127356896755325
6.695	0.000872188732139185	-0.00125525205689483
6.7	0.00086434642625077	-0.00123640254397516
6.705	0.000875769422693745	-0.00121693839489798
6.71	0.000911395776713308	-0.00119688127849248
6.715	0.000961952796844975	-0.00117643712502636
6.72	0.0010361430842747	-0.00115595427501662
6.725	0.00108740275245998	-0.001135518672098
6.73	0.00110536404075211	-0.00111510216045459
6.735	0.00112583763774048	-0.00109477599390407
6.74	0.00117080767707251	-0.00107478209106995
6.745	0.00120554435509097	-0.00105524084714789
6.75	0.00118706674114637	-0.00103597027773148
6.755	0.00114531335076796	-0.00101668734484671
6.76	0.00110224194075968	-0.000997082173277396
6.765	0.00107372528701941	-0.000976992501619921
6.77	0.00106862659054915	-0.000956372907523027
6.775	0.0010684726309971	-0.000935169161816116
6.78	0.00108003613769552	-0.000913387343397008
6.785	0.00110199832575777	-0.000891045937668711
6.79	0.00113936085010301	-0.000868287188844023
6.795	0.0012107763317259	-0.000845527379789193
6.8	0.00131686939658441	-0.000823381828873765
6.805	0.0013985977310975	-0.000802210326236806
6.81	0.00139847709090994	-0.000781909805028292
6.815	0.00135267486992719	-0.000762190706569279
6.82	0.00131350297674044	-0.000742902205172095
6.825	0.00130924654279181	-0.000724198218199401
6.83	0.0013032082508238	-0.000706166587152438
6.835	0.00127051383344386	-0.000688794720345528
6.84	0.00124816265537478	-0.000672249790953417
6.845	0.00124637200133926	-0.000656778306381192
6.85	0.00121801471215146	-0.000642378393602084
6.855	0.00113803616603095	-0.000628773807474326
6.86	0.00103886969740345	-0.000615646413397463
6.865	0.000962717089696137	-0.000602896465393386
6.87	0.000941338968892821	-0.00059078188567834
6.875	0.000918424131647727	-0.000579342787911245
6.88	0.000849191584288604	-0.000568366635874494
6.885	0.000782625551207999	-0.00055771598203813
6.89	0.000714745948792596	-0.000547095315750158
6.895	0.000657136640516999	-0.000536404362966329
6.9	0.000644238022092291	-0.000525779477696363
6.905	0.000637679757534393	-0.000515306120194119
6.91	0.000648232991319344	-0.000505256933653135
6.915	0.000660540301634312	-0.000495777831075728
6.92	0.000633817271924131	-0.000486731160672778
6.925	0.000584919219716469	-0.00047793797619661
6.93	0.000552171591162944	-0.000469335052684309
6.935	0.000534411516234882	-0.000460904695751697
6.94	0.000511735946603046	-0.000452628837011326
6.945	0.000492934463491569	-0.00044448404987424
6.95	0.000453474363688979	-0.00043622823422893
6.955	0.000420095951217161	-0.000427801431241878
6.96	0.000447525693904254	-0.000419549302711422
6.965	0.000497258952259782	-0.000411833512775821
6.97	0.000500064891978314	-0.000404649206533613
6.975	0.000447304291943433	-0.000397710952279752
6.98	0.000413047182927295	-0.000390951464052897
6.985	0.000415182560942867	-0.000384465662331618
6.99	0.00040495621204977	-0.000378242969053508
6.995	0.00036539044984304	-0.00037209303225904
7	0.000308711878177108	-0.000365702014374959
7.005	0.000264458172028156	-0.000358813382722121
7.01	0.000226209831021296	-0.000351146378343667
7.015	0.000202913572042126	-0.000342559082156392
7.02	0.000226859542975665	-0.000333147168676625
7.025	0.000265332311539502	-0.000322960596459601
7.03	0.000289753331452046	-0.000311944713520899
7.035	0.000324645213610844	-0.000300144373524616
7.04	0.000384804486145159	-0.000287687417060253
7.045	0.000432272570338512	-0.000274472393262721
7.05	0.000437443725741739	-0.000260146249704632
7.055	0.000468925797224459	-0.00024475965155373
7.06	0.000579272683617167	-0.000228788085186266
7.065	0.00067742759309108	-0.000212333911501657
7.07	0.000712212428730307	-0.000195222013713987
7.075	0.000742418047866891	-0.000177403979471205
7.08	0.000818249022884639	-0.000159121838487514
7.085	0.000907828870079317	-0.000140605555741727
7.09	0.000959559207413595	-0.000121899694250064
7.095	0.00100426102128865	-0.000103111745061244
7.1	0.0010421898460204	-8.4211729245331e-05
7.105	0.00105731574471569	-6.50969810207563e-05
7.11	0.00108138845048431	-4.58582704972794e-05
7.115	0.00113418985515853	-2.6748468365563e-05
7.12	0.00117843062444952	-7.91384221710519e-06
7.125	0.00119193304021636	1.05987770104325e-05
7.13	0.00121832184411805	2.85352917868557e-05
7.135	0.00127146867358571	4.55310168661292e-05
7.14	0.00127945726816595	6.15009921848702e-05
7.145	0.00123563192829521	7.6575980159953e-05
7.15	0.00117438633701487	9.09882512789351e-05
7.155	0.00111713149782462	0.000104894850810146
7.16	0.00106572422445486	0.000118395681167006
7.165	0.00101902850261246	0.000131500125765466
7.17	0.00100925818391585	0.000143923544146719
7.175	0.00101634306478516	0.000155392035150299
7.18	0.000997056937200259	0.000165811812310611
7.185	0.000952257004522963	0.000175182944213933
7.19	0.000904338372576227	0.00018345464694899
7.195	0.000878804643870372	0.000190358825187851
7.2	0.000849569706733902	0.000195749598921704
7.205	0.000773241048094936	0.000199789094223798
7.21	0.000677660824457946	0.000202575847749484
7.215	0.000599638035464818	0.000204067953560963
7.22	0.000532578719886487	0.00020419881304022
7.225	0.000454485838051696	0.000202965995877605
7.23	0.000367268084813372	0.000200362732502432
7.235	0.000279149781737317	0.000196409864840295
7.24	0.000169627604660961	0.00019135526820576
7.245	4.62426036106703e-05	0.000185421955983614
7.25	-4.45298256927701e-05	0.000178547568917846
7.255	-0.000110878784717767	0.00017066418407758
7.26	-0.000193600127371247	0.000161913067412063
7.265	-0.000308641534564185	0.000152628437081591
7.27	-0.00041119254252563	0.000142994303724759
7.275	-0.000492479832676742	0.000133224414165346
7.28	-0.000574320247335062	0.000123523103286841
7.285	-0.000604446345856385	0.000113677147637559
7.29	-0.000596666642090867	0.000103437243589524
7.295	-0.000604679738277943	9.27067767910145e-05
7.3	-0.000630477284026464	8.14474802214716e-05
7.305	-0.000647916719957814	6.95655812875678e-05
7.31	-0.000657945565464351	5.69449221657808e-05
7.315	-0.000687070591876492	4.36355078755158e-05
7.32	-0.000768578374994561	3.00955489691556e-05
7.325	-0.000885827676737426	1.69027636794854e-05
7.33	-0.000960181011707797	4.33509221931429e-06
7.335	-0.0010097132475409	-7.27693575606475e-06
7.34	-0.00106902352646547	-1.75490774593531e-05
7.345	-0.00109181727180531	-2.63093156082669e-05
7.35	-0.00104672331804707	-3.36736301813223e-05
7.355	-0.000969557390925002	-3.98872166043838e-05
7.36	-0.000889628867268609	-4.51737923228622e-05
7.365	-0.000805090704189481	-4.97367532129778e-05
7.37	-0.000721718613854242	-5.36967130288323e-05
7.375	-0.000654127035505384	-5.70612193283607e-05
7.38	-0.000598657354579047	-5.9832037533097e-05
7.385	-0.000527560831190883	-6.21895520515197e-05
7.39	-0.000445247857577165	-6.43264032419321e-05
7.395	-0.000396432162633877	-6.61846082434438e-05
7.4	-0.00037260009125358	-6.77175600640434e-05
7.405	-0.000317783940319967	-6.91538105401186e-05
7.41	-0.00024876603736838	-7.07454605868555e-05
7.415	-0.000198123590806443	-7.27238614470088e-05
7.42	-0.00017281729565511	-7.51247759981573e-05
7.425	-0.000216789670212355	-7.74627587647902e-05
7.43	-0.000290658532439826	-7.92512949081917e-05
7.435	-0.000302985206143877	-8.04975169786977e-05
7.44	-0.000262004531465646	-8.14023358589379e-05
7.445	-0.000243417365928121	-8.19577472092208e-05
7.45	-0.000253885390032883	-8.20254556451066e-05
7.455	-0.000234105927196223	-8.17081775757426e-05
7.46	-0.000170646451311027	-8.13100871602723e-05
7.465	-0.000130803013529245	-8.08425060511592e-05
7.47	-0.000161145418081098	-7.99239902934099e-05
7.475	-0.000185026068546461	-7.83503581120885e-05
7.48	-0.000146151102313708	-7.62865119013121e-05
7.485	-7.20519926306383e-05	-7.40930764234045e-05
7.49	-2.30605931809293e-05	-7.18816822324037e-05
7.495	-2.37768452320634e-05	-6.9473464047209e-05
7.5	-2.5837505652517e-05	-6.67429418183421e-05
7.505	-6.63495534408641e-06	-6.37093437026292e-05
7.51	3.46016533727027e-05	-6.05581893073379e-05
7.515	6.96007448153862e-05	-5.74028196209255e-05
7.52	0.000100467783777648	-5.4432031357474e-05
7.525	0.00016047257901273	-5.20413679118539e-05
7.53	0.000216757047646155	-5.05766992635611e-05
7.535	0.000243205944095359	-5.02745921843387e-05
7.54	0.000218948972082166	-5.1028718601334e-05
7.545	0.000147298535886241	-5.25173945718556e-05
7.55	8.21674297101131e-05	-5.4593863687917e-05
7.555	2.93509369514074e-05	-5.71298609139602e-05
7.56	-4.39880470173381e-05	-5.98397504594906e-05
7.565	-0.00011223378995411	-6.26442073156003e-05
7.57	-0.000103037162496167	-6.59964251581531e-05
7.575	-7.11508937999075e-05	-7.0230389849517e-05
7.58	-0.000117953177089912	-7.51059422473553e-05
7.585	-0.000224656912183806	-8.01545272951536e-05
7.59	-0.000305127598036868	-8.51292349768066e-05
7.595	-0.000340637007080128	-8.99197476531922e-05
7.6	-0.000396467904519975	-9.42368342527454e-05
7.605	-0.000429942066550276	-9.81184450681867e-05
7.61	-0.000383241583197216	-0.000101944543347855
7.615	-0.000341374694457358	-0.000105894113754707
7.62	-0.000327170180304996	-0.000110116421842344
7.625	-0.000312650646692156	-0.000114699125260056
7.63	-0.000325454119836247	-0.000119459570086688
7.635	-0.000381966618731276	-0.000123991931225399
7.64	-0.000441470369834592	-0.000127975612654824
7.645	-0.000442945953740846	-0.000131468258338635
7.65	-0.00040121295349507	-0.000134701248657832
7.655	-0.000365647188679412	-0.000137869055283189
7.66	-0.000325983694888465	-0.000141231038822691
7.665	-0.000284388285337498	-0.00014497360652646
7.67	-0.000278387362865938	-0.000149024084281072
7.675	-0.000324988998822303	-0.000152997090186461
7.68	-0.000386861389051208	-0.000156508314183033
7.685	-0.000395455246360209	-0.000159582563912859
7.69	-0.000358212483343099	-0.000162446312457822
7.695	-0.000323868764585286	-0.000165278255651546
7.7	-0.000314143166326964	-0.000168049480575778
7.705	-0.000328574893841895	-0.000170579591534676
7.71	-0.000327203333574654	-0.000172857975812751
7.715	-0.000303034752602339	-0.000174975275645592
7.72	-0.000276864505332663	-0.000177076203297583
7.725	-0.000238184007324449	-0.000179407443130444
7.73	-0.000208846836149925	-0.000182082939336456
7.735	-0.000206921010648044	-0.000185071975720746
7.74	-0.000231490660070748	-0.000188175671387015
7.745	-0.000260671201201844	-0.000191278158428155
7.75	-0.000252068111629271	-0.000194486472477815
7.755	-0.000279042827110479	-0.000197473633398364
7.76	-0.00035268251052605	-0.000199788733320187
7.765	-0.000370650838206322	-0.000201429299622804
7.77	-0.00032874538917811	-0.000202584161257217
7.775	-0.000298799045379927	-0.000203291754983854
7.78	-0.000298077040156318	-0.000203502773975427
7.785	-0.000246070693386395	-0.000203563134803433
7.79	-0.000163050475476458	-0.000203813606581747
7.795	-0.000114639541063156	-0.000204438830750322
7.8	-8.35972771831526e-05	-0.000205625037438653
7.805	-6.70637664279052e-05	-0.000207365531836666
7.81	-0.000106038791590993	-0.000209286830911682
7.815	-0.000189088261170312	-0.000210833422629451
7.82	-0.000260011633571127	-0.00021159142620167
7.825	-0.000289450461229366	-0.000211344494534516
7.83	-0.000297474942969985	-0.000209943947873665
7.835	-0.000300044222497816	-0.00020724032235144
7.84	-0.00027551275931781	-0.000203209676661283
7.845	-0.000201330473291023	-0.000198137166294624
7.85	-8.85631798763788e-05	-0.000192480031735739
7.855	3.81155513168042e-06	-0.000186390175341517
7.86	5.97485962747006e-05	-0.000179888983426282
7.865	0.000133145492990086	-0.000173228508194614
7.87	0.000225221820389956	-0.000166694999460807
7.875	0.000298122032099506	-0.000160533353306202
7.88	0.000367102707509709	-0.000155100425888273
7.885	0.000423701819931046	-0.000150645607453352
7.89	0.000431073726747841	-0.000147165005885743
7.895	0.000397101067364297	-0.000144569505730858
7.9	0.000382579689136546	-0.00014301289180619
7.905	0.000377347977676574	-0.000142660798083016
7.91	0.000320979695003329	-0.000143315379654729
7.915	0.000203905174061772	-0.000144461904172575
7.92	7.20670853483588e-05	-0.000145618331539487
7.925	1.18517346013455e-05	-0.000146874126908298
7.93	1.80895486390922e-05	-0.000148555621921657
7.935	4.24502726908989e-06	-0.000150744224542917
7.94	-4.06843831477667e-05	-0.000153401477570081
7.945	-7.66937712273234e-05	-0.0001565302824529
7.95	-9.75347560894933e-05	-0.000160202469738452
7.955	-0.000108040786678575	-0.00016459714825959
7.96	-0.000130174765527649	-0.000169738321532363
7.965	-0.000189242398158834	-0.000175420241776868
7.97	-0.000244736716310793	-0.000181586536351403
7.975	-0.000284569054574636	-0.000188169767542648
7.98	-0.000352148467630909	-0.000194848989523538
7.985	-0.000437377106616136	-0.000201299433210659
7.99	-0.000478641434798803	-0.000207525110865011
7.995	-0.000455522476538447	-0.000213849432369408
8	-0.000427957119925132	-0.000220515466873565
8.005	-0.000436076996457049	-0.000227562962095621
8.01	-0.000445900885325735	-0.000235087215301781
8.015	-0.000437804031865785	-0.000243228097348977
8.02	-0.000448893538506777	-0.00025201326716903
8.025	-0.000464224178995659	-0.000261574444504034
8.03	-0.000478599596221971	-0.00027195957032543
8.035	-0.000532342919173122	-0.000282919339544165
8.04	-0.000611184661613623	-0.000294185684774043
8.045	-0.000673679235604452	-0.00030562185033588
8.05	-0.000708051116898588	-0.000317249960804179
8.055	-0.000722530881882275	-0.000329211183879392
8.06	-0.000742264231846099	-0.000341529488861811
8.065	-0.000791229910231152	-0.00035401391778392
8.07	-0.000847381943845	-0.000366466651269272
8.075	-0.000888804769915384	-0.00037875472887903
8.08	-0.000911244567571244	-0.000390842719768311
8.085	-0.00092903096787348	-0.000402639881852899
8.09	-0.000961795900220472	-0.000413940469450606
8.095	-0.000972598494815171	-0.000424702588865511
8.1	-0.000957484018106354	-0.000434907710770712
8.105	-0.000950686437640992	-0.000444515386190737
8.11	-0.00091562671291586	-0.000453725751532327
8.115	-0.000860449279465543	-0.000462723947946146
8.12	-0.000818623855889439	-0.000471612441928102
8.125	-0.000782712757842564	-0.000480543388555318
8.13	-0.000722643677582612	-0.00048988992942274
8.135	-0.000638025194634646	-0.000500155369371318
8.14	-0.000598762913816248	-0.000511524934074302
8.145	-0.000633124004256375	-0.000523837655974956
8.15	-0.000694944155108681	-0.0005368019842548
8.155	-0.000763510718483754	-0.000550102292512089
8.16	-0.000831500959029569	-0.000563518595086334
8.165	-0.000886107186895255	-0.000576926916483394
8.17	-0.000934681926981425	-0.00059017566343664
8.175	-0.000968721608446095	-0.000603254957586951
8.18	-0.000962285873004383	-0.000616369964874323
8.185	-0.000967581026605958	-0.000629438362083896
8.19	-0.00103366805931336	-0.000642022263023081
8.195	-0.00108059043972131	-0.000653940655468115
8.2	-0.00105758249466946	-0.00066531209097494
8.205	-0.0010186403375867	-0.000676312823128706
8.21	-0.000982655253703789	-0.000687113065928368
8.215	-0.000956269787693795	-0.00069774348515168
8.22	-0.000929213083271694	-0.000708273128087143
8.225	-0.000900024750509609	-0.000718736801986273
8.23	-0.000907130658746028	-0.000728907663788851
8.235	-0.000925055425333923	-0.000738631581887212
8.24	-0.000899255010890389	-0.000748071102170586
8.245	-0.000841510330658515	-0.000757485455235981
8.25	-0.000812087142350958	-0.000766925897760647
8.255	-0.000806279257407877	-0.00077639885545201
8.26	-0.000786210524804842	-0.000785992972414228
8.265	-0.000769802528459197	-0.000795707955137741
8.27	-0.000780587723684204	-0.000805465647873546
8.275	-0.000772825167944614	-0.000815423939575602
8.28	-0.000734097392041575	-0.00082584826930323
8.285	-0.000731702518048097	-0.000836672432259608
8.29	-0.000796947299111361	-0.000847457364356116
8.295	-0.000880040692454537	-0.000857711342179433
8.3	-0.000935760519723578	-0.00086707885360767
8.305	-0.00097005633955115	-0.000875310878333012
8.31	-0.000961635272122086	-0.000882483008337021
8.315	-0.000893670008380028	-0.000888925651206704
8.32	-0.000818962203755679	-0.000894896950944857
8.325	-0.000745071494890853	-0.000900736955351102
8.33	-0.000656797355303806	-0.000906827673411619
8.335	-0.000597985241007216	-0.000913284297759885
8.34	-0.000583274483585303	-0.000920070882356675
8.345	-0.000586577484946073	-0.000927063218522944
8.35	-0.000616433970838619	-0.000933918601255321
8.355	-0.000665274849661583	-0.00094030147854865
8.36	-0.000670663845398559	-0.000946234704330841
8.365	-0.000650368058321057	-0.000951716978453184
8.37	-0.000668102434337484	-0.000956513270203681
8.375	-0.000679415798534716	-0.000960528148523665
8.38	-0.000647510930945461	-0.000963823200812336
8.385	-0.000608645094825871	-0.000966446174211326
8.39	-0.000580012074822831	-0.000968405200598271
8.395	-0.000545958314133675	-0.000969726786105609
8.4	-0.000490167313031652	-0.000970583995895201
8.405	-0.000398469260086295	-0.000971419388951458
8.41	-0.000302777511727758	-0.000972576617863826
8.415	-0.000278337049317371	-0.000973905789543141
8.42	-0.000299929904926473	-0.000975177786122671
8.425	-0.000288025207814772	-0.000976422508185571
8.43	-0.000252203067969343	-0.000977796181497027
8.435	-0.000219462864122751	-0.000979512234906392
8.44	-0.000208392470116936	-0.00098161839628459
8.445	-0.000225169287217536	-0.000984033944761928
8.45	-0.000227686311766573	-0.000986870748426426
8.455	-0.000210408186034082	-0.000990337188345295
8.46	-0.000211088306993897	-0.000994527058238914
8.465	-0.000242082970508764	-0.000999377229368936
8.47	-0.000295546350456831	-0.0010046815493027
8.475	-0.000351432254619318	-0.00101027719774101
8.48	-0.000394795001263969	-0.00101609239715865
8.485	-0.000427084666305035	-0.00102212685134733
8.49	-0.000448416230251565	-0.00102842610339757
8.495	-0.000475178508980707	-0.00103496190208433
8.5	-0.000502295353444915	-0.00104172382346651
8.505	-0.000531734965661043	-0.00104862338996532
8.51	-0.000576039345367048	-0.00105547122054988
8.515	-0.000606566954173917	-0.0010622498808284
8.52	-0.000589229185146323	-0.00106924318183412
8.525	-0.000549157835702302	-0.00107678060443185
8.53	-0.000536453467299148	-0.00108502962887863
8.535	-0.000537231168657293	-0.00109413486786793
8.54	-0.000553527752108199	-0.00110408876402117
8.545	-0.000598649527341269	-0.00111475063482966
8.55	-0.000666137429572738	-0.00112586683864103
8.555	-0.000744936357388346	-0.00113715442881193
8.56	-0.000808949584327143	-0.001148439378023
8.565	-0.000866018417168484	-0.00115952182290987
8.57	-0.000908232762564465	-0.00117033941471421
8.575	-0.000923774022317984	-0.00118088119633423
8.58	-0.000964409400327115	-0.00119084286624023
8.585	-0.00101442197985289	-0.00119997320703095
8.59	-0.00100476881765596	-0.00120832678674369
8.595	-0.000967333716786749	-0.00121598228846912
8.6	-0.000939670690366689	-0.00122299349327056
8.605	-0.00090778718989284	-0.00122937674541665
8.61	-0.000891112215675589	-0.00123491350477844
8.615	-0.00088377732743867	-0.00123940668595785
8.62	-0.000847582309202071	-0.00124287671578603
8.625	-0.000790627794974214	-0.00124534078324284
8.63	-0.000755457598766961	-0.00124656688557046
8.635	-0.00075130604745912	-0.00124615287220039
8.64	-0.000720880232438259	-0.00124399378791456
8.645	-0.000611410359238528	-0.00124051248800662
8.65	-0.000440604038532383	-0.0012363773229812
8.655	-0.000283680145176745	-0.00123200750927863
8.66	-0.000191889770690721	-0.0012274470744157
8.665	-0.000142060702153791	-0.00122260668597054
8.67	-0.000102244676918225	-0.00121736980076621
8.675	-7.2625536397679e-05	-0.00121159185026431
8.68	-4.4158187846321e-05	-0.00120522751825635
8.685	1.49958980729395e-05	-0.00119852006468767
8.69	0.000111157464071137	-0.00119190588762621
8.695	0.000186063546895006	-0.00118560199481064
8.7	0.000206577119250381	-0.00117958739092327
8.705	0.000204183672978213	-0.00117374295089837
8.71	0.000189355762152912	-0.00116790886846532
8.715	0.000186251793087715	-0.00116207215684351
8.72	0.000173334723924198	-0.00115608352751503
8.725	0.000145161533372568	-0.0011497934308236
8.73	0.000154047335876769	-0.00114328985494969
8.735	0.000168702798423635	-0.00113654389620704
8.74	0.000160173859973766	-0.00112945895930717
8.745	0.000159140828943296	-0.00112196100944957
8.75	0.000135657356154512	-0.00111367952112167
8.755	0.000103883486980731	-0.00110432799820346
8.76	0.00014458142277104	-0.00109411057257902
8.765	0.000225313647325235	-0.00108331475043774
8.77	0.000301989554713736	-0.00107226390771541
8.775	0.000406534556828608	-0.00106156103357431
8.78	0.000528461916897442	-0.00105176443523158
8.785	0.000578599155564515	-0.00104297263433931
8.79	0.000556121792496251	-0.00103503814735663
8.795	0.000529987070049606	-0.00102786037191463
8.8	0.000522610507167857	-0.00102152318759583
8.805	0.00051563592076097	-0.00101618073321173
8.81	0.000492886191528468	-0.00101195455593326
8.815	0.000466647001722904	-0.00100899338014172
8.82	0.000420972467858374	-0.00100728660507497
8.825	0.000350471459632377	-0.00100675108070311
8.83	0.000269882722247016	-0.00100731720109007
8.835	0.000195057863465906	-0.00100898723231513
8.84	0.000118329931576597	-0.00101168750082806
8.845	6.03655142424587e-06	-0.00101503301295481
8.85	-0.000130373344072283	-0.00101857389804054
8.855	-0.000227937548246888	-0.00102219770154884
8.86	-0.000260367484804767	-0.00102606602837835
8.865	-0.000291507874454367	-0.00103019105517168
8.87	-0.000334210527702213	-0.00103459938648565
8.875	-0.000351649144535378	-0.00103942985857405
8.88	-0.000376954152278561	-0.00104459011000184
8.885	-0.000434483814581708	-0.00104988846720784
8.89	-0.00045521172160136	-0.00105550479661121
8.895	-0.000434444500332895	-0.00106168987972174
8.9	-0.000453035752280261	-0.00106837036699792
8.905	-0.000510520432941516	-0.00107535500673151
8.91	-0.000562229444828473	-0.00108245669234848
8.915	-0.000606233477976095	-0.00108948548926543
8.92	-0.000647486222182043	-0.00109631659022531
8.925	-0.000670747060304745	-0.0011029269494019
8.93	-0.000682050859741471	-0.00110928453168633
8.935	-0.000687975038350294	-0.00111541447033241
8.94	-0.000665750609030099	-0.00112152554933455
8.945	-0.000633651529378864	-0.00112778813958576
8.95	-0.000624778902610883	-0.00113423117122682
8.955	-0.000624487830597083	-0.00114088925438322
8.96	-0.000620234081049676	-0.0011477705377906
8.965	-0.0006323667642107	-0.00115479624251404
8.97	-0.000639798488691819	-0.00116202698592787
8.975	-0.00062966402309713	-0.00116956294897261
8.98	-0.000645791088412279	-0.00117729380988147
8.985	-0.000674421868680064	-0.00118516547498004
8.99	-0.000677874326320039	-0.00119327681021449
8.995	-0.000670173923735255	-0.00120174914009269
9	-0.000679078577479947	-0.0012105942577708
9.005	-0.000715258674020962	-0.00121967099096485
9.01	-0.000748919760354503	-0.0012289087731994
9.015	-0.000764779799078053	-0.00123832007560532
9.02	-0.000783025062509286	-0.00124785922501642
9.025	-0.000817500677859757	-0.00125739349158805
9.03	-0.00084974460350891	-0.00126680698761838
9.035	-0.000877947943638518	-0.00127593095312767
9.04	-0.000906774378892953	-0.0012846398427918
9.045	-0.000893155400453171	-0.00129312002178283
9.05	-0.000851923112873548	-0.0013015969604412
9.055	-0.000835603676557039	-0.00131010273773658
9.06	-0.000841711630094199	-0.00131857946234938
9.065	-0.000854990924613628	-0.00132685022414401
9.07	-0.000892388198320771	-0.00133453859884822
9.075	-0.000938482456668063	-0.00134127193411026
9.08	-0.000960629001646257	-0.0013467861874761
9.085	-0.000964678405433327	-0.00135083375861719
9.09	-0.000950324633061781	-0.00135329919805357
9.095	-0.000891169538064874	-0.00135428161059894
9.1	-0.000812745000618153	-0.00135387585563017
9.105	-0.000726555132273769	-0.00135222082956048
9.11	-0.000634691428562391	-0.0013493980657382
9.115	-0.000566780479837775	-0.00134524033380455
9.12	-0.000489975271777962	-0.00133983616160105
9.125	-0.000364068747709897	-0.00133359416043328
9.13	-0.000221602722368453	-0.00132688249596145
9.135	-0.000103679207359714	-0.00131996045719466
9.14	-8.9311014936155e-06	-0.00131304632799272
9.145	7.23622619613743e-05	-0.00130630571653349
9.15	0.000132101212272962	-0.00129985378403288
9.155	0.000185001938152422	-0.00129390369153185
9.16	0.000230940564141693	-0.00128864664461454
9.165	0.000245564372110964	-0.00128414687142907
9.17	0.000230456928538799	-0.0012803303689578
9.175	0.000186232563083207	-0.00127701042943254
9.18	0.000158846726878648	-0.00127423834066742
9.185	0.000145290314855478	-0.00127207234008557
9.19	0.000109925012995353	-0.00127048610035774
9.195	8.78418978418067e-05	-0.00126964887203116
9.2	6.50635332782771e-05	-0.00126959063334438
9.205	2.8915481565677e-05	-0.00127037164487067
9.21	1.02520493554641e-05	-0.00127221756519915
9.215	-2.94888925178649e-05	-0.00127506283038642
9.22	-0.000101832366109545	-0.00127877007027651
9.225	-0.000167323936089985	-0.00128331887906769
9.23	-0.000231589862831516	-0.00128860095200143
9.235	-0.00030081408701259	-0.00129453322311512
9.24	-0.000365671597277306	-0.00130106014217418
9.245	-0.000435382769283937	-0.00130802063109251
9.25	-0.000513970604666338	-0.00131519713439974
9.255	-0.000590842748782447	-0.00132236098178223
9.26	-0.000668062297068918	-0.00132918551598354
9.265	-0.000752295230193302	-0.0013352538786481
9.27	-0.000812347414006523	-0.0013403074512338
9.275	-0.000817416737072763	-0.00134432268642603
9.28	-0.000790765905471166	-0.00134739450073455
9.285	-0.000748714991521964	-0.00134964559315281
9.29	-0.000722331706625737	-0.00135093333812791
9.295	-0.000723258172187492	-0.00135091115369614
9.3	-0.000713082491744378	-0.00134936060237528
9.305	-0.000662903837347612	-0.00134627113829768
9.31	-0.000586516550659397	-0.00134167705175481
9.315	-0.000502010542937916	-0.00133565004749471
9.32	-0.000392021256435264	-0.00132845630106261
9.325	-0.000278031797991634	-0.00132021674524523
9.33	-0.000185155884779248	-0.00131095694535144
9.335	-8.02771225072804e-05	-0.00130094065421678
9.34	3.73267461370939e-05	-0.00129041040601604
9.345	0.000118700664819999	-0.0012793198617386
9.35	0.000171405792009569	-0.00126764936611139
9.355	0.000260367243836625	-0.00125574403538459
9.36	0.000366658185220294	-0.00124389010803737
9.365	0.000411062347134087	-0.00123201235412813
9.37	0.000432497418640307	-0.00122013581427983
9.375	0.000483789271110409	-0.00120846832493809
9.38	0.000540522275858803	-0.00119723650070663
9.385	0.000557567774238111	-0.00118644222206516
9.39	0.000523460110716675	-0.00117583948801771
9.395	0.000494661458587969	-0.00116529816125416
9.4	0.000486067655615319	-0.00115478417509432
9.405	0.000477510448199905	-0.00114428609636986
9.41	0.00046567646722179	-0.00113379105914308
9.415	0.00045447770342788	-0.00112324982142591
9.42	0.000447406407849619	-0.00111266923641611
9.425	0.000466539922625615	-0.00110225105771956
9.43	0.000493020808156946	-0.00109217186138123
9.435	0.000503516632921931	-0.00108256230234441
9.44	0.000516780730809582	-0.00107358221808696
9.445	0.000507867305403452	-0.00106519692107419
9.45	0.000480101279992205	-0.00105739282117825
9.455	0.000471809310611238	-0.00105030465170478
9.46	0.000449766406803496	-0.00104387556800917
9.465	0.000404975948004781	-0.0010380576129489
9.47	0.000380474392030138	-0.00103298373891223
9.475	0.000357328049708945	-0.00102870673598768
9.48	0.0003305907808817	-0.0010253630414066
9.485	0.000293872013637666	-0.00102295375963906
9.49	0.000211073947263645	-0.00102113416883609
9.495	0.00012139313193529	-0.00101972153627507
9.5	7.93206093590063e-05	-0.00101883879575705
9.505	6.26477952492774e-05	-0.0010186516309944
9.51	3.54511735018441e-05	-0.00101927330013541
9.515	4.90960143412616e-06	-0.00102084717129408
9.52	-1.59357120411217e-05	-0.00102357152689362
9.525	-4.2024325850915e-05	-0.00102757466202711
9.53	-9.37277844809957e-05	-0.00103286527193046
9.535	-0.000159026172215626	-0.00103943808113697
9.54	-0.000248317392202288	-0.00104705473808921
9.545	-0.000365440303348617	-0.00105537290148984
9.55	-0.000462039627535027	-0.00106432099868838
9.555	-0.000524165543493432	-0.00107394083544934
9.56	-0.000597318701298509	-0.00108404326587998
9.565	-0.000719753918775614	-0.00109408872169982
9.57	-0.000842821773555146	-0.00110365363332761
9.575	-0.000895616441187323	-0.00111268576233175
9.58	-0.000902916797163967	-0.0011212859689865
9.585	-0.000891815903803714	-0.00112965213766981
9.59	-0.000878307786569392	-0.00113789559661286
9.595	-0.000863938695968823	-0.00114611048458234
9.6	-0.000835021725500753	-0.00115447464190082
9.605	-0.000809893276170981	-0.00116309585435962
9.61	-0.000806391127488289	-0.00117196547465185
9.615	-0.000817128648615535	-0.00118102642898179
9.62	-0.00082210069784825	-0.00119027550628896
9.625	-0.000827708671881673	-0.00119968852286259
9.63	-0.000851766664023905	-0.0012091152107223
9.635	-0.000891673509838344	-0.00121834994734494
9.64	-0.000918811292110476	-0.00122724853174132
9.645	-0.000949441233012686	-0.00123556496616252
9.65	-0.000980733221514775	-0.00124309885713483
9.655	-0.000977057207953457	-0.00124984234208046
9.66	-0.000937542223254416	-0.00125596264849919
9.665	-0.00088610064538717	-0.00126160921941311
9.67	-0.000868641491878669	-0.0012666368988578
9.675	-0.00086172219819735	-0.00127090822301456
9.68	-0.000832583292710732	-0.00127440866763375
9.685	-0.000785004443101498	-0.0012771742598229
9.69	-0.000755733208405552	-0.00127903962823305
9.695	-0.000751194260458598	-0.00127971325713202
9.7	-0.000735301909903493	-0.00127899097855238
9.705	-0.000694841681902132	-0.00127677980556545
9.71	-0.000617715777238366	-0.00127324588610072
9.715	-0.000505562545874863	-0.00126874323803477
9.72	-0.00036775998706443	-0.00126376762665296
9.725	-0.000231749028465921	-0.00125874691184947
9.73	-0.000131495426507053	-0.00125389965782503
9.735	-6.61777006416217e-05	-0.0012493272683997
9.74	-3.02171680962842e-05	-0.00124497165032306
9.745	-3.25868984698895e-05	-0.00124058407556836
9.75	-5.37049959545261e-05	-0.00123590513465964
9.755	-5.98396080953898e-05	-0.00123083407996162
9.76	-3.59028066604902e-05	-0.00122546521934138
9.765	-9.32857032817387e-06	-0.00121985093394617
9.77	2.58165612145647e-07	-0.00121399780468749
9.775	4.25841386362505e-05	-0.00120821926527199
9.78	0.000100952010738698	-0.00120273178378356
9.785	7.60039050107217e-05	-0.0011971326501438
9.79	-8.63277697682144e-06	-0.00119080347729743
9.795	-5.72513725151347e-05	-0.00118339986955379
9.8	-4.24530021920724e-05	-0.00117486579857835
9.805	-1.65219511077524e-05	-0.0011651615487951
9.81	-1.11347018492669e-05	-0.00115406438279026
9.815	7.30956262432468e-06	-0.00114140529992612
9.82	7.56710826448433e-05	-0.00112732698412464
9.825	0.000197957227257445	-0.00111228821857977
9.83	0.00035277087054252	-0.00109690311059358
9.835	0.00049523412197566	-0.00108162569779052
9.84	0.000594022103866601	-0.00106668177249395
9.845	0.000664898495858541	-0.00105226363666799
9.85	0.000727472337321685	-0.00103856211666283
9.855	0.000751441220315766	-0.00102554878918088
9.86	0.000717837708804708	-0.00101290763993493
9.865	0.00064756943385729	-0.00100015253285231
9.87	0.000595512770253874	-0.000987066690352097
9.875	0.000604979008348689	-0.000973813152987615
9.88	0.000630296967023359	-0.000960603477565599
9.885	0.000650325720995727	-0.000947627047898364
9.89	0.000646990236681486	-0.000934865667686819
9.895	0.000637913965517616	-0.000922318293855466
9.9	0.000628522940099793	-0.000909895852597988
9.905	0.00058638468770877	-0.000897336188301396
9.91	0.000578543746393607	-0.000884786301140044
9.915	0.000632584431100435	-0.000872677993585751
9.92	0.000673826620216102	-0.000861240656140472
9.925	0.00065055566468082	-0.000850337868146085
9.93	0.000601430210407777	-0.000839765718658758
9.935	0.00059016829055206	-0.000829622463051604
9.94	0.000601045073730882	-0.000820106572916951
9.945	0.000598713312238877	-0.00081138155473766
9.95	0.000577268885941962	-0.000803488561140224
9.955	0.000527796607000829	-0.000796259958849373
9.96	0.000464729055563014	-0.000789522255706326
9.965	0.000409405412464109	-0.000783173368300621
9.97	0.000367715574598786	-0.000777217932204084
9.975	0.000361095342744471	-0.000771970643195649
9.98	0.000393646864348396	-0.000767972617369262
9.985	0.000414195381333617	-0.000765625288757396
9.99	0.000377914503210058	-0.000765003577672623
9.995	0.00029706731873353	-0.000765927760549392
[truncated: 18,001 more rows]
