# Supplementary material for: Modified control method of a motion compensated gangway
Source: PLoS One. 2026 Jul 10;21(7):e0351153. doi: 10.1371/journal.pone.0351153 (PMC13353997; doi:10.1371/journal.pone.0351153)
Supplement: S1 Dataset — (ZIP) [file pone.0351153.s001.zip › Fig10_Original_data.txt]

0	0.0999999999999996	0.0999999999999996
0.005	0.0999476614201402	0.0999869886048499
0.01	0.0996426532710029	0.0999249575394154
0.015	0.0989696149115424	0.099790453320761
0.02	0.0979721696690588	0.0995929676252132
0.025	0.0968201225483325	0.0993729245308996
0.03	0.0957571783775233	0.0991839711824172
0.035	0.0949806572146921	0.0990703319840733
0.04	0.0945077433223664	0.0990482300829285
0.045	0.0941551303831192	0.0990987716627556
0.05	0.0936595189677183	0.0991749267781312
0.055	0.0928595015595945	0.099219505101221
0.06	0.0917809695813885	0.0991867347560138
0.065	0.0905915687792103	0.0990588669018795
0.07	0.0894859850325069	0.0988513568102229
0.075	0.0885847666564565	0.0986048688943884
0.08	0.0878935605492774	0.098367649384417
0.085	0.0873029273404233	0.0981753717599076
0.09	0.0866384011001511	0.0980366343804224
0.095	0.0857556000787536	0.0979299251376142
0.1	0.0846340557019669	0.0978126917586302
0.105	0.0833978768544172	0.0976383748361114
0.11	0.0822308459248955	0.0973750131569187
0.115	0.0812528407270587	0.0970182221496403
0.12	0.080448964122704	0.0965930136038118
0.125	0.0797037862828258	0.0961439256927692
0.13	0.0788832017722605	0.0957177057367424
0.135	0.0779014333801857	0.0953456028807373
0.14	0.0767554701763391	0.0950322789392803
0.145	0.0755218535885831	0.0947554666180146
0.15	0.074327083364123	0.0944766202481118
0.155	0.0732760150360638	0.0941580647864688
0.16	0.072378952999661	0.0937795868725244
0.165	0.0715407489264788	0.0933476508272832
0.17	0.0706287735955495	0.0928936322907967
0.175	0.0695674104163437	0.0924618502481476
0.18	0.0683769692616067	0.0920922772990229
0.185	0.0671443422559914	0.0918051589254256
0.19	0.0659617787082993	0.0915931433570618
0.195	0.0648833879195898	0.0914244158446458
0.2	0.0639086299460105	0.091256284664901
0.205	0.0629800850728266	0.0910528313795602
0.21	0.0620077735203557	0.0907988938750206
0.215	0.060919946186428	0.0905050664763936
0.22	0.0597174575251795	0.0902025515319869
0.225	0.0584776539194696	0.0899302291405286
0.23	0.0572966702726356	0.0897185940143936
0.235	0.0562209475237969	0.0895767663854032
0.24	0.0552229213716693	0.0894880267377447
0.245	0.054237710332119	0.0894162106831597
0.25	0.0532068438616999	0.0893200179119544
0.255	0.0521009314602496	0.0891692818344394
0.26	0.0509260889244416	0.088956612859648
0.265	0.0497224201988224	0.0886994956454714
0.27	0.0485535507290447	0.0884328837204693
0.275	0.0474677227830238	0.0881951549458844
0.28	0.0464583528656641	0.088011882482907
0.285	0.0454643097517007	0.0878847449616247
0.29	0.0444190365910124	0.0877906240710455
0.295	0.0433017800921123	0.0876911031302532
0.3	0.0421422711891246	0.0875484627113661
0.305	0.0409887564624851	0.0873409653825732
0.31	0.0398740962852902	0.0870710000824797
0.315	0.0388102857189514	0.0867633723348504
0.32	0.0377912901142006	0.086454854710948
0.325	0.0367896958794196	0.0861789108254296
0.33	0.0357640124805023	0.0859525614654943
0.335	0.0346835033237518	0.0857711217668511
0.34	0.033558518748765	0.0856108722679618
0.345	0.0324353089616025	0.085438069121941
0.35	0.0313591091150895	0.0852229347888294
0.355	0.0303404547662076	0.0849523372858263
0.36	0.0293532314264722	0.0846352620851736
0.365	0.0283631042199177	0.0842988502416384
0.37	0.0273492493334233	0.0839770631967989
0.375	0.0263082758658078	0.0836975733674361
0.38	0.0252490881865901	0.0834704904216244
0.385	0.0241908736822749	0.0832832654487667
0.39	0.0231628793064926	0.0831059623090269
0.395	0.0221859205764474	0.0829044659313825
0.4	0.0212501313253979	0.0826538069114067
0.405	0.0203169638417444	0.0823483000735763
0.41	0.0193519256888077	0.0820044258588579
0.415	0.0183532435635589	0.0816537101096717
0.42	0.0173471872930939	0.0813299435856427
0.425	0.0163627978011434	0.0810560792481283
0.43	0.0154117977229751	0.0808360910984094
0.435	0.0144911996997523	0.0806535247810132
0.44	0.013591930873047	0.0804777652632618
0.445	0.0127003715219098	0.0802770456161239
0.45	0.0117990584220351	0.0800301748537704
0.455	0.010875854794719	0.0797335208050285
0.46	0.0099426196596184	0.0794032698865186
0.465	0.0090304581813978	0.0790702385684874
0.47	0.00816123994310303	0.0787677751357245
0.475	0.00732670402947377	0.0785178447412909
0.48	0.00649861434525878	0.0783218585832284
0.485	0.00565997282042741	0.0781604986120614
0.49	0.00481473643489938	0.0780021043656527
0.495	0.00397414281047936	0.0778154009645551
0.5	0.00314299740823287	0.0775817965215637
0.505	0.00232416473089803	0.0773017825758613
0.51	0.00152892207666877	0.0769942477263807
0.515	0.000766591203273492	0.0766886365116539
0.52	2.77558942665124e-05	0.0764116643339099
0.525	-0.000712867082760305	0.0761771367445787
0.53	-0.00146949660748064	0.0759816165966098
0.535	-0.00223121505388058	0.0758061828471313
0.54	-0.00297640210254713	0.0756245936907751
0.545	-0.00369471273505706	0.075414254743901
0.55	-0.00439378306866534	0.0751641736916504
0.555	-0.00508048619832646	0.0748783447761472
0.56	-0.00575206787061333	0.0745747450354637
0.565	-0.00640773249301319	0.0742782705713854
0.57	-0.00705838604548337	0.0740107218165811
0.575	-0.00771676294707468	0.0737826134360189
0.58	-0.00837648053720841	0.0735890242359707
0.585	-0.00901655389607026	0.0734104582783495
0.59	-0.00962406701370799	0.0732195043673975
0.595	-0.0102063176988461	0.0729926978935849
0.6	-0.0107784053118047	0.0727225845618307
0.605	-0.0113482696087051	0.072420249757819
0.61	-0.0119162100308889	0.072109115012994
0.615	-0.0124805158225163	0.0718149432352257
0.62	-0.0130392028996651	0.0715550502824058
0.625	-0.0135833720949776	0.0713323649756745
0.63	-0.0141004133258216	0.0711356523138988
0.635	-0.0145879677497396	0.0709436335272571
0.64	-0.0150601726176918	0.070733624957608
0.645	-0.0155359376664483	0.0704916998677483
0.65	-0.0160201959894923	0.0702173261553911
0.655	-0.0165006677444506	0.0699227058096819
0.66	-0.0169602458465308	0.0696291103290614
0.665	-0.0173922625810077	0.0693587583056878
0.67	-0.0178041012392693	0.0691249681560571
0.675	-0.0182039787958637	0.0689265151036063
0.68	-0.0185937982255862	0.0687480737717756
0.685	-0.0189735300944633	0.0685673220520737
0.69	-0.0193467539951868	0.0683646546274623
0.695	-0.0197180809456592	0.0681309846914209
0.7	-0.0200825335533406	0.0678701756846216
0.705	-0.0204267886526379	0.0675955655564575
0.71	-0.0207414551398992	0.0673247756479141
0.715	-0.0210315974126214	0.0670732535900846
0.72	-0.0213139210993978	0.0668477324538417
0.725	-0.0215997277638271	0.0666435080658303
0.73	-0.0218859397603488	0.0664466991893944
0.735	-0.0221619383702372	0.0662405357590261
0.74	-0.0224213251496286	0.0660125287689519
0.745	-0.0226652792555742	0.0657601850407632
0.75	-0.0228950068297777	0.0654917263880108
0.755	-0.0231095545281184	0.0652210201581287
0.76	-0.0233094451101161	0.0649620689104431
0.765	-0.0234999851276561	0.064724153810916
0.77	-0.0236888491986011	0.0645070280487197
0.775	-0.023875566813329	0.0643011775795053
0.78	-0.0240494635039408	0.0640930056257485
0.785	-0.0242010910161685	0.0638702055614173
0.79	-0.0243325497116205	0.063627312040353
0.795	-0.0244555451479052	0.0633681055531916
0.8	-0.0245780680713841	0.0631026310118195
0.805	-0.0246968463099408	0.0628427085571834
0.81	-0.0248026060214395	0.0625980188547937
0.815	-0.0248906136723015	0.062373951518814
0.82	-0.0249650108206918	0.0621706840806882
0.825	-0.0250319924091054	0.06198346512332
0.83	-0.0250927234661207	0.0618040185356916
0.835	-0.0251442734363163	0.0616218763893794
0.84	-0.0251837961668118	0.0614275272079601
0.845	-0.0252100997577216	0.0612167212588259
0.85	-0.0252231469755664	0.0609905777510793
0.855	-0.0252218955579817	0.0607547084081315
0.86	-0.0252050090986655	0.0605185509839368
0.865	-0.025175783590818	0.0602916169635668
0.87	-0.0251420476887727	0.0600793973088933
0.875	-0.0251078152717241	0.0598808465480731
0.88	-0.0250647991237258	0.059690777780097
0.885	-0.0249998081112661	0.0595040341089943
0.89	-0.024911024954803	0.0593171776713053
0.895	-0.0248124612030232	0.059127887014526
0.9	-0.0247165734467147	0.0589342123604606
0.905	-0.0246169127510125	0.0587353181789405
0.91	-0.024496965256068	0.0585317915377148
0.915	-0.0243513960005268	0.0583246863600841
0.92	-0.0241921321561733	0.0581156358888908
0.925	-0.0240309494383348	0.0579084516467088
0.93	-0.0238680670758438	0.0577084676937414
0.935	-0.0236980212921267	0.0575199920630176
0.94	-0.0235194215404375	0.0573443723727438
0.945	-0.0233354130678176	0.0571784802767104
0.95	-0.0231411022964343	0.0570159003817743
0.955	-0.022925057875347	0.0568494816079346
0.96	-0.022685459581913	0.0566722351143474
0.965	-0.0224359078207517	0.0564806121947639
0.97	-0.0221921520380501	0.0562774413170031
0.975	-0.0219551672048475	0.0560709633233483
0.98	-0.0217120121647945	0.0558716411666218
0.985	-0.0214519105942861	0.0556861453690338
0.99	-0.0211757350526973	0.0555142311378143
0.995	-0.0208880166215346	0.0553509517035593
1	-0.0205911217875263	0.0551895618146512
1.005	-0.0202885339156058	0.055023770923003
1.01	-0.0199875400354621	0.0548490990511405
1.015	-0.0196929659155733	0.0546643820083297
1.02	-0.0193964079479985	0.0544714935073323
1.025	-0.0190806068249323	0.0542741490462051
1.03	-0.0187369621705935	0.0540771314840134
1.035	-0.018377026943698	0.0538854720975221
1.04	-0.018024201454871	0.0537030667328091
1.045	-0.0176907533787842	0.0535301139659685
1.05	-0.0173660552076562	0.0533631516308217
1.055	-0.0170285476662286	0.053197337143092
1.06	-0.0166675452098204	0.0530279762133494
1.065	-0.016290540291962	0.0528518250306025
1.07	-0.0159085137436961	0.0526691569680224
1.075	-0.0155267450125374	0.0524833537572214
1.08	-0.0151481538467886	0.0522973207327864
1.085	-0.0147752320011536	0.0521111515313848
1.09	-0.014403418024437	0.0519244227852562
1.095	-0.0140209096827766	0.0517368542343739
1.1	-0.0136203546832672	0.0515462105267002
1.105	-0.013206655312608	0.0513499776609505
1.11	-0.0127938278341588	0.0511487536256103
1.115	-0.0123944622198335	0.0509462303121779
1.12	-0.0120090327336966	0.0507470553564513
1.125	-0.0116245918619384	0.0505562323736717
1.13	-0.0112268701458769	0.0503777026699508
1.135	-0.0108132600635136	0.0502119925176752
1.14	-0.0103928013489938	0.0500548558572858
1.145	-0.0099737573560521	0.0498986029220649
1.15	-0.00955670192224112	0.0497363406944631
1.155	-0.00914014830487808	0.0495640153262737
1.16	-0.00872599626599513	0.0493803330258604
1.165	-0.00831422143269833	0.0491878838824604
1.17	-0.007897318401902	0.0489928602774627
1.175	-0.00746767953769201	0.0488025871774349
1.18	-0.00702832947405163	0.0486231624524951
1.185	-0.00659306261212222	0.0484586369510769
1.19	-0.00617502607585596	0.0483087418041199
1.195	-0.00577172796221603	0.048168344988575
1.2	-0.00536565125464428	0.0480302918430464
1.205	-0.00494253838692238	0.0478870094474644
1.21	-0.00450482244337636	0.0477322563661264
1.215	-0.00406438905936568	0.0475653296850371
1.22	-0.00362982275530932	0.0473929850404176
1.225	-0.0032042542009405	0.0472266146119829
1.23	-0.00278922005235049	0.0470759033764905
1.235	-0.00238363286268406	0.0469437900820839
1.24	-0.00197629450439063	0.046826837280193
1.245	-0.00155209655155719	0.0467186455485642
1.25	-0.00110950711723046	0.0466129482666657
1.255	-0.000667732084054684	0.046504378405511
1.26	-0.000250303424963683	0.0463877854950798
1.265	0.000144193630456257	0.0462596786305625
1.27	0.000541741689651154	0.0461211221294766
1.275	0.00096218513463775	0.0459774424008126
1.28	0.00139774465391618	0.0458358885072414
1.285	0.00182516501172447	0.0457026690987199
1.29	0.00223392246727538	0.0455798930003271
1.295	0.00263180214819059	0.0454647714764702
1.3	0.00302849207522637	0.0453509764064295
1.305	0.00342322786957183	0.0452316830409236
1.31	0.00381327975549972	0.0451032979510115
1.315	0.00420378222172246	0.0449660618628069
1.32	0.00460106597899479	0.0448232111038749
1.325	0.0050012261279857	0.0446811607689384
1.33	0.0053890132857104	0.0445478811649345
1.335	0.0057533860706771	0.0444275160799581
1.34	0.00610450572483057	0.044317809292437
1.345	0.00646593437800203	0.0442144484673319
1.35	0.00684600534348778	0.044113688449424
1.355	0.0072259266762984	0.0440109894804017
1.36	0.00758579090828881	0.0439018189012934
1.365	0.00792965993036798	0.0437847722172764
1.37	0.00827402157236623	0.0436627199088901
1.375	0.00862405103327291	0.0435427366222108
1.38	0.00896731738249112	0.0434325891688676
1.385	0.00929569512796569	0.0433350891787292
1.39	0.00962121277089434	0.043247597138687
1.395	0.0099581470482093	0.0431638173433635
1.4	0.0102996157095783	0.0430748635963685
1.405	0.0106242067912907	0.0429732654999038
1.41	0.0109272104184805	0.0428569223136099
1.415	0.0112249067287786	0.0427298086878718
1.42	0.0115305309805844	0.0426003673386646
1.425	0.0118362192769794	0.0424761057049672
1.43	0.0121281079596498	0.0423597290926123
1.435	0.0124117822358896	0.04225111136902
1.44	0.012701104665533	0.0421501270175328
1.445	0.0129916644447023	0.0420572847977132
1.45	0.0132595364007075	0.0419718421387083
1.455	0.0134957992233895	0.0418894540633694
1.46	0.0137264040447835	0.0418045074005002
1.465	0.0139820997260802	0.0417140589381368
1.47	0.014259719653368	0.0416180787264189
1.475	0.0145248884274061	0.0415183012279714
1.48	0.0147585775900234	0.0414173296019866
1.485	0.0149749379225694	0.0413178391607714
1.49	0.0151942860784438	0.0412224877918375
1.495	0.0154162705710919	0.0411338531040881
1.5	0.0156272887935787	0.0410538264520355
1.505	0.0158281189615561	0.0409825370214811
1.51	0.0160322647132318	0.0409182725445909
1.515	0.0162417549641729	0.040858021366784
1.52	0.016439024377541	0.0407985182275068
1.525	0.016611632042089	0.040738092554899
1.53	0.0167716071240669	0.0406764679292566
1.535	0.0169396492093306	0.0406130211441518
1.54	0.0171194609438192	0.0405452920290879
1.545	0.0172960509611801	0.0404700759921637
1.55	0.0174611070997681	0.0403876862115347
1.555	0.0176184764092051	0.040302924040776
1.56	0.0177685786241328	0.0402237055830952
1.565	0.0179008639119864	0.0401582037417096
1.57	0.0180089436402202	0.040110104996586
1.575	0.0181091056190592	0.0400763005299858
1.58	0.0182264825086644	0.0400475590488991
1.585	0.018365537757437	0.0400120714941954
1.59	0.0185026824246961	0.039960948818428
1.595	0.0186129667796777	0.039891917694594
1.6	0.0186953963000711	0.039810182043432
1.605	0.0187671163126257	0.0397271135842736
1.61	0.0188409204304394	0.0396559228187803
1.615	0.0189152538939403	0.0396070195292388
1.62	0.0189870197429265	0.0395829475696532
1.625	0.0190592728268877	0.0395757726863346
1.63	0.0191328433788351	0.0395697896767526
1.635	0.01919852708735	0.0395485160064633
1.64	0.0192443276955823	0.0395039977375786
1.645	0.0192703731486263	0.0394394668107356
1.65	0.0192902399157875	0.0393658656314129
1.655	0.019317707075051	0.0392965133383232
1.66	0.0193541180619281	0.0392416783282634
1.665	0.0193902511798036	0.0392064047401046
1.67	0.0194164945878681	0.0391897920806734
1.675	0.0194272483312634	0.0391842794936119
1.68	0.0194212074392448	0.0391772186356016
1.685	0.0194025888729508	0.0391562661736069
1.69	0.0193818089736553	0.0391152110444537
1.695	0.019370302742324	0.0390567102365829
1.7	0.0193715584768821	0.0389914565338909
1.705	0.0193762118360796	0.0389329065387374
1.71	0.0193685244984456	0.03889153937366
1.715	0.0193400291302375	0.0388719046305948
1.72	0.0192949225712953	0.0388713302193731
1.725	0.0192436007478278	0.0388797572161943
1.73	0.0191946022967935	0.0388833546772682
1.735	0.0191520948080655	0.0388712173366468
1.74	0.0191164657171532	0.0388398969519734
1.745	0.019083760942868	0.038794686435514
1.75	0.0190452319845251	0.0387472127810664
1.755	0.0189909537842663	0.0387103590480313
1.76	0.0189173396886044	0.0386930668569727
1.765	0.0188320655743182	0.0386964655978659
1.77	0.0187495539190667	0.0387126929242658
1.775	0.0186803701874787	0.0387290856354889
1.78	0.0186228551510972	0.0387339715519532
1.785	0.0185646288688339	0.0387214467234349
1.79	0.0184930308527926	0.03869560388598
1.795	0.0184025471697771	0.0386679132813477
1.8	0.0182954647967648	0.0386494078827067
1.805	0.0181805647339432	0.03864492445057
1.81	0.0180709699251409	0.03865125448488
1.815	0.0179778781807096	0.0386593124230243
1.82	0.0179015561876863	0.0386593690848365
1.825	0.0178273216898077	0.0386449456330835
1.83	0.017733900617193	0.0386154082351862
1.835	0.017609724103461	0.0385768049590682
1.84	0.0174618210819704	0.0385389159701885
1.845	0.0173100544051854	0.0385115660148836
1.85	0.0171722805919305	0.0385009557915383
1.855	0.0170528102650342	0.038507012713537
1.86	0.0169426512085433	0.038522009182925
1.865	0.0168292152997127	0.0385337095828895
1.87	0.0167036419796363	0.0385316356158718
1.875	0.0165611678899742	0.0385113340586276
1.88	0.0164009973811607	0.0384761722790614
1.885	0.0162293297881115	0.0384357645246789
1.89	0.016060163784303	0.038401530645034
1.895	0.0159069581067159	0.0383815223042978
1.9	0.0157713754887956	0.0383783732915903
1.905	0.0156396876769191	0.0383887154426326
1.91	0.0154922556708801	0.0384035311892585
1.915	0.0153203989095001	0.0384122155128548
1.92	0.0151321116507557	0.0384079886678483
1.925	0.0149419336689594	0.0383893094673198
1.93	0.0147592701230543	0.0383595012541633
1.935	0.0145869137551244	0.0383257948846278
1.94	0.0144243914841944	0.0382963326121359
1.945	0.0142667799292058	0.0382768954380373
1.95	0.0141028446414513	0.0382688743066222
1.955	0.0139198525653645	0.0382692163007361
1.96	0.0137143054935756	0.0382714668958215
1.965	0.0134978721424774	0.0382681267906433
1.97	0.0132893856908085	0.0382536345453799
1.975	0.0130996151231599	0.0382271872377693
1.98	0.0129231020662699	0.0381931500020292
1.985	0.0127448243464947	0.0381591394725271
1.99	0.0125534406476326	0.0381338281230335
1.995	0.0123463808725885	0.03812327031281
2	0.0121266147734742	0.0381271537451475
2.005	0.0119001933755607	0.0381384709536627
2.01	0.0116775222829268	0.0381466618548032
2.015	0.0114696795981581	0.0381421280273653
2.02	0.0112787301556976	0.0381202896313315
2.025	0.0110924314248573	0.0380830807403214
2.03	0.0108921397582353	0.0380377052754497
2.035	0.0106693134246312	0.0379945730461309
2.04	0.0104316845943071	0.0379640977793283
2.045	0.0101937476735765	0.0379525273149524
2.05	0.00996433229682303	0.0379593052177336
2.055	0.00974378794526221	0.0379776526138995
2.06	0.00952968957927158	0.0379970974271719
2.065	0.00931891124275808	0.038006882216048
2.07	0.00910542085457422	0.0379999420164072
2.075	0.00888117745280059	0.037975202546372
2.08	0.00864344654854321	0.0379380495719843
2.085	0.00840058860748538	0.0378987458584366
2.09	0.0081656907609613	0.0378683283244881
2.095	0.00794403032551205	0.0378544038305115
2.1	0.00772819612192599	0.0378579125987706
2.105	0.0075065637069951	0.0378719483417989
2.11	0.00727494769922288	0.0378844155595512
2.115	0.00703762306868683	0.0378831821745491
2.12	0.00679965432209517	0.0378615895019214
2.125	0.00656188326065532	0.037822212836943
2.13	0.00632368548799356	0.0377763875645067
2.135	0.00608662891055367	0.037738737492691
2.14	0.00585288274666684	0.0377201670945677
2.145	0.00562139918098836	0.0377236194251855
2.15	0.00538777752611441	0.0377431904204037
2.155	0.00514894815506661	0.0377668635605861
2.16	0.00490690631992496	0.0377815798281684
2.165	0.0046664771462126	0.0377776968481465
2.17	0.00443024888570687	0.0377524014234636
2.175	0.00419688394686357	0.0377115150823606
2.18	0.00396364694316365	0.0376673646040331
2.185	0.00372917509588611	0.0376340528702892
2.19	0.0034932336413398	0.0376215628498908
2.195	0.00325510592394807	0.03763096821889
2.2	0.00301427237315544	0.0376544337829019
2.205	0.00277258171835726	0.0376790596682417
2.21	0.00253378411759897	0.0376914228694298
2.215	0.00230027779896158	0.0376820534832953
2.22	0.00207096591076628	0.0376495987811349
2.225	0.00184218968113026	0.0376020030246913
2.23	0.00161029989785533	0.0375535373117097
2.235	0.00137380525379349	0.0375186353237797
2.24	0.00113399638592426	0.0375057987645313
2.245	0.000894027466276981	0.0375146499350949
2.25	0.000656988343582299	0.0375361615714294
2.255	0.000424288739150569	0.0375558483781964
2.26	0.000195468487276251	0.0375596058931675
2.265	-3.11811719573285e-05	0.0375395677601471
2.27	-0.000258144756765333	0.0374973994462229
2.275	-0.000487942473064606	0.03744360697302
2.28	-0.000721612395745197	0.0373927784620083
2.285	-0.000957314295729539	0.0373575098124919
2.29	-0.00119088048019567	0.0373433760828732
2.295	-0.00141878500876746	0.0373466717640971
2.3	-0.00164104775232055	0.0373561801655429
2.305	-0.00186126441960521	0.0373578442309945
2.31	-0.00208370035304384	0.03734052883296
2.315	-0.00231014466139889	0.0373008538093744
2.32	-0.00253928909972245	0.0372443603647348
2.325	-0.00276833632294693	0.0371831458457779
2.33	-0.00299474459394222	0.0371313741787702
2.335	-0.00321717054058102	0.0370992491656592
2.34	-0.00343568272808081	0.0370886196529128
2.345	-0.00365148292328588	0.0370921661052934
2.35	-0.00386642817496252	0.0370966857948405
2.355	-0.00408237901860797	0.0370890437434488
2.36	-0.00430032789562951	0.0370613510341418
2.365	-0.00451952966610136	0.0370138023593434
2.37	-0.00473738239273835	0.036954276472958
2.375	-0.00495084320950845	0.0368947814154286
2.38	-0.00515858396324909	0.0368464491565419
2.385	-0.00536203006288982	0.0368153243392646
2.39	-0.00556446657284582	0.0368001523612662
2.395	-0.005768970553655	0.0367929528472564
2.4	-0.00597653627770711	0.0367821799177301
2.405	-0.00618550616143931	0.0367572650327981
2.41	-0.00639255124852145	0.0367130126620836
2.415	-0.00659466362643002	0.0366519451303926
2.42	-0.00679111585139758	0.0365831942714561
2.425	-0.00698397512814797	0.0365184692069018
2.43	-0.00717657663330407	0.0364672779128883
2.435	-0.00737116965797568	0.0364331925945836
2.44	-0.00756764899646001	0.0364124532347629
2.445	-0.0077639800791065	0.0363955038377837
2.45	-0.00795754044556052	0.0363710101978683
2.455	-0.00814646867356661	0.0363306900565874
2.46	-0.00833059804811143	0.0362726869452104
2.465	-0.00851162510833969	0.0362020792777979
2.47	-0.00869217247501375	0.0361285699931537
2.475	-0.00887408253041944	0.0360624893784571
2.48	-0.009057116148667	0.0360106539678027
2.485	-0.00923913549930688	0.0359736868733735
2.49	-0.00941765019177421	0.0359458121032423
2.495	-0.00959147388699044	0.0359173021411454
2.5	-0.00976128862505732	0.035878507704985
2.505	-0.00992895051733722	0.0358237091319484
2.51	-0.0100962569962624	0.0357533753212227
2.515	-0.0102640241577792	0.0356738825218477
2.52	-0.0104318370451502	0.0355948339567851
2.525	-0.0105983317555083	0.0355251721020524
2.53	-0.0107618269096328	0.0354695222336634
2.535	-0.0109211708055446	0.0354262886567938
2.54	-0.0110764629981182	0.035388414836417
2.545	-0.0112291689013988	0.0353464442612657
2.55	-0.0113813520654764	0.0352924918470841
2.555	-0.0115343518864828	0.0352233708998222
2.56	-0.0116877901251993	0.0351417519257957
2.565	-0.01183973509462	0.0350550402744272
2.57	-0.0119880359157962	0.0349723422589792
2.575	-0.0121317697312797	0.0349006617882095
2.58	-0.0122716678281609	0.0348420866233061
2.585	-0.0124093980788169	0.034793032022983
2.59	-0.0125464849509713	0.0347456501245995
2.595	-0.0126835330666069	0.0346909765644137
2.6	-0.0128200059854642	0.0346226153265796
2.605	-0.0129545938035704	0.0345394105239771
2.61	-0.0130859506082652	0.0344458511261649
2.615	-0.0132134748016872	0.0343502414249812
2.62	-0.0133376969789589	0.0342612744190829
2.625	-0.0134600177994502	0.0341845701042782
2.63	-0.0135818758993844	0.0341206434660943
2.635	-0.0137038856302505	0.0340646442788062
2.64	-0.0138253942938631	0.034008133627486
2.645	-0.0139446725971277	0.033942579361173
2.65	-0.0140599339018204	0.0338629672017028
2.655	-0.01417063087092	0.0337697196757327
2.66	-0.0142778940835138	0.0336685490181114
2.665	-0.0143837528181798	0.0335682531675241
2.67	-0.0144898293532023	0.033476895012714
2.675	-0.0145963164972862	0.0333984600776613
2.68	-0.0147018744782397	0.0333312591470412
2.685	-0.0148045124906862	0.0332682442301602
2.69	-0.0149026446968676	0.033199815857051
2.695	-0.0149958291142473	0.0331181160256184
2.7	-0.0150852674066497	0.0330203806229656
2.705	-0.0151735879060197	0.0329097845627091
2.71	-0.0152632616318487	0.0327937517718091
2.715	-0.0153545921134244	0.0326810855554358
2.72	-0.0154453292375587	0.0325787266259931
2.725	-0.0155325895347795	0.0324888804738608
2.73	-0.0156151065371413	0.0324079054676911
2.735	-0.0156936954003708	0.0323281031421354
2.74	-0.0157701250346074	0.0322413058206763
2.745	-0.0158460653152792	0.0321423477231129
2.75	-0.0159226585752803	0.0320309380481358
2.755	-0.0160001311320226	0.0319115592010286
2.76	-0.0160773107102372	0.0317914702975779
2.765	-0.0161516501566989	0.0316770962521664
2.77	-0.016220391088277	0.0315714424169764
2.775	-0.0162825623027532	0.0314734624472104
2.78	-0.0163405080243519	0.0313789090437462
2.785	-0.01639897049012	0.031282278396894
2.79	-0.0164617070328568	0.0311792415198386
2.795	-0.0165285167905633	0.0310683301147394
2.8	-0.0165954030830182	0.0309510369220058
2.805	-0.0166574109275244	0.0308304968203723
2.81	-0.0167115079500411	0.0307099940324349
2.815	-0.01675783554112	0.030592190972957
2.82	-0.0167995782573787	0.0304784441200701
2.825	-0.0168417294489087	0.030367925102639
2.83	-0.0168885381706234	0.0302581902208194
2.835	-0.0169408392913653	0.0301468983446664
2.84	-0.0169954348112968	0.0300321784815036
2.845	-0.0170467604681086	0.0299123374831751
2.85	-0.0170896130390874	0.0297868854698748
2.855	-0.0171223030740917	0.0296575251317757
2.86	-0.0171486832015066	0.0295274247839785
2.865	-0.0171762688996742	0.0293995013413326
2.87	-0.0172109346539706	0.0292758959081958
2.875	-0.0172524019487454	0.0291574342717089
2.88	-0.0172943122090281	0.0290426249848368
2.885	-0.0173292786802319	0.0289278783847475
2.89	-0.0173535349008542	0.0288081720156255
2.895	-0.0173682102999049	0.0286791543993399
2.9	-0.017378041895034	0.0285400157404991
2.905	-0.0173895093440146	0.0283939817407601
2.91	-0.0174082165708525	0.0282465723948295
2.915	-0.0174348453069459	0.0281035242880829
2.92	-0.01746298589305	0.0279691319705764
2.925	-0.0174829356578705	0.0278448774141831
2.93	-0.0174896829975504	0.0277288173392298
2.935	-0.0174876945639939	0.0276163763611441
2.94	-0.0174871117543987	0.0275017463436349
2.945	-0.0174946208514228	0.0273804896931882
2.95	-0.0175080450096674	0.0272516931964208
2.955	-0.0175194928052811	0.02711707613188
2.96	-0.0175224062343551	0.0269799419543508
2.965	-0.017515343045166	0.0268440072879006
2.97	-0.0175011558979365	0.0267121924755731
2.975	-0.0174847786443815	0.0265860406116794
2.98	-0.0174716534581005	0.0264648973864601
2.985	-0.0174656147401002	0.0263462643050447
2.99	-0.0174656983308825	0.0262271496351127
2.995	-0.0174650041838049	0.0261047896308471
3	-0.0174544222618183	0.0259768922740884
3.005	-0.0174296645614183	0.0258432325497457
3.01	-0.0173961053929332	0.0257064510628755
3.015	-0.0173657543204007	0.0255696022889387
3.02	-0.0173469106472188	0.0254342897540747
3.025	-0.0173362544546318	0.0253007462788979
3.03	-0.0173224670084107	0.0251675822491579
3.035	-0.0172971117405858	0.0250321913570293
3.04	-0.0172611693384876	0.0248928198028224
3.045	-0.0172225640594776	0.0247508789294413
3.05	-0.0171895913812694	0.0246105929373757
3.055	-0.0171660861807172	0.0244756908253985
3.06	-0.0171494487468129	0.0243468047605582
3.065	-0.0171314208231825	0.0242212479254116
3.07	-0.0171023662785101	0.0240944017533273
3.075	-0.0170580623795997	0.0239617425309664
3.08	-0.0170042320523098	0.0238204094174668
3.085	-0.0169536612458794	0.0236702824419668
3.09	-0.0169165573993881	0.023514181259408
3.095	-0.0168921132825028	0.0233576237557358
3.1	-0.0168695133139973	0.0232073371776043
3.105	-0.0168376503550531	0.0230682894329179
3.11	-0.0167938083494592	0.0229410392874163
3.115	-0.0167433015686074	0.0228208997536292
3.12	-0.0166927776431738	0.0227001316817157
3.125	-0.0166457620970935	0.0225707734865024
3.13	-0.0166031359080856	0.0224285744189476
3.135	-0.0165648417245015	0.022276256208988
3.14	-0.0165295598475783	0.022122513804252
3.145	-0.0164933300054475	0.0219774774114381
3.15	-0.016450544363841	0.0218475724069771
3.155	-0.016398376200331	0.0217316536602459
3.16	-0.0163397501896467	0.0216204238215205
3.165	-0.016280892675133	0.0215010267766766
3.17	-0.0162262785001444	0.0213627614517993
3.175	-0.0161760998425402	0.0212014324442293
3.18	-0.0161278942649812	0.0210218194180012
3.185	-0.0160797437564595	0.0208361874292349
3.19	-0.0160313873467679	0.0206588229169187
3.195	-0.0159823670541384	0.0204989594478153
3.2	-0.0159304362534369	0.020356857939932
3.205	-0.0158737291771667	0.0202244406859879
3.21	-0.015814530952535	0.0200893686869996
3.215	-0.0157591081189166	0.0199406330522454
3.22	-0.0157123175046241	0.0197737847880166
3.225	-0.0156725890685427	0.0195931465389156
3.23	-0.0156330152755197	0.019409743071682
3.235	-0.0155874692420053	0.0192366811172633
3.24	-0.015535476600423	0.0190835533979401
3.245	-0.0154810764585624	0.0189515390762223
3.25	-0.0154276205642203	0.0188329375649996
3.255	-0.0153753073034464	0.0187149281698193
3.26	-0.0153235605750268	0.0185839354317006
3.265	-0.0152730743662515	0.0184313173850104
3.27	-0.0152240832497554	0.018257085520422
3.275	-0.0151742148110241	0.0180704759129542
3.28	-0.0151205638724736	0.0178862289616228
3.285	-0.0150639291322205	0.0177184224633393
3.29	-0.0150094630340813	0.0175761613395808
3.295	-0.0149623397661482	0.0174598654156171
3.3	-0.0149221734863065	0.0173588612349596
3.305	-0.0148811230660471	0.0172547273963044
3.31	-0.0148295469070456	0.0171309427158679
3.315	-0.0147659139478957	0.016981087685414
3.32	-0.0147004460692752	0.0168115955566108
3.325	-0.014646671759726	0.0166388040852965
3.33	-0.0146087027551207	0.016481699650881
3.335	-0.0145773994653977	0.0163537536768255
3.34	-0.0145389246720429	0.0162564415487196
3.345	-0.014485827119791	0.0161784974451189
3.35	-0.0144208702069166	0.0161011911606304
3.355	-0.0143530801473695	0.0160069571846924
3.36	-0.0142921610124409	0.0158867671815344
3.365	-0.0142443932533958	0.0157419022870871
3.37	-0.0142083589821329	0.0155831938298334
3.375	-0.0141740454102823	0.0154273145020536
3.38	-0.0141289662796975	0.0152895175181254
3.385	-0.0140677781468259	0.0151772893898814
3.39	-0.0139974531931841	0.0150877830601273
3.395	-0.0139328893450994	0.0150093225525669
3.4	-0.0138854095173953	0.0149250602736304
3.405	-0.0138528064834302	0.0148185720555709
3.41	-0.0138204396092574	0.0146811663484723
3.415	-0.0137739623422979	0.0145174013715508
3.42	-0.0137125486357794	0.0143443861096344
3.425	-0.0136495114004296	0.0141837556659299
3.43	-0.0135992567970673	0.014051768386194
3.435	-0.0135643634795271	0.0139532899013517
3.44	-0.0135360972083376	0.0138797296767423
3.445	-0.013504038461698	0.0138118737702095
3.45	-0.0134627182127929	0.0137279361378289
3.455	-0.013411968923104	0.0136126528737384
3.46	-0.0133557111035154	0.0134635409224924
3.465	-0.0133018263001787	0.0132923822228133
3.47	-0.0132599245971781	0.013120342945145
3.475	-0.0132339757723567	0.0129690623035144
3.48	-0.0132161567531188	0.0128519592597618
3.485	-0.0131914234284958	0.0127669390887277
3.49	-0.0131495034230005	0.0126969167707811
3.495	-0.0130935015035494	0.0126191438268028
3.5	-0.0130381644172726	0.0125166029191721
3.505	-0.0129993278185019	0.012385029977934
3.51	-0.0129824419270737	0.0122323085366851
3.515	-0.0129777070773347	0.0120735023529637
3.52	-0.0129660609515714	0.0119259785266639
3.525	-0.0129337014292377	0.011803064887622
3.53	-0.012882947384889	0.0117062506611214
3.535	-0.0128286314453421	0.0116248387032725
3.54	-0.012786247110105	0.0115421135249569
3.545	-0.0127628333321308	0.0114434763053435
3.55	-0.0127552192108968	0.0113226856943163
3.555	-0.0127532693888233	0.011182589468012
3.56	-0.012743709629583	0.0110320890460729
3.565	-0.0127152263502452	0.0108825237992924
3.57	-0.0126671592178695	0.0107433949502278
3.575	-0.0126140661956473	0.0106181683915505
3.58	-0.0125770683196471	0.0105052939009811
3.585	-0.0125683139296093	0.0104004228272254
3.59	-0.0125814108603253	0.0102967351086143
3.595	-0.0125951729346223	0.0101876050217191
3.6	-0.0125891085053755	0.0100699301612641
3.605	-0.0125588151839597	0.00994577138680874
3.61	-0.0125182002744726	0.00982005263306185
3.615	-0.0124865033301385	0.0096983024350239
3.62	-0.0124739762725268	0.0095864029391981
3.625	-0.0124788967218201	0.00948806579101014
3.63	-0.0124917720422228	0.00940226469769456
3.635	-0.0124993585036099	0.00932282220016933
3.64	-0.0124891587011406	0.00924086178298289
3.645	-0.0124578479327475	0.00914943617897457
3.65	-0.0124181661068317	0.00904650684489283
3.655	-0.0123917206994042	0.00893453903104735
3.66	-0.0123917619106919	0.00881917452756475
3.665	-0.012409584743879	0.0087081788150174
3.67	-0.0124235131077022	0.00860914101975307
3.675	-0.0124199913970484	0.00852496676611203
3.68	-0.0124013307978821	0.00845187814717718
3.685	-0.012376511782489	0.00838218752356745
3.69	-0.0123545376148018	0.00830821426499906
3.695	-0.0123443398771341	0.00822514089906523
3.7	-0.012352192415519	0.0081336366070861
3.705	-0.012374823803408	0.00803927162536056
3.71	-0.012395825936875	0.00794878196098114
3.715	-0.0123963427214502	0.00786760740178316
3.72	-0.0123733232471404	0.00779847041908432
3.725	-0.012341966056975	0.00773985885696327
3.73	-0.0123219917369006	0.00768620945413367
3.735	-0.0123223764200358	0.00762980413423175
3.74	-0.0123380360951773	0.00756400573119986
3.745	-0.0123581291002299	0.00748754053139677
3.75	-0.0123734785907521	0.00740566186599967
3.755	-0.012377644883677	0.0073273160845142
3.76	-0.0123672600846678	0.00726226369065941
3.765	-0.0123478066115936	0.0072164945302573
3.77	-0.0123337248420619	0.00718732450037329
3.775	-0.012335476913842	0.00716444522933113
3.78	-0.012349651047403	0.00713453964907806
3.785	-0.0123636124475217	0.00708668457475259
3.79	-0.0123682515782964	0.0070176788821783
3.795	-0.0123638441212721	0.00693237273251412
3.8	-0.012354627445224	0.00684145789611357
3.805	-0.0123439701063894	0.00675608930205485
3.81	-0.0123357563645019	0.00668261616949994
3.815	-0.0123347565240763	0.00662367363668448
3.82	-0.0123452850006096	0.00657824182162781
3.825	-0.0123662495159236	0.00654030595272292
3.83	-0.012387686224371	0.00650171030775848
3.835	-0.0123991733394648	0.00645641038394285
3.84	-0.0124001704785694	0.00640247512255954
3.845	-0.0123977115793679	0.00634255728522248
3.85	-0.0123975903429416	0.00628293457377804
3.855	-0.0124015372959398	0.00623167189468088
3.86	-0.0124110619103321	0.00619564621068225
3.865	-0.0124276431197288	0.00617956060158331
3.87	-0.0124495600287231	0.00618534728724729
3.875	-0.012470297713838	0.00620819170396469
3.88	-0.0124820626029845	0.0062344386027986
3.885	-0.0124818625446421	0.00624700113931098
3.89	-0.012473010903113	0.00623325536975194
3.895	-0.0124619732396161	0.00619062362551315
3.9	-0.0124547600014724	0.00612741547110573
3.905	-0.0124556064073271	0.00605845842832586
3.91	-0.012465673433053	0.00600081887944537
3.915	-0.0124823077587157	0.00596867563052506
3.92	-0.0125002960222167	0.00596681778543751
3.925	-0.0125137633074361	0.00598781062956633
3.93	-0.012519090628385	0.00601559169581733
3.935	-0.012518060971173	0.00603263760665751
3.94	-0.0125173982942277	0.00602552209624196
3.945	-0.0125232607601449	0.00598873898733121
3.95	-0.012535117240617	0.00592676709702378
3.955	-0.0125471860856727	0.00585168014660731
3.96	-0.0125551298749977	0.00577961127246862
3.965	-0.012559331916397	0.00572824891306301
3.97	-0.0125657287715244	0.0057095183353173
3.975	-0.0125809919818316	0.00572089579794888
3.98	-0.0126040321458039	0.00574640574426777
3.985	-0.0126266614383663	0.00576317579899754
3.99	-0.0126416760080561	0.00575055002195235
3.995	-0.012647938715534	0.00570032239920426
4	-0.01265040397747	0.00562136742474184
4.005	-0.0126567678896725	0.00553607901548769
4.01	-0.0126730356564755	0.00546958897373973
4.015	-0.0126991716668794	0.00543980185744886
4.02	-0.0127292391499205	0.00545203057429777
4.025	-0.0127563708780487	0.00549806308569156
4.03	-0.0127771795398601	0.00555809767696935
4.035	-0.0127918703031771	0.00560542224638283
4.04	-0.0128015519148574	0.00561729450847626
4.045	-0.0128073970027849	0.00558490400262812
4.05	-0.0128124406316301	0.0055161261200487
4.055	-0.0128212550818647	0.00543291847835103
4.06	-0.0128370628677228	0.00536359018202681
4.065	-0.0128595944439409	0.00533099054310071
4.07	-0.012884559750499	0.00534349215894014
4.075	-0.0129064084883348	0.00539227722218794
4.08	-0.0129229117521668	0.00545399143893821
4.085	-0.0129355443476911	0.00550011974296183
4.09	-0.0129467036035829	0.00550983375648872
4.095	-0.0129587446589339	0.00547801004381476
4.1	-0.0129740003191463	0.0054165982175638
4.105	-0.0129938954434712	0.00534910981747672
4.11	-0.0130170746428098	0.00530121236242476
4.115	-0.0130393470137529	0.00529049751834254
4.12	-0.0130564658180878	0.00531927093119577
4.125	-0.0130676879282889	0.00537370393360526
4.13	-0.0130767909289062	0.0054297544884383
4.135	-0.0130892166470034	0.00546289423834434
4.14	-0.0131074154286699	0.00545822049456657
4.145	-0.0131289139323831	0.00541836444603661
4.15	-0.0131502903370819	0.00536401657919772
4.155	-0.0131712890902937	0.00532424327854919
4.16	-0.0131930290705746	0.005322026795338
4.165	-0.0132138480999595	0.00536618370384723
4.17	-0.0132299489645256	0.00544913777845668
4.175	-0.0132409563413036	0.00555006564277782
4.18	-0.0132518703046713	0.00564243589394398
4.185	-0.0132673509823746	0.00570441951521339
4.19	-0.0132858621002825	0.0057285247879717
4.195	-0.0133020871188245	0.00572363486082228
4.2	-0.0133135513630069	0.00570957784468451
4.205	-0.013321592907495	0.00570964960771292
4.21	-0.0133278387917191	0.00574203990796462
4.215	-0.0133327986437068	0.00581185637044346
4.22	-0.013338008423875	0.00590781936950258
4.225	-0.0133463416113226	0.00600673395457818
4.23	-0.0133587127015247	0.00608458832896464
4.235	-0.0133722794453472	0.00612657885738255
4.24	-0.0133830413381464	0.00613265346968905
4.245	-0.0133900623628334	0.00611767150945397
4.25	-0.0133963686302954	0.00610546508970788
4.255	-0.0134055109962361	0.00611818093428873
4.26	-0.0134173986147967	0.00616739542466327
4.265	-0.0134290583256753	0.00625050527865678
4.27	-0.0134393922620628	0.00635153268834365
4.275	-0.0134502704285984	0.00644739696455598
4.28	-0.0134627260618032	0.00651667566768488
4.285	-0.0134741169718069	0.00654810649702586
4.29	-0.0134812236061608	0.00654543808488128
4.295	-0.0134852786011539	0.00652628731777405
4.3	-0.0134913636215437	0.00651507451250666
4.305	-0.0135028484395558	0.00653360440255923
4.31	-0.0135182379280838	0.00659258712473676
4.315	-0.0135342731730406	0.00668658755188112
4.32	-0.0135494542977082	0.0067956396731601
4.325	-0.0135629340788492	0.00689434348368412
4.33	-0.0135727795387366	0.00696349156108944
4.335	-0.013578230286714	0.00699708426996271
4.34	-0.0135825801807155	0.00700406133425613
4.345	-0.0135911097245369	0.00700563234162566
4.35	-0.0136062141448834	0.00702610564773298
4.355	-0.0136246766991368	0.00708113809148614
4.36	-0.013639858849678	0.0071711095811704
4.365	-0.013647070890177	0.00728249646434076
4.37	-0.0136475787314483	0.00739401958297226
4.375	-0.0136471629436752	0.00748463865632409
4.38	-0.0136508049692674	0.00754206834187876
4.385	-0.0136596241604314	0.00756759132506435
4.39	-0.0136722150628152	0.00757392071871354
4.395	-0.0136858669727982	0.00757881915191394
4.4	-0.0136961682611485	0.00759886327967152
4.405	-0.0136988393943751	0.00764411011363286
4.41	-0.0136947415598518	0.00771426918122042
4.415	-0.0136916067585977	0.00779829161372625
4.42	-0.01369775523745	0.00787835913160428
4.425	-0.0137138278103706	0.0079380969051428
4.43	-0.0137324864647947	0.00797160059286028
4.435	-0.0137472771098386	0.00798568370562158
4.44	-0.0137581332518923	0.00799474124601929
4.445	-0.0137669907993363	0.00801434796119782
4.45	-0.0137724370940688	0.00805556228350923
4.455	-0.0137728064223381	0.00812095946887226
4.46	-0.0137724933491441	0.00820443742684152
4.465	-0.0137794786864829	0.00829371374870558
4.47	-0.0137961586677706	0.00837486159582124
4.475	-0.0138154227992713	0.00843758994223887
4.48	-0.0138280891999658	0.00847878606011232
4.485	-0.0138316077615386	0.0085034604894032
4.49	-0.0138294842573163	0.00852371970749655
4.495	-0.0138257850314467	0.00855461378801081
4.5	-0.0138237344497991	0.00860681546581521
4.505	-0.0138274512360805	0.00868117028210147
4.51	-0.0138393620898292	0.0087694569439698
4.515	-0.0138557286684655	0.0088578802711563
4.52	-0.0138675756292468	0.00893192915270813
4.525	-0.0138683953006717	0.00898271924481264
4.53	-0.013860540260918	0.00901122078618943
4.535	-0.013852715064413	0.00902836177815747
4.54	-0.0138520511280662	0.00905034369409474
4.545	-0.0138594468488167	0.00909102451508925
4.55	-0.0138715726768019	0.00915616793522389
4.555	-0.0138841438741357	0.00924120154649444
4.56	-0.0138924395329374	0.00933302823431248
4.565	-0.0138917807964889	0.00941646098305959
4.57	-0.0138817220799288	0.00948073061014476
4.575	-0.01386958264803	0.00952271642897973
4.58	-0.0138652773626164	0.00954799184409616
4.585	-0.0138719317799021	0.00956908365562725
4.59	-0.0138834261367311	0.00959976369146265
4.595	-0.0138913731858823	0.00964922829034354
4.6	-0.01389206199672	0.00971907083673429
4.605	-0.0138866568382987	0.00980329089703158
4.61	-0.0138778155402894	0.00989030617590103
4.615	-0.0138684360709274	0.00996752877268925
4.62	-0.0138628484949459	0.0100270315833084
4.625	-0.0138649835570028	0.0100674914265184
4.63	-0.0138731947089044	0.0100941368331489
4.635	-0.0138787535007987	0.0101165890028021
4.64	-0.0138733836020544	0.0101451638680619
4.645	-0.0138581637369937	0.0101865407407198
4.65	-0.0138417807350493	0.0102412998869736
4.655	-0.0138313961777596	0.0103043366526796
4.66	-0.0138280125902206	0.010367218238625
4.665	-0.0138299966576056	0.0104215173679041
4.67	-0.0138359000112684	0.0104625505018001
4.675	-0.0138423309082354	0.0104922092542425
4.68	-0.0138431935062924	0.0105183963858098
4.685	-0.013834903181289	0.0105508625844539
4.69	-0.01382143817162	0.0105968950910889
4.695	-0.0138107269200374	0.010658610156141
4.7	-0.0138066044544614	0.0107318957910421
4.705	-0.0138058568540282	0.0108075580497538
4.71	-0.0138033293018909	0.0108756219000803
4.715	-0.0137973463806587	0.0109295137305008
4.72	-0.0137887460576271	0.0109681721315997
4.725	-0.0137770432019702	0.0109965667346827
4.73	-0.0137611808277578	0.0110236229297742
4.735	-0.013744050684835	0.011058193607461
4.74	-0.0137315143241992	0.0111054332558886
4.745	-0.0137256574185001	0.0111650276057889
4.75	-0.013721579283037	0.0112311617296639
4.755	-0.013712953117123	0.0112948913779123
4.76	-0.0136988618210365	0.011348120947555
4.765	-0.013682958611926	0.0113867846982414
4.77	-0.0136677378248047	0.0114121754719116
4.775	-0.0136525488311463	0.0114304483615069
4.78	-0.0136375496761474	0.0114503297185085
4.785	-0.0136256639718146	0.01147933720382
4.79	-0.013618216371901	0.0115204902073609
4.795	-0.013610833171219	0.0115712655435827
4.8	-0.0135973632586053	0.0116252157135222
4.805	-0.0135777832014448	0.0116749538678391
4.81	-0.0135583854636119	0.0117151232760309
4.815	-0.0135441083087926	0.0117445885872174
4.82	-0.0135334810039831	0.0117663849856724
4.825	-0.0135224198725217	0.011786127229434
4.83	-0.0135096774389982	0.0118100247108037
4.835	-0.0134958755080534	0.0118424103381818
4.84	-0.0134796772821035	0.011884208909267
4.845	-0.013458884114903	0.0119324085856185
4.85	-0.0134354389929303	0.0119805747709494
4.855	-0.0134148991357499	0.0120216514673972
4.86	-0.0133997806251278	0.0120516844617571
4.865	-0.0133864561022818	0.0120716091770925
4.87	-0.0133703320398304	0.0120863461478962
4.875	-0.0133513503549558	0.0121028178578548
4.88	-0.013332013971155	0.0121271311315301
4.885	-0.0133122707173534	0.0121618165638617
4.89	-0.0132896722856524	0.0122047848522095
4.895	-0.0132645160427156	0.0122503055345691
4.9	-0.0132410569363657	0.0122912775090676
4.905	-0.0132220247084378	0.0123219211207548
4.91	-0.0132043258525636	0.0123401629965976
4.915	-0.0131828155342442	0.0123484684291277
4.92	-0.0131571524070582	0.0123528517382061
4.925	-0.0131314142235146	0.0123605182634376
4.93	-0.0131078569265366	0.0123768138852967
4.935	-0.0130844027317494	0.0124029394234766
4.94	-0.0130593114510917	0.0124358675414324
4.945	-0.0130348435327834	0.0124696236612785
4.95	-0.0130136277537352	0.0124974745201323
4.955	-0.0129933316031918	0.0125147169926771
4.96	-0.0129687547040369	0.0125207146714539
4.965	-0.0129391678065591	0.0125190130208983
4.97	-0.0129095050295005	0.0125158700419252
4.975	-0.0128835884680756	0.0125178184420074
4.98	-0.0128595369242905	0.0125289556407759
4.985	-0.0128338642036931	0.0125492529118345
4.99	-0.0128070568099652	0.0125746160906814
4.995	-0.0127816109580747	0.0125986135879605
5	-0.0127563907998791	0.0126150821461577
5.005	-0.0127272392960185	0.0126206217394937
5.01	-0.0126936595150013	0.0126159509621884
5.015	-0.012660740550599	0.0126055562950631
5.02	-0.012632670954468	0.012595846890008
5.025	-0.0126072566546132	0.0125924998076696
5.03	-0.0125795299309717	0.0125981523278238
5.035	-0.0125487902542725	0.0126114212345962
5.04	-0.0125181281808393	0.0126275102420292
5.045	-0.0124881555757206	0.0126401482396492
5.05	-0.012455646878081	0.0126441344435682
5.055	-0.0124195721555083	0.0126374769117552
5.06	-0.0123842803049312	0.0126221794006032
5.065	-0.0123538951888156	0.012603380166758
5.07	-0.0123260888908927	0.0125871985755346
5.075	-0.0122950636704537	0.0125782617485806
5.08	-0.0122595556805551	0.0125779036395244
5.085	-0.0122236253004138	0.0125835793678268
5.09	-0.012189599455998	0.0125897271920588
5.095	-0.0121546732817945	0.0125899781943559
5.1	-0.0121164448578179	0.0125799445145347
5.105	-0.0120779783623659	0.0125591442521369
5.11	-0.0120437193186227	0.0125312152415678
5.115	-0.0120123508085177	0.0125023919069385
5.12	-0.0119781999368538	0.0124788768466395
5.125	-0.0119393664711387	0.0124643776357605
5.13	-0.0118999447980297	0.0124588233632394
5.135	-0.0118633184336385	0.0124585734714202
5.14	-0.0118274203100723	0.0124576741871563
5.145	-0.0117889594634617	0.01244997262227
5.15	-0.0117491628661792	0.0124316821860084
5.155	-0.0117114233203957	0.0124027438452661
5.16	-0.0116747122424812	0.0123665542723295
5.165	-0.0116340861810214	0.0123287234394267
5.17	-0.0115883325131421	0.0122949304550017
5.175	-0.0115427917631665	0.0122685619246674
5.18	-0.0115023041759841	0.0122493235046752
5.185	-0.0114648079206399	0.0122334861196745
5.19	-0.0114251820709885	0.0122156759720431
5.195	-0.0113830275377902	0.0121911043665639
5.2	-0.0113420260109631	0.0121572087453172
5.205	-0.0113023429083752	0.012114333139154
5.21	-0.0112592640761227	0.0120656654780795
5.215	-0.0112109049849218	0.0120162281771057
5.22	-0.0111626325714917	0.0119710114930474
5.225	-0.011120500983357	0.0119332298953845
5.23	-0.0110831629975978	0.0119029419386791
5.235	-0.011044436297408	0.0118769146836888
5.24	-0.0110020004559566	0.0118499436460846
5.245	-0.0109586976017422	0.0118165685048259
5.25	-0.0109152952588758	0.0117732233889027
5.255	-0.0108680428191477	0.0117199593324377
5.26	-0.0108157892585261	0.0116604683920354
5.265	-0.010764697139459	0.011600576289033
5.27	-0.0107214232681034	0.0115459081937317
5.275	-0.0106838432294385	0.0114993007518978
5.28	-0.0106430246939055	0.0114596935948024
5.285	-0.0105952245687639	0.0114230498846055
5.29	-0.0105448707711835	0.0113840617510998
5.295	-0.010496393562506	0.0113380827768168
5.3	-0.0104482295759292	0.011282516965303
5.305	-0.0103976192686011	0.0112175875120437
5.31	-0.0103473290973426	0.0111469938311259
5.315	-0.0103020439471075	0.0110772200811615
5.32	-0.0102603984689997	0.0110146768048782
5.325	-0.0102151299257152	0.0109628443099767
5.33	-0.0101634356843441	0.0109208530504157
5.335	-0.0101103488277623	0.0108837654993179
5.34	-0.0100607108961279	0.0108443866958341
5.345	-0.0100118246965222	0.0107964370909093
5.35	-0.00995872709157641	0.0107375549447388
5.355	-0.00990367997986219	0.0106700691483175
5.36	-0.00985300165537861	0.0105999341861791
5.365	-0.00980640183762027	0.0105340052046357
5.37	-0.00975551657945939	0.0104766917527135
5.375	-0.00969573212456609	0.0104284327373119
5.38	-0.00963292994452303	0.0103863325306337
5.385	-0.00957550159531184	0.0103451214783821
5.39	-0.00952336966269485	0.0102983691695444
5.395	-0.00946937657965741	0.0102410451893631
5.4	-0.00941033384357315	0.0101716172415012
5.405	-0.00935030362419997	0.0100926340738265
5.41	-0.00929159462391649	0.0100097052588213
5.415	-0.00923032428823323	0.00992895238030123
5.42	-0.00916422189653066	0.00985506675088299
5.425	-0.00909931046891632	0.00978926293457327
5.43	-0.00904280862316931	0.00972822410957352
5.435	-0.00899107898503537	0.00966565979437117
5.44	-0.00893300187387691	0.00959519120540442
5.445	-0.00886496381847035	0.00951331836799341
5.45	-0.00879591926888157	0.00942124983103199
5.455	-0.00873466237234322	0.00932407402986879
5.46	-0.00867879124040893	0.00922820305372873
5.465	-0.00862059802848414	0.00913906102077
5.47	-0.00855878972830215	0.00905917385068644
5.475	-0.00849837380859508	0.00898779723906173
5.48	-0.00843995321667013	0.00892078080670533
5.485	-0.00837791301518287	0.00885147990745505
5.49	-0.0083099054003446	0.00877318248445746
5.495	-0.00824181750021413	0.00868192402302537
5.5	-0.00817937212363162	0.00857841786238378
5.505	-0.00811941399724603	0.00846741934289064
5.51	-0.00805495844752091	0.00835643741398773
5.515	-0.00798622598782028	0.00825380222003869
5.52	-0.00792133589206401	0.00816536850137339
5.525	-0.00786414891812548	0.00809139500552547
5.53	-0.00780785680027041	0.00802519766098175
5.535	-0.00774357205448872	0.00795601255420486
5.54	-0.00767162479001104	0.00787459312188776
5.545	-0.00760017075735853	0.00777650031447408
5.55	-0.00753337656745146	0.00766382553677047
5.555	-0.00746795934901279	0.00754428376124849
5.56	-0.00740120095329289	0.00742723111635701
5.565	-0.00733562160281398	0.00731994145647974
5.57	-0.00727230879128626	0.00722594656556907
5.575	-0.00720660599808998	0.00714418784034443
5.58	-0.00713514309327579	0.00706902070548221
5.585	-0.00706289871940946	0.00699201810351813
5.59	-0.00699742761123812	0.0069041708446349
5.595	-0.00693636784794283	0.00679968114846918
5.6	-0.0068691049746139	0.00667918487368357
5.605	-0.00679157835825883	0.00655066539436877
5.61	-0.00671365879122821	0.00642693085901946
5.615	-0.00664710562282256	0.0063190334196328
5.62	-0.00658972015278447	0.006231615126576
5.625	-0.00652903514343439	0.00616138280193823
5.63	-0.00645887673521983	0.0060978884839793
5.635	-0.00638477827810568	0.00602805837728582
5.64	-0.00631161961310056	0.00594226349096338
5.645	-0.00623724954464588	0.00583757203816049
5.65	-0.00616047172809608	0.00571901831501442
5.655	-0.00608764249635385	0.00559705404543021
5.66	-0.00602405506013959	0.00548206945243823
5.665	-0.00596163921183823	0.00538170597213217
5.67	-0.00588736078419672	0.00529821275350617
5.675	-0.0058017145737157	0.00522621468782702
5.68	-0.00571930133244436	0.00515483688093354
5.685	-0.00564802236061546	0.00507288073163181
5.69	-0.00558037104855202	0.00497429593066645
5.695	-0.00550784254728054	0.00486060928255849
5.7	-0.0054337824487698	0.00473962897547331
5.705	-0.00536492013865697	0.0046229003668552
5.71	-0.00529735500581463	0.00451983586298965
5.715	-0.00522148687772361	0.00443192608776588
5.72	-0.00513660076504152	0.00435321490103657
5.725	-0.00505358129815114	0.00427404772396223
5.73	-0.00498033199993575	0.00418552800059757
5.735	-0.00491293929134784	0.00408250830659984
5.74	-0.00484362834379493	0.00396418785036623
5.745	-0.00477083370948517	0.00383453188435112
5.75	-0.00469694041629953	0.00370179215769273
5.755	-0.00462080498621642	0.0035751987921282
5.76	-0.0045403637586432	0.00346113998882025
5.765	-0.00446023284444763	0.00336028851368653
5.77	-0.00438962384547459	0.00326691198658136
5.775	-0.00432877824688038	0.00317187440094813
5.78	-0.00426588532172367	0.00306703970473343
5.785	-0.00419123417769995	0.00295029519636092
5.79	-0.004110321119148	0.00282648114455153
5.795	-0.00403712323719674	0.00270412717700719
5.8	-0.00397460054726118	0.00259178039584462
5.805	-0.00391245762549719	0.00249443582272946
5.81	-0.00384275329836026	0.00241009438909323
5.815	-0.00376851170250792	0.00233073784654003
5.82	-0.00369380467137681	0.00224742959657931
5.825	-0.00361690348065746	0.00215412205179444
5.83	-0.00353737701336154	0.00205034285128658
5.835	-0.0034630081438829	0.00194058626131355
5.84	-0.00340144668183573	0.00183052934178374
5.845	-0.0033445831229546	0.00172398989789713
5.85	-0.00327386739602975	0.00162202665998379
5.855	-0.0031828061270236	0.00152459301990415
5.86	-0.00308776940848876	0.00143112342920393
5.865	-0.00301006734764186	0.00134014049692244
5.87	-0.002951669009569	0.00124947229726935
5.875	-0.00289703879681191	0.00115763108183931
5.88	-0.00283398696493986	0.00106390996402794
5.885	-0.00276350324999974	0.000967387675818721
5.89	-0.00268660967029799	0.000868602686658448
5.895	-0.00260028729180295	0.000769944398687272
5.9	-0.00250958296333526	0.000674383972251391
5.905	-0.00243123176503079	0.000584850080895372
5.91	-0.00237595859143802	0.00050463578009019
5.915	-0.00233250594227385	0.000435788416638161
5.92	-0.00227864713040393	0.000375923706205761
5.925	-0.00220349406051401	0.000318114713489415
5.93	-0.00211473459165301	0.000253535708195862
5.935	-0.00202403281831032	0.000174634322074319
5.94	-0.00193674270335809	7.796085539713e-05
5.945	-0.00185632035717287	-3.4242059882672e-05
5.95	-0.00178877203353967	-0.000154512297565468
5.955	-0.00173434315329057	-0.000272543317241691
5.96	-0.0016790604147392	-0.000378232475787499
5.965	-0.00160727260378657	-0.000465664622427475
5.97	-0.00152077349207591	-0.00053689093312137
5.975	-0.00143750240499507	-0.000600494339461299
5.98	-0.00136906058047437	-0.000667248892050942
5.985	-0.00131057513422039	-0.000745739169597748
5.99	-0.00125219378548902	-0.000839811874807417
5.995	-0.00119120142821849	-0.000947083842836705
6	-0.00112828341702365	-0.0010595367060402
6.005	-0.00105936892327563	-0.0011677854263592
6.01	-0.000980528279883153	-0.0012653030911105
6.015	-0.000897952458918994	-0.00134950901392994
6.02	-0.000826829633038706	-0.00142126772072704
6.025	-0.000774847692505354	-0.00148436894201254
6.03	-0.000731758375114744	-0.00154316842717339
6.035	-0.000681161379299411	-0.00160184616684411
6.04	-0.000617637539017224	-0.00166501993957713
6.045	-0.000546022344877883	-0.00173605769124752
6.05	-0.000468941557128844	-0.00181385987299976
6.055	-0.000388203889363226	-0.0018922338135372
6.06	-0.00031372984807998	-0.00196377663753022
6.065	-0.000258460465717647	-0.00202372503064296
6.07	-0.000218627478516531	-0.00207215382798775
6.075	-0.000171268475620323	-0.00211341363053474
6.08	-9.84315538952174e-05	-0.00215433060019343
6.085	-7.74357580191065e-06	-0.00220208800786192
6.09	7.82545353672504e-05	-0.00226160795325114
6.095	0.000147731779277294	-0.00233281697677068
6.1	0.000206535316281453	-0.00240889968621438
6.105	0.000261317549073325	-0.00248033603714237
6.11	0.000311091804738872	-0.00254009430136826
6.115	0.000361137039894821	-0.00258609625139083
6.12	0.000426445990349578	-0.0026221902056367
6.125	0.000512690202087107	-0.00265677447447565
6.13	0.000603839886142765	-0.00269911111111831
6.135	0.00067645738331823	-0.00275462462258069
6.14	0.000724752810916662	-0.00282205427240978
6.145	0.000764720812862052	-0.00289377056023365
6.15	0.000812394444314357	-0.00296062547982601
6.155	0.000869084579733226	-0.00301845284610724
6.16	0.000934495266452728	-0.00306912270065762
6.165	0.00101351096871038	-0.00311823683710699
6.17	0.00110182016405513	-0.00317225401139076
6.175	0.00118029387028695	-0.00323377345021214
6.18	0.00122928139914613	-0.0032994471062926
6.185	0.00125190197809122	-0.00336262138654142
6.19	0.00127524101237864	-0.00341741945943053
6.195	0.00132352872129538	-0.00346205813980838
6.2	0.00139682949780084	-0.00349931722073027
6.205	0.00148078865461621	-0.00353374734932466
6.21	0.00156105322824729	-0.00356916396282614
6.215	0.00162568646593897	-0.00360885227283614
6.22	0.00166637341560971	-0.00365554865535511
6.225	0.0016870572134069	-0.00371067242448131
6.23	0.00171067865372354	-0.00377492535637725
6.235	0.00176471830526115	-0.00384740808944795
6.24	0.00185458702784391	-0.00392304524412967
6.245	0.00195599563545024	-0.00399296261787541
6.25	0.00203369587890645	-0.0040482270931097
6.255	0.00207074753416148	-0.00408474320838881
6.26	0.00208015876979228	-0.00410598696488851
6.265	0.00209031448653629	-0.00412124757626664
6.27	0.00212127806974927	-0.00414242861035863
6.275	0.00217878611015099	-0.00418085873586715
6.28	0.00226049843834986	-0.00424263338694697
6.285	0.002353941396259	-0.00432487117518665
6.29	0.0024344436779673	-0.00441623657911006
6.295	0.00247772807456581	-0.00450150448564113
6.3	0.0024841542286671	-0.00456744381409457
6.305	0.00248407868964939	-0.00460874810638323
6.31	0.00251078038562191	-0.00463020833370642
6.315	0.00257248650969011	-0.00464326415229355
6.32	0.00265236518478229	-0.00466184590630991
6.325	0.00272822796092509	-0.00469771502041727
6.33	0.00278635008000627	-0.00475534704237557
6.335	0.00282090997855722	-0.00483068114405061
6.34	0.00283329602657378	-0.00491199518065955
6.345	0.00283798213744113	-0.00498323803195877
6.35	0.00285819333257464	-0.00503224242165423
6.355	0.00290873997923047	-0.00505651912238303
6.36	0.00298452123916615	-0.0050626374452758
6.365	0.00306213386676735	-0.00506320927313997
6.37	0.00311823224823726	-0.00507191958445308
6.375	0.00314628761362723	-0.00509799425086221
6.38	0.0031567536814503	-0.00514277115386808
6.385	0.00316631818560786	-0.00519938865678249
6.39	0.00318871251108366	-0.00525558794427639
6.395	0.00323333201332687	-0.00529892690006495
6.4	0.00330085796137869	-0.00532179468366145
6.405	0.00337879803465224	-0.00532316019386769
6.41	0.0034442887780477	-0.00530924963773316
6.415	0.00348017901081743	-0.00529164900038914
6.42	0.00349093111777155	-0.0052813535122409
6.425	0.00349806023230226	-0.00528444365325864
6.43	0.00352148954472575	-0.00530043394175106
6.435	0.00356720972807167	-0.00532349416121214
6.44	0.00363069508867753	-0.00534571338174494
6.445	0.00370393975968852	-0.00535992412533126
6.45	0.0037752078514135	-0.00536213505476635
6.455	0.00382914023414838	-0.00535329111414651
6.46	0.00385639072244981	-0.0053376132690488
6.465	0.00386622308313722	-0.00531937688671125
6.47	0.00388107061869913	-0.00530091790320864
6.475	0.00391806823924323	-0.00528234049073184
6.48	0.00397670366631342	-0.00526148571011564
6.485	0.00404405871102398	-0.00523473819518205
6.49	0.00410797266941731	-0.00519868275116142
6.495	0.004161321400451	-0.00515288091323463
6.5	0.00420076687422544	-0.00510095713950864
6.505	0.00422786412121656	-0.00504814474313875
6.51	0.00425284393898639	-0.00499951734679449
6.515	0.00429127116521943	-0.0049583046898185
6.52	0.00435222943507974	-0.00492370150800969
6.525	0.0044283036725874	-0.00489125081764819
6.53	0.00449970850920067	-0.00485541978781967
6.535	0.00455231978427229	-0.00481277142116276
6.54	0.00458718609490294	-0.00476544412345881
6.545	0.00461578366206616	-0.0047209087369362
6.55	0.00464968754410489	-0.00468775618906747
6.555	0.00469459138393535	-0.00467135432097887
6.56	0.00475196494592023	-0.00467006966033257
6.565	0.00481767319530491	-0.00467538317375826
6.57	0.00488004100977246	-0.00467564596307568
6.575	0.00492545210944062	-0.00465866511535484
6.58	0.0049479541602766	-0.00461687090975804
6.585	0.00495570809107448	-0.00455297884443162
6.59	0.00496775708578401	-0.00447917280230037
6.595	0.0050006044257831	-0.00441254890807929
6.6	0.00505631965883424	-0.00436856707082356
6.605	0.00512368209951752	-0.0043540022306443
6.61	0.00518825111075394	-0.00436206313657994
6.615	0.00523849424748413	-0.00437390892395673
6.62	0.00526779265610244	-0.00436630893138901
6.625	0.00527737527396255	-0.00431998716751814
6.63	0.00527865154189389	-0.00422881892771088
6.635	0.00529078833370011	-0.00410397006417718
6.64	0.00533005086319971	-0.00396863992895025
6.645	0.00539663457992212	-0.00384902750001181
6.65	0.00547230842819335	-0.0037646378088434
6.655	0.00553452436359159	-0.00372151103810214
6.66	0.00557373408811479	-0.00370992891050381
6.665	0.00559652435624614	-0.00370728184930069
6.67	0.00561508008499345	-0.00368867631541558
6.675	0.00563833983511852	-0.00363829706456809
6.68	0.00567420138069696	-0.00355556362600851
6.685	0.00572864938223105	-0.00345447810383348
6.69	0.00579742148226359	-0.00335663060437863
6.695	0.00586269058347622	-0.00328122317563118
6.7	0.0059035434222876	-0.00323584423056733
6.705	0.00591438984027626	-0.00321448743084307
6.71	0.00591058636374786	-0.0032009983925132
6.715	0.00591570180214962	-0.00317632213937724
6.72	0.00594353467702557	-0.00312762485090179
6.725	0.00599290494228466	-0.00305266741210986
6.73	0.00605463808249951	-0.00295963955892553
6.735	0.00611553624149863	-0.00286367663503384
6.74	0.00616011850740072	-0.00278148301659353
6.745	0.00617760052230043	-0.00272470542889813
6.75	0.00617364306154933	-0.00269382418497255
6.755	0.00616993871271898	-0.00267732918192198
6.76	0.00618785299083502	-0.00265618027555359
6.765	0.00623143140773053	-0.00261203948972355
6.77	0.00628593956091716	-0.00253558649678709
6.775	0.0063344276953945	-0.00243022772972967
6.78	0.0063690015871698	-0.00231081749286322
6.785	0.00638956656122858	-0.00219749850683204
6.79	0.00639877508417719	-0.00210769507584008
6.795	0.00640269340335919	-0.00204999127470806
6.8	0.00641475038805783	-0.00202206216423484
6.805	0.00644858662058034	-0.00201158261257284
6.81	0.00650433290525854	-0.00199936353955987
6.815	0.00656353405809895	-0.00196592206564539
6.82	0.00660212102145952	-0.00189929518640319
6.825	0.00661116418404628	-0.00180129299013032
6.83	0.00660266947996213	-0.00168701252884684
6.835	0.0065974182692301	-0.00157783457991911
6.84	0.00660851984334609	-0.00149296578629787
6.845	0.00663746744478466	-0.00144231305334497
6.85	0.00668086360207365	-0.0014220080554681
6.855	0.00673112210969862	-0.00141478182593779
6.86	0.00677343084572168	-0.00139666722888165
6.865	0.00679074720864481	-0.00134711821366285
6.87	0.00677988542719365	-0.0012591509725004
6.875	0.00676077530388053	-0.00114221651747659
6.88	0.00676161118269292	-0.00101659845430113
6.885	0.00679379069380559	-0.000905245925380882
6.89	0.00684362604739253	-0.000823791976729993
6.895	0.00688979332788442	-0.000774297247494005
6.9	0.00692000624125733	-0.000746005330708677
6.905	0.00693273618279644	-0.000719697361188487
6.91	0.00693112773919946	-0.000676304233872216
6.915	0.00692209079130723	-0.000604810067706296
6.92	0.0069216362797011	-0.000505549773559544
6.925	0.00694579886109636	-0.000389358705498388
6.93	0.00699346739155171	-0.00027329656488817
6.935	0.00704288829103294	-0.000174024135132456
6.94	0.00707100863303989	-0.000100892086633664
6.945	0.00707412318827938	-5.25236891188996e-05
6.95	0.00706642034944949	-1.67111988673696e-05
6.955	0.00706326093336163	2.45588834086874e-05
6.96	0.00706967400884473	8.6175355370699e-05
6.965	0.00708760248314722	0.000173113546103387
6.97	0.0071209419158631	0.000279309429368269
6.975	0.00716633615439122	0.000391798412317179
6.98	0.00720583388844531	0.000495898435461939
6.985	0.00721819457041128	0.000580348291156163
6.99	0.00720402606035542	0.00064192862627177
6.995	0.00718706562495175	0.000687141862783847
7	0.00719021380660578	0.000730136931452741
7.005	0.00721509467993364	0.000786727933243192
7.01	0.00724794851787713	0.000867949491961006
7.015	0.00727894127269302	0.000975452153151757
7.02	0.00730475974358313	0.00110003294826022
7.025	0.00732068276122089	0.0012252761880216
7.03	0.00732033819498135	0.00133477259551551
7.035	0.00730883034570429	0.00141874191703817
7.04	0.00730510270088658	0.00147751461729584
7.045	0.00732472525981454	0.00152152554484086
7.05	0.00736337429779255	0.00156801362856829
7.055	0.00739966545463666	0.00163353202930772
7.06	0.007418097989909	0.00172525238734433
7.065	0.00742139103626371	0.0018385740763911
7.07	0.00742113266829847	0.001960291650974
7.075	0.00742287928605023	0.00207420617882814
7.08	0.00742562739468688	0.00216699372358953
7.085	0.00743411349280176	0.00223313343407039
7.09	0.00745643081476555	0.00227772323760345
7.095	0.00748958769248098	0.00231414756746418
7.1	0.00751587055919956	0.002358713516041
7.105	0.00752092194435061	0.00242437804213758
7.11	0.00751012709291921	0.00251519591061644
7.115	0.00750075472622225	0.00262414111106146
7.12	0.00750350821758694	0.00273612019998204
7.125	0.00751532218644435	0.0028346685769387
7.13	0.00753107979302392	0.00290846055042326
7.135	0.00755012574221947	0.00295524522885771
7.14	0.00757018114525643	0.00298316830546774
7.145	0.0075820666562354	0.00300794480638
7.15	0.00757682105423818	0.00304677075464177
7.155	0.00755991474597373	0.0031112467939387
7.16	0.00754835519156938	0.00320244179822193
7.165	0.00755362573807972	0.00331055353422283
7.17	0.00757062999935965	0.00341832637022943
7.175	0.00758684103023644	0.00350791118087379
7.18	0.00759735689727492	0.00356865012443386
7.185	0.00760411616804557	0.00360152992546148
7.19	0.00760635230367956	0.00361876579583154
7.195	0.00759886368312923	0.00363829034376817
7.2	0.00758447688263875	0.00367624656762988
7.205	0.00757721955432356	0.00374105631282795
7.21	0.0075873084248288	0.0038301591651031
7.215	0.00760768413544444	0.0039309384629167
7.22	0.00762057568841801	0.00402586833455576
7.225	0.0076187275554771	0.00409981206661403
7.23	0.00760975441260037	0.00414623509000656
7.235	0.00760280905932742	0.00416970483573653
7.24	0.00759811867055404	0.00418421653616452
7.245	0.00759319066868347	0.00420758083976747
7.25	0.00759230990014537	0.00425361297928895
7.255	0.00760104212559742	0.00432637763306953
7.26	0.00761539033155856	0.00441881768787855
7.265	0.00762204640843223	0.00451621540461566
7.27	0.00761403613850486	0.00460216172328209
7.275	0.0075992567555252	0.00466514296496978
7.28	0.00759065615853771	0.00470339584058088
7.285	0.00759186958986025	0.00472489324958847
7.29	0.00759610931574262	0.00474371758326164
7.295	0.00760002052105335	0.00477441165641235
7.3	0.00760669100499545	0.00482617559288645
7.305	0.00761595501296952	0.00489913631247862
7.31	0.00761908388193344	0.00498436008596581
7.315	0.00760903646594446	0.0050677050494059
7.32	0.00759304746017531	0.00513608327638071
7.325	0.00758562232650384	0.00518318249427097
7.33	0.00759160716336638	0.0052115721521977
7.335	0.00760098709132606	0.00523147387787937
7.34	0.00760405729539215	0.00525658908219473
7.345	0.00760221635030423	0.00529827487874091
7.35	0.00760105047703252	0.00536061320527992
7.355	0.00759986386878175	0.00543863623713836
7.36	0.00759325492992158	0.00552047954555857
7.365	0.00758406960522429	0.00559232261116804
7.37	0.00758263291599004	0.00564412483954069
7.375	0.00759295506594349	0.0056737791158934
7.38	0.00760508354526479	0.00568792712171096
7.385	0.00760597222773285	0.00569899706062138
7.39	0.00759568463240434	0.00571996172452138
7.395	0.0075850458380744	0.00575922137544449
7.4	0.00758103743576832	0.00581733103205107
7.405	0.00757955594728799	0.00588666405781435
7.41	0.00757611127965241	0.00595461074582193
7.415	0.00757443414430892	0.0060088356641419
7.42	0.0075790649216545	0.00604233384834973
7.425	0.00758529391261575	0.00605654958649282
7.43	0.00758172513070399	0.00606076610297634
7.435	0.00756658339859406	0.00606791746128277
7.44	0.0075511602193874	0.00608910750919556
7.445	0.00754636555896138	0.00612918320410838
7.45	0.00755037898409672	0.00618491879941363
7.455	0.00755303134901464	0.00624634842069316
7.46	0.00755079579275542	0.00630083914118096
7.465	0.00754808027642984	0.00633837506208756
7.47	0.00754687556604239	0.00635576991899445
7.475	0.00754145635959524	0.00635777654603586
7.48	0.00752809646454811	0.00635493422498001
7.485	0.00751421425470689	0.00635914966916218
7.49	0.00751042629531984	0.00637888415878773
7.495	0.00751688762278668	0.00641580708554912
7.5	0.00752172506225968	0.0064641554050695
7.505	0.00751677632137593	0.006513188021807
7.51	0.00750613844430426	0.00655162751968863
7.515	0.0074977424571081	0.00657230475558279
7.52	0.00749220324532551	0.00657501189150445
7.525	0.00748413733931752	0.00656647514540243
7.53	0.00747457821686925	0.00655757772458809
7.535	0.0074709020718231	0.00655886971715613
7.54	0.00747522296903291	0.00657626511184084
7.545	0.00747845844072614	0.00660862998078215
7.55	0.00747085928851465	0.00664829327859717
7.555	0.00745538997362338	0.0066843168698556
7.56	0.00744327890450514	0.00670699779243744
7.565	0.00743985673766367	0.00671174276417386
7.57	0.00743911822171661	0.00670096744541748
7.575	0.00743515064537004	0.00668318604301099
7.58	0.00743026711630801	0.00666933895647404
7.585	0.00742864554829836	0.00666804079315497
7.59	0.00742752379553124	0.00668203658388311
7.595	0.00741925812348931	0.0067073070651098
7.6	0.0074045126815605	0.00673478526351001
7.605	0.00739334522925805	0.00675408617056572
7.61	0.00739276924593302	0.00675802296959205
7.615	0.00739737990562528	0.00674556814994265
7.62	0.00739610766546406	0.00672208943985719
7.625	0.00738701852938739	0.0066970500961876
7.63	0.00737721751680454	0.00667998075445198
7.635	0.00737134919130789	0.00667637498484641
7.64	0.00736558907388307	0.00668538231032656
7.645	0.00735661782772112	0.00670044414971294
7.65	0.00734924258835612	0.00671235637954037
7.655	0.00734934540111443	0.00671310805336134
7.66	0.00735367287135347	0.00669915475500815
7.665	0.00735111752537687	0.00667282337243158
7.67	0.00733782102511427	0.00664112595389721
7.675	0.00732216528249108	0.00661250803140767
7.68	0.00731408805134137	0.00659310620672038
7.685	0.00731376132641692	0.00658454473166437
7.69	0.0073135503041577	0.00658374458765465
7.695	0.00731028196016137	0.00658435985771977
7.7	0.0073070017925323	0.00657927032245631
7.705	0.00730491191551419	0.00656318023945524
7.71	0.00729903426748635	0.00653477827495941
7.715	0.00728592360098101	0.00649743568360428
7.72	0.0072716897376317	0.00645782122788408
7.725	0.00726589646343445	0.00642332164462189
7.73	0.00726968963772112	0.00639898414745321
7.735	0.00727328287376761	0.00638529460418091
7.74	0.00726871386519878	0.00637781664736803
7.745	0.00725878576111061	0.00636887608164916
7.75	0.00725107153133564	0.00635121772291836
7.755	0.00724708962247078	0.00632072446622356
7.76	0.00724114538607257	0.00627737092723102
7.765	0.00723292722729063	0.00622556155759568
7.77	0.00722964428943129	0.00617284677104823
7.775	0.00723454356482378	0.00612689578889558
7.78	0.00723925629969191	0.00609189483382711
7.785	0.00723310176496295	0.00606735695372418
7.79	0.00721791801858451	0.00604882333508083
7.795	0.00720486886165439	0.00602950308768424
7.8	0.00720035979847022	0.00600301178068019
7.805	0.00719942420656583	0.00596584368905084
7.81	0.00719592403390923	0.00591815642114657
7.815	0.00719219545239103	0.00586299221998043
7.82	0.00719363980280718	0.00580495480958021
7.825	0.00719845800312147	0.00574869574816628
7.83	0.00719723664570981	0.00569729953754816
7.835	0.00718657502096409	0.0056510379932444
7.84	0.00717499191828441	0.00560737988708837
7.845	0.00717205915501129	0.00556253748139923
7.85	0.0071759037946979	0.00551380563923498
7.855	0.00717559190767236	0.00546041511420103
7.86	0.00716681852660983	0.00540313983957486
7.865	0.00715732103339395	0.00534425626297086
7.87	0.00715492513531935	0.00528703705610489
7.875	0.00715607966209308	0.00523428648267554
7.88	0.00715216716380507	0.00518745795387421
7.885	0.00714387623336954	0.00514611756607852
7.89	0.00714022849154272	0.00510764834835786
7.895	0.00714458616072733	0.00506774565663726
7.9	0.00714934811827383	0.00502252172039075
7.905	0.00714765959921415	0.00497061115025677
7.91	0.00714323902900826	0.00491305555126686
7.915	0.00714417096021958	0.00485187087624528
7.92	0.00715131215229459	0.00478853909209054
7.925	0.00715769269758582	0.00472450314277229
7.93	0.00716038469730673	0.00466197250404576
7.935	0.00716306162434766	0.00460280989147943
7.94	0.00716795796254033	0.0045471445736549
7.945	0.0071709080177742	0.00449328967539397
7.95	0.00716802688496543	0.00443857687276594
7.955	0.00716450382845402	0.00438083759462149
7.96	0.00716926585409272	0.00431932878300323
7.965	0.0071827745940336	0.00425412801039116
7.97	0.0071949608496169	0.00418612093856652
7.975	0.00719848030517856	0.00411701218076121
7.98	0.00719719742572877	0.00404800282699647
7.985	0.00719986939321693	0.00397879031767978
7.99	0.00720944558520564	0.00390826962695279
7.995	0.00722066032765944	0.00383628840734662
8	0.00722833807685586	0.00376409493739249
8.005	0.00723263121864903	0.00369312728920335
8.01	0.0072366522422902	0.00362416597522497
8.015	0.00724151320094268	0.003557434939224
8.02	0.00724546670949344	0.0034921786889992
8.025	0.00724938070678682	0.00342711510086069
8.03	0.00725760318994961	0.00336120903882353
8.035	0.00727185592893953	0.00329314649197876
8.04	0.00728727168884458	0.00322131730398212
8.045	0.00729736070398967	0.00314473981412799
8.05	0.00730256534047768	0.00306397435189254
8.055	0.00730945285968065	0.00298146736986027
8.06	0.00732191325877185	0.00290056434617014
8.065	0.00733577596103974	0.00282325848733844
8.07	0.0073452010239432	0.00274902506781238
8.075	0.00735213096312748	0.00267517738607737
8.08	0.00736362346420805	0.00259837480270519
8.085	0.00738141014864535	0.00251621362822618
8.09	0.00739787934962433	0.00242757914076019
8.095	0.00740632964375987	0.00233333402336466
8.1	0.00741055818870162	0.00223647424236439
8.105	0.00741935949029315	0.00214049032209562
8.11	0.00743512964472082	0.00204872652217425
8.115	0.00745069125048836	0.00196343716861058
8.12	0.00745940097252529	0.0018845708105637
8.125	0.00746401214600656	0.00180975104404091
8.13	0.00747250668745369	0.00173587011047172
8.135	0.0074874236064133	0.00166148303354685
8.14	0.00750171997049698	0.00158685183838969
8.145	0.00750896339177487	0.00151219227055321
8.15	0.00751401716378908	0.00143662194922278
8.155	0.00752763289955016	0.00135819344302579
8.16	0.00755278771784695	0.00127486607462579
8.165	0.00758007350695422	0.00118591389425227
8.17	0.0075991529619186	0.00109222450724822
8.175	0.00761010885759994	0.000995994637249531
8.18	0.00762060823801569	0.000900961227102925
8.185	0.0076343247145223	0.00081068999798628
8.19	0.00764660003565343	0.000725026308052712
8.195	0.00765693444841364	0.000640191698424886
8.2	0.00767387669979502	0.000552032178687156
8.205	0.00770204394249152	0.000458386056481963
8.21	0.00773098868579503	0.000360281573774657
8.215	0.00774336611041271	0.000260920858221603
8.22	0.00773853042004902	0.000164092026448515
8.225	0.00773509125790461	7.29423914993532e-05
8.23	0.0077492137803743	-1.24067514510884e-05
8.235	0.00777741491922601	-9.53705071777833e-05
8.24	0.0078054237648395	-0.000180272752388966
8.245	0.00782679637959838	-0.000269293842365848
8.25	0.00784309129846861	-0.000362178570669336
8.255	0.00785411472952458	-0.00045708829072133
8.26	0.0078564740888778	-0.000551083417769327
8.265	0.00785554041065506	-0.000641320338288232
8.27	0.00786613978605644	-0.000726938489973072
8.275	0.00789684441759508	-0.000808798352387896
8.28	0.00793714297561721	-0.000887870732023011
8.285	0.00796367948360466	-0.000965591625075923
8.29	0.00796609329189391	-0.00104535445187004
8.295	0.00795893203350762	-0.00113227376282587
8.3	0.00796541082158519	-0.00123057773907309
8.305	0.00799325619231706	-0.00134145191893253
8.31	0.00803001735351572	-0.00146144056628117
8.315	0.00806148856114497	-0.00158197957100192
8.32	0.00808172325367895	-0.00169285854975865
8.325	0.00808956195593691	-0.00178646706754204
8.33	0.0080849420281055	-0.00186014532560641
8.335	0.0080735883845513	-0.00191812219388154
8.34	0.00807187458733605	-0.00197085522184715
8.345	0.00809499392171631	-0.00203106802816677
8.35	0.0081391503300301	-0.00210938525087823
8.355	0.0081808948240818	-0.00221093745423406
8.36	0.00820119662403851	-0.00233178355620201
8.365	0.00820217033212334	-0.00245955960712596
8.37	0.00819873524886283	-0.00258003348781521
8.375	0.00820239689117308	-0.00268307681781099
8.38	0.00821587693966297	-0.00276576898729974
8.385	0.00823936772300105	-0.00283320410006649
8.39	0.00827055259018117	-0.00289651772074073
8.395	0.00830020984739388	-0.00296826080090007
8.4	0.00831481062528461	-0.00305683574295923
8.405	0.00830982542126879	-0.00316162148043553
8.41	0.0082977662599335	-0.0032724700950677
8.415	0.00829666394486051	-0.00337630399775257
8.42	0.00831408241730003	-0.00346436798596894
8.425	0.00834369866683371	-0.00353471807634076
8.43	0.00837472154243368	-0.00359193619133347
8.435	0.00839898028386443	-0.00364447605823148
8.44	0.00841145575066538	-0.00370149582412793
8.445	0.0084103383255929	-0.00377039284959135
8.45	0.00840249121085979	-0.0038533456802945
8.455	0.00840426821424334	-0.00394542928933461
8.46	0.00842760360467931	-0.00403696298945633
8.465	0.00846627608697315	-0.0041182798581092
8.47	0.00849916483039781	-0.00418476268861312
8.475	0.0085120340327034	-0.00423889867725347
8.48	0.00851082633243294	-0.00428860940841602
8.485	0.00851212003169621	-0.00434356210581743
8.49	0.00852519116907668	-0.00441059270461697
8.495	0.00854511197033059	-0.00449131870136377
8.5	0.00856531227519408	-0.00458160763613424
8.505	0.00858520217621184	-0.00467346660321777
8.51	0.00860451000111606	-0.00475920194774648
8.515	0.00861819385682328	-0.00483429833108584
8.52	0.00862204944691936	-0.00489751351704548
8.525	0.00862173781106357	-0.00495002784270593
8.53	0.00862775751552025	-0.00499579594798671
8.535	0.00864395965198028	-0.00504012784838093
8.54	0.00866270503465749	-0.0050881674728247
8.545	0.0086745566994626	-0.00514372545481478
8.55	0.00868046368779751	-0.00520837959685405
8.555	0.0086891123471462	-0.00528154750098242
8.56	0.00870539957710914	-0.00536008274366306
8.565	0.00872388515219225	-0.00543959514413483
8.57	0.00873719664323325	-0.00551598680721366
8.575	0.00874595029460501	-0.00558602647924733
8.58	0.00875437994283867	-0.00565002834557671
8.585	0.00876276212529525	-0.00571264183427722
8.59	0.00876840391451239	-0.00577918031866531
8.595	0.00877211706661463	-0.00585249549793598
8.6	0.0087779352163091	-0.00593206836352866
8.605	0.00878721786702741	-0.00601405354747708
8.61	0.00879445191523143	-0.0060941317577683
8.615	0.00879352673338385	-0.00617007213406406
8.62	0.00878873462122165	-0.00624145707638402
8.625	0.0087903797108515	-0.00630908746735948
8.63	0.00880051731406972	-0.00637556254728011
8.635	0.00880880980158594	-0.00644593674417848
8.64	0.00880806297472247	-0.00652513215280326
8.645	0.00880504469980892	-0.00661290500245748
8.65	0.00880890281761282	-0.00670125888094386
8.655	0.00881475946414056	-0.00677802243344505
8.66	0.00880609504042518	-0.00683432166787235
8.665	0.00878176218068205	-0.00686975752905283
8.67	0.00876348981113306	-0.00689281163845479
8.675	0.00877054287678813	-0.00691746804904625
8.68	0.00879641487659466	-0.00695717971298926
8.685	0.00881769028313872	-0.00701799507537171
8.69	0.00882088492172617	-0.00709420595271837
8.695	0.00880979713048458	-0.00717121416773026
8.7	0.00879287107910542	-0.00723352191389193
8.705	0.00877399458903749	-0.00727188777414423
8.71	0.00875987889079255	-0.00728795624032319
8.715	0.00876467871846476	-0.00729251322590851
8.72	0.00879278303419362	-0.00730105501639322
8.725	0.00882647384886237	-0.00732825202014098
8.73	0.00883894811639507	-0.00738043113873221
8.735	0.00882085496054597	-0.00745292983638635
8.74	0.00878949955892239	-0.00753315423015444
8.745	0.00877001610790007	-0.0076053548553574
8.75	0.00877007496208293	-0.0076584959236019
8.755	0.00878046882399008	-0.0076918790375009
8.76	0.00879579708828704	-0.00771248701826366
8.765	0.00881339466067033	-0.00773029221622412
8.77	0.00882195713616785	-0.00775420996984355
8.775	0.0088058340387196	-0.00778678524729237
8.78	0.00876549144303418	-0.00782029155225494
8.785	0.00872413668225036	-0.00784352367176222
8.79	0.00870774807611241	-0.00785154608557015
8.795	0.00872205359979716	-0.00784685231811189
8.8	0.00875191679857767	-0.00783665964481717
8.805	0.00877841692136982	-0.00782869208736248
8.81	0.00878949199916423	-0.00782830229477138
8.815	0.00878082524899604	-0.0078358891111554
8.82	0.00875308856751023	-0.00784767905114503
8.825	0.0087163475069838	-0.00785821855402702
8.83	0.00869335585564279	-0.00786285647776097
8.835	0.00870300383811795	-0.00785928555429738
8.84	0.00874131791478572	-0.00784816193427496
8.845	0.00878044076276829	-0.00783462499248344
8.85	0.0087931449408325	-0.00782767739809476
8.855	0.00877679551645727	-0.0078352580714931
8.86	0.00874974978878207	-0.00785809987495689
8.865	0.00872740092138713	-0.00788964424121286
8.87	0.00871159530777987	-0.00791952371646953
8.875	0.00870490679553448	-0.00793685873832484
8.88	0.00871294514720944	-0.00793537630879815
8.885	0.00873186800994841	-0.00791779164312434
8.89	0.00874559873167513	-0.00789291314352791
8.895	0.00873796231799151	-0.00786991261957848
8.9	0.00870811335584243	-0.00785617145116912
8.905	0.00867200435186	-0.00785579301117512
8.91	0.00864834973715656	-0.00786818179029503
8.915	0.00864346405602401	-0.00788839961922072
8.92	0.0086513643891184	-0.00790907766524107
8.925	0.0086640140249683	-0.00792267563561477
8.93	0.00867375675799753	-0.00792431897491408
8.935	0.00867105682115721	-0.00791387259977672
8.94	0.00864828813711505	-0.00789472614889597
8.945	0.00860905096961417	-0.00787185714347061
8.95	0.00856959399685575	-0.00785073072203613
8.955	0.00854778045891624	-0.00783542609054777
8.96	0.00854887718037034	-0.00782681168373323
8.965	0.00856123217945726	-0.00782296753735867
8.97	0.00856897259964384	-0.00781967481389945
8.975	0.00856395435320501	-0.00781106494610295
8.98	0.00854516319764453	-0.00779327148142439
8.985	0.00851517404090885	-0.00776646918564072
8.99	0.0084805600496578	-0.00773375439821944
8.995	0.00845338460477052	-0.00769935152685264
9	0.00844413689639634	-0.00766709788769226
9.005	0.00845146488505399	-0.00764015665721196
9.01	0.00846140338919277	-0.00761983594114835
9.015	0.00845864361881521	-0.00760438356151916
9.02	0.00843834626964046	-0.00758966539962191
9.025	0.00840704509060153	-0.00757158904669097
9.03	0.00837546029065539	-0.00754785984265638
9.035	0.00835094267047243	-0.00751896627561788
9.04	0.00833630670586594	-0.00748842330567889
9.045	0.0083327914793303	-0.00745956296423422
9.05	0.00833709731146737	-0.00743288464202241
9.055	0.00833737787978084	-0.00740682638696732
9.06	0.00831923922901812	-0.00737934867398593
9.065	0.00828045139544642	-0.00734928764639697
9.07	0.00823506072843028	-0.00731817421542846
9.075	0.00820207879354484	-0.00729020678020031
9.08	0.00819043772630845	-0.00726981434786467
9.085	0.00819304310268265	-0.00725952843437394
9.09	0.00819569179466306	-0.00725865378992463
9.095	0.00818808627465195	-0.00726202550937494
9.1	0.00816558912636189	-0.00726174604098073
9.105	0.00812714400561099	-0.00725049486789064
9.11	0.00807645229083676	-0.00722406090628702
9.115	0.00802512586064008	-0.00718486347493563
9.12	0.00798987751540103	-0.0071405919241494
9.125	0.00798043818664507	-0.00709850091394149
9.13	0.00798749377137487	-0.00706178922937362
9.135	0.00798672339725481	-0.00702894818312938
9.14	0.00796045047646121	-0.00699490484702014
9.145	0.00791172395207163	-0.00695335046890744
9.15	0.00785791836566485	-0.00689996132177839
9.155	0.00781552500398686	-0.00683377806220431
9.16	0.00779058965219459	-0.00675722304827886
9.165	0.00778161212527007	-0.00667583536339666
9.17	0.00778308325929711	-0.00659655098454781
9.175	0.00778480383416191	-0.00652619377392405
9.18	0.00777420731304801	-0.00646783216136448
9.185	0.00774351139032348	-0.00641855556538484
9.19	0.00769746099826651	-0.00637178446458719
9.195	0.00765279520141515	-0.00631888281816639
9.2	0.00762546907695416	-0.00625287709541666
9.205	0.00761781386802873	-0.00617206138447468
9.21	0.00761870791518682	-0.00607917215669751
9.215	0.0076140654094754	-0.00598119213960491
9.22	0.00759602751548183	-0.00588776512053268
9.225	0.00756552132283161	-0.00580648774317982
9.23	0.0075282377687822	-0.00574007190461145
9.235	0.00749082213155994	-0.00568546296398065
9.24	0.00746089774323888	-0.00563479396818956
9.245	0.00744416300775885	-0.00557906228942517
9.25	0.00743887712504065	-0.00551236871401617
9.255	0.00743445362232009	-0.00543439471459539
9.26	0.00741779122252861	-0.00535076802666445
9.265	0.0073836656738715	-0.00527144281446557
9.27	0.00733931883762029	-0.00520630663667365
9.275	0.00729830935149334	-0.00515970167405833
9.28	0.00726891973323163	-0.00512789105111544
9.285	0.00724850665966326	-0.00510002350620731
9.29	0.00722808444442968	-0.00506353773813828
9.295	0.00720079442222854	-0.00501095582715383
9.3	0.00716619705638788	-0.00494288580208124
9.305	0.00712775162205848	-0.00486654334864234
9.31	0.00708795078443458	-0.00479193169928838
9.315	0.00704729695716644	-0.00472787038495603
9.32	0.00700818133018721	-0.00467724920224288
9.325	0.00697387176851816	-0.00463595462960598
9.33	0.00694368466557904	-0.00459577729891336
9.335	0.00691258777367931	-0.00454697101899448
9.34	0.00687545227229069	-0.00448154882773633
9.345	0.00683142631413158	-0.00439777035440425
9.35	0.00678527371758708	-0.00430167133515003
9.355	0.00674444936704877	-0.00420293197497656
9.36	0.00671233517168623	-0.00410985713273782
9.365	0.00668422824761006	-0.00402793464740636
9.37	0.00665309798169922	-0.00395800282292491
9.375	0.00661751593219684	-0.00389504823856424
9.38	0.00658095092892719	-0.00382987803436752
9.385	0.00654515938361921	-0.00375344252791709
9.39	0.00650761316857729	-0.00366221226423047
9.395	0.00646781122629747	-0.00355955041873735
9.4	0.00643118604752857	-0.00345368023545589
9.405	0.0064029716188978	-0.00335402537700347
9.41	0.0063802575061267	-0.00326728218323336
9.415	0.00635289803242589	-0.00319480754645429
9.42	0.00631442824424155	-0.0031322723335192
9.425	0.0062689936550937	-0.00307060610696563
9.43	0.00622562783573244	-0.00299941824624117
9.435	0.00618813083728309	-0.00291171775801669
9.44	0.00615294072513706	-0.00280641839171203
9.445	0.00611688652964837	-0.00268937142583869
9.45	0.00608163630951264	-0.00257145591494279
9.455	0.00604981680647221	-0.00246316574702199
9.46	0.00601869438578273	-0.00237073806145993
9.465	0.00598143077770441	-0.00229429923019353
9.47	0.00593720893553318	-0.00222690916920865
9.475	0.00589326775500965	-0.00215770150286154
9.48	0.00585638764247154	-0.00207626034648456
9.485	0.00582496801662735	-0.0019767479189694
9.49	0.00579099780265047	-0.00186188432909784
9.495	0.00575180840308409	-0.00174193089339081
9.5	0.00571309298250178	-0.00162906835429766
9.505	0.00567930451080922	-0.0015317629499112
9.51	0.00564575576536086	-0.00145150987487597
9.515	0.00560438462416624	-0.00138232696156759
9.52	0.00555638213302512	-0.00131309333808982
9.525	0.00551100756410783	-0.00123216946060989
9.53	0.00547353943412077	-0.00113279988120674
9.535	0.00543903446831617	-0.00101583056786048
9.54	0.00540036563298951	-0.000889847025117518
9.545	0.00535841510572155	-0.00076849736001261
9.55	0.00531948863063647	-0.000664156642300462
9.555	0.00528508088968227	-0.000582098573365109
9.56	0.00524795802161648	-0.000518694107005224
9.565	0.00520191727285457	-0.000464394209436669
9.57	0.00515167090588875	-0.000408109339485208
9.575	0.00510749811886146	-0.000340458035399394
9.58	0.00507192547683566	-0.000256856202567768
9.585	0.00503587994974986	-0.000158770761914617
9.59	0.00499084245405168	-5.31389264581961e-05
9.595	0.00493875222403339	5.02373327471162e-05
9.6	0.00488717770023062	0.000143016048918199
9.605	0.00483880440515883	0.000221642521802679
9.61	0.00478956147063325	0.000288403213249744
9.615	0.00473877860168503	0.000350107402263156
9.62	0.0046923402816228	0.000415362435944644
9.625	0.00465374317644685	0.000491079821340001
9.63	0.00461653800488726	0.000579399197937924
9.635	0.00457020917043494	0.00067645200705968
9.64	0.00451431351215703	0.000774250043825475
9.645	0.00445860062555692	0.000863772781620753
9.65	0.00441043955862863	0.000938554484553933
9.655	0.00436684992363556	0.00099779809640399
9.66	0.00432106540574129	0.00104712286301289
9.665	0.00427245507326734	0.00109659400706796
9.67	0.00422430686007758	0.00115573427308657
9.675	0.00417605646199615	0.00122937531702405
9.68	0.00412271649283014	0.00131595932576367
9.685	0.00406390000457613	0.0014085822195069
9.69	0.00400678135184673	0.00149757176840382
9.695	0.00395795146651512	0.00157392143661284
9.7	0.00391523337872979	0.00163314380403445
9.705	0.00386989501056867	0.00167732007241828
9.71	0.00381782271731712	0.00171456101015188
9.715	0.00376268617552533	0.00175614143312064
9.72	0.00370871061625433	0.00181259522447696
9.725	0.00365436397112084	0.00188942621107113
9.73	0.00359602425452454	0.00198375518561278
9.735	0.00353661177232745	0.00208552897547953
9.74	0.00348371208907317	0.0021815425136289
9.745	0.00343964685740339	0.00226039670282319
9.75	0.00339728278015272	0.00231706582917468
9.755	0.00334850876663317	0.00235517579249045
9.76	0.00329372969778507	0.00238559983796893
9.765	0.00323898770911146	0.00242212303411993
9.77	0.00318679016240164	0.00247554819410389
9.775	0.00313377493862621	0.00254972105066464
9.78	0.00307833994953555	0.00264026896909098
9.785	0.00302421737581238	0.00273557204815145
9.79	0.00297519390795919	0.00282096604452242
9.795	0.00292934701884739	0.00288504152853886
9.8	0.00288060482935482	0.00292475787779534
9.805	0.00282635648057372	0.00294680442943207
9.81	0.00276982530507031	0.00296452689382765
9.815	0.00271512783839256	0.00299231576190717
9.82	0.00266227659621077	0.00304005830581655
9.825	0.00260829519430494	0.00310957382283661
9.83	0.00255278630942346	0.00319429538682048
9.835	0.00249856838807538	0.00328195917847474
9.84	0.00244699357047118	0.00335934914171432
9.845	0.00239517293768721	0.00341755248142928
9.85	0.00233958586410665	0.00345557612113634
9.855	0.00228165583593842	0.0034804395426713
9.86	0.00222663594600725	0.00350390683835045
9.865	0.00217731715247105	0.00353735081069662
9.87	0.00213067618146034	0.00358723019002127
9.875	0.00208162448268556	0.00365299115341067
9.88	0.00202875236015387	0.00372744048039486
9.885	0.0019745100526336	0.00379983289427432
9.89	0.0019208437031466	0.0038600921615819
9.895	0.00186675610552456	0.00390286615603497
9.9	0.00181108050877921	0.00392967675494749
9.905	0.00175595692159636	0.00394794859546366
9.91	0.00170513584522425	0.00396816457432081
9.915	0.00165891960888143	0.0039998400222423
9.92	0.00161224242618108	0.00404754708774746
9.925	0.00155938112068377	0.00410886495221163
9.93	0.00150063070862938	0.00417533125160219
9.935	0.0014421008442369	0.00423616296420892
9.94	0.00138899424468963	0.00428274895898895
9.945	0.00134046832770185	0.00431210845581731
9.95	0.00129190395428846	0.00432800368097119
9.955	0.00124116929955509	0.00433919001617156
9.96	0.00118985466564858	0.00435575684537692
9.965	0.00113918342591912	0.00438502877887004
9.97	0.0010872171991565	0.00442862926524423
9.975	0.00103169558308025	0.00448199435682284
9.98	0.000974778218464145	0.00453638549119439
9.985	0.000921639025198928	0.00458243542913372
9.99	0.00087432517228514	0.00461387888118114
9.995	0.000828768991574691	0.00463002218752795
[truncated: 18,001 more rows]
