# Supplementary material for: Modified control method of a motion compensated gangway
Source: PLoS One. 2026 Jul 10;21(7):e0351153. doi: 10.1371/journal.pone.0351153 (PMC13353997; doi:10.1371/journal.pone.0351153)
Supplement: S1 Dataset — (ZIP) [file pone.0351153.s001.zip › Fig11_Original_data.txt]

0	-0.02	-0.2
0.005	-0.0200160023753629	-0.200188861329527
0.01	-0.0200405084632707	-0.200739037295248
0.015	-0.0200376307930864	-0.201619117716257
0.02	-0.0200013984643827	-0.202787389353496
0.025	-0.0199790119064372	-0.204193713658846
0.03	-0.0199894084761821	-0.205783062245794
0.035	-0.0200007224383066	-0.207499656997826
0.04	-0.0199860596232709	-0.209290560757584
0.045	-0.0199556747749995	-0.211107667785087
0.05	-0.0199453068577115	-0.212907695623539
0.055	-0.019956588222662	-0.214650671175433
0.06	-0.0199598918311137	-0.21629791374515
0.065	-0.0199371291469566	-0.217810592394582
0.07	-0.0199051922154548	-0.219149647909206
0.075	-0.019894095387744	-0.220277331181348
0.08	-0.0198996670824835	-0.221159925305052
0.085	-0.0198959350476347	-0.221770739649295
0.09	-0.0198726268298787	-0.222092399548976
0.095	-0.019847651069789	-0.22211766356123
0.1	-0.0198390213242648	-0.221848609520745
0.105	-0.0198369619515875	-0.221294762268347
0.11	-0.0198220206157767	-0.220470976112128
0.115	-0.019791948735109	-0.219395729164966
0.12	-0.0197695895835542	-0.218090449358609
0.125	-0.0197652064454402	-0.216580115919589
0.13	-0.0197627017614353	-0.214894616528453
0.135	-0.0197452484160845	-0.213069991027537
0.14	-0.0197148981028706	-0.211148752073199
0.145	-0.0196937438625094	-0.20917889165155
0.15	-0.0196866848971127	-0.20721185304774
0.155	-0.0196772668889777	-0.205299289360339
0.16	-0.0196536727668645	-0.203484974685568
0.165	-0.0196253355471885	-0.201801628196485
0.17	-0.019609609007692	-0.200272015194341
0.175	-0.0196031332214964	-0.198910944477691
0.18	-0.0195889842612234	-0.197727870957321
0.185	-0.0195597195545594	-0.196729286506643
0.19	-0.0195299094786547	-0.195920085528104
0.195	-0.0195146763841953	-0.195303659494077
0.2	-0.0195062020344506	-0.194880698421572
0.205	-0.0194881066065089	-0.194647287862151
0.21	-0.0194574411790212	-0.194593535232161
0.215	-0.0194304705343657	-0.194703530390571
0.22	-0.0194159994948807	-0.19495670886166
0.225	-0.019402634256661	-0.195330131435077
0.23	-0.0193770509331141	-0.19580104822071
0.235	-0.0193424299706679	-0.196349074820226
0.24	-0.0193178132428948	-0.196957280673812
0.245	-0.0193062447495483	-0.197611822435612
0.25	-0.0192923273234976	-0.198300378205917
0.255	-0.0192645947155945	-0.199010294931992
0.26	-0.0192299070883044	-0.199727304341417
0.265	-0.0192054162770434	-0.200435413215619
0.27	-0.0191901652434344	-0.201118074690707
0.275	-0.0191691506422029	-0.201760020715475
0.28	-0.0191356517683275	-0.202349203847093
0.285	-0.0191024514308908	-0.202878258350096
0.29	-0.0190823410782809	-0.203344610270137
0.295	-0.0190679138768294	-0.203749135745923
0.3	-0.0190439152582186	-0.204093971303967
0.305	-0.019007211975139	-0.204380362325433
0.31	-0.0189742693384722	-0.204607496853734
0.315	-0.0189549268953184	-0.204772706014095
0.32	-0.0189384733049225	-0.204872761367216
0.325	-0.0189115927108854	-0.204905717381519
0.33	-0.0188751513565307	-0.204872607459778
0.335	-0.0188444411841696	-0.204778048451443
0.34	-0.0188232752155089	-0.20462951989929
0.345	-0.0188009217992587	-0.204436030603185
0.35	-0.0187682700470649	-0.204206463404482
0.355	-0.0187300405210048	-0.203947761926012
0.36	-0.0186995455932025	-0.203663994899183
0.365	-0.0186771504779141	-0.203356770608917
0.37	-0.0186517920266931	-0.203026716719113
0.375	-0.0186162557112461	-0.202675196660956
0.38	-0.0185773848700835	-0.202305493458484
0.385	-0.0185483310800804	-0.201923405324546
0.39	-0.0185271478753832	-0.20153678462082
0.395	-0.0185008804167048	-0.201153734777817
0.4	-0.0184641561377121	-0.200780571112646
0.405	-0.0184274287766874	-0.200420712182738
0.41	-0.0184001990951759	-0.200074318189046
0.415	-0.0183767884433964	-0.199739042392219
0.42	-0.0183459767586664	-0.199411843085021
0.425	-0.0183055731961523	-0.199090769989204
0.43	-0.0182669185193879	-0.198776022767312
0.435	-0.0182372338291637	-0.198469973869351
0.44	-0.0182101686535743	-0.198176451504942
0.445	-0.0181759120569667	-0.1978992171185
0.45	-0.0181345720251258	-0.197640170344642
0.455	-0.0180991162839913	-0.197398628307248
0.46	-0.0180725355392565	-0.197171411376919
0.465	-0.0180436880608866	-0.196953374848508
0.47	-0.0180035453817638	-0.19673881452682
0.475	-0.017958134559179	-0.196523360163108
0.48	-0.0179221504053039	-0.196305348321282
0.485	-0.0178947117207707	-0.196085918299448
0.49	-0.0178624768610766	-0.195867850873142
0.495	-0.0178184357951567	-0.195653836319724
0.5	-0.017772644074233	-0.195444917400345
0.505	-0.0177385093625987	-0.19523963963248
0.51	-0.0177113733204974	-0.195034302600248
0.515	-0.0176772921908649	-0.194823949105101
0.52	-0.0176329410195591	-0.194604010332703
0.525	-0.0175914778237507	-0.194371988641219
0.53	-0.017560065433743	-0.194127897751423
0.535	-0.0175298334913743	-0.1938738440957
0.54	-0.0174898798493804	-0.193613040227917
0.545	-0.0174413949840719	-0.193348318991846
0.55	-0.0174001251222783	-0.19308091564227
0.555	-0.017370412660776	-0.19281019862269
0.56	-0.0173396697850569	-0.192533970071753
0.565	-0.0172970207297706	-0.192249172107805
0.57	-0.0172476880853554	-0.191953209098187
0.575	-0.0172070685470267	-0.191645106992213
0.58	-0.0171753020943235	-0.19132592238273
0.585	-0.0171401052983239	-0.19099851008554
0.59	-0.0170954123696155	-0.190666783800276
0.595	-0.0170499660003755	-0.190334415018574
0.6	-0.0170116408272838	-0.190003145939089
0.605	-0.0169760784292689	-0.189671902903237
0.61	-0.016935321104226	-0.189337811617962
0.615	-0.0168887799013217	-0.188997815223075
0.62	-0.0168456908747773	-0.188650010019311
0.625	-0.0168090560606863	-0.18829451841973
0.63	-0.0167714555522181	-0.18793333538638
0.635	-0.0167264254701565	-0.187569573111236
0.64	-0.0166773792515174	-0.187206549436354
0.645	-0.0166332543162904	-0.186846463783304
0.65	-0.0165948352993204	-0.18648946002918
0.655	-0.0165551898837013	-0.186133948080456
0.66	-0.0165085408777312	-0.185777332555595
0.665	-0.0164572657969145	-0.185416772811222
0.67	-0.0164111898469701	-0.185050408308066
0.675	-0.0163719074696736	-0.184678341027973
0.68	-0.0163317597763959	-0.184302586510404
0.685	-0.016284256142262	-0.183926165953293
0.69	-0.016231641488797	-0.183551677723094
0.695	-0.016183789657552	-0.183180187947911
0.7	-0.0161429401003813	-0.182810867137582
0.705	-0.016102679679308	-0.182441548519855
0.71	-0.0160568749213142	-0.182069724637997
0.715	-0.0160067477881138	-0.181693242891815
0.72	-0.0159605385733313	-0.181311026014479
0.725	-0.01592029680914	-0.180923584149358
0.73	-0.0158796073008092	-0.18053275402327
0.735	-0.0158323151115344	-0.180140819794407
0.74	-0.0157800184406962	-0.179749478738758
0.745	-0.0157311157048029	-0.179359121150043
0.75	-0.015687653506029	-0.178968583423786
0.755	-0.0156445648021199	-0.178575797735772
0.76	-0.0155968510186743	-0.178178889046987
0.765	-0.0155452478345169	-0.177776699150609
0.77	-0.0154968292176466	-0.177369164497144
0.775	-0.0154537734798457	-0.176957614224451
0.78	-0.0154102038470265	-0.176544085501888
0.785	-0.0153605543251093	-0.176130313953873
0.79	-0.0153063235182626	-0.175717163467741
0.795	-0.0152553551486071	-0.175304200707068
0.8	-0.0152104526395564	-0.174889971110042
0.805	-0.0151664845061805	-0.174472879277277
0.81	-0.0151170461618478	-0.174051795473567
0.815	-0.0150614110176877	-0.173626281681513
0.82	-0.0150055249164376	-0.173196541259445
0.825	-0.0149535463642958	-0.172763330572128
0.83	-0.0149033864916337	-0.172327743220282
0.835	-0.0148512576557096	-0.171890969556502
0.84	-0.01479711669698	-0.171454141372009
0.845	-0.0147442857260255	-0.171017794585204
0.85	-0.0146954370197141	-0.170581512441314
0.855	-0.0146491370756691	-0.170144409138953
0.86	-0.0146005555931486	-0.169705337432821
0.865	-0.0145474008620792	-0.169263020259224
0.87	-0.0144931167399765	-0.168816677539524
0.875	-0.0144430229673717	-0.168366482172608
0.88	-0.0143953350135057	-0.167913472233921
0.885	-0.0143430999862487	-0.16745869094623
0.89	-0.0142836705519166	-0.167002631095469
0.895	-0.0142251177806308	-0.166545413800025
0.9	-0.0141757769204281	-0.166087146915537
0.905	-0.0141311757041077	-0.165627952652608
0.91	-0.014081152679447	-0.165167731180985
0.915	-0.0140235372648681	-0.164706246799265
0.92	-0.0139681031168494	-0.164243381000695
0.925	-0.0139191520576996	-0.163778953295324
0.93	-0.0138700378700591	-0.163312434270297
0.935	-0.0138134931796353	-0.162843278335173
0.94	-0.0137512947569411	-0.162371350855375
0.945	-0.0136949206011629	-0.161897055771338
0.95	-0.0136465522501749	-0.161421311031405
0.955	-0.013597141700767	-0.160945084707496
0.96	-0.0135405187600603	-0.160469120941905
0.965	-0.0134815343404893	-0.159993964734862
0.97	-0.0134282249980206	-0.159519432476075
0.975	-0.0133790919568637	-0.159044465310307
0.98	-0.0133262358537965	-0.158567645692023
0.985	-0.0132671979939311	-0.158087898124185
0.99	-0.013209802968794	-0.1576052865088
0.995	-0.0131581248366704	-0.157120816919731
1	-0.0131069321007103	-0.156635613343542
1.005	-0.0130498433231491	-0.156150538634837
1.01	-0.0129884507352781	-0.155666132101279
1.015	-0.012932014509238	-0.155182565491506
1.02	-0.0128825127227412	-0.154699526094227
1.025	-0.0128327835042137	-0.154216469430734
1.03	-0.0127763689947444	-0.153732858722642
1.035	-0.0127149150284815	-0.153248204903408
1.04	-0.0126567960824904	-0.152762108889219
1.045	-0.01260469117117	-0.152274510721754
1.05	-0.0125528138566381	-0.151785990514449
1.055	-0.0124946464851381	-0.151297403441401
1.06	-0.012431495171373	-0.150809411616799
1.065	-0.0123730398827911	-0.150322438492344
1.07	-0.0123211403145554	-0.149836564896507
1.075	-0.0122682898601763	-0.149351296025981
1.08	-0.0122094300185032	-0.14886594429647
1.085	-0.0121497961090753	-0.148380367024255
1.09	-0.0120955060056865	-0.147894915778449
1.095	-0.0120438783429116	-0.147409704979842
1.1	-0.0119892621021316	-0.146924816707587
1.105	-0.0119304885279426	-0.146440752235871
1.11	-0.0118706903262547	-0.145957820186247
1.115	-0.0118129066678972	-0.145475630157417
1.12	-0.0117567236349773	-0.144993539705295
1.125	-0.0116985602333076	-0.144511091276643
1.13	-0.0116361333431116	-0.144027906731901
1.135	-0.0115719849567891	-0.1435438603568
1.14	-0.0115119942540622	-0.14305940620445
1.145	-0.0114566902945208	-0.142575586881078
1.15	-0.0114002961738249	-0.142093468509853
1.155	-0.0113385793171647	-0.141613465710282
1.16	-0.011275632023756	-0.141135488317917
1.165	-0.0112182159138417	-0.140659177845975
1.17	-0.011164636739146	-0.140183724384125
1.175	-0.0111077557769059	-0.13970807347787
1.18	-0.011044347605717	-0.139231436636964
1.185	-0.0109784049958368	-0.138753446160905
1.19	-0.0109169408456621	-0.138274098360016
1.195	-0.0108600986196549	-0.137794054547923
1.2	-0.0108014682907832	-0.137314392993567
1.205	-0.0107373226531614	-0.136836014802965
1.21	-0.0106728804431465	-0.136359617095113
1.215	-0.010613713055016	-0.135885465356819
1.22	-0.0105566347513003	-0.135412799481839
1.225	-0.0104947384906954	-0.134939966223528
1.23	-0.0104274817253888	-0.134465350172687
1.235	-0.0103637828034633	-0.133988408385643
1.24	-0.0103064683737555	-0.133509834709732
1.245	-0.0102480935698986	-0.133030799203721
1.25	-0.0101815836273219	-0.132552241017813
1.255	-0.0101108292511378	-0.132074674828151
1.26	-0.0100495664319055	-0.131598464559156
1.265	-0.00999841018864867	-0.131124002899606
1.27	-0.00994403506666266	-0.130651272885087
1.275	-0.009877903398177	-0.130179514380546
1.28	-0.00980845165794604	-0.129707668253933
1.285	-0.00974986669559652	-0.129234884690525
1.29	-0.00969935097629762	-0.12876088599166
1.295	-0.00964321345859982	-0.128286161374232
1.3	-0.00957584277754082	-0.127811747538979
1.305	-0.00950808961159355	-0.127338813956279
1.31	-0.00945016507891872	-0.126868110716455
1.315	-0.00939673828276668	-0.12639963655241
1.32	-0.00933701548443064	-0.125932983609459
1.325	-0.00926844024466882	-0.12546755532344
1.33	-0.00920031707674391	-0.125002445750859
1.335	-0.00914152758202194	-0.124536905840291
1.34	-0.00908779926622669	-0.124071274713601
1.345	-0.00902735432943995	-0.123606694381909
1.35	-0.00895595078865161	-0.123143901731702
1.355	-0.00888659963352312	-0.12268324219393
1.36	-0.00883048790469918	-0.122225260764916
1.365	-0.00877858802907565	-0.121770356066863
1.37	-0.00871625884517147	-0.121318229039499
1.375	-0.00864199095348674	-0.120867960356686
1.38	-0.0085729588253741	-0.120418318192597
1.385	-0.00851880573596051	-0.119968605327818
1.39	-0.00846718736725371	-0.119519242495948
1.395	-0.00840333716181174	-0.11907118158754
1.4	-0.00833022868153774	-0.118625497762073
1.405	-0.00826744765234366	-0.118183265578502
1.41	-0.00821677824136082	-0.11774489590666
1.415	-0.0081618722296847	-0.117309818892469
1.42	-0.00809293453763007	-0.116876779725156
1.425	-0.0080224563417215	-0.116444459644139
1.43	-0.00796735810293097	-0.116012420509482
1.435	-0.00791905013403658	-0.115581120705304
1.44	-0.00785786097368531	-0.115151025924295
1.445	-0.0077799152224725	-0.114722213875067
1.45	-0.00770737009094897	-0.114294634875709
1.455	-0.00765431097188571	-0.113868667378656
1.46	-0.00760498537311896	-0.113445223004034
1.465	-0.00753965893185176	-0.113024909686174
1.47	-0.00746082028870942	-0.112607579758353
1.475	-0.00739544973165847	-0.112192780101854
1.48	-0.00734814031557574	-0.111780080766402
1.485	-0.00729671876873728	-0.111369126021808
1.49	-0.0072262591211065	-0.110959640121751
1.495	-0.00714849408780687	-0.110551377496199
1.5	-0.00708587408173425	-0.110144138155223
1.505	-0.00703476644674366	-0.109737895992844
1.51	-0.00697506450229142	-0.109332907214545
1.515	-0.00689955895729384	-0.10892958985564
1.52	-0.00682565033521785	-0.108528387687036
1.525	-0.0067670241810277	-0.108129557109085
1.53	-0.00671324247277092	-0.107732973115715
1.535	-0.00664915382995481	-0.107338411206525
1.54	-0.00657658792298748	-0.106945933314238
1.545	-0.00651437804149635	-0.106555991625121
1.55	-0.00646311233393306	-0.10616887851811
1.555	-0.00640575737454434	-0.105784073741739
1.56	-0.00633313699239138	-0.105400547658371
1.565	-0.0062572818975742	-0.105017214353069
1.57	-0.00619552967705628	-0.104633454314856
1.575	-0.00614285183808452	-0.104249656382808
1.58	-0.00608251608641268	-0.103867120470758
1.585	-0.00600998332554592	-0.103487573329535
1.59	-0.00594026192396846	-0.103112406283529
1.595	-0.00588328400737896	-0.102741984020781
1.6	-0.00582921230146314	-0.102375574343728
1.605	-0.00576441557850607	-0.102011646076317
1.61	-0.00568911101908307	-0.101648374179505
1.615	-0.00561961732692371	-0.101284362061347
1.62	-0.00556182655421551	-0.100919172165983
1.625	-0.00550526135499401	-0.100553799118852
1.63	-0.0054398138202306	-0.100190491381139
1.635	-0.00536821622383967	-0.0998317913932512
1.64	-0.00530168178423427	-0.0994791818276894
1.645	-0.00524193143569278	-0.0991321217167298
1.65	-0.00518167273047194	-0.0987887179918363
1.655	-0.00511587827505631	-0.0984468789849748
1.66	-0.00504822359359476	-0.0981051270027968
1.665	-0.00498461304032969	-0.0977629827704836
1.67	-0.00492359547132797	-0.0974207615068527
1.675	-0.00485984562315496	-0.0970794724304647
1.68	-0.00479256776278223	-0.0967408255043365
1.685	-0.00472674007733436	-0.0964067007530289
1.69	-0.00466492442112956	-0.0960781368505659
1.695	-0.00460383336635593	-0.0957547766387459
1.7	-0.00453887319055617	-0.0954350534166348
1.705	-0.00447076053696476	-0.095116880336481
1.71	-0.00440538233272651	-0.0947986997394059
1.715	-0.00434406122303579	-0.0944800196358375
1.72	-0.00428185811681787	-0.0941613238862054
1.725	-0.00421521632350901	-0.093843942209149
1.73	-0.00414700305671318	-0.0935298356807266
1.735	-0.00408239424741246	-0.0932207541989756
1.74	-0.00402118843820565	-0.0929172289183211
1.745	-0.0039585538004429	-0.092618414053506
1.75	-0.00389168898724193	-0.0923225134806391
1.755	-0.00382344121461111	-0.0920275562077459
1.76	-0.00375887557279158	-0.0917321901539792
1.765	-0.00369809788843223	-0.0914361738936129
1.77	-0.0036369006435949	-0.0911405656994886
1.775	-0.00357185714931509	-0.0908473409070181
1.78	-0.00350411508243282	-0.0905583088077964
1.785	-0.00343814408935397	-0.0902743760292954
1.79	-0.00337453465989406	-0.0899951417130713
1.795	-0.00331006505612084	-0.0897187701459643
1.8	-0.00324409769115535	-0.0894431753203684
1.805	-0.00318039593583559	-0.08916739065741
1.81	-0.00312133864724637	-0.0888918671044097
1.815	-0.00306374681451835	-0.0886180491857635
1.82	-0.0030020978673563	-0.0883475573673929
1.825	-0.00293569878967952	-0.0880813906476536
1.83	-0.00287011002719764	-0.0878197057169801
1.835	-0.00280886264702087	-0.0875617424548774
1.84	-0.00274941771263824	-0.0873060758919766
1.845	-0.00268663339702058	-0.0870513384642431
1.85	-0.00261927189261748	-0.08679671770169
1.855	-0.00255211218315525	-0.0865422485217968
1.86	-0.00249077727966665	-0.0862889362104979
1.865	-0.00243366666355882	-0.086038623120015
1.87	-0.00237358896914992	-0.0857930515454748
1.875	-0.00230711634963363	-0.0855529141444946
1.88	-0.00223903942109498	-0.0853176945731673
1.885	-0.00217655463390189	-0.0850859298105764
1.89	-0.00211878357728632	-0.0848558416634091
1.895	-0.00205913549914771	-0.0846261610358905
1.9	-0.00199359127245802	-0.0843966328089847
1.905	-0.00192532619655106	-0.0841678114583682
1.91	-0.00186238174566418	-0.0839409021577051
1.915	-0.00180491477318785	-0.0837175125188381
1.92	-0.00174505756460634	-0.083498762638877
1.925	-0.00167846526134245	-0.0832846757382399
1.93	-0.00161134071558375	-0.0830745432342268
1.935	-0.00155134874421521	-0.0828672627731402
1.94	-0.00149576664421973	-0.0826615740869654
1.945	-0.00143628866477188	-0.0824565614430786
1.95	-0.00137001255941298	-0.0822520225062562
1.955	-0.00130331913308959	-0.0820484642301722
1.96	-0.00124305461726844	-0.0818468193781741
1.965	-0.00118668036141805	-0.0816481516594507
1.97	-0.00112670888405131	-0.0814532740612497
1.975	-0.00106041828896029	-0.0812623656406644
1.98	-0.000993742629210437	-0.0810747727420953
1.985	-0.000933142003194587	-0.0808893354733236
1.99	-0.000875634328183006	-0.0807048571317304
1.995	-0.000813826497568648	-0.0805204039558176
2	-0.000746661273718008	-0.0803358247686088
2.005	-0.000682318325362963	-0.0801520541196423
2.01	-0.00062481515815036	-0.0799706691434148
2.015	-0.000568701754714418	-0.0797930958636284
2.02	-0.000506999604684122	-0.0796199825730448
2.025	-0.000440566518144836	-0.0794509456594379
2.03	-0.000378427073138909	-0.079284829172932
2.035	-0.000322480765866318	-0.0791201773315588
2.04	-0.000265002028368988	-0.0789555747649382
2.045	-0.000199843552141066	-0.0787901099547761
2.05	-0.00013074905807291	-0.0786238631546978
2.055	-6.76704411420204e-05	-0.0784578989171958
2.06	-1.09454208680138e-05	-0.0782937448597252
2.065	4.73204421393092e-05	-0.0781328565508002
2.07	0.00011178496475166	-0.077976156294902
2.075	0.000177358282041062	-0.0778236584375085
2.08	0.000236252718001495	-0.0776744851248115
2.085	0.000290892530181219	-0.0775271074749295
2.09	0.000349631995660804	-0.077379847643259
2.095	0.000415421686055062	-0.0772315697393666
2.1	0.00048087022876353	-0.0770820939320866
2.105	0.0005382929895978	-0.0769323413971672
2.11	0.000591312568844771	-0.0767840801143462
2.115	0.000648926534026506	-0.0766391509807638
2.12	0.000713887219861098	-0.0764986331845687
2.125	0.000779315303489048	-0.0763622876385099
2.13	0.000839240799434116	-0.0762285020755609
2.135	0.000896111609122663	-0.0760949805544269
2.14	0.000955729626204116	-0.0759599455383253
2.145	0.00101955860966676	-0.0758229624525277
2.15	0.00108299892776329	-0.0756849526311103
2.155	0.00114223142930503	-0.075547738877038
2.16	0.00119927060410463	-0.075413260550417
2.165	0.00125852453305995	-0.0752828193966055
2.17	0.00132061028010142	-0.0751567263878643
2.175	0.00138222744001277	-0.0750341400951522
2.18	0.00144085594975314	-0.0749132185335153
2.185	0.00149839270025995	-0.0747918441902744
2.19	0.00155831221910856	-0.0746684664951147
2.195	0.00162049158750883	-0.0745428220657103
2.2	0.0016815619171997	-0.074416122234465
2.205	0.00173980704323005	-0.0742903686681584
2.21	0.00179705203199867	-0.0741674562222847
2.215	0.00185545653281776	-0.0740486275186691
2.22	0.00191497397164939	-0.0739340758705676
2.225	0.00197412778881043	-0.07382267186106
2.23	0.00203232903457504	-0.0737122815009259
2.235	0.00209038878989021	-0.0736006677746726
2.24	0.00214911089577856	-0.0734865223207788
2.245	0.00220847140515983	-0.0733699734109015
2.25	0.00226768278354506	-0.0732523962461713
2.255	0.00232580400199351	-0.0731358968829516
2.26	0.00238286031233725	-0.0730225621094418
2.265	0.00243995613540964	-0.0729135749300258
2.27	0.00249802723984951	-0.0728086776966868
2.275	0.002556767115551	-0.0727062546101103
2.28	0.00261477331401601	-0.0726040241176102
2.285	0.0026712758519273	-0.072500047232968
2.29	0.00272724081569393	-0.0723934832760027
2.295	0.00278406868168828	-0.0722848871931059
2.3	0.00284187525195811	-0.0721759700690172
2.305	0.00289938127777369	-0.0720688590661864
2.31	0.00295557980496666	-0.0719652344599016
2.315	0.00301129438188781	-0.0718656297032181
2.32	0.00306801620248769	-0.0717691759584163
2.325	0.00312588612640834	-0.0716740214978364
2.33	0.00318379764091361	-0.0715780655747471
2.335	0.00324064923877536	-0.0714797329759556
2.34	0.00329648621704544	-0.0713786822801461
2.345	0.00335227847688935	-0.0712759764823068
2.35	0.0034087874454499	-0.0711736200810744
2.355	0.00346600080381929	-0.0710736339887637
2.36	0.00352310981228188	-0.0709771525582397
2.365	0.00357928315111988	-0.0708840386602749
2.37	0.00363457061382255	-0.0707929963465019
2.375	0.003689704927677	-0.0707021062566464
2.38	0.0037451518366217	-0.0706096102124811
2.385	0.00380076504463069	-0.0705145826993074
2.39	0.00385616057073701	-0.0704172129875991
2.395	0.0039112041469906	-0.0703186837009533
2.4	0.00396605120314679	-0.0702206911407179
2.405	0.00402080398950284	-0.0701247746993439
2.41	0.0040754625356779	-0.0700316949302857
2.415	0.00413016355549649	-0.0699410729810888
2.42	0.0041850364654676	-0.0698514979354397
2.425	0.00423982166923276	-0.0697611337976656
2.43	0.00429413163187915	-0.0696685121005962
2.435	0.00434803569118136	-0.0695730965670278
2.44	0.00440200629251519	-0.0694754531531576
2.445	0.00445625608627602	-0.0693770087084995
2.45	0.00451046937649195	-0.0692794710874409
2.455	0.00456432985107207	-0.0691841045267625
2.46	0.00461798316771596	-0.0690911796956386
2.465	0.00467172655616439	-0.0689998764083575
2.47	0.00472547415793292	-0.0689086614517294
2.475	0.00477885795831394	-0.0688159304112328
2.48	0.00483179267988065	-0.068720636190682
2.485	0.00488465741338899	-0.0686226793845774
2.49	0.00493778709502544	-0.0685229236953062
2.495	0.00499100993644404	-0.0684228301612744
2.5	0.00504386888996358	-0.068323845856332
2.505	0.00509620115199176	-0.0682268069615428
2.51	0.00514834119402159	-0.0681316027855576
2.515	0.00520068820039863	-0.0680372257299637
2.52	0.00525320752637599	-0.0679421819695578
2.525	0.0053054924269611	-0.0678450881681103
2.53	0.00535726781805308	-0.0677452244461947
2.535	0.0054087194953127	-0.0676428218899607
2.54	0.0054602619723791	-0.0675389468218126
2.545	0.00551206995132705	-0.0674350300058804
2.55	0.00556389804111577	-0.0673322507325591
2.555	0.00561535456197757	-0.0672310582590756
2.56	0.00566637473323972	-0.0671310111094059
2.565	0.00571731588415321	-0.0670309541440588
2.57	0.00576848796421179	-0.066929471792613
2.575	0.0058196839754507	-0.0668254669554802
2.58	0.00587046441080887	-0.0667186091543814
2.585	0.00592072159496064	-0.0666094276518574
2.59	0.00597074476747759	-0.0664990849992306
2.595	0.00602082287014785	-0.0663889158487065
2.6	0.00607092674776291	-0.066279872101797
2.605	0.00612084821862955	-0.0661721079330295
2.61	0.00617047710452248	-0.066064907079969
2.615	0.00621999230354411	-0.0659569858375513
2.62	0.00626958190999436	-0.0658470004620315
2.625	0.00631923145452098	-0.0657340982758159
2.63	0.0063688555364156	-0.0656182163211603
2.635	0.00641827525781493	-0.0655000679217386
2.64	0.00646726603524792	-0.0653809013232953
2.645	0.00651587996698626	-0.065262007438017
2.65	0.00656448341578377	-0.0651441390617284
2.655	0.00661323965077179	-0.0650271904375783
2.66	0.00666197596297744	-0.0649102747327475
2.665	0.00671050375382247	-0.0647920417761774
2.67	0.00675868664865797	-0.0646712153593012
2.675	0.00680657678285623	-0.064547166099086
2.68	0.00685433316403197	-0.064420129564682
2.685	0.0069017433965179	-0.0642911132284474
2.69	0.00694850383877426	-0.0641615588766729
2.695	0.00699493813839744	-0.064032695309342
2.7	0.00704172490150827	-0.063904942407957
2.705	0.00708888753020553	-0.063777762514112
2.71	0.00713555246258348	-0.0636499749801562
2.715	0.00718125136136467	-0.0635202678023441
2.72	0.00722679790450211	-0.0633876302714846
2.725	0.00727315522375727	-0.0632517243057171
2.73	0.00731997171999317	-0.0631130982235817
2.735	0.00736615222364945	-0.0629729902496665
2.74	0.00741151421814701	-0.0628327200670407
2.745	0.00745707616628213	-0.0626930978051907
2.75	0.00750353664806935	-0.0625541398236209
2.755	0.00755021951349377	-0.0624151352189131
2.76	0.00759584964516029	-0.0622749365651192
2.765	0.00763982742498821	-0.0621324673964794
2.77	0.00768313808280188	-0.0619872613813215
2.775	0.00772748258324745	-0.0618395412390522
2.78	0.00777333468365953	-0.0616900002733838
2.785	0.00781941848451329	-0.0615394997663474
2.79	0.007864343665997	-0.0613887194986211
2.795	0.00790826357609911	-0.0612378612011237
2.8	0.00795231417849944	-0.061086605612158
2.805	0.00799671278483904	-0.0609343509090605
2.81	0.00804042934861959	-0.0607805401504287
2.815	0.00808302004427244	-0.060624805135651
2.82	0.00812554328766786	-0.0604669500508253
2.825	0.00816893117258428	-0.0603070432320285
2.83	0.0082128897453567	-0.0601454872414597
2.835	0.00825669932993009	-0.0599827153555264
2.84	0.00829971095977844	-0.0598189188129663
2.845	0.0083414757323248	-0.0596542144979495
2.85	0.0083825964660758	-0.0594887113982647
2.855	0.00842452862136982	-0.0593222336129269
2.86	0.00846772520500907	-0.059154269214919
2.865	0.00851075118731659	-0.0589843198720728
2.87	0.00855247176225529	-0.0588121468485765
2.875	0.00859369613944385	-0.0586376645198936
2.88	0.00863564842206612	-0.0584610158670766
2.885	0.00867810659527675	-0.0582826775555334
2.89	0.00871913371811388	-0.0581033162358144
2.895	0.00875773215105662	-0.0579236060462112
2.9	0.0087960872481486	-0.0577437872190811
2.905	0.00883684062779277	-0.0575633774434572
2.91	0.00887948915921464	-0.0573814864503559
2.915	0.00892097370211795	-0.0571972808461765
2.92	0.00896014575619533	-0.0570102150794471
2.925	0.00899931461946406	-0.0568201281411063
2.93	0.00904097677732505	-0.0566273329303022
2.935	0.00908446385976576	-0.0564325352766779
2.94	0.00912608589702133	-0.056236578921905
2.945	0.00916450847527868	-0.0560401618157456
2.95	0.00920259345982393	-0.0558434130188499
2.955	0.00924289825643529	-0.0556458747520339
2.96	0.0092842849881039	-0.0554469419399377
2.965	0.00932336117739645	-0.0552460223384561
2.97	0.00935956962988898	-0.0550426756174973
2.975	0.00939619698214673	-0.0548366983566679
2.98	0.00943585733397656	-0.054628158622845
2.985	0.00947722892890028	-0.0544174549930272
2.99	0.00951663277945532	-0.0542050847454254
2.995	0.00955288057705692	-0.0539914010903328
3	0.0095880714016058	-0.0537766515642322
3.005	0.00962521334162472	-0.053560953560402
3.01	0.00966490876741109	-0.0533439691072495
3.015	0.00970350120084946	-0.0531250570215445
3.02	0.00973773826025659	-0.0529039023593298
3.025	0.00976984536371619	-0.052680575180081
3.03	0.00980449023925511	-0.0524553038818629
3.035	0.00984263758208455	-0.0522285095159862
3.04	0.00988062769223528	-0.052000656377521
3.045	0.00991631599985432	-0.0517718041017345
3.05	0.00995157297828477	-0.0515413839284895
3.055	0.00998855641382228	-0.0513086746236815
3.06	0.0100261230019055	-0.0510734914411608
3.065	0.0100611707127011	-0.0508362900967068
3.07	0.0100934873702795	-0.0505978359238806
3.075	0.0101261145878679	-0.050358841678743
3.08	0.0101611474941133	-0.0501197272800693
3.085	0.0101970632965914	-0.0498805234346915
3.09	0.0102307551815139	-0.0496408520061948
3.095	0.0102624173256851	-0.0494000093066949
3.1	0.0102956358606065	-0.0491570833784096
3.105	0.010332393959138	-0.0489113153707696
3.11	0.0103696522183964	-0.0486625702587022
3.115	0.0104023851240351	-0.0484115353895187
3.12	0.0104315881054585	-0.048159447388703
3.125	0.0104623015336844	-0.0479075107461879
3.13	0.0104973381160602	-0.0476564783108362
3.135	0.0105348975644339	-0.047406116203343
3.14	0.0105702804868477	-0.0471550879410203
3.145	0.0106020351052324	-0.0469016802253497
3.15	0.0106326594191444	-0.0466447366793226
3.155	0.0106645100054119	-0.0463842390159355
3.16	0.0106963340713674	-0.0461214680227413
3.165	0.010725696135542	-0.0458584717837083
3.17	0.0107529317363688	-0.0455969504664828
3.175	0.0107808666242135	-0.0453375635703219
3.18	0.0108116006939974	-0.0450796853864737
3.185	0.0108441806649574	-0.0448215149277085
3.19	0.0108752138902358	-0.0445608162401834
3.195	0.0109026400291828	-0.0442960593681612
3.2	0.0109282419934536	-0.0440272632474767
3.205	0.0109557738055394	-0.0437558724323011
3.21	0.0109866179788855	-0.043484001982073
3.215	0.0110184010387538	-0.0432135383308041
3.22	0.0110482041893523	-0.0429453693023765
3.225	0.0110764508236542	-0.0426789592040706
3.23	0.0111059428039015	-0.0424126206206545
3.235	0.0111380012591885	-0.0421443321781561
3.24	0.0111704990604764	-0.0418725764696672
3.245	0.0111994120512285	-0.0415970562896357
3.25	0.0112249353326214	-0.0413189679868684
3.255	0.0112513214438759	-0.0410403543638647
3.26	0.0112808849245693	-0.0407632126217585
3.265	0.0113111455062525	-0.0404888588562191
3.27	0.0113379954317853	-0.040217285346301
3.275	0.0113623304220795	-0.0399470775184885
3.28	0.0113885256386486	-0.0396758908191603
3.285	0.0114184908211716	-0.0394015006010531
3.29	0.0114500674579985	-0.0391226460358178
3.295	0.0114792811665407	-0.0388392461384628
3.3	0.0115044206305805	-0.0385526826114635
3.305	0.0115272889895015	-0.0382657220876981
3.31	0.0115522253523108	-0.037981212308698
3.315	0.0115816503063131	-0.0377003321125307
3.32	0.0116132348585579	-0.0374220536984242
3.325	0.0116415219724693	-0.037143741967794
3.33	0.0116658709871924	-0.0368623377587431
3.335	0.0116904149341651	-0.0365756404737221
3.34	0.0117180015289413	-0.0362832659550545
3.345	0.0117463622208834	-0.0359869423258781
3.35	0.011771225056306	-0.0356896980615247
3.355	0.011793413758907	-0.0353944225708556
3.36	0.0118174395601752	-0.0351025314415145
3.365	0.0118445365429925	-0.0348135856653278
3.37	0.0118702823981537	-0.0345258402885147
3.375	0.0118922878853096	-0.0342367499036391
3.38	0.0119129158408526	-0.0339438696641423
3.385	0.0119357828024008	-0.0336460293469889
3.39	0.0119612659341922	-0.0333438113789226
3.395	0.0119860245786801	-0.0330391828838354
3.4	0.0120068411243162	-0.0327347395304274
3.405	0.012024279235332	-0.032432997697361
3.41	0.0120424185715607	-0.0321355069227074
3.415	0.0120648499811918	-0.0318419013219502
3.42	0.0120910308387558	-0.0315497089853727
3.425	0.012115124479771	-0.0312554754361727
3.43	0.0121339848107163	-0.0309566226869968
3.435	0.0121513582230041	-0.03065257869421
3.44	0.0121725882590451	-0.0303448046003565
3.445	0.0121972504520323	-0.0300363477823977
3.45	0.0122183475653682	-0.0297307572064218
3.455	0.0122342735734968	-0.0294305518696112
3.46	0.0122503965854585	-0.0291361852823617
3.465	0.0122716309625822	-0.0288458722695095
3.47	0.0122962542061696	-0.0285562764687914
3.475	0.012316478272899	-0.0282639702332617
3.48	0.0123316808610482	-0.0279668443894823
3.485	0.0123472527349616	-0.0276650444666857
3.49	0.0123664275780132	-0.0273612940237782
3.495	0.0123876858266754	-0.0270595663711917
3.5	0.0124081528830835	-0.0267628982424171
3.505	0.0124272836661143	-0.0264719878386526
3.51	0.0124458742837759	-0.0261852808744729
3.515	0.0124637504564193	-0.0259001713014348
3.52	0.0124809974709452	-0.0256140378036642
3.525	0.0124987895764169	-0.0253247899742906
3.53	0.0125164687203512	-0.0250318724175429
3.535	0.0125320815342663	-0.0247370097734994
3.54	0.01254623346128	-0.0244431449994853
3.545	0.0125622711211083	-0.0241528222859615
3.55	0.0125820947421798	-0.0238670658613382
3.555	0.0126016454373501	-0.0235851924833661
3.56	0.0126148123491985	-0.0233055516020302
3.565	0.0126238512094532	-0.0230263209953085
3.57	0.0126359466571786	-0.0227460043181495
3.575	0.0126533678124796	-0.0224640463794892
3.58	0.0126715747836875	-0.0221810498724058
3.585	0.0126870137013039	-0.0218979886075055
3.59	0.012700390724171	-0.0216158781733218
3.595	0.0127149842347419	-0.0213358281413707
3.6	0.0127325797512927	-0.0210584960273323
3.605	0.0127513604373669	-0.0207836222232367
3.61	0.0127667046942345	-0.0205102342780783
3.615	0.0127781047357824	-0.0202374251054567
3.62	0.0127906207797657	-0.0199644942867356
3.625	0.0128082516123072	-0.0196908325567169
3.63	0.0128275374048491	-0.0194164299360953
3.635	0.0128405257534362	-0.0191421387241086
3.64	0.0128483265856166	-0.0188693651116214
3.645	0.0128590721566381	-0.0185993088325094
3.65	0.0128767024524883	-0.0183322539542758
3.655	0.0128936262076404	-0.018067603965628
3.66	0.0129020463383765	-0.0178043900209204
3.665	0.012907586022986	-0.0175415201530635
3.67	0.0129203348682697	-0.0172778680190016
3.675	0.0129401343614712	-0.0170127879058692
3.68	0.0129526299331057	-0.0167468079615163
3.685	0.0129559815075227	-0.0164813589367687
3.69	0.0129624861932531	-0.0162178151647141
3.695	0.0129796093634047	-0.0159569555491577
3.7	0.0129988822800878	-0.0156987743914552
3.705	0.0130080283906328	-0.015442365620896
3.71	0.0130109003403514	-0.0151864935530901
3.715	0.0130195948818206	-0.0149303250090274
3.72	0.0130375595928259	-0.0146735393514941
3.725	0.0130524551025054	-0.0144163544234339
3.73	0.0130566299645274	-0.0141596183728836
3.735	0.0130585816563415	-0.0139045541460523
3.74	0.0130687661255249	-0.0136522976309936
3.745	0.0130865705960558	-0.0134032867240808
3.75	0.0130989915497179	-0.0131567908070687
3.755	0.013102981561771	-0.0129113423483287
3.76	0.0131086235016705	-0.0126654937771085
3.765	0.013123199405104	-0.0124182248990929
3.77	0.01313778761495	-0.0121696822343687
3.775	0.0131410000199184	-0.0119215026682835
3.78	0.0131391860289591	-0.011675894530087
3.785	0.0131450719084548	-0.0114346379706367
3.79	0.0131600656775583	-0.011198333399481
3.795	0.0131687594075538	-0.0109661125040588
3.8	0.0131663789179899	-0.0107362304143774
3.805	0.0131644083088684	-0.0105067860001424
3.81	0.0131717957576694	-0.0102767764763814
3.815	0.0131849317283622	-0.0100463298953952
3.82	0.013192292558778	-0.0098158907448378
3.825	0.0131926651158202	-0.00958635451208067
3.83	0.0131949892781105	-0.00935921045444776
3.835	0.0132055378765132	-0.00913568779457674
3.84	0.0132182841841715	-0.00891612977006706
3.845	0.0132227402933009	-0.00870008816772394
3.85	0.0132219655941392	-0.00848659757603776
3.855	0.0132267171476356	-0.00827446477915017
3.86	0.0132404085819751	-0.00806264764916742
3.865	0.013253661815145	-0.00785058124690852
3.87	0.0132592746292158	-0.00763793979957939
3.875	0.0132613937311025	-0.00742517074338833
3.88	0.0132665294643516	-0.00721410046178517
3.885	0.0132740227614346	-0.00700724087532834
3.89	0.0132768612599699	-0.00680654679944204
3.895	0.0132745260014981	-0.0066123093566135
3.9	0.0132732359285132	-0.00642301707760451
3.905	0.0132766919346135	-0.00623615332534766
3.91	0.0132822248969675	-0.00604915402271833
3.915	0.0132856460853528	-0.00585998096778328
3.92	0.0132866906544283	-0.0056678381003783
3.925	0.0132879100141095	-0.00547390626499045
3.93	0.0132911911196884	-0.00528096771521147
3.935	0.0132956171755511	-0.00509200652196395
3.94	0.0132976078091608	-0.00490906570280947
3.945	0.0132945750540443	-0.00473275474598611
3.95	0.0132889327767399	-0.00456236777840191
3.955	0.0132860052739028	-0.00439611112655425
3.96	0.0132876406315786	-0.00423157196950208
3.965	0.013292037127147	-0.00406645463666422
3.97	0.0132956717002656	-0.00389894251036016
3.975	0.0132942903312448	-0.00372910398711146
3.98	0.0132892259062026	-0.00355960603960925
3.985	0.0132856161098751	-0.00339428260341634
3.99	0.0132856781130369	-0.00323653868048357
3.995	0.0132871113907508	-0.00308796356850483
4	0.0132869666124713	-0.00294734801473417
4.005	0.0132854578049686	-0.00281108673840125
4.01	0.0132843971658488	-0.00267491149819121
4.015	0.0132845911913069	-0.00253598560031887
4.02	0.0132860031178679	-0.00239373795126152
4.025	0.013288282212137	-0.00224961952388925
4.03	0.0132899642363449	-0.00210664812514816
4.035	0.0132882338279039	-0.00196881941639182
4.04	0.0132827703662283	-0.00183965409823217
4.045	0.0132769042946093	-0.00172050438506011
4.05	0.013273523467742	-0.00160988664418826
4.055	0.0132719175349212	-0.0015041439980954
4.06	0.0132695415348661	-0.00139872488545301
4.065	0.0132652048870585	-0.00128985650281277
4.07	0.0132605167074455	-0.00117621276903601
4.075	0.0132579177048512	-0.00105933237843137
4.08	0.0132568474609809	-0.000942937967356228
4.085	0.0132535906383847	-0.000831673634838159
4.09	0.0132476920307303	-0.000729077898599773
4.095	0.0132421221555835	-0.000635911863910099
4.1	0.0132389036776357	-0.000550065609955297
4.105	0.0132362783553027	-0.000467575613918747
4.11	0.0132309595032868	-0.000384257423962975
4.115	0.0132232314102184	-0.000297268598222544
4.12	0.0132163221328795	-0.000206243297520503
4.125	0.0132120492818408	-0.000113487205240403
4.13	0.0132085750533564	-2.30062875514747e-05
4.135	0.0132023519455307	6.11674013830665e-05
4.14	0.0131933262028084	0.000136540666042517
4.145	0.0131857762175408	0.000203294778859053
4.15	0.0131832040746475	0.000264691548349738
4.155	0.0131832796222183	0.000325567409138472
4.16	0.0131784066094189	0.000389774946952137
4.165	0.0131686617286473	0.000458673710507895
4.17	0.0131611380534298	0.000530891820442747
4.175	0.0131600279687218	0.000603044804855291
4.18	0.0131594215222426	0.000670962451941648
4.185	0.0131511431791509	0.000731187524668275
4.19	0.0131388427771705	0.000782514132136036
4.195	0.013131015655213	0.000826644361022311
4.2	0.0131284191264316	0.000867159960524777
4.205	0.0131218515719675	0.000907903856522285
4.21	0.0131090887065594	0.000951793890598296
4.215	0.0130967119552984	0.000999777508872146
4.22	0.013089400935027	0.0010501910359384
4.225	0.0130829300232492	0.00109923294437664
4.23	0.0130715815205503	0.00114276066054853
4.235	0.013057496817062	0.00117831416872471
4.24	0.0130464243593377	0.00120591757522703
4.245	0.0130399461019919	0.00122793558734635
4.25	0.0130326946821005	0.00124819520766239
4.255	0.0130199147147306	0.00127035871972803
4.26	0.0130046342646966	0.001296222387833
4.265	0.0129933738312638	0.00132513634583376
4.27	0.0129871634532516	0.00135441151642279
4.275	0.0129783148024917	0.00138024832516281
4.28	0.0129626474797516	0.00139917097072972
4.285	0.0129452310917521	0.00140933247479236
4.29	0.0129328781899988	0.00141129611302659
4.295	0.0129255054867083	0.00140787995259162
4.3	0.0129149107967531	0.00140302473761089
4.305	0.0128989890424569	0.00140017752862009
4.31	0.0128838382878102	0.0014009826713175
4.315	0.0128741617252624	0.00140458472491822
4.32	0.0128657748998413	0.00140775915136881
4.325	0.0128518275180986	0.00140621989896283
4.33	0.0128349534363295	0.00139669097466211
4.335	0.0128218975930953	0.00137833156949796
4.34	0.0128137154206463	0.00135274812176656
4.345	0.0128039486268291	0.0013233591035946
4.35	0.012788976936007	0.00129426424100432
4.355	0.0127715004692185	0.00126833132882798
4.36	0.0127561766107601	0.00124572934193568
4.365	0.0127444844018529	0.00122411177170623
4.37	0.0127331194681319	0.00119997765320701
4.375	0.0127177804758019	0.00117004387497666
4.38	0.012699487880249	0.00113239054825032
4.385	0.0126827646363222	0.00108732743764373
4.39	0.0126687109238329	0.00103721499239207
4.395	0.0126521863163763	0.000985183649178101
4.4	0.0126313213879735	0.000933857855724973
4.405	0.0126108971163083	0.000884691479184241
4.41	0.012595558915287	0.000837575192512929
4.415	0.0125829249393178	0.000790738689264714
4.42	0.0125645808534172	0.000741275947848674
4.425	0.0125412411398076	0.000686317803122005
4.43	0.0125220321362681	0.000624564559382534
4.435	0.0125114275509266	0.000557118229012055
4.44	0.0124994528584138	0.000486603147309861
4.445	0.0124770240388507	0.000415630977307124
4.45	0.0124514021531089	0.000345908509611359
4.455	0.0124339398794273	0.000277779635805331
4.46	0.0124251090775262	0.000210169696323703
4.465	0.0124105950042684	0.000141085142366215
4.47	0.0123860720683617	6.83374151608795e-05
4.475	0.0123619907854835	-9.64021093885492e-06
4.48	0.0123468716544023	-9.31929065073334e-05
4.485	0.012334583547298	-0.000181381136887371
4.49	0.0123137805254939	-0.000272277674145283
4.495	0.012288191635077	-0.000363457144933577
4.5	0.0122682294010143	-0.000452974418823082
4.505	0.0122550185729922	-0.000540506543649677
4.51	0.0122373771547389	-0.000627473465201422
4.515	0.0122119820277664	-0.000716103934901069
4.52	0.0121867373640106	-0.00080860970411667
4.525	0.0121686831322784	-0.000906421358846998
4.53	0.0121544719086489	-0.00100943494856987
4.535	0.0121343515990034	-0.00111590827402752
4.54	0.0121088819886942	-0.00122314043147087
4.545	0.0120859335415261	-0.00132873688334234
4.55	0.0120690396740726	-0.00143172848678152
4.555	0.012051532892299	-0.00153286025888466
4.56	0.0120270844281678	-0.00163425278421725
4.565	0.0120005737046582	-0.00173848599968829
4.57	0.0119799987343998	-0.00184733188748654
4.575	0.0119645154394762	-0.00196113402682596
4.58	0.0119431146625076	-0.00207891661366633
4.585	0.0119148368575939	-0.00219867477167579
4.59	0.0118886667097545	-0.00231807712861687
4.595	0.0118698577325363	-0.0024355625729251
4.6	0.0118523444208807	-0.00255097193866183
4.605	0.0118282085161228	-0.0026653751066319
4.61	0.0118002954254655	-0.00278060927785573
4.615	0.011776426382618	-0.00289869380968599
4.62	0.0117585768535959	-0.00302092928963216
4.625	0.0117374799807639	-0.00314731748195984
4.63	0.0117076682498317	-0.00327681552008707
4.635	0.0116765923464328	-0.00340789005486064
4.64	0.0116529374718811	-0.0035388577467943
4.645	0.0116343131076606	-0.00366857703407453
4.65	0.0116085477032149	-0.00379698688060848
4.655	0.0115759900343826	-0.00392503824118351
4.66	0.011547404658566	-0.00405417279542664
4.665	0.0115277411440344	-0.00418576405328874
4.67	0.0115077950865943	-0.00432063921212111
4.675	0.0114799641445848	-0.00445865014703073
4.68	0.0114503577874248	-0.00459855890743577
4.685	0.0114273151812713	-0.00473863976206812
4.69	0.0114092712392313	-0.0048776210060022
4.695	0.0113849201971531	-0.00501515466215419
4.7	0.0113534746734027	-0.00515181863304925
4.705	0.0113239459768073	-0.00528894500581245
4.71	0.0113020253082724	-0.00542812532375581
4.715	0.0112815198943577	-0.00557036392322963
4.72	0.011252765246044	-0.00571566814003033
4.725	0.0112193107920921	-0.00586314128320664
4.73	0.0111911284535266	-0.00601126078864755
4.735	0.0111700894158987	-0.00615847633887578
4.74	0.0111452066691233	-0.00630388783636526
4.745	0.0111122896667932	-0.00644754542006298
4.75	0.0110792653839257	-0.00659034001971204
4.755	0.0110536188260262	-0.00673368230058946
4.76	0.0110318632393829	-0.00687889841083944
4.765	0.0110030092837375	-0.00702661388882886
4.77	0.010967764604741	-0.00717654999226047
4.775	0.0109359485461357	-0.00732769831956914
4.78	0.0109122349702029	-0.00747867840799188
4.785	0.0108880590415388	-0.00762825081451446
4.79	0.0108550454886731	-0.00777589231011655
4.795	0.0108188868461739	-0.00792204459226897
4.8	0.0107896617240407	-0.00806785254605069
4.805	0.0107680105301329	-0.00821457954105509
4.81	0.0107413937496998	-0.00836309316366579
4.815	0.0107063370941231	-0.00851356369193645
4.82	0.0106719197404979	-0.00866541565604018
4.825	0.0106454309739407	-0.00881766047849597
4.83	0.0106218465909813	-0.00896929668763269
4.835	0.010590521607612	-0.00911961558186269
4.84	0.0105539582753455	-0.00926846331644171
4.845	0.0105221988790138	-0.00941626072245239
4.85	0.0104975372435292	-0.00956389763323418
4.855	0.0104692520561233	-0.0097124720175743
4.86	0.0104334515281498	-0.00986270191627603
4.865	0.0103982704338616	-0.0100144396126938
4.87	0.010370730016467	-0.0101667788470616
4.875	0.010346106808561	-0.0103185493733078
4.88	0.0103139652470203	-0.010468739473803
4.885	0.0102762409714638	-0.0106168697056699
4.89	0.0102426554603233	-0.0107632161848934
4.895	0.0102166096865999	-0.0109086695267089
4.9	0.0101886162330525	-0.0110543198914657
4.905	0.0101521150290858	-0.011201015546789
4.91	0.0101137639911903	-0.0113490349532406
4.915	0.0100823379686029	-0.011497941156825
4.92	0.0100566729204623	-0.0116467387669617
4.925	0.0100248245417189	-0.01179425809928
4.93	0.00998556116876994	-0.0119396098532032
4.935	0.00994859312389806	-0.0120825704832535
4.94	0.00992010281515516	-0.012223665228168
4.945	0.00989303889116626	-0.0123638693517367
4.95	0.00985722051249907	-0.0125042160465938
4.955	0.00981672978030392	-0.0126454264377514
4.96	0.0097821577444031	-0.0127875973814777
4.965	0.00975545887094449	-0.012930130350514
4.97	0.00972472560746214	-0.0130719896624363
4.975	0.00968528135473279	-0.0132121205804578
4.98	0.00964595415520582	-0.0133498548676469
4.985	0.00961496465820129	-0.0134851777893323
4.99	0.00958780297630497	-0.0136187274814272
4.995	0.00955250103181111	-0.0137515177861365
5	0.00951087391429639	-0.01388450824815
5.005	0.0094739074543738	-0.0140182050057334
5.01	0.00944555294657636	-0.0141524489195604
5.015	0.00941516978960335	-0.014286474878501
5.02	0.00937560277896243	-0.0144192154661218
5.025	0.00933436727470687	-0.0145497274787072
5.03	0.00930092671185192	-0.0146775619901616
5.035	0.0092733568922641	-0.014802920323056
5.04	0.00923850345044852	-0.0149265498940419
5.045	0.0091958096486517	-0.0150494297989376
5.05	0.00915639959899619	-0.0151723643863622
5.055	0.00912627255280349	-0.0152956386765533
5.06	0.00909628959404394	-0.0154188930091255
5.065	0.00905677192173795	-0.0155412655464977
5.07	0.0090136766963917	-0.0156617409481252
5.075	0.00897783169383066	-0.015779558781674
5.08	0.00894962239761847	-0.0158944880566876
5.085	0.00891532027462367	-0.0160069045433775
5.09	0.00887172349763721	-0.0161176578228373
5.095	0.00882962884350844	-0.016227747386145
5.1	0.00879723230763188	-0.0163378761515705
5.105	0.00876766723622291	-0.0164481086013823
5.11	0.00872871810621891	-0.0165578429528539
5.115	0.00868415137734777	-0.016666058410348
5.12	0.00864584633627921	-0.0167717409168153
5.125	0.0086165526624939	-0.0168742992875457
5.13	0.00858350797420475	-0.0169737638347784
5.135	0.00854092144103857	-0.017070718616538
5.14	0.00849797921384541	-0.0171660608818189
5.145	0.0084636004692348	-0.0172607183835103
5.15	0.00843335321955059	-0.0173552731276014
5.155	0.00839444067226722	-0.017449665145381
5.16	0.00834851876694494	-0.0175432826912345
5.165	0.00830749071317167	-0.0176352234143824
5.17	0.00827592686640859	-0.0177245744812582
5.175	0.0082424294917443	-0.0178107745370655
5.18	0.00819894689728127	-0.0178938670264051
5.185	0.00815364713058342	-0.0179744720743387
5.19	0.00811707472897725	-0.0180534867363644
5.195	0.00808709840304727	-0.0181316741396949
5.2	0.00804886012749053	-0.0182093945330011
5.205	0.00800158998224347	-0.0182865453763026
5.21	0.00795803919683915	-0.0183626296021422
5.215	0.00792530674916754	-0.0184368786193478
5.22	0.00789325519327	-0.0185085218853591
5.225	0.00785088779414997	-0.0185770865365338
5.23	0.00780461588549373	-0.0186425601008975
5.235	0.00776623246616959	-0.018705451120455
5.24	0.00773600046663279	-0.0187665774403811
5.245	0.00769854610759855	-0.0188267415858674
5.25	0.0076509498015644	-0.0188864847174934
5.255	0.00760591620398956	-0.0189458059019725
5.26	0.00757208812678947	-0.0190040945258996
5.265	0.00754036541551004	-0.0190603975805739
5.27	0.00749764575190346	-0.0191137987821655
5.275	0.00744924856147855	-0.0191637942847458
5.28	0.00740849835524071	-0.0192105540835228
5.285	0.00737776716416461	-0.0192547709508648
5.29	0.0073418625985624	-0.0192972818141619
5.295	0.0072948286772379	-0.019338771382347
5.3	0.00724796369833691	-0.0193795621317101
5.305	0.00721127700346575	-0.0194195715906273
5.31	0.00717933748580863	-0.0194582948413462
5.315	0.00713895464837968	-0.0194947778729628
5.32	0.00709217484085087	-0.0195279564310145
5.325	0.00705067209124248	-0.0195572404634288
5.33	0.00701829067082707	-0.0195827666359962
5.335	0.00698300964735044	-0.0196052970874905
5.34	0.00693754424064958	-0.0196259287875222
5.345	0.00689093302000963	-0.0196456692623472
5.35	0.00685369403288338	-0.0196649163006957
5.355	0.00682248248634951	-0.0196832399599556
5.36	0.00678266515438035	-0.0196996348235068
5.365	0.00673451115199657	-0.0197129265635627
5.37	0.00669032182659386	-0.019722312909918
5.375	0.00665614103350452	-0.0197277401123082
5.38	0.00662207135082262	-0.019729749232561
5.385	0.00657797732468652	-0.0197291212700592
5.39	0.0065296269451911	-0.0197267445084741
5.395	0.00648813893592006	-0.0197233994182497
5.4	0.0064543009995869	-0.0197193266721849
5.405	0.00641468002637566	-0.0197141021760148
5.41	0.00636607718218842	-0.0197068220026166
5.415	0.00631894108243487	-0.0196965063284349
5.42	0.00628153429322005	-0.0196825094435444
5.425	0.00624700441552482	-0.0196646569846284
5.43	0.00620233325254973	-0.0196434592528489
5.435	0.00615147630157029	-0.0196200035114087
5.44	0.00610750554230224	-0.0195954170936039
5.445	0.0060737938505619	-0.0195703713544293
5.45	0.00603672452274147	-0.0195447766015844
5.455	0.00598897116070321	-0.0195178305086374
5.46	0.00594021468918546	-0.0194885071256174
5.465	0.00590116856874694	-0.0194560281725176
5.47	0.00586837066955903	-0.0194200868080028
5.475	0.00582765416907782	-0.0193809141283536
5.48	0.00577898976931119	-0.0193391366769897
5.485	0.00573377849777876	-0.0192957288614144
5.49	0.00569744769171052	-0.0192517269697492
5.495	0.00566009869549351	-0.0192077685377727
5.5	0.00561355936661183	-0.0191637465931096
5.505	0.00556451081282772	-0.0191188460642766
5.51	0.00552332002139746	-0.0190719563213027
5.515	0.00549039959315887	-0.0190219000796494
5.52	0.00545246094727352	-0.0189677607556364
5.525	0.00540529781630141	-0.018909386519238
5.53	0.00535806913700814	-0.0188476855621766
5.535	0.00531894479167012	-0.0187843970438575
5.54	0.00528421701388777	-0.0187211089307033
5.545	0.00524187785514836	-0.0186584338969207
5.55	0.00519293266993799	-0.0185959803500564
5.555	0.00514815002372537	-0.0185324673119409
5.56	0.00511161991677764	-0.0184662726404989
5.565	0.00507314356751176	-0.0183962336030123
5.57	0.00502694189861925	-0.0183219509594432
5.575	0.00498055641278157	-0.0182436795551715
5.58	0.00494194650669022	-0.0181622807709101
5.585	0.00490705600372885	-0.0180790326062719
5.59	0.00486310892582118	-0.0179952341491796
5.595	0.00481183566567394	-0.0179118220345564
5.6	0.00476588828525197	-0.0178288030872944
5.605	0.00473122507333699	-0.0177450591637776
5.61	0.0046973217284501	-0.0176586228991402
5.615	0.00465210688483011	-0.017567588075202
5.62	0.00460204383591729	-0.0174712224668867
5.625	0.00456036767633989	-0.0173701165888573
5.63	0.00452793632723845	-0.0172658909835959
5.635	0.00448865330897661	-0.0171606733673668
5.64	0.00443923221538234	-0.0170560829847475
5.645	0.00439184745639993	-0.0169525074060157
5.65	0.00435532686262632	-0.0168491142155731
5.655	0.00432104568825924	-0.0167441248142179
5.66	0.00427454268337164	-0.0166357323209301
5.665	0.00422222641365293	-0.0165228918829543
5.67	0.00417950281483428	-0.0164053043128789
5.675	0.00414741821184244	-0.0162836902370402
5.68	0.00410698500116551	-0.0161598113716257
5.685	0.00405430675192022	-0.0160356177964838
5.69	0.0040051780082035	-0.0159122339113911
5.695	0.00397027770340106	-0.0157894252386059
5.7	0.0039377290857908	-0.0156659018043492
5.705	0.00389202644700806	-0.0155399089624615
5.71	0.00383966135181018	-0.0154097989579436
5.715	0.00379506469304074	-0.0152751184791069
5.72	0.00376048796342574	-0.0151369856790666
5.725	0.00372111909905284	-0.0149971792462611
5.73	0.00367180729736498	-0.0148572347531746
5.735	0.00362332388289244	-0.0147179214582738
5.74	0.00358403537809147	-0.0145792385402059
5.745	0.00354687494162103	-0.0144406227012512
5.75	0.00350131162825664	-0.0143009340461455
5.755	0.00345149206736495	-0.0141587494678805
5.76	0.00340804956493681	-0.014013089064886
5.765	0.00337239188279859	-0.0138638863847269
5.77	0.00333150525618637	-0.0137121092607411
5.775	0.00328180505403139	-0.0135593845281179
5.78	0.00323390149773743	-0.0134072058654056
5.785	0.0031970534521657	-0.013256191102629
5.79	0.00316531721669859	-0.0131056175027175
5.795	0.00312335952029246	-0.0129539914669428
5.8	0.00307323750772679	-0.0127999245901309
5.805	0.00302886185523681	-0.0126425810644655
5.81	0.00299462723252653	-0.0124820825724441
5.815	0.00295663852370573	-0.0123197135741389
5.82	0.00290868845589687	-0.0121571084194421
5.825	0.00286114149312238	-0.0119952545707376
5.83	0.00282399866082312	-0.0118342040188832
5.835	0.0027913753503281	-0.0116730739675996
5.84	0.00274702796845601	-0.0115106583023681
5.845	0.00269301607367747	-0.0113461894841471
5.85	0.00264508810087896	-0.0111795600292792
5.855	0.00261081025599239	-0.0110110214961816
5.86	0.00257729523493322	-0.0108407441737277
5.865	0.00253078065880028	-0.0106689162866211
5.87	0.00247905792606962	-0.0104958956034973
5.875	0.0024372909037401	-0.0103220249251272
5.88	0.00240627117867227	-0.0101473644574883
5.885	0.00236618616070197	-0.00997193444956457
5.89	0.00231359062896539	-0.00979582376613974
5.895	0.00226499811675502	-0.00961876368477732
5.9	0.00223083084348548	-0.00944027795903146
5.905	0.00219950186726354	-0.00926002507880641
5.91	0.00215644398663568	-0.00907773583260196
5.915	0.00210814542849023	-0.00889307831510933
5.92	0.002067845682729	-0.00870615621278215
5.925	0.00203531408058852	-0.00851794471489664
5.93	0.00199412109270152	-0.00832983516047947
5.935	0.00194161230893481	-0.0081429630040819
5.94	0.00189145707083194	-0.00795781532282969
5.945	0.00185289297402016	-0.00777405077829241
5.95	0.00181693911304923	-0.00759055859535773
5.955	0.00177056031318665	-0.00740583471807388
5.96	0.0017196597324372	-0.00721848812356951
5.965	0.00167773812646499	-0.00702768626334205
5.97	0.00164520746200036	-0.00683373841301282
5.975	0.00160548198460053	-0.00663824108388478
5.98	0.00155553143276377	-0.00644317881799084
5.985	0.00150848471471643	-0.00625002879168446
5.99	0.00147274861171045	-0.00605936164710519
5.995	0.00143836091813654	-0.00587084092888635
6	0.00139307294616002	-0.00568324455019353
6.005	0.00134234693621602	-0.00549494799961736
6.01	0.00129867099080929	-0.00530487565184212
6.015	0.00126493892715334	-0.00511286651139331
6.02	0.00122929334167541	-0.00491932576080756
6.025	0.00118493758895486	-0.0047249715660711
6.03	0.00114031691847645	-0.00453064893818933
6.035	0.00110445533225021	-0.00433692514754425
6.04	0.00107135731015662	-0.00414424721106932
6.045	0.00102802414821128	-0.00395309764421015
6.05	0.000978805536128213	-0.00376348799590098
6.055	0.000937589854993615	-0.00357447293845614
6.06	0.000907078213782908	-0.00338460907568816
6.065	0.000870641170474196	-0.00319295345071779
6.07	0.000821349819995865	-0.00299946570203025
6.075	0.000772447232060625	-0.00280488525093348
6.08	0.000736035835724325	-0.00261027650989454
6.085	0.000704591385831455	-0.00241668893452363
6.09	0.000660628643774963	-0.00222487368603619
6.095	0.000607886228299392	-0.00203494145324412
6.1	0.000563973441195032	-0.00184600131399848
6.105	0.000534050240930783	-0.00165636230769062
6.11	0.000498807608709662	-0.00146474098547578
6.115	0.000448242851356939	-0.00127089217403142
6.12	0.000396839718257569	-0.00107549654899675
6.125	0.000359026463539092	-0.000879947777080892
6.13	0.000328481160721683	-0.000685860797124738
6.135	0.000286499686347286	-0.00049433267894905
6.14	0.000235238332463306	-0.000305339668393412
6.145	0.000191479486017698	-0.000117723320425922
6.15	0.000160352651201823	7.01987401829918e-05
6.155	0.000122502845296379	0.000259397390827143
6.16	6.88170471747629e-05	0.000449428097778259
6.165	1.56716874121887e-05	0.000639097401616606
6.17	-2.1831810590256e-05	0.000827154072372771
6.175	-4.99052542067835e-05	0.00101279161545387
6.18	-8.86328971769768e-05	0.00119628577893494
6.185	-0.000138211566805757	0.00137876753140942
6.19	-0.000182890342598085	0.00156131202557352
6.195	-0.000215489170446714	0.00174427262540799
6.2	-0.000249403790841707	0.00192710721658784
6.205	-0.000294654841117659	0.00210883214522228
6.21	-0.000341791557364002	0.00228874167831705
6.215	-0.000379341848833903	0.00246653226663707
6.22	-0.000411826086940059	0.00264195083459207
6.225	-0.000454639217508501	0.00281485646124535
6.23	-0.000507184090884727	0.00298531718122286
6.235	-0.000555031884971013	0.00315341332411334
6.24	-0.000589592953137252	0.00331956342244011
6.245	-0.000619749699291261	0.00348492176168547
6.25	-0.000659909759755206	0.00365090414984071
6.255	-0.000707235380387461	0.00381828219147629
6.26	-0.00074915628572132	0.00398654877895144
6.265	-0.000781201339078441	0.00415411619406392
6.27	-0.000815848248005668	0.00431913893737645
6.275	-0.000863101032423819	0.00448001950277011
6.28	-0.000914141574488125	0.00463579255946467
6.285	-0.000955385438093703	0.00478677952979778
6.29	-0.000986365887926488	0.00493475867764204
6.295	-0.00102364028253876	0.00508220736152643
6.3	-0.0010716480393814	0.00523122200017045
6.305	-0.00111793930400388	0.00538267013368987
6.31	-0.00115273035006351	0.0055356788326919
6.315	-0.00118259626706674	0.00568812471707725
6.32	-0.00122245798542704	0.00583773076135641
6.325	-0.00127097315339677	0.00598267033972677
6.33	-0.0013146617404548	0.00612218199052528
6.335	-0.00134756060795445	0.00625699057167051
6.34	-0.00138044426642006	0.00638892528695889
6.345	-0.00142201655197749	0.00652047311870696
6.35	-0.00146657124382585	0.00665384220974419
6.355	-0.00150511643086713	0.00678953702813567
6.36	-0.00153684089501318	0.00692625080872711
6.365	-0.00157163064282488	0.00706182708376435
6.37	-0.00161371062856182	0.0071940488632305
6.375	-0.00165628862835145	0.00732142945307324
6.38	-0.00169215484416014	0.00744380868074268
6.385	-0.00172366829233026	0.00756238803604115
6.39	-0.00176084842550914	0.00767924472505044
6.395	-0.00180416615774901	0.00779649929347892
6.4	-0.00184530299148507	0.00791541410231744
6.405	-0.00187867586945056	0.00803604198362873
6.41	-0.00190979944199492	0.0081573675053197
6.415	-0.00194802360965294	0.00827746303008814
6.42	-0.00199055825267771	0.00839441190744239
6.425	-0.00202810078809907	0.00850724941784753
6.43	-0.00205832664253931	0.00861619551700876
6.435	-0.00209207101734357	0.00872238794761548
6.44	-0.00213551073298415	0.00882727191166444
6.445	-0.00218057958143603	0.00893201833828883
6.45	-0.00221744747872767	0.00903724669644035
6.455	-0.00224754601289867	0.00914278595066431
6.46	-0.00228324143709384	0.00924773725754324
6.465	-0.00232542630299291	0.00935113885585759
6.47	-0.0023641124473434	0.00945250119558283
6.475	-0.00239359659281999	0.00955182075212679
6.48	-0.00242189959567911	0.00964940705169592
6.485	-0.00245876152236539	0.00974580846671103
6.49	-0.00250010843885045	0.00984161895531743
6.495	-0.00253646259254394	0.00993709940795684
6.5	-0.00256635624189849	0.0100317738574236
6.505	-0.00259934184664536	0.0101247026048181
6.51	-0.00263987277739441	0.0102151108568069
6.515	-0.00268150708244048	0.0103025321076129
6.52	-0.00271642743324507	0.0103870125719201
6.525	-0.00274570477760594	0.0104692777862363
6.53	-0.00278071711676338	0.0105503246188947
6.535	-0.00282409739200087	0.0106308447164234
6.54	-0.00286805361137696	0.0107107122173034
6.545	-0.00290604107843098	0.0107887397582789
6.55	-0.00294057067814444	0.0108633249422265
6.555	-0.00297988295065832	0.0109333753039706
6.56	-0.00302312105556319	0.0109988596095514
6.565	-0.00306249151583817	0.0110609695825197
6.57	-0.00309464610936481	0.0111214510855153
6.575	-0.00312470429799963	0.0111818930385374
6.58	-0.00315932915511765	0.0112434078372767
6.585	-0.00319844226525519	0.0113057179026734
6.59	-0.00323678846232482	0.0113667857560875
6.595	-0.00327110722252988	0.0114237728433459
6.6	-0.00330500262795603	0.0114741604227442
6.605	-0.00334320838202782	0.011516742172144
6.61	-0.00338294765441798	0.0115523739110426
6.615	-0.0034176892890355	0.0115839936386362
6.62	-0.00344567845284263	0.0116153900417619
6.625	-0.00347303826699314	0.0116496117587532
6.63	-0.00350607675741008	0.0116878165809386
6.635	-0.0035431339895466	0.0117283818320311
6.64	-0.00357771313360542	0.0117674903916436
6.645	-0.00360721866482481	0.0118009737073823
6.65	-0.00363802373854796	0.0118259121192525
6.655	-0.00367637780498904	0.0118416498322773
6.66	-0.00371844041047347	0.0118499792074105
6.665	-0.00375547426762366	0.011854683563465
6.67	-0.00378585110340226	0.0118601685407271
6.675	-0.00382019276077246	0.0118692894187613
6.68	-0.00386316550257655	0.0118821341469113
6.685	-0.00390657251724309	0.0118962414379244
6.69	-0.00394133022783458	0.0119078344732908
6.695	-0.00396850828312014	0.0119135047939007
6.7	-0.00399968004228308	0.0119117507603153
6.705	-0.00403842933345551	0.0119036015531861
6.71	-0.00407733434955995	0.011891793264081
6.715	-0.00410929581164443	0.0118795240087084
6.72	-0.00413830695327078	0.0118690134268959
6.725	-0.00417397014370098	0.0118604981630694
6.73	-0.00421466432791406	0.0118524540446359
6.735	-0.00425132642848272	0.0118423086073776
6.74	-0.00428072784646205	0.0118273560365285
6.745	-0.00431141003514364	0.0118056526264723
6.75	-0.00434869805834557	0.0117769277801885
6.755	-0.00438668058100937	0.0117429709506194
6.76	-0.00441758596493198	0.0117068895470358
6.765	-0.0044425182215081	0.0116717585668789
6.77	-0.00447336353699563	0.0116391969912097
6.775	-0.00451232731432745	0.0116086415414758
6.78	-0.00455015357704225	0.0115776704461696
6.785	-0.00457962460768662	0.0115429980322803
6.79	-0.0046057566788593	0.0115018504163458
6.795	-0.00464041934440629	0.0114530333537073
6.8	-0.00468298237236549	0.0113972109763316
6.805	-0.0047224664913579	0.011336494054178
6.81	-0.00475194776674768	0.011273866236249
6.815	-0.00477725807395155	0.0112123868059784
6.82	-0.00480972902034227	0.0111540104386401
6.825	-0.00484886801659872	0.0110985666291881
6.83	-0.00488518514817364	0.011043555419449
6.835	-0.00491302821808854	0.010985332560141
6.84	-0.00493931417675413	0.010920775324244
6.845	-0.0049743582079409	0.0108483758272375
6.85	-0.00501458492221398	0.0107687471651263
6.855	-0.00504857605057973	0.010684600384145
6.86	-0.0050724670146262	0.0105998447081874
6.865	-0.00509735282385013	0.0105179368688391
6.87	-0.00513345192188208	0.0104402356331326
6.875	-0.00517398802230746	0.0103651775751565
6.88	-0.00520587502211241	0.0102892269620294
6.885	-0.00522738131417624	0.0102086140785764
6.89	-0.00525329415635172	0.0101207480249363
6.895	-0.00529007203930292	0.0100253663223882
6.9	-0.00532823241254996	0.00992447898961046
6.905	-0.00535733937244989	0.0098213522182462
6.91	-0.00538023517033981	0.00971928005496459
6.915	-0.00541124637823789	0.00962013963620345
6.92	-0.00545039034645765	0.00952376258565879
6.925	-0.0054849788935414	0.00942827723470652
6.93	-0.00550856945024889	0.0093308998343864
6.935	-0.00553176982446202	0.00922894146059239
6.94	-0.00556580275926504	0.00912087858608723
6.945	-0.00560467952648796	0.0090070007686891
6.95	-0.00563551074617203	0.00888928027119018
6.955	-0.00565601899810371	0.00877072533073431
6.96	-0.00568181597758302	0.00865400400035821
6.965	-0.00572048717488296	0.00854004889284621
6.97	-0.00575996691902923	0.0084277422720489
6.975	-0.00578708688132998	0.00831474219027983
6.98	-0.00580527566909612	0.00819864473808352
6.985	-0.00583380492167533	0.00807771108624866
6.99	-0.00587417641497061	0.0079514160078431
6.995	-0.00591000172775651	0.00782077370267587
7	-0.00593111627924534	0.00768805384733318
7.005	-0.00594898150777112	0.00755588308732191
7.01	-0.00598019390005053	0.00742607461859235
7.015	-0.00601913768543874	0.00729891588903042
7.02	-0.00604990346064851	0.00717300352302264
7.025	-0.00606883514050252	0.00704569451677051
7.03	-0.00609171935359094	0.00691427998842098
7.035	-0.00612707247780449	0.00677721864569358
7.04	-0.00616395243247296	0.00663469268782713
7.045	-0.00618994288242554	0.00648844591630882
7.05	-0.00620714849727948	0.00634122374875057
7.055	-0.00623264600260578	0.00619583215194863
7.06	-0.00627030787469862	0.00605370486906942
7.065	-0.00630646970203983	0.00591405100023579
7.07	-0.00632982873601524	0.00577453558072305
7.075	-0.00634706710093973	0.00563248317795217
7.08	-0.00637560575618299	0.00548583963742688
7.085	-0.00641423418012244	0.0053337838273384
7.09	-0.00644701492577451	0.00517710469653432
7.095	-0.00646667797098233	0.00501802958522246
7.1	-0.00648618312763736	0.00485923318533965
7.105	-0.00651792465643646	0.00470278526521462
7.11	-0.00655422788697191	0.00454935950832036
7.115	-0.00658150349894351	0.00439786014618226
7.12	-0.00659892515301499	0.00424579767370226
7.125	-0.00662226173354124	0.00409041695851853
7.13	-0.00665675135918276	0.00392991376965313
7.135	-0.00669100493310924	0.00376403614254484
7.14	-0.00671453616626163	0.00359410077088107
7.145	-0.00673166804742316	0.00342261632100183
7.15	-0.0067568587526367	0.00325235445783134
7.155	-0.00679011843074353	0.00308521761866354
7.16	-0.00681938885147786	0.00292139539620262
7.165	-0.00683832379883835	0.00275928634355305
7.17	-0.00685698405663326	0.00259616726700429
7.175	-0.00688653079398052	0.00242920421582093
7.18	-0.00692077619352276	0.00225667174771349
7.185	-0.00694697332251064	0.00207876294713882
7.19	-0.00696322189091558	0.00189754451847879
7.195	-0.0069841741226224	0.00171607474477975
7.2	-0.00701633874809913	0.0015370502950538
7.205	-0.00704854922569382	0.00136177803549842
7.21	-0.00706963729535226	0.00118982429912418
7.215	-0.00708420283674749	0.00101917924396666
7.22	-0.00710833093986842	0.000847025310066307
7.225	-0.0071418310828101	0.000670914074203388
7.23	-0.00717066358776264	0.000489826485828182
7.235	-0.00718750668651236	0.0003045842427154
7.24	-0.00720298467502909	0.000117492234376737
7.245	-0.00722931014036303	-6.85229528076814e-05
7.25	-0.00726102070490613	-0.000251105278601171
7.255	-0.00728544329938301	-0.000429531432178498
7.26	-0.00730008586602331	-0.000604965135079238
7.265	-0.00731792831257039	-0.000779851072971072
7.27	-0.00734580589388145	-0.000956816442612141
7.275	-0.00737490685891429	-0.00113766462767817
7.28	-0.00739484363837573	-0.00132263636206598
7.285	-0.00740822215209658	-0.00151028211497284
7.29	-0.00742969887282685	-0.00169818560954615
7.295	-0.00746033329129574	-0.00188394319777374
7.3	-0.00748764108212314	-0.00206605011717897
7.305	-0.00750396886069358	-0.00224446456088656
7.31	-0.0075180808862144	-0.00242062441470492
7.315	-0.00754245328875449	-0.00259684443766472
7.32	-0.0075723854249095	-0.00277531185938762
7.325	-0.00759474275518306	-0.00295709109463416
7.33	-0.00760660146075256	-0.00314168915380453
7.335	-0.00762205572319381	-0.00332738835307844
7.34	-0.00764854577855645	-0.00351194501448293
7.345	-0.0076763428627501	-0.00369346836561624
7.35	-0.00769453266284046	-0.00387122302091392
7.355	-0.00770594157272606	-0.00404596364983201
7.36	-0.00772549812321102	-0.00421959898900526
7.365	-0.00775427452291091	-0.00439435307889258
7.37	-0.00777969423611156	-0.00457183139690098
7.375	-0.00779401653924881	-0.00475235318450573
7.38	-0.00780595197295884	-0.00493481339409207
7.385	-0.00782828870168681	-0.00511714736754332
7.39	-0.00785687262600803	-0.00529721736800948
7.395	-0.00787866000441215	-0.00547368358019762
7.4	-0.00788988688025041	-0.005646485461269
7.405	-0.00790365108955118	-0.00581684568648688
7.41	-0.00792843006437736	-0.005986800233722
7.415	-0.0079553691797241	-0.00615834672071403
7.42	-0.00797297442363036	-0.00633260974318439
7.425	-0.0079821520302793	-0.00650937052032408
7.43	-0.0079978786754376	-0.00668711627175322
7.435	-0.00802350030967867	-0.00686368615357136
7.44	-0.00804762507119967	-0.00703722433195142
7.445	-0.00806128338468717	-0.00720693657505178
7.45	-0.00807062610465685	-0.00737335141941875
7.455	-0.00808918321833911	-0.00753805880473646
7.46	-0.00811516323451693	-0.00770305953631167
7.465	-0.00813609028853875	-0.00786994303010324
7.47	-0.00814649524816837	-0.00803920335704467
7.475	-0.00815696106462085	-0.00821001738797755
7.48	-0.00817769826701162	-0.00838060809063368
7.485	-0.00820246369947824	-0.00854898976030949
7.49	-0.00821953478285222	-0.00871376484628539
7.495	-0.00822761482807888	-0.00887465404587751
7.5	-0.00824023034101025	-0.00903257374372446
7.505	-0.00826277668038238	-0.00918923786140846
7.51	-0.00828547052755055	-0.00934643644797073
7.515	-0.00829856974202254	-0.00950528823165042
7.52	-0.00830569327886599	-0.00966577898723342
7.525	-0.00832067109860937	-0.00982677067927562
7.53	-0.0083438420345608	-0.00998646163359318
7.535	-0.00836344838951726	-0.0101431150281659
7.54	-0.00837278361583251	-0.0102957523480662
7.545	-0.00838056854108726	-0.0104445389775307
7.55	-0.00839811298267636	-0.0105907014661117
7.555	-0.00842086727846949	-0.010735989077403
7.56	-0.00843696322480838	-0.0108819353089749
7.565	-0.00844364530545119	-0.0110292430333785
7.57	-0.00845314279485974	-0.0111774986220576
7.575	-0.00847229651897319	-0.011325296236002
7.58	-0.0084929177007137	-0.0114708146608251
7.585	-0.00850516444922826	-0.0116126178766851
7.59	-0.00851066737203088	-0.0117502531506741
7.595	-0.00852268181151894	-0.011884376496083
7.6	-0.00854319630163671	-0.0120164327759775
7.605	-0.00856155006527655	-0.0121480913424763
7.61	-0.00857000985528131	-0.0122805279022653
7.615	-0.00857499712883993	-0.0124138825769551
7.62	-0.00858872650847353	-0.0125472516025931
7.625	-0.00860889232271966	-0.0126790810289326
7.63	-0.00862401188565929	-0.0128077965587385
7.635	-0.00862977598314187	-0.0129324704673652
7.64	-0.00863668428275819	-0.0130532237475023
7.645	-0.00865294740933511	-0.0131711435865096
7.65	-0.00867173156716881	-0.0132877435688556
7.655	-0.00868266024057611	-0.0134043057100557
7.66	-0.0086856649933412	-0.0135213883444021
7.665	-0.00869378511230028	-0.0136385938090309
7.67	-0.00871100156365656	-0.0137547388116557
7.675	-0.00872790229509881	-0.0138683873281029
7.68	-0.00873604738439897	-0.0139785006036777
7.685	-0.00873933653172976	-0.0140848484483722
7.69	-0.00874955088204774	-0.0141879705134349
7.695	-0.00876643425188528	-0.014288892277091
7.7	-0.00877991244408067	-0.0143887269439202
7.705	-0.00878475996009929	-0.0144882743673125
7.71	-0.00878876255900842	-0.0145877333990596
7.715	-0.00880082335616195	-0.0146865605839355
7.72	-0.0088167890853373	-0.014783665319303
7.725	-0.00882682138532742	-0.014877863525548
7.73	-0.00882887874896226	-0.0149683245735759
7.735	-0.00883371712313843	-0.0150549352663729
7.74	-0.0088473368336703	-0.0151383657402215
7.745	-0.00886258464934213	-0.0152198227838631
7.75	-0.00887011317346649	-0.0153005122600414
7.755	-0.00887088596389627	-0.0153810205462805
7.76	-0.00887815460585602	-0.0154612388691338
7.765	-0.0088941061073132	-0.0155404950325095
7.77	-0.00890768220419163	-0.0156176369288319
7.775	-0.00891089153469058	-0.0156914228452649
7.78	-0.0089108517035053	-0.0157611292406108
7.785	-0.00891974567346532	-0.0158269238896884
7.79	-0.00893444167517314	-0.0158895942025747
7.795	-0.00894331126353076	-0.0159502059758216
7.8	-0.00894256049972513	-0.016009769141321
7.805	-0.00894357699989195	-0.0160688076009856
7.81	-0.00895509160030368	-0.0161271752835406
7.815	-0.00897017572794474	-0.016184251681336
7.82	-0.00897780449471579	-0.0162392587627906
7.825	-0.00897716471133974	-0.016291478024965
7.83	-0.00898089378339375	-0.0163404378759158
7.835	-0.0089936334560436	-0.0163861003761556
7.84	-0.00900618334513825	-0.016428914527344
7.845	-0.00900937001302871	-0.0164695984863874
7.85	-0.00900581346165297	-0.016508713904158
7.855	-0.00900905859295436	-0.0165463641129679
7.86	-0.00902110109622207	-0.0165823561965159
7.865	-0.00903095716016751	-0.0166163770268675
7.87	-0.009030511729896	-0.0166479538170272
7.875	-0.00902626319680357	-0.016676611706443
7.88	-0.00903063926578072	-0.0167021321358298
7.885	-0.00904144079651286	-0.0167245688600532
7.89	-0.00904743058701414	-0.0167442422970134
7.895	-0.00904457325975285	-0.016761729001793
7.9	-0.00904285476047886	-0.0167776566716662
7.905	-0.00904964349112463	-0.0167922506728753
7.91	-0.00905914940794725	-0.0168051896429393
7.915	-0.00906272386290761	-0.0168159513126478
7.92	-0.00906083856679707	-0.0168241844264787
7.925	-0.00906320576786441	-0.0168297931884873
7.93	-0.00907099861110585	-0.0168325879202877
7.935	-0.00907660711547462	-0.0168322418469868
7.94	-0.00907525542549759	-0.016828676742916
7.945	-0.00907235088980236	-0.0168221979930634
7.95	-0.00907582940219705	-0.0168132921682487
7.955	-0.00908310573485358	-0.016802376592058
7.96	-0.0090859404660411	-0.0167895760245242
7.965	-0.00908238121991862	-0.0167747828906939
7.97	-0.0090809331912276	-0.0167578795024566
7.975	-0.00908619064744158	-0.0167386474255429
7.98	-0.0090929808182558	-0.0167168182648314
7.985	-0.00909464031458391	-0.0166923903050309
7.99	-0.00909120562409493	-0.0166656621926249
7.995	-0.00908960790510336	-0.0166368763078562
8	-0.00909221816280001	-0.0166059168968149
8.005	-0.00909508816775744	-0.0165725036021587
8.01	-0.00909396243260319	-0.0165365309820811
8.015	-0.00908945762357776	-0.016498049123377
8.02	-0.00908749033121703	-0.0164571593168954
8.025	-0.00908962812563388	-0.0164140910306734
8.03	-0.00909148901948931	-0.0163690307934869
8.035	-0.00908945237447545	-0.0163220593199342
8.04	-0.00908582480751405	-0.0162733457541042
8.045	-0.00908594672930434	-0.0162230716381888
8.05	-0.00908925490591606	-0.0161712151132043
8.055	-0.00909023314297328	-0.0161174553730083
8.06	-0.00908578016841022	-0.016061252689977
8.065	-0.00908072564703724	-0.0160021866198918
8.07	-0.00908149059004653	-0.0159403095918382
8.075	-0.00908589447368533	-0.0158760902777779
8.08	-0.00908675059878033	-0.0158101351951034
8.085	-0.0090811920783743	-0.0157428621358155
8.09	-0.00907604541668419	-0.0156743973064428
8.095	-0.00907728870601159	-0.0156046676402597
8.1	-0.00908077919965855	-0.0155332837731315
8.105	-0.00907930180393939	-0.0154596828425848
8.11	-0.00907142419027045	-0.0153834644478485
8.115	-0.00906453013437396	-0.0153043672751023
8.12	-0.00906373080401242	-0.0152224058108594
8.125	-0.00906488571657165	-0.0151379925681299
8.13	-0.00906091344062954	-0.0150517554241543
8.135	-0.00905014778917879	-0.0149640839067218
8.14	-0.0090405438481725	-0.0148748448813516
8.145	-0.00903900789229901	-0.0147837514272706
8.15	-0.00904153166105692	-0.0146907672268031
8.155	-0.0090398950815205	-0.0145961064906492
8.16	-0.00903206706080324	-0.0145000587759736
8.165	-0.00902548259113305	-0.014402754667439
8.17	-0.0090252380296997	-0.0143040261466156
8.175	-0.009026873092651	-0.0142035478160292
8.18	-0.00902270362867548	-0.0141008865533725
8.185	-0.00901203184302586	-0.0139954543604943
8.19	-0.00900600167302046	-0.0138870410971297
8.195	-0.00900885364946444	-0.013776308628072
8.2	-0.00901122506522494	-0.0136642064529742
8.205	-0.00900380969010115	-0.0135512377636198
8.21	-0.00898938975188961	-0.013437316989507
8.215	-0.00898236361674556	-0.0133219201312689
8.22	-0.00898449860032955	-0.0132044789647243
8.225	-0.00898396860558244	-0.0130845564061606
8.23	-0.00897329136287102	-0.0129620167440487
8.235	-0.00896101612616729	-0.0128373784958784
8.24	-0.00895806653585032	-0.0127115387979173
8.245	-0.00895925320362823	-0.0125850420530935
8.25	-0.00895318716341362	-0.0124577877769381
8.255	-0.00893835167785211	-0.0123294040182591
8.26	-0.00892755489269599	-0.0121994743329457
8.265	-0.00892627375120307	-0.0120675439105997
8.27	-0.00892590432537512	-0.0119333806662671
8.275	-0.00891696040285779	-0.0117972101097259
8.28	-0.00890055597610309	-0.0116593545727401
8.285	-0.00889027014081394	-0.0115199336408294
8.29	-0.00889073851011637	-0.0113791924692841
8.295	-0.00889236695986355	-0.0112377915220321
8.3	-0.00888529358186447	-0.011096465365193
8.305	-0.0088719673459742	-0.0109554648599295
8.31	-0.00886474971659084	-0.0108144107971431
8.315	-0.00886365799348621	-0.0106722183626791
8.32	-0.00885832141900602	-0.0105273479751249
8.325	-0.00884320263259164	-0.010378671794643
8.33	-0.00882575583075174	-0.010225939714503
8.335	-0.00881691089023406	-0.0100698020230383
8.34	-0.00881430479135532	-0.00991184351819485
8.345	-0.00880767252355357	-0.00975407152631447
8.35	-0.00879371028113984	-0.00959806530637008
8.355	-0.00878258691184635	-0.00944450976809397
8.36	-0.00877948907346642	-0.00929292141110194
8.365	-0.00877654582930616	-0.00914139122559021
8.37	-0.00876578667239774	-0.00898742810742159
8.375	-0.00875045072683118	-0.00882939413538297
8.38	-0.0087409881328276	-0.00866701290580418
8.385	-0.00873741905211181	-0.00850123246576073
8.39	-0.00873104017651512	-0.00833390147021928
8.395	-0.00871694188330394	-0.00816713283108639
8.4	-0.00870097112617507	-0.00800243765094666
8.405	-0.00869022308653034	-0.00783997026178618
8.41	-0.00868173168691322	-0.00767818998849501
8.415	-0.00866947289096256	-0.00751466192923345
8.42	-0.00865406882677817	-0.00734772553306096
8.425	-0.00864230955257552	-0.00717720333317873
8.43	-0.00863483424142764	-0.0070039927604757
8.435	-0.00862547110174061	-0.00682954793954882
8.44	-0.00861007718478453	-0.00665529904169837
8.445	-0.00859374367568435	-0.00648230436365926
8.45	-0.00858331938961081	-0.00631097770081301
8.455	-0.00857584514898409	-0.00614062992060416
8.46	-0.00856393006433145	-0.00596962063936735
8.465	-0.00854635251169478	-0.00579623367679583
8.47	-0.008532141435424	-0.00561957036955008
8.475	-0.00852569640000882	-0.00544002110710351
8.48	-0.00852025963743761	-0.0052589663919016
8.485	-0.00850765544647702	-0.00507806924173604
8.49	-0.00848847850749404	-0.00489854942289036
8.495	-0.00847402560490675	-0.00472067425771172
8.5	-0.00846750223789805	-0.00454380464820225
8.505	-0.00846070662465153	-0.00436665268743686
8.51	-0.00844656381508024	-0.00418790670668923
8.515	-0.00842835223421221	-0.00400693941025754
8.52	-0.00841478564089344	-0.00382387534055462
8.525	-0.00840509637168612	-0.0036391731410057
8.53	-0.00839220575399662	-0.00345347414732444
8.535	-0.00837304426069641	-0.00326768616454265
8.54	-0.00835421772751324	-0.00308262563486417
8.545	-0.00834285065171341	-0.00289881257663138
8.55	-0.00833579432726632	-0.00271638936559038
8.555	-0.00832525515345044	-0.0025351621572014
8.56	-0.00830861219636954	-0.00235468156623342
8.565	-0.00829254970732198	-0.00217424211501149
8.57	-0.00828265790498777	-0.00199325620378255
8.575	-0.00827454615731049	-0.00181137296019496
8.58	-0.00826156947944303	-0.00162854158427939
8.585	-0.00824432465876845	-0.00144549295969476
8.59	-0.00822982374862415	-0.00126341457128842
8.595	-0.00821932224761608	-0.00108300465297839
8.6	-0.0082076780091229	-0.000904238865765183
8.605	-0.00819075870646913	-0.000726567238488629
8.61	-0.00817210350415289	-0.000549199355251329
8.615	-0.00815941146476089	-0.000371738738381033
8.62	-0.008151067329888	-0.000194319950818089
8.625	-0.00813874305302087	-1.72199251831096e-05
8.63	-0.00811947396492558	0.000159238534739536
8.635	-0.00810261110951978	0.000334421161695353
8.64	-0.00809434631992809	0.000507386668831433
8.645	-0.00808649631450857	0.000677694956229491
8.65	-0.00806783257840642	0.000846244296826448
8.655	-0.00803875180066593	0.0010150407821139
8.66	-0.00801723340099969	0.00118584191022997
8.665	-0.00800982603249294	0.00135891515742115
8.67	-0.00800302559917703	0.00153294454151176
8.675	-0.00798424319354258	0.00170573295601706
8.68	-0.00795836460912624	0.00187512296624437
8.685	-0.00794165214204323	0.00203999373567854
8.69	-0.00793293730161522	0.00220108791114892
8.695	-0.00791829706455427	0.00236092970069501
8.7	-0.00789253611049603	0.00252238779319258
8.705	-0.00786928502931241	0.00268716640282607
8.71	-0.00785932128187614	0.00285513429909923
8.715	-0.0078528887070763	0.00302445189038547
8.72	-0.00783605838395471	0.00319262820062294
8.725	-0.00781000251643331	0.00335735763253497
8.73	-0.00779132145637795	0.00351741710668119
8.735	-0.00778308403320318	0.0036735459240762
8.74	-0.00777293825222114	0.00382793184913677
8.745	-0.00775161199024559	0.00398311784115712
8.75	-0.00772733222323285	0.00414105285498678
8.755	-0.00771553861226515	0.00430189460338859
8.76	-0.00771077020954556	0.00446401326116774
8.765	-0.00769603966293295	0.00462537649021533
8.77	-0.00766667651089164	0.00478435700845115
8.775	-0.00763864843453386	0.00494020334788026
8.78	-0.00762215758388491	0.00509391885580124
8.785	-0.00760870601686952	0.00524757540728871
8.79	-0.00758758571098268	0.0054023096719571
8.795	-0.00756083322780654	0.00555778488810121
8.8	-0.00754088688892416	0.00571269438680488
8.805	-0.00752835599348989	0.00586567662026427
8.81	-0.00751292689286462	0.00601591481843933
8.815	-0.00748827804337371	0.00616334068199542
8.82	-0.00746180056781047	0.00630870471085299
8.825	-0.00744484652661681	0.00645305658723982
8.83	-0.00743418398979481	0.00659723152372971
8.835	-0.00741811980905309	0.00674158215331477
8.84	-0.0073927279679078	0.00688599403448142
8.845	-0.00737006350092393	0.00702984671538642
8.85	-0.00735987405989631	0.00717181989592586
8.855	-0.0073533103000325	0.00731039434291025
8.86	-0.00733579423407063	0.0074450468635372
8.865	-0.00730620401860456	0.00757680012734863
8.87	-0.00728294163675294	0.00770735337852857
8.875	-0.00727227836553426	0.00783827444244123
8.88	-0.00726105853297989	0.00797055871740371
8.885	-0.00723853541911796	0.00810385546618209
8.89	-0.0072100974326671	0.00823639926085562
8.895	-0.00718902189311046	0.00836632733029496
8.9	-0.00717570988512228	0.00849253269861361
8.905	-0.00716024806816289	0.00861449735598896
8.91	-0.00713685680454634	0.00873231916428718
8.915	-0.00711214001773	0.00884679889886053
8.92	-0.00709531781696617	0.00895913699717887
8.925	-0.00708299018604612	0.00907048030167434
8.93	-0.00706525989068887	0.00918156234708034
8.935	-0.00703934065422061	0.00929234312443628
8.94	-0.00701380152996771	0.00940205201194999
8.945	-0.00699496130823034	0.00950974664096949
8.95	-0.00697867034487074	0.00961459774898898
8.955	-0.00695765633344827	0.00971596663378982
8.96	-0.00693111197640732	0.00981370686791738
8.965	-0.00690743411882813	0.00990824684785174
8.97	-0.00689036061086292	0.0100002852387582
8.975	-0.00687371023959686	0.0100907190007513
8.98	-0.0068509937443159	0.01018036029429
8.985	-0.00682425600080525	0.0102692714398129
8.99	-0.00680193927656125	0.0103568373801859
8.995	-0.00678469524208296	0.010442302338987
9	-0.00676570131110079	0.0105251038389924
9.005	-0.00674115157453798	0.0106049042702474
9.01	-0.00671585869926421	0.010681527154115
9.015	-0.006695771807892	0.0107552056551423
9.02	-0.00667891893506669	0.0108266520180766
9.025	-0.00665922089579727	0.010896654502019
9.03	-0.0066346078785857	0.0109656118939969
9.035	-0.00661030220937617	0.0110334448519698
9.04	-0.00659155744121447	0.0110995839938455
9.045	-0.00657493311034727	0.0111632320029225
9.05	-0.00655299614564988	0.0112241013968388
9.055	-0.00652470613067799	0.0112825161091128
9.06	-0.00649922405960424	0.0113389014686298
9.065	-0.00648156142663143	0.0113934984065263
9.07	-0.00646646226727234	0.0114462063008718
9.075	-0.00644661261790867	0.0114964138233877
9.08	-0.00642159272028731	0.0115433063134072
9.085	-0.00639909395653575	0.0115863975863535
9.09	-0.00638243673066978	0.0116257086941447
9.095	-0.00636578623617115	0.0116618466800169
9.1	-0.00634241117008936	0.011695971171958
9.105	-0.00631338022570629	0.0117291993807256
9.11	-0.00628784063425738	0.0117621200018814
9.115	-0.00626955825589135	0.0117944602330176
9.12	-0.00625236768694806	0.0118248459377703
9.125	-0.00622790279793128	0.0118517330546086
9.13	-0.00619574889884802	0.0118744803082018
9.135	-0.00616664576950066	0.0118934334135847
9.14	-0.0061459130750718	0.0119095268281515
9.145	-0.00612677159752801	0.0119238851355603
9.15	-0.00610095342971662	0.0119373721443545
9.155	-0.00606890248922598	0.0119502086938175
9.16	-0.00604082680472486	0.0119620620937799
9.165	-0.00602045503050457	0.0119722092908936
9.17	-0.00600124968326901	0.0119797170453517
9.175	-0.00597671474641115	0.011983723015927
9.18	-0.00594791118166516	0.0119837345036218
9.185	-0.00592192834558265	0.0119802316080766
9.19	-0.00590143117301103	0.0119744884378723
9.195	-0.00588112084752117	0.0119678823641305
9.2	-0.00585524661326866	0.0119616014775725
9.205	-0.0058254849282765	0.0119559950806103
9.21	-0.00579896072384205	0.0119504517886351
9.215	-0.00577771431312901	0.0119439017690972
9.22	-0.0057575286005483	0.0119348882287684
9.225	-0.0057332937131741	0.011922074496479
9.23	-0.00570533080612594	0.0119050085597214
9.235	-0.00567975232004812	0.0118842072967453
9.24	-0.005658733320139	0.0118609355704589
9.245	-0.00563840502611388	0.0118366826291427
9.25	-0.00561462028991457	0.0118124309058465
9.255	-0.00558821674464125	0.011788185682637
9.26	-0.0055644124915454	0.0117629824873582
9.265	-0.00554532974410027	0.0117351826589993
9.27	-0.005527134890681	0.0117030251522623
9.275	-0.00550435794019029	0.0116655191226753
9.28	-0.00547632405179876	0.0116230648945082
9.285	-0.00544840751180553	0.0115772906592584
9.29	-0.00542528340426809	0.0115302952828351
9.295	-0.00540580725683804	0.0114834244428077
9.3	-0.00538488220593827	0.0114364998071856
9.305	-0.00535925541468849	0.0113881113386149
9.31	-0.00533083939022729	0.011336457391129
9.315	-0.00530514754137925	0.0112800439707019
9.32	-0.00528258890335496	0.0112182380984338
9.325	-0.00525865883756913	0.0111517191056625
9.33	-0.00523081127563081	0.0110819943991967
9.335	-0.00520122931649008	0.0110106263341399
9.34	-0.00517372340659357	0.010938903181946
9.345	-0.00514933614075144	0.0108673342021524
9.35	-0.00512575998172744	0.0107951111005491
9.355	-0.00509949244256112	0.0107205258079373
9.36	-0.00506944733370445	0.0106421911604389
9.365	-0.00503987237687533	0.0105595563854899
9.37	-0.00501509614824243	0.0104726872196466
9.375	-0.00499284468991275	0.0103824227490588
9.38	-0.00496723667944203	0.0102903466487487
9.385	-0.00493658160894708	0.0101981723445568
9.39	-0.00490768720326025	0.0101067975738052
9.395	-0.00488547452595469	0.0100157616955294
9.4	-0.00486555587539526	0.00992370463425019
9.405	-0.00484061180767821	0.00982910774113144
9.41	-0.00480974189517038	0.00973092220775351
9.415	-0.00478093383195144	0.00962897658186801
9.42	-0.00475874067303082	0.00952401054014773
9.425	-0.00473786284855342	0.00941742162518633
9.43	-0.00471083523730558	0.00931087031810929
9.435	-0.00467791368494912	0.00920552758561222
9.44	-0.00464826924730331	0.00910151199394482
9.445	-0.00462567245154037	0.00899789351204738
9.45	-0.00460453736598381	0.00889290874928861
9.455	-0.00457753765178572	0.00878471939584591
9.46	-0.0045451175272994	0.00867233760854447
9.465	-0.00451693399573179	0.00855582131805788
9.47	-0.00449529408458171	0.00843622153889489
9.475	-0.00447309168965013	0.00831532972121574
9.48	-0.00444415215617895	0.00819484047388874
9.485	-0.00441099523537598	0.00807570505038013
9.49	-0.0043846237532394	0.00795764396098209
9.495	-0.00436615616330061	0.00783897965234948
9.5	-0.00434534542881615	0.00771752508932799
9.505	-0.00431488282131824	0.00759178728063103
9.51	-0.00428040041917632	0.0074615424804656
9.515	-0.00425404731604018	0.00732778111050614
9.52	-0.00423449618525835	0.00719229848149316
9.525	-0.00421068321067393	0.00705701473425435
9.53	-0.00417778751633955	0.0069231225596158
9.535	-0.0041448675363758	0.00679050683862004
9.54	-0.00412166326527099	0.00665784695306604
9.545	-0.00410382022219933	0.00652303718077896
9.55	-0.00408017061836079	0.00638400656249294
9.555	-0.00404728305774356	0.0062398274558122
9.56	-0.00401569336800096	0.0060911883001844
9.565	-0.00399466832471671	0.00593989107431714
9.57	-0.0039780903018011	0.0057878403796936
9.575	-0.00395397770386674	0.00563642191223446
9.58	-0.00392001735999741	0.00548626356988757
9.585	-0.00388826031127945	0.00533703236281413
9.59	-0.0038659940995589	0.00518756222311101
9.595	-0.00384585608611461	0.00503623972607103
9.6	-0.00381776325964787	0.00488165513656735
9.605	-0.00378222250227291	0.00472325022631104
9.61	-0.00375232735465081	0.00456149143728002
9.615	-0.00373181891506478	0.00439759252241734
9.62	-0.00371081210072997	0.00423300950906347
9.625	-0.00368066974657195	0.00406892399601633
9.63	-0.00364582248429093	0.00390577906610412
9.635	-0.00361950298937612	0.00374304196338571
9.64	-0.00360109012993084	0.00357943285702378
9.645	-0.00357876846261866	0.00341355088480899
9.65	-0.00354665310846818	0.00324441102676154
9.655	-0.00351335349473363	0.00307187965529243
9.66	-0.00348890924265244	0.00289685037317788
9.665	-0.00346869953376743	0.00272096815841305
9.67	-0.00344241951538229	0.00254591965053619
9.675	-0.0034085149630275	0.00237256185182222
9.68	-0.0033777900552056	0.00220062448136638
9.685	-0.00335513491981412	0.00202895551575244
9.69	-0.00333343670897517	0.00185604603721412
9.695	-0.00330493552019833	0.00168053490477593
9.7	-0.00327139388973725	0.00150172334477849
9.705	-0.00324332261387967	0.00131996860569972
9.71	-0.00322184896901669	0.00113656206813939
9.715	-0.00319799755822674	0.000953302453547522
9.72	-0.00316562400914839	0.00077186102461102
9.725	-0.00313001549013849	0.000593127917685177
9.73	-0.0031019436364099	0.00041669977219172
9.735	-0.00308028628746679	0.000241010255123353
9.74	-0.00305528718592922	6.39935434669781e-05
9.745	-0.00302255241036389	-0.000116076510831675
9.75	-0.00298994526694236	-0.0002999034871356
9.755	-0.0029654465017374	-0.000486835425465015
9.76	-0.00294440031300431	-0.0006750827993518
9.765	-0.00291735053769517	-0.000862358518498363
9.77	-0.00288300831293569	-0.00104683580372367
9.775	-0.00285139306872326	-0.00122792956747264
9.78	-0.00282712730521932	-0.00140638433354967
9.785	-0.00280437521712753	-0.00158395331478367
9.79	-0.00277633208698398	-0.00176288596332652
9.795	-0.00274389339742016	-0.00194503622724129
9.8	-0.00271500665016067	-0.00213094439425499
9.805	-0.00269144293912593	-0.00231951818795961
9.81	-0.00266733628843665	-0.00250852529258738
9.815	-0.00263781324798267	-0.00269560649218481
9.82	-0.00260500188774515	-0.00287922403854779
9.825	-0.00257589376831691	-0.00305918360617929
9.83	-0.00255101208921171	-0.00323663438286292
9.835	-0.0025246441064404	-0.00341357918190166
9.84	-0.00249317089080803	-0.0035921154237526
9.845	-0.00246008508947901	-0.00377363681689014
9.85	-0.00243169203856344	-0.00395825361938185
9.855	-0.00240743299365986	-0.00414472901140073
9.86	-0.00238150402307404	-0.0043310306346549
9.865	-0.00235090001886267	-0.00451520690778495
9.87	-0.00231932957569358	-0.00469618235304603
9.875	-0.00229184562019193	-0.00487409026223884
9.88	-0.00226734785046205	-0.00505010517612448
9.885	-0.002240571650584	-0.00522595741756993
9.89	-0.00220927713893528	-0.00540323006772248
9.895	-0.00217751632021252	-0.00558274486706245
9.9	-0.00215010688890367	-0.00576420967423785
9.905	-0.0021258528863952	-0.00594634294513119
9.91	-0.00209944886855165	-0.00612743264540483
9.915	-0.00206825705197231	-0.00630596129881567
9.92	-0.00203585653125122	-0.00648117298061623
9.925	-0.00200791040535344	-0.00665341155296129
9.93	-0.00198378769176126	-0.00682401263271859
9.935	-0.00195784245929938	-0.00699472857536287
9.94	-0.00192684774599154	-0.00716694480239899
9.945	-0.00189426341087429	-0.00734110438445201
9.95	-0.00186620315765349	-0.00751654738546814
9.955	-0.00184217588156497	-0.00769179895133321
9.96	-0.00181642219101628	-0.0078651855489924
9.965	-0.00178561752394049	-0.00803550294983002
9.97	-0.00175318201398096	-0.00820248072016883
9.975	-0.00172517310899663	-0.00836686390547059
9.98	-0.00170095786074584	-0.00853007274417283
9.985	-0.00167479447697576	-0.00869360408609854
9.99	-0.00164365465246565	-0.00885842863178832
9.995	-0.00161139118512159	-0.00902460766051627
[truncated: 18,001 more rows]
