# Supplementary material for: Modified control method of a motion compensated gangway
Source: PLoS One. 2026 Jul 10;21(7):e0351153. doi: 10.1371/journal.pone.0351153 (PMC13353997; doi:10.1371/journal.pone.0351153)
Supplement: S1 Dataset — (ZIP) [file pone.0351153.s001.zip › Fig12_Original_data.txt]

0	-6.61309271539571e-17	-1.57612043050264e-17
0.005	0.0011843318571632	0.000282263558311473
0.01	0.00236839412170031	0.000564401197465384
0.015	0.00348067682217217	0.000844983629588848
0.02	0.00423870115975212	0.00111970319336814
0.025	0.00463505761618498	0.00138993554584528
0.03	0.00481306301853046	0.00165664311178568
0.035	0.00487735272259607	0.00191948118652437
0.04	0.00484994639665906	0.0021780664470066
0.045	0.00474545818347083	0.00243269211348306
0.05	0.00459986566932402	0.0026836991244909
0.055	0.00444271486635538	0.00293112460427146
0.06	0.00428037277854339	0.0031749235538665
0.065	0.00410815579194941	0.00341521637321213
0.07	0.00392320508377996	0.00365217987247801
0.075	0.00372533142689041	0.00388596773423234
0.08	0.00351702416032763	0.00411677695991185
0.085	0.00330176947629058	0.0043447576738258
0.09	0.0030853636048266	0.00457017788331654
0.095	0.00288462148876264	0.00479354370907554
0.1	0.00272013739834727	0.00501517138563284
0.105	0.00259064155476304	0.00523493016231958
0.11	0.00247612264356938	0.00545281033691768
0.115	0.00236948792458711	0.00566912615039877
0.12	0.0022799016373154	0.00588406587627035
0.125	0.00221455962969538	0.006097644306276
0.13	0.00217299131938153	0.00630982966154455
0.135	0.00215106491267026	0.00652057044274079
0.14	0.00214057358907894	0.00672970621194873
0.145	0.00212386754491163	0.00693688089096613
0.15	0.00208383942996914	0.00714177097047653
0.155	0.002013775546795	0.00734407804772123
0.16	0.00191302681911206	0.0075434742770735
0.165	0.00178331805904617	0.00773976985825583
0.17	0.00163353703853331	0.00793290565084074
0.175	0.00148035577594669	0.00812282584413848
0.18	0.00133854473537081	0.00830942845262474
0.185	0.00121292004811939	0.00849263890965965
0.19	0.00109090832907256	0.00867215822859558
0.195	0.000950187441414976	0.00884768753324558
0.2	0.000787603921378473	0.00901932790493031
0.205	0.000625122880071494	0.0091872601061113
0.21	0.000480076847753424	0.00935145929301508
0.215	0.000345466890235466	0.00951181146159628
0.22	0.000210214249898474	0.00966841217809177
0.225	8.23824846857545e-05	0.00982156827480273
0.23	-2.0680901952871e-05	0.00997149621094341
0.235	-9.85759396597243e-05	0.0101181991152587
0.24	-0.000172936959030382	0.010261593342688
0.245	-0.000261804447668559	0.0104017289693782
0.25	-0.000365696898847256	0.0105387100404343
0.255	-0.000476551257854667	0.0106726700590967
0.26	-0.000589433741249722	0.0108037765311108
0.265	-0.000704407894471756	0.0109321662746695
0.27	-0.000811743884813792	0.0110581609109459
0.275	-0.000889049404005662	0.0111821465294061
0.28	-0.000926731033704712	0.0113041633553498
0.285	-0.000944940269366024	0.0114240983829811
0.29	-0.000971328148670243	0.0115419061957202
0.295	-0.00101483083974464	0.011657626551006
0.3	-0.00106596296932799	0.011771391716058
0.305	-0.00111485432804137	0.0118832697544341
0.31	-0.0011681416038922	0.0119931954882567
0.315	-0.00123993809341137	0.0121010811568348
0.32	-0.00133784398777198	0.0122068622938403
0.325	-0.00146635185703643	0.0123103912943833
0.33	-0.00162755929375608	0.0124116590350223
0.335	-0.00181152928905468	0.0125109282245285
0.34	-0.00199805543561691	0.0126082511363327
0.345	-0.00218005282684345	0.0127033753976097
0.35	-0.0023613287369098	0.0127963092290491
0.355	-0.00253789807176901	0.012887223362912
0.36	-0.00270039690890687	0.0129762063288928
0.365	-0.00284234847776104	0.0130632215721694
0.37	-0.00296191673300942	0.0131482407031751
0.375	-0.00305607333657918	0.0132314021267051
0.38	-0.00313005185384813	0.0133126046097991
0.385	-0.00321011248543128	0.0133914641732073
0.39	-0.0033191366296606	0.0134678213301242
0.395	-0.00345675813177148	0.0135417165249602
0.4	-0.00361877347893233	0.0136129180197943
0.405	-0.00381162812447987	0.0136813286940223
0.41	-0.00403542114780656	0.0137470327688358
0.415	-0.0042797358302477	0.0138099612967195
0.42	-0.00453575804347138	0.013870087740084
0.425	-0.0047955852253297	0.0139275158028039
0.43	-0.00504960172231567	0.013982455092768
0.435	-0.00528886285940247	0.0140349193719894
0.44	-0.00550991377141539	0.0140848439599177
0.445	-0.00571094860007493	0.0141323494229587
0.45	-0.00590050764230875	0.0141772657345437
0.455	-0.00610588847135366	0.0142193313958992
0.46	-0.00633791615385382	0.0142587223832576
0.465	-0.00657171739697615	0.0142957817958375
0.47	-0.00677612554962073	0.0143306788617203
0.475	-0.00694507081155629	0.0143634268625624
0.48	-0.00709164553820354	0.0143940668275122
0.485	-0.00721791624070949	0.014422744828845
0.49	-0.00731112587433191	0.0144496180226793
0.495	-0.00736314479158372	0.0144747519213506
0.5	-0.00738392691489861	0.0144981773020443
0.505	-0.00739395913722294	0.0145198266752706
0.51	-0.00740251711126848	0.0145397135305073
0.515	-0.00740885673117641	0.0145578384536495
0.52	-0.00742309037193726	0.0145739920934972
0.525	-0.00746074267882845	0.0145882174533701
0.53	-0.0075185119312745	0.0146006666326917
0.535	-0.00757847788735027	0.0146113770740026
0.54	-0.00762519835619768	0.014620421819419
0.545	-0.00765424839987228	0.0146278877008186
0.55	-0.00768114234710019	0.0146336491774257
0.555	-0.00772245678704623	0.0146375821171131
0.56	-0.00777413784242595	0.0146397944943003
0.565	-0.00782195201185589	0.0146403476527944
0.57	-0.00786200901199335	0.0146392607254533
0.575	-0.00789859728124326	0.014636628971536
0.58	-0.00792930714212922	0.0146324713121332
0.585	-0.007957000760878	0.0146265862695827
0.59	-0.00799981628510957	0.0146187251762204
0.595	-0.00807171878670348	0.0146089549887012
0.6	-0.00815730218880175	0.0145976209816552
0.605	-0.00823356960292997	0.0145846903883236
0.61	-0.00830140149710966	0.0145699437888138
0.615	-0.00837769909724045	0.0145533028518411
0.62	-0.00847837883266238	0.0145347102987861
0.625	-0.0086004936962226	0.0145142532115806
0.63	-0.00872482314016826	0.0144920594330813
0.635	-0.00884015393209713	0.0144680648859618
0.64	-0.0089492837378882	0.014442292183311
0.645	-0.00905364282114792	0.0144149064187528
0.65	-0.00915199009759269	0.0143858379790614
0.655	-0.00924552369979162	0.0143550174252987
0.66	-0.00932685434518023	0.0143226534298416
0.665	-0.00938543227489263	0.0142888768999222
0.67	-0.00942620708675066	0.0142536208147855
0.675	-0.00945859306618403	0.0142168605396424
0.68	-0.00948332157371476	0.0141786243040959
0.685	-0.0094913429901223	0.0141390561300958
0.69	-0.00947430296213316	0.0140982906707923
0.695	-0.00943535611796528	0.0140563774608548
0.7	-0.00938621495610715	0.0140132110918452
0.705	-0.00934345733288066	0.0139685844055203
0.71	-0.00931458156485776	0.0139224966074428
0.715	-0.00929843158160303	0.0138749842060575
0.72	-0.00930017986438579	0.0138259533731066
0.725	-0.00932541026981908	0.0137753323711228
0.73	-0.00937057899534945	0.0137231251374915
0.735	-0.0094255574028616	0.013669391840338
0.74	-0.00948335641446955	0.0136141859468399
0.745	-0.00954135236266268	0.0135576124742161
0.75	-0.00959732573645708	0.0134996698322242
0.755	-0.00965645161352558	0.0134401838508327
0.76	-0.00972271049764327	0.0133791575819331
0.765	-0.0097943630073769	0.0133166577304118
0.77	-0.00987937334531317	0.0132525363254696
0.775	-0.00998486328876243	0.0131867623967871
0.78	-0.0101018952656281	0.0131194631354784
0.785	-0.0102183719576209	0.0130506500861058
0.79	-0.0103286572820185	0.0129804008649218
0.795	-0.0104348095865119	0.0129087644650239
0.8	-0.0105445860698823	0.0128356141209941
0.805	-0.0106623829002346	0.0127608977989862
0.81	-0.0107802378071095	0.0126847246168514
0.815	-0.0108794730348417	0.0126073324759756
0.82	-0.0109427463138125	0.0125289448294483
0.825	-0.0109591493411629	0.0124497290335255
0.83	-0.0109260747007954	0.0123697630445726
0.835	-0.0108563788642749	0.0122889464348771
0.84	-0.0107694186016488	0.0122072311592208
0.845	-0.0106763106916208	0.0121246698856697
0.85	-0.0105919327287319	0.0120410763122326
0.855	-0.0105284517025216	0.0119563487067364
0.86	-0.0104784895130166	0.0118706007524288
0.865	-0.0104321587950735	0.0117838212878953
0.87	-0.0103927669418012	0.011695935312564
0.875	-0.0103691748308244	0.011606904329391
0.88	-0.0103472210432297	0.0115169716811584
0.885	-0.0102936598816431	0.0114264352149357
0.89	-0.010192648177055	0.0113353511842495
0.895	-0.0100648794137793	0.011243587416036
0.9	-0.00994081830336227	0.0111510228293158
0.905	-0.00982690091620872	0.0110576598011271
0.91	-0.00971692077943794	0.0109634544496064
0.915	-0.00961723218661848	0.0108682684580943
0.92	-0.00953966506714622	0.0107721121493671
0.925	-0.00947112438161476	0.0106752134598515
0.93	-0.00938495566601929	0.0105777056484906
0.935	-0.00926789752047381	0.0104796072616931
0.94	-0.009123556010225	0.0103809587847434
0.945	-0.00896928974196604	0.0102817401023114
0.95	-0.00881132973587144	0.0101819878079583
0.955	-0.00864478146727688	0.0100816976004178
0.96	-0.008480485726892	0.00998066659851038
0.965	-0.00833154221066372	0.00987890170268317
0.97	-0.00819524017134355	0.00977653442533872
0.975	-0.00806005359142241	0.00967358707527963
0.98	-0.00791694946871049	0.00957004039969383
0.985	-0.00777685661127456	0.00946570376588184
0.99	-0.00765784131934672	0.00936051965367456
0.995	-0.00755171283658411	0.00925468690462289
1	-0.00743661826493886	0.00914832139585753
1.005	-0.0073049559652918	0.00904139128569467
1.01	-0.00716956129399223	0.00893380179396654
1.015	-0.0070472589969772	0.00882552478418901
1.02	-0.00694701200191441	0.00871645972463723
1.025	-0.00686981887371902	0.00860650021775892
1.03	-0.00680869338064988	0.00849565488881143
1.035	-0.00675424088696479	0.0083840049478776
1.04	-0.00670406346311107	0.00827159286900497
1.045	-0.00666353509292463	0.00815832402250031
1.05	-0.00662985604297372	0.00804421869799653
1.055	-0.00658982632679167	0.00792938465477341
1.06	-0.00654262287392591	0.00781380185726127
1.065	-0.00650355137101078	0.00769742169106809
1.07	-0.00647241893248992	0.00758032345619111
1.075	-0.00644010938765727	0.00746247481994531
1.08	-0.00641907593071654	0.00734360843253592
1.085	-0.00643512073817334	0.00722354055402644
1.09	-0.00648717076489479	0.00710242127322759
1.095	-0.0065612201607055	0.00698022966596864
1.1	-0.00666489057332999	0.00685667461286679
1.105	-0.00680405023742093	0.006731754771444
1.11	-0.00696296059154818	0.00660568051150794
1.115	-0.00712743006231685	0.00647847047012402
1.12	-0.00729602560788512	0.00635006098936058
1.125	-0.0074584664622685	0.00622060480427795
1.13	-0.00759889967471732	0.00609023811757834
1.135	-0.00771744424420691	0.0059589459475124
1.14	-0.00783116060137797	0.00582665482485168
1.145	-0.00794917016040624	0.00569337980126962
1.15	-0.00806024072694384	0.00555925840575724
1.155	-0.00816132726945934	0.00542422888278539
1.16	-0.00827333877336459	0.00528811050825779
1.165	-0.00840989835421202	0.00515092061553823
1.17	-0.00856234022347407	0.00501270965454991
1.175	-0.00871842952001028	0.0048734529416179
1.18	-0.00887000671531734	0.00473320202328341
1.185	-0.00900638791295163	0.00459213969018768
1.19	-0.0091283718338548	0.00445027728364873
1.195	-0.00924070957069116	0.00430762144998209
1.2	-0.00933552183342373	0.00416430066259212
1.205	-0.00941470134594618	0.0040202558244541
1.21	-0.00949835278839004	0.00387539047836995
1.215	-0.00958748671709116	0.00372987511009586
1.22	-0.00965806751084736	0.00358391328896244
1.225	-0.00969403235679772	0.00343753204763467
1.23	-0.00970832862563916	0.00329058998905412
1.235	-0.00972532448434779	0.00314302023881759
1.24	-0.00973938000740644	0.00299502376036413
1.245	-0.00972007612208301	0.00284687839859809
1.25	-0.00964864845349964	0.00269873039731271
1.255	-0.00954216958078978	0.00255049905307862
1.26	-0.00944304496745866	0.00240197339503904
1.265	-0.00936742780977985	0.00225310119981982
1.27	-0.00929504410577402	0.00210398592351981
1.275	-0.00921414934891356	0.00195459721144003
1.28	-0.00913863856136202	0.00180485924144773
1.285	-0.00908541252307824	0.00165472468770947
1.29	-0.00905456090829269	0.00150411845537691
1.295	-0.00903483645768151	0.00135300709220843
1.3	-0.00902064577429997	0.00120138398959227
1.305	-0.00901925950506591	0.00104928934486461
1.31	-0.00903232867060088	0.000896803378289479
1.315	-0.00905683192965591	0.000743841637951951
1.32	-0.00908984126712161	0.000590321643516282
1.325	-0.00911758234547049	0.000436375623943641
1.33	-0.00913341343676061	0.000282092285551872
1.335	-0.00915973563196632	0.000127258420734983
1.34	-0.0092089527687982	-2.82072470426472e-05
1.345	-0.00924407650074999	-0.000183946475297734
1.35	-0.00923767429451537	-0.00033980498355658
1.355	-0.00922344235315328	-0.000496016944409582
1.36	-0.00923455324329522	-0.00065267001910685
1.365	-0.00925305544346368	-0.000809612653789773
1.37	-0.00925099437552375	-0.000966752509529732
1.375	-0.00921859507110958	-0.0011239910619593
1.38	-0.0091753944660178	-0.00128138355573027
1.385	-0.00915007187656616	-0.00143913774072268
1.39	-0.00913648952566077	-0.00159719955971939
1.395	-0.00911397349986368	-0.0017555025963226
1.4	-0.00909516596533883	-0.00191419211337202
1.405	-0.00910766523808699	-0.00207326988067928
1.41	-0.00914616369918157	-0.00223266213765773
1.415	-0.0091890118164017	-0.00239239492880844
1.42	-0.00922839124759227	-0.00255254204872886
1.425	-0.00929370706470463	-0.00271336798927496
1.43	-0.00941686315154444	-0.00287502231045054
1.435	-0.00956879151936834	-0.00303725476116259
1.44	-0.00969247724899733	-0.0031997592418581
1.445	-0.00976609347188048	-0.00336241085310585
1.45	-0.00982102309690049	-0.00352530010423241
1.455	-0.00989411559833965	-0.00368859681600717
1.46	-0.00997390555615926	-0.00385219225686857
1.465	-0.0100265695516413	-0.00401589633022672
1.47	-0.0100557915929435	-0.00417978908088318
1.475	-0.0101039973338255	-0.00434401068917547
1.48	-0.0101839542939958	-0.0045086024636369
1.485	-0.0102714981650726	-0.00467355192924482
1.49	-0.0103436257663569	-0.00483878262755954
1.495	-0.0104009081720523	-0.00500418598686548
1.5	-0.010456443257292	-0.00516967294432629
1.505	-0.010503890763668	-0.00533520009610824
1.51	-0.0105225278345813	-0.0055006924418035
1.515	-0.0105047087142991	-0.00566608194899316
1.52	-0.0104675262818362	-0.0058313011343048
1.525	-0.0104213313499754	-0.00599623596304989
1.53	-0.0103602608568267	-0.00616092408647218
1.535	-0.0102887950257375	-0.0063255581943903
1.54	-0.0102352856549702	-0.00649036956801506
1.545	-0.0102305931528533	-0.00665540846047241
1.55	-0.0102568538856049	-0.00682044584398859
1.555	-0.0102741545407155	-0.00698538049277539
1.56	-0.0102605377345249	-0.00715014328885907
1.565	-0.0102203211696476	-0.00731465562988476
1.57	-0.0101738104364564	-0.00747898151092439
1.575	-0.0101265739317394	-0.00764316250348356
1.58	-0.0100736194138809	-0.00780722472965135
1.585	-0.0100176734927241	-0.00797116016564279
1.59	-0.00997185257329476	-0.00813489346855594
1.595	-0.0099426230795313	-0.00829841799044393
1.6	-0.00991947314476798	-0.0084617538253871
1.605	-0.00988359729250213	-0.0086248427350859
1.61	-0.00982631370471802	-0.00878764182073859
1.615	-0.00975327065929099	-0.0089500634063346
1.62	-0.00967089502424464	-0.00911215512212035
1.625	-0.00958448250403015	-0.0092740394851502
1.63	-0.00950038968203357	-0.00943573772183793
1.635	-0.00942224886207456	-0.00959711749270886
1.64	-0.00934013593023421	-0.00975786545120047
1.645	-0.00924426381188627	-0.00991800735075475
1.65	-0.00914239565440783	-0.0100778017501844
1.655	-0.00905072654497736	-0.0102374185624165
1.66	-0.00897967724621761	-0.0103969070485195
1.665	-0.00891994582661242	-0.0105560940688066
1.67	-0.00885001764966181	-0.010714829371589
1.675	-0.0087639835217306	-0.0108731839741418
1.68	-0.00867765489059398	-0.0110312682613276
1.685	-0.00860511988583713	-0.0111890064301474
1.69	-0.00854290866421738	-0.0113462757302041
1.695	-0.00847944763638123	-0.0115030496609947
1.7	-0.00840650606477132	-0.01165933854067
1.705	-0.00832896453390484	-0.0118152722939705
1.71	-0.00825666097321543	-0.0119709041557245
1.715	-0.00818294972898851	-0.0121260832285666
1.72	-0.00809206578834805	-0.0122806945172858
1.725	-0.00798479841970757	-0.012434822173845
1.73	-0.00787525608793817	-0.0125884736034463
1.735	-0.00776709858810018	-0.0127414431741067
1.74	-0.00765179600805119	-0.012893640336311
1.745	-0.00752113004745218	-0.0130450722705172
1.75	-0.00737426957293678	-0.0131957795748061
1.755	-0.00721659087387107	-0.0133458063851166
1.76	-0.00705361328755037	-0.0134951598023947
1.765	-0.0068885523835729	-0.013643876937624
1.77	-0.00672578240156886	-0.0137920169423608
1.775	-0.00656340441064434	-0.0139394234252641
1.78	-0.00639436333713507	-0.014085944478427
1.785	-0.00621223363189063	-0.0142314766404212
1.79	-0.00600086831804453	-0.0143757328475506
1.795	-0.00575018828325698	-0.0145187621190616
1.8	-0.00548132604805568	-0.0146609681464194
1.805	-0.00523306023344518	-0.0148026068661501
1.81	-0.00502899673503791	-0.014943745253383
1.815	-0.00486644666673309	-0.0150843436505168
1.82	-0.00472741407962967	-0.0152242773744
1.825	-0.00460139532910626	-0.0153635687769157
1.83	-0.00448958081990026	-0.0155022315097209
1.835	-0.00438949929949913	-0.0156402117815854
1.84	-0.00429464293153393	-0.0157775796971974
1.845	-0.00419763181284826	-0.0159143335849039
1.85	-0.00409261566650496	-0.0160504280755731
1.855	-0.0039817634886997	-0.0161858722356954
1.86	-0.00388064500024817	-0.0163208382356673
1.865	-0.00380021094056123	-0.0164553165102775
1.87	-0.00373089593298204	-0.0165891097393166
1.875	-0.00365951785531857	-0.0167221810265958
1.88	-0.00358517278688848	-0.0168545509245573
1.885	-0.00351471794657551	-0.0169862710173798
1.89	-0.00345300318187443	-0.0171174566368199
1.895	-0.00340181256237517	-0.0172482227048613
1.9	-0.00335366526745787	-0.0173784285376626
1.905	-0.00329993513127166	-0.0175079821085513
1.91	-0.00324699073991851	-0.0176369815909852
1.915	-0.00319852259889335	-0.017765320971696
1.92	-0.00314163065604008	-0.0178927754332424
1.925	-0.00307300859048361	-0.0180194917607077
1.93	-0.00301193137765932	-0.0181456661309832
1.935	-0.00297477882808715	-0.0182713092347066
1.94	-0.00296020683133776	-0.0183964797977161
1.945	-0.00296081404875951	-0.0185212567512526
1.95	-0.00297255420071155	-0.0186456447693168
1.955	-0.00299448939742219	-0.0187695725594618
1.96	-0.00302823002039018	-0.0188930502153619
1.965	-0.0030752935094146	-0.0190161152038937
1.97	-0.00313457208726613	-0.0191387659697531
1.975	-0.00320032991260625	-0.0192609114568635
1.98	-0.00326901056552394	-0.01938254054565
1.985	-0.00333960194510117	-0.0195036734509314
1.99	-0.00340051491583629	-0.0196241588011329
1.995	-0.00343936591139022	-0.0197439780406627
2	-0.00346455764674854	-0.0198633204204709
2.005	-0.00349960813634496	-0.0199822696023715
2.01	-0.00355659734103746	-0.0201007652735219
2.015	-0.00363100648181397	-0.020218761094047
2.02	-0.00371578032491479	-0.0203362610535649
2.025	-0.00381474929224931	-0.0204533779496219
2.03	-0.00394017589707417	-0.0205702474527198
2.035	-0.00408782578425874	-0.020686778902357
2.04	-0.00423291650018512	-0.0208028013165052
2.045	-0.00435491186904863	-0.0209182674683442
2.05	-0.00445035412176567	-0.0210331214554941
2.055	-0.0045213419850922	-0.0211471777415128
2.06	-0.00456607954250384	-0.0212603332289452
2.065	-0.00458798742477142	-0.0213726405089492
2.07	-0.00459970835583612	-0.021484144746106
2.075	-0.00461930263630591	-0.0215949536054567
2.08	-0.00465893546423503	-0.0217051156790515
2.085	-0.00471371012092773	-0.0218145926219616
2.09	-0.00477106313410531	-0.0219234115906882
2.095	-0.00482304967251259	-0.0220315535744669
2.1	-0.00487312562898974	-0.0221390526212303
2.105	-0.00493574375048983	-0.0222460623443541
2.11	-0.0050235432881922	-0.0223526406619875
2.115	-0.00513806062060126	-0.0224587510443381
2.12	-0.00526976364557095	-0.0225642684839033
2.125	-0.0053993942799802	-0.0226689445429545
2.13	-0.0055043167201354	-0.0227725970870567
2.135	-0.00557630994174098	-0.0228753500936035
2.14	-0.00562703205878124	-0.0229774091642143
2.145	-0.0056692450646353	-0.0230787245068971
2.15	-0.00570444516885969	-0.0231791681474761
2.155	-0.0057266416480538	-0.0232785984897776
2.16	-0.00573098359912835	-0.0233769083738983
2.165	-0.00572468164619443	-0.0234742206098608
2.17	-0.00572377643342024	-0.0235706393758945
2.175	-0.00573269134910499	-0.0236660352451522
2.18	-0.00573960609579881	-0.0237603370314227
2.185	-0.00572897760719351	-0.0238534884276476
2.19	-0.00569463310564988	-0.0239455230968747
2.195	-0.00564496902775091	-0.0240365771500989
2.2	-0.0055877345414653	-0.0241265018110546
2.205	-0.00551692377501953	-0.0242150422626363
2.21	-0.00543158782237008	-0.0243023036349953
2.215	-0.00535174619019506	-0.0243885560676036
2.22	-0.00529593517341052	-0.0244737653850668
2.225	-0.00525739554238861	-0.0245577625839806
2.23	-0.00521650023874456	-0.0246405016828624
2.235	-0.00516481871811108	-0.0247221250897495
2.24	-0.00510664745829317	-0.0248027097755492
2.245	-0.00504164017316896	-0.0248820826699821
2.25	-0.00496374969039235	-0.0249601530239248
2.255	-0.00487704440001316	-0.025037021468887
2.26	-0.00479442905557346	-0.025112695714949
2.265	-0.00472182080680123	-0.0251870999237017
2.27	-0.00465459496003688	-0.0252601795945732
2.275	-0.00458710090198707	-0.0253319660367706
2.28	-0.00452269589675631	-0.0254026635563582
2.285	-0.00447154257052761	-0.0254724114345527
2.29	-0.00444026131846818	-0.0255412639855352
2.295	-0.00443106516831765	-0.0256092858865014
2.3	-0.00444456667715764	-0.0256764550503926
2.305	-0.00448041953959121	-0.0257427532755043
2.31	-0.00453663163351947	-0.0258081543366709
2.315	-0.00460567814977663	-0.0258725356775729
2.32	-0.00467939438321998	-0.0259359372159873
2.325	-0.00475267628181473	-0.0259983891479679
2.33	-0.00481499212353143	-0.0260597070384739
2.335	-0.00485640476330593	-0.0261199246503413
2.34	-0.00488153188868038	-0.0261791646382061
2.345	-0.00490356587430521	-0.0262374717776367
2.35	-0.00492518064481779	-0.0262946611861831
2.355	-0.00493038562685261	-0.0263503630512155
2.36	-0.00490220278526968	-0.0264044851924708
2.365	-0.00484214961860087	-0.0264571155480213
2.37	-0.00476585340795041	-0.0265083723464174
2.375	-0.00469196991484011	-0.0265584503154709
2.38	-0.00463552510308526	-0.0266075139705015
2.385	-0.00459897188094666	-0.0266555032400886
2.39	-0.00457167702888439	-0.0267023106578132
2.395	-0.00454461512752193	-0.0267479210100264
2.4	-0.00452218843575467	-0.0267924307763597
2.405	-0.00451939932897703	-0.0268359885545449
2.41	-0.00454497059096195	-0.0268785669198659
2.415	-0.00458750334217748	-0.0269199617056232
2.42	-0.00462876720618726	-0.0269601461333615
2.425	-0.00466723758504559	-0.0269993611247524
2.43	-0.00471438975870593	-0.0270377142511664
2.435	-0.00477394306415498	-0.0270751372430839
2.44	-0.00484210792481128	-0.0271116256352207
2.445	-0.00492129489336428	-0.0271472882292936
2.45	-0.0050161907873708	-0.027182093262834
2.455	-0.00511562866218547	-0.0272157374963861
2.46	-0.00519491227942712	-0.0272479603573659
2.465	-0.00524184128118573	-0.0272788317169396
2.47	-0.00527020618466631	-0.0273086196631316
2.475	-0.00530275121001746	-0.0273374607181026
2.48	-0.00534751997855968	-0.0273653043274244
2.485	-0.00539657122003431	-0.0273920429173127
2.49	-0.00544203767320232	-0.0274176848321784
2.495	-0.00548289892371576	-0.0274421963786876
2.5	-0.00551639456491005	-0.0274654038558823
2.505	-0.00553707016976768	-0.0274872561124693
2.51	-0.00554404028132254	-0.0275077669171369
2.515	-0.00554200401698029	-0.0275269774907122
2.52	-0.00554013017077063	-0.0275450581927871
2.525	-0.00554425668032494	-0.0275620061560062
2.53	-0.00554516696861099	-0.0275776038153029
2.535	-0.00552857460991447	-0.0275917829171136
2.54	-0.00549724191674089	-0.0276046876026581
2.545	-0.00547374397132498	-0.0276165633796104
2.55	-0.0054806172466387	-0.0276274914530099
2.555	-0.00552098630065919	-0.0276373721835695
2.56	-0.00558525555498605	-0.0276462307662259
2.565	-0.00566955332076891	-0.0276542186628129
2.57	-0.00577470418942827	-0.0276613913876384
2.575	-0.00589541011089831	-0.0276676665393972
2.58	-0.0060247396723362	-0.027673107115217
2.585	-0.00615895565021234	-0.0276776831266975
2.59	-0.00628937193056096	-0.0276811933192666
2.595	-0.00640352729724677	-0.0276834961772801
2.6	-0.00649682373000521	-0.0276845837947653
2.605	-0.00657484804339225	-0.0276845114267797
2.61	-0.00664523001897185	-0.0276832725180575
2.615	-0.00671346474017642	-0.0276809590339773
2.62	-0.00678413168140863	-0.027677607440748
2.625	-0.00686375622407277	-0.0276733480402606
2.63	-0.00696318041719141	-0.0276683553739564
2.635	-0.00708568193816643	-0.0276625351232956
2.64	-0.00721991098204329	-0.0276557213483263
2.645	-0.00735582099160946	-0.0276479361460878
2.65	-0.00749466801239097	-0.0276392463431794
2.655	-0.00763966706581301	-0.0276296074637616
2.66	-0.00779359391620676	-0.02761912640674
2.665	-0.00796235834141109	-0.0276079522646857
2.67	-0.00814634723187854	-0.0275960222303897
2.675	-0.00833907433583926	-0.0275833316864179
2.68	-0.00853223607460229	-0.0275698281042373
2.685	-0.00871052465172009	-0.0275552177949174
2.69	-0.00885847685284011	-0.0275393586211117
2.695	-0.00897662313087983	-0.0275223327430699
2.7	-0.00907605519992628	-0.0275041455966221
2.705	-0.00915845692980439	-0.0274846405462477
2.71	-0.00921393919615747	-0.0274636643745104
2.715	-0.00923891053161334	-0.0274413081807811
2.72	-0.00924383128327744	-0.0274176922851673
2.725	-0.00923754295527068	-0.0273927362093993
2.73	-0.0092174231225648	-0.0273662984827377
2.735	-0.00918248609040112	-0.0273384515289141
2.74	-0.0091446751771643	-0.0273093361692841
2.745	-0.00911872055993018	-0.0272790044345819
2.75	-0.00910902548839959	-0.02724742138575
2.755	-0.00911095392681133	-0.0272145933524308
2.76	-0.00911619013581091	-0.0271805039263979
2.765	-0.00911115857036891	-0.027144942373464
2.77	-0.00908417068437018	-0.0271078832591533
2.775	-0.0090393901189772	-0.0270694615129117
2.78	-0.00899214122740621	-0.027029768630862
2.785	-0.00895579586189361	-0.0269888619008607
2.79	-0.00893897023876359	-0.0269468392876852
2.795	-0.00894567751240644	-0.0269037461208687
2.8	-0.00896974327168765	-0.0268594872351903
2.805	-0.00899345642579801	-0.0268138774850558
2.81	-0.00900022183247477	-0.0267668522018511
2.815	-0.00898962120527185	-0.0267185399289493
2.82	-0.0089725418110471	-0.0266690034488508
2.825	-0.00895369971453735	-0.0266181333047132
2.83	-0.0089339285834407	-0.0265660008720601
2.835	-0.00892204617199386	-0.0265128042447822
2.84	-0.00892097892442283	-0.0264583970483227
2.845	-0.00891456272527256	-0.0264025082692812
2.85	-0.0088898557904423	-0.0263452103931966
2.855	-0.00885534768199479	-0.0262866929672667
2.86	-0.00882340138475325	-0.0262269370435634
2.865	-0.00879439726951716	-0.0261658627694857
2.87	-0.00877008260146937	-0.0261036646510331
2.875	-0.00876059613122262	-0.026040460254043
2.88	-0.00876745713597991	-0.02597612259824
2.885	-0.00877709423406611	-0.0259105300093219
2.89	-0.00876957189497038	-0.0258434706961615
2.895	-0.00873329136473963	-0.0257749052822837
2.9	-0.00867651481236081	-0.0257050077339657
2.905	-0.00861471237645645	-0.0256337974075135
2.91	-0.00855157762468723	-0.02556120028801
2.915	-0.00848543238845664	-0.0254872918869122
2.92	-0.00842467636709232	-0.0254122672970319
2.925	-0.00838495708290576	-0.0253362571705606
2.93	-0.00837651661037458	-0.0252593191968572
2.935	-0.00839999266976031	-0.0251815095343839
2.94	-0.00844921083740315	-0.0251028107770737
2.945	-0.00852174606626293	-0.0250233312817765
2.95	-0.00862135353938757	-0.0249431747691739
2.955	-0.00874107084147428	-0.024862158826492
2.96	-0.00886417637381445	-0.0247802281597886
2.965	-0.00898074274223028	-0.0246974209015967
2.97	-0.00909380394982919	-0.0246137994909005
2.975	-0.00921360431446094	-0.0245294584119216
2.98	-0.00934585656551477	-0.0244443821937043
2.985	-0.00949056502317983	-0.0243586158178785
2.99	-0.00964818824113157	-0.0242722439307663
2.995	-0.00981565353059564	-0.0241851936741586
3	-0.00998286529288984	-0.0240973225064764
3.005	-0.0101481052561863	-0.0240087493152506
3.01	-0.0103196056289373	-0.0239195910639749
3.015	-0.0104907213309063	-0.0238296112552497
3.02	-0.0106432708398717	-0.0237386687629558
3.025	-0.0107724391790011	-0.0236468331914416
3.03	-0.0108827979103154	-0.0235540268704697
3.035	-0.0109746641376969	-0.0234601556425884
3.04	-0.0110529204310969	-0.0233653635719328
3.045	-0.0111393740535116	-0.0232699553495808
3.05	-0.0112563520612165	-0.0231740377042193
3.055	-0.0114005044684816	-0.0230774286272182
3.06	-0.0115493421910522	-0.0229799924053841
3.065	-0.0116867695999937	-0.0228817290285789
3.07	-0.0118117035833098	-0.0227826407982261
3.075	-0.011927773776664	-0.0226826832451951
3.08	-0.012033162877336	-0.0225817677487741
3.085	-0.0121223031735459	-0.0224798487251457
3.09	-0.0121937151086971	-0.0223769390677598
3.095	-0.0122579310535352	-0.0222731813713603
3.1	-0.0123329014161193	-0.0221687213410349
3.105	-0.0124280937511139	-0.02206357662103
3.11	-0.0125368650406755	-0.0219576887605007
3.115	-0.0126455558222781	-0.0218509912268342
3.12	-0.0127495569459837	-0.021743501512102
3.125	-0.0128502254199626	-0.0216351584282927
3.13	-0.0129540391399	-0.0215260634837427
3.135	-0.0130766890761985	-0.0214164816367697
3.14	-0.0132306641123994	-0.0213065275248221
3.145	-0.0134135576033529	-0.0211961536187244
3.15	-0.0136114766216867	-0.02108526753905
3.155	-0.0138040407501224	-0.0209736794370204
3.16	-0.0139687073977543	-0.020861163863069
3.165	-0.0140952748070703	-0.0207476919632494
3.17	-0.0141858343573845	-0.0206332105838271
3.175	-0.014245085151497	-0.0205176354517053
3.18	-0.014280521421908	-0.0204010191358724
3.185	-0.0143012634219991	-0.0202834218591118
3.19	-0.0143082291109303	-0.0201647713450262
3.195	-0.0142902666633413	-0.0200448675436011
3.2	-0.014237861386491	-0.0199236207428668
3.205	-0.0141542681117227	-0.0198010477301934
3.21	-0.0140500350615498	-0.019677176521001
3.215	-0.0139343584420016	-0.0195520429464141
3.22	-0.0138166657466334	-0.0194257602756144
3.225	-0.0137090758122321	-0.019298444167521
3.23	-0.0136208480678975	-0.0191701445491507
3.235	-0.013555168583277	-0.0190409263465351
3.24	-0.0135086204681045	-0.0189108153400723
3.245	-0.0134697133184444	-0.018779723067485
3.25	-0.0134307766636885	-0.0186476487602447
3.255	-0.0133938497598861	-0.0185146412938336
3.26	-0.0133567195805679	-0.0183805870578106
3.265	-0.0133117523410391	-0.0182454708797001
3.27	-0.0132550218064328	-0.0181093224506346
3.275	-0.0131936502179888	-0.017972227186717
3.28	-0.0131375995135007	-0.0178342131855701
3.285	-0.0130922547666367	-0.0176953154877575
3.29	-0.0130665572333414	-0.0175557534616692
3.295	-0.0130656554527125	-0.0174155780248398
3.3	-0.0130741152212247	-0.0172745453035797
3.305	-0.0130709878674901	-0.0171325321413752
3.31	-0.013062257347489	-0.0169897847247348
3.315	-0.0130722395162568	-0.016846517694145
3.32	-0.0131152251772529	-0.0167028142324437
3.325	-0.0131891220980153	-0.0165587348768025
3.33	-0.0132900571455847	-0.0164143316350583
3.335	-0.0134171727651891	-0.0162696284361109
3.34	-0.0135628501982689	-0.0161245444006722
3.345	-0.0137149483120757	-0.0159790601525473
3.35	-0.0138688729080953	-0.0158332575325088
3.355	-0.0140342160234184	-0.0156872739469574
3.36	-0.0142208890155024	-0.0155411550734409
3.365	-0.0144178482432842	-0.0153947305146542
3.37	-0.0146095157329071	-0.01524798881507
3.375	-0.0147961866899267	-0.015101011056817
3.38	-0.0149814891271375	-0.0149537392669623
3.385	-0.0151648673064397	-0.0148061253911152
3.39	-0.0153467347323623	-0.0146582073375994
3.395	-0.0155272246083866	-0.0145100076001726
3.4	-0.0156949851105287	-0.0143613685306748
3.405	-0.0158323614217582	-0.014212095078683
3.41	-0.0159378434327705	-0.0140622040353219
3.415	-0.016031960716331	-0.0139118894529154
3.42	-0.0161360860216628	-0.0137612741838906
3.425	-0.0162477648060195	-0.0136102584077576
3.43	-0.0163543003174466	-0.0134587480074327
3.435	-0.0164585330814512	-0.0133068166649333
3.44	-0.0165676073218119	-0.0131544541542697
3.445	-0.0166742414265665	-0.0130015658893041
3.45	-0.0167650220994365	-0.0128481470888626
3.455	-0.0168379034741797	-0.0126942138954009
3.46	-0.0169004576911136	-0.0125397658659859
3.465	-0.0169625737675802	-0.012384839450245
3.47	-0.0170266686482091	-0.01222942539807
3.475	-0.0170861334967684	-0.0120734959576444
3.48	-0.0171395923811784	-0.0119170298576875
3.485	-0.0171781020386051	-0.0117598034430382
3.49	-0.0171910106966443	-0.0116017320158116
3.495	-0.0171875755068401	-0.0114430410907711
3.5	-0.0171920417052093	-0.0112839897519232
3.505	-0.0172186773796938	-0.0111246313610666
3.51	-0.0172544703646429	-0.0109647619040693
3.515	-0.017277400790323	-0.0108042242320491
3.52	-0.0172888399071274	-0.0106431367635084
3.525	-0.0173002829747571	-0.0104815246810928
3.53	-0.0172969635231078	-0.0103190940219112
3.535	-0.017263010292636	-0.0101558037584409
3.54	-0.0172089142071328	-0.00999183385857037
3.545	-0.0171582410494937	-0.00982734526540213
3.55	-0.0171226137560401	-0.00966237824002004
3.555	-0.0170863379534582	-0.00949676321379525
3.56	-0.0170221051734652	-0.00933029602625277
3.565	-0.0169226717914882	-0.00916291368669328
3.57	-0.0167956919090048	-0.00899455316484854
3.575	-0.01664269536196	-0.00882510720342856
3.58	-0.0164727695381096	-0.00865476749426723
3.585	-0.0163041581836861	-0.00848370389903961
3.59	-0.0161404146348011	-0.00831182241903563
3.595	-0.0159789695457944	-0.00813914338524779
3.6	-0.0158254372405823	-0.00796579695347036
3.605	-0.015686570747862	-0.00779186313316545
3.61	-0.0155519087573529	-0.00761721818512431
3.615	-0.015413484225874	-0.00744185989027463
3.62	-0.0152888923371732	-0.00726601533328418
3.625	-0.0151931036892774	-0.00708972841518339
3.63	-0.0151152081932287	-0.00691292163381258
3.635	-0.0150326824165047	-0.00673554051199341
3.64	-0.014941029960634	-0.00655761900741685
3.645	-0.0148552559673008	-0.00637927647869119
3.65	-0.014783984444813	-0.00620053386265992
3.655	-0.014710489719395	-0.00602126962295779
3.66	-0.014618731339498	-0.00584144547115713
3.665	-0.0145228463410595	-0.00566118717449676
3.67	-0.0144457680791754	-0.00548057897458233
3.675	-0.0143803553540046	-0.0052994845445686
3.68	-0.0142980504603052	-0.00511783012093338
3.685	-0.0142018931678119	-0.00493575956451962
3.69	-0.0141172580990252	-0.00475338696258847
3.695	-0.0140543166076235	-0.00457072684445972
3.7	-0.0140076132594903	-0.00438787960661909
3.705	-0.0139664481309501	-0.00420486126297708
3.71	-0.0139246408927052	-0.00402156039242988
3.715	-0.0138900492885598	-0.00383800571305196
3.72	-0.0138732990794282	-0.00365428859999847
3.725	-0.0138619314522567	-0.00347039117604481
3.73	-0.0138406217919001	-0.00328627594157704
3.735	-0.0138119311752353	-0.00310191919811434
3.74	-0.0137863480800851	-0.00291735586046143
3.745	-0.0137757112331105	-0.00273275765471192
3.75	-0.0137783453717132	-0.002548219053085
3.755	-0.0137902282386022	-0.00236372748577879
3.76	-0.0138275376101784	-0.00217940208717971
3.765	-0.0138991005316271	-0.00199523374880911
3.77	-0.0139741832372553	-0.00181101786771066
3.775	-0.0140265316044448	-0.00162673799196107
3.78	-0.014062988478528	-0.00144243571724299
3.785	-0.0140956817553417	-0.00125810569955307
3.79	-0.014127744933078	-0.0010737835809763
3.795	-0.014137880143483	-0.000889346549338523
3.8	-0.0141152078791993	-0.000704692574959068
3.805	-0.0140616588364417	-0.000519619581689767
3.81	-0.0139767332197892	-0.000333984264747286
3.815	-0.0138832076690158	-0.000148076275998189
3.82	-0.0137945799010753	3.79839144701448e-05
3.825	-0.0136992625559722	0.000224331305500036
3.83	-0.0136025750252472	0.00041088573169944
3.835	-0.0135260454048191	0.000597473195937947
3.84	-0.0134671592295463	0.000784072943040617
3.845	-0.0134093965418328	0.000970694794938309
3.85	-0.013357553150823	0.00115728666223033
3.855	-0.0133329432625916	0.00134373000866489
3.86	-0.013347667437807	0.00152991205179477
3.865	-0.0134075070192224	0.00171557402508937
3.87	-0.0135146128992907	0.00190058021981857
3.875	-0.0136595117015788	0.00208502580761325
3.88	-0.013821397342492	0.00226904484554108
3.885	-0.0139771279014529	0.00245269714999404
3.89	-0.0141120465664404	0.00263594970505244
3.895	-0.0142236924486774	0.00281884600701075
3.9	-0.0143132445069309	0.00300151766941151
3.905	-0.0143780401338363	0.00318411257141814
3.91	-0.0144255099178865	0.00336655746919288
3.915	-0.0144735381249322	0.00354872167577908
3.92	-0.0145273288472339	0.00373067677555193
3.925	-0.0145801183562922	0.0039124828575099
3.93	-0.0146327141212508	0.00409401760952488
3.935	-0.0146898496760413	0.00427516896482656
3.94	-0.0147393281849022	0.00445605351996138
3.945	-0.0147514388801538	0.00463696591428168
3.95	-0.0147124445429994	0.0048180257804998
3.955	-0.0146325658757777	0.00499927458251945
3.96	-0.0145260402975749	0.00518074529883209
3.965	-0.0144244962350832	0.00536213837509549
3.97	-0.0143434185709759	0.00554346269974796
3.975	-0.0142533554303893	0.0057250782402263
3.98	-0.0141342662453702	0.00590699407038985
3.985	-0.0139883140534947	0.0060891659394802
3.99	-0.0138157404261642	0.00627160962178995
3.995	-0.0136235327431207	0.00645417654969045
4	-0.0134286603694408	0.00663673533829593
4.005	-0.0132435560230001	0.00681931501673249
4.01	-0.013062284108834	0.00700212944575019
4.015	-0.0128838916083021	0.0071851674990396
4.02	-0.012727629280232	0.0073681765250755
4.025	-0.0126100373369838	0.00755096776922603
4.03	-0.0125222469085715	0.00773355287429615
4.035	-0.0124353289391145	0.00791604244508667
4.04	-0.0123292564122682	0.00809843028377094
4.045	-0.0122035008450035	0.00828067608558087
4.05	-0.0120580731448332	0.00846290398835835
4.055	-0.0118922909539686	0.00864520360229105
4.06	-0.0117144162204628	0.00882758028340733
4.065	-0.0115305370598154	0.00901013442718788
4.07	-0.0113457075492617	0.00919286303766925
4.075	-0.0111679898780472	0.00937565144675333
4.08	-0.0109928753804649	0.00955849372603764
4.085	-0.0108100421903785	0.00974129532591147
4.09	-0.0106252066172317	0.00992383224080683
4.095	-0.0104453206348755	0.0101060932031583
4.1	-0.0102664510157729	0.0102881989660883
4.105	-0.0100785928491673	0.0104703058170913
4.11	-0.00987816577770913	0.0106524950444642
4.115	-0.00966917584822309	0.0108348252215789
4.12	-0.00945474482929671	0.0110173390654485
4.125	-0.0092343078903645	0.0112000010352214
4.13	-0.00900582851967373	0.0113827055978153
4.135	-0.00876509921688346	0.0115653782061796
4.14	-0.00851308327264719	0.0117479327484748
4.145	-0.00826991435428006	0.0119301404092904
4.15	-0.00805797934167598	0.0121119144750384
4.155	-0.0078791893417801	0.0122933683291482
4.16	-0.00771999372420568	0.0124746052848091
4.165	-0.00758119333984422	0.0126555214390289
4.17	-0.00747968765213501	0.0128358859070391
4.175	-0.0074249800319225	0.0130155233478557
4.18	-0.00740456380810387	0.0131943469154104
4.185	-0.00740183361477052	0.0133722224261994
4.19	-0.00742051600195087	0.0135489647010497
4.195	-0.00746531422842918	0.0137246603959723
4.2	-0.00752167399018569	0.013899563730941
4.205	-0.00757265427789455	0.0140737101717871
4.21	-0.00762210364840514	0.014247062396497
4.215	-0.00767794578458493	0.0144197187003142
4.22	-0.00773112610650795	0.0145918199872422
4.225	-0.00776417758094779	0.0147633198196677
4.23	-0.00777616098039346	0.0149339717315328
4.235	-0.00777918083027509	0.015103712901377
4.24	-0.00777972378021923	0.0152726030457578
4.245	-0.00777823231807555	0.0154406740813331
4.25	-0.00777288057792391	0.0156079990565765
4.255	-0.00775824762719558	0.0157747783637884
4.26	-0.00773457214114834	0.0159410665014502
4.265	-0.00771266382388923	0.0161067379795953
4.27	-0.00769766796864678	0.0162717430318765
4.275	-0.00767952211102404	0.0164360362991574
4.28	-0.0076450413522333	0.0165996184596874
4.285	-0.00759046660586775	0.0167624927457476
4.29	-0.00752079710408286	0.0169246737890609
4.295	-0.00744142107641304	0.0170862158677127
4.3	-0.00735226915305408	0.0172472136019553
4.305	-0.00725990767675413	0.0174076843496397
4.31	-0.00717751591939458	0.0175676003473868
4.315	-0.00710811092734513	0.0177270002954321
4.32	-0.00703971524289473	0.0178858643191288
4.325	-0.00696697590568641	0.0180439443000982
4.33	-0.00690482460514559	0.0182009561604615
4.335	-0.006864399243698	0.0183569114604002
4.34	-0.00684180222969079	0.0185118778997269
4.345	-0.00683435463140985	0.0186657611877797
4.35	-0.00684346062309859	0.0188186636611453
4.355	-0.00685964812876758	0.0189708834439238
4.36	-0.00686951136646976	0.0191224883183011
4.365	-0.00687482214589472	0.0192732349225065
4.37	-0.00688481224591693	0.0194229431345016
4.375	-0.00689817902602319	0.0195716087851384
4.38	-0.00690945631867827	0.0197191829044102
4.385	-0.0069161538549567	0.0198656876897142
4.39	-0.00690593535318903	0.0200114322320468
4.395	-0.00685423418591898	0.0201567605871295
4.4	-0.00675274051352156	0.0203017250197567
4.405	-0.00661938650123347	0.0204462521526304
4.41	-0.00647256070567806	0.0205903685713334
4.415	-0.0063094811720719	0.0207341676712912
4.42	-0.00611392945884565	0.0208776862304868
4.425	-0.00589013480582383	0.0210207217629301
4.43	-0.00567253461482777	0.0211628872352871
4.435	-0.00548612266471598	0.0213041619317822
4.44	-0.00531344651581806	0.02144488952552
4.445	-0.00512737541596448	0.0215852081423999
4.45	-0.00493000394933536	0.0217250518583366
4.455	-0.00474074085324621	0.0218643364853622
4.46	-0.00457305904438534	0.0220029068081971
4.465	-0.0044233523508111	0.0221406506271678
4.47	-0.00428608038662889	0.0222775079786413
4.475	-0.00416060054803129	0.0224134512891376
4.48	-0.00404219884047852	0.0225485468849358
4.485	-0.00391873108305664	0.0226828626785649
4.49	-0.00378831068651169	0.0228162883424785
4.495	-0.00366832054337728	0.0229487373246898
4.5	-0.0035661495522232	0.0230804165389401
4.505	-0.0034661830132286	0.0232115087882211
4.51	-0.00335439066267779	0.0233418293439276
4.515	-0.00323331276595894	0.0234712905364871
4.52	-0.00310522413939982	0.023599981851452
4.525	-0.00296907108351603	0.0237278377879428
4.53	-0.00282891484273028	0.0238547271251523
4.535	-0.00269391204788207	0.0239805651700226
4.54	-0.00257297373992447	0.0241054223980417
4.545	-0.00246436297005852	0.0242294909801186
4.55	-0.00235944661821113	0.0243528129111433
4.555	-0.0022494447183393	0.0244753601205361
4.56	-0.00213051986282648	0.0245970907794292
4.565	-0.00201319798192725	0.0247177564469124
4.57	-0.00191237562199344	0.02483721142143
4.575	-0.00182486118700848	0.0249555999320314
4.58	-0.0017344232626294	0.0250729774358678
4.585	-0.0016394697953121	0.0251892847526761
4.59	-0.00154585531921423	0.0253046764462976
4.595	-0.00145121071995375	0.025419287189681
4.6	-0.0013538628877665	0.0255329766497825
4.605	-0.00126206967979961	0.0256455568580918
4.61	-0.00118452568570276	0.0257570094226437
4.615	-0.00112360241942084	0.0258672589981022
4.62	-0.00107879626527438	0.0259761557901677
4.625	-0.0010348876123424	0.0260839505327165
4.63	-0.000965051401364212	0.0261909523325313
4.635	-0.000858565978453861	0.0262971630364502
4.64	-0.000721168993005837	0.0264026818870843
4.645	-0.00055180102651923	0.0265077182004185
4.65	-0.000342602005261259	0.0266123327321493
4.655	-0.000101094162982685	0.0267164026161591
4.66	0.000154846979155555	0.0268198466671316
4.665	0.000416281829694725	0.0269226717137611
4.67	0.000680801800873206	0.0270247507845018
4.675	0.000930834111181542	0.0271257441965734
4.68	0.00113930698123308	0.0272254675337621
4.685	0.00129880645212076	0.0273240650032227
4.69	0.00142192155317895	0.0274215712021152
4.695	0.00151889639883777	0.0275178273693199
4.7	0.00159078522760895	0.0276128010476574
4.705	0.00164252060663981	0.0277065852063948
4.71	0.00167899251456555	0.0277989934222412
4.715	0.00170045585012017	0.0278899002096353
4.72	0.00171196956460981	0.0279794212703825
4.725	0.0017189289459043	0.0280675641688503
4.73	0.00172119828166946	0.0281543468515583
4.735	0.00172252403887932	0.0282399205402428
4.74	0.00173323854483385	0.0283243627275072
4.745	0.00175618763216362	0.0284076147296495
4.75	0.00178839588277337	0.028489730268795
4.755	0.00183069722590595	0.0285707369727118
4.76	0.00188452740660958	0.0286505356528161
4.765	0.0019513267606997	0.0287291512534456
4.77	0.00203504783362276	0.028806737678243
4.775	0.00213806869702447	0.0288833532839247
4.78	0.00225626825265286	0.0289589717193603
4.785	0.00238914200231607	0.029033726782314
4.79	0.00254549872530846	0.0291078044336769
4.795	0.00272930386895371	0.0291812073391581
4.8	0.00292694729678619	0.0292537038284757
4.805	0.00311627326181701	0.0293250794539676
4.81	0.00328444139514879	0.0293952476991778
4.815	0.0034275693437969	0.0294641221227377
4.82	0.00355055514187357	0.0295318270846516
4.825	0.00366615331533628	0.0295985081516002
4.83	0.00378133654370216	0.0296640652821945
4.835	0.00389049602393489	0.0297284185833004
4.84	0.00398136032799214	0.0297914395592243
4.845	0.00405107436540626	0.0298531753586466
4.85	0.00412101466759339	0.0299139872955519
4.855	0.00421678778473236	0.0299738861012735
4.86	0.00432625264536989	0.0300323998919631
4.865	0.00441247444045032	0.030089272696671
4.87	0.00445942321832592	0.0301446837318017
4.875	0.0044750773228793	0.0301985976575806
4.88	0.00446440643735658	0.0302508756757795
4.885	0.00442772453626354	0.0303015848897624
4.89	0.00437101506077952	0.0303507676081715
4.895	0.00430101884631738	0.030398342177466
4.9	0.00422467676282224	0.0304443257403508
4.905	0.00415493043572247	0.0304889041511955
4.91	0.00410638600971905	0.030532168736565
4.915	0.0040853314328283	0.0305741745396557
4.92	0.0040894072767363	0.0306149518962284
4.925	0.00411125664479307	0.0306544697854177
4.93	0.00414702612908144	0.0306928607247344
4.935	0.00420195131223416	0.0307303241318257
4.94	0.00427253293768862	0.0307665939577568
4.945	0.00434220287772979	0.0308015035821678
4.95	0.00441073757442023	0.0308353302994167
4.955	0.00449652648662805	0.0308682304355928
4.96	0.00460709071728106	0.0309000752800907
4.965	0.00473655166612832	0.0309309204935335
4.97	0.0048801153087061	0.030960848418188
4.975	0.0050276626896351	0.0309896856437714
4.98	0.00516236482650818	0.0310173092462784
4.985	0.00527512135535686	0.0310437210651105
4.99	0.00536795367060074	0.0310689095676451
4.995	0.00544464035073795	0.0310927824866557
5	0.00550771977608088	0.0311153240439328
5.005	0.00556324723133562	0.0311365942445472
5.01	0.00562113867028336	0.0311566727923765
5.015	0.00569132218436912	0.0311756868801462
5.02	0.00577832993485203	0.0311936642632501
5.025	0.00588044902074684	0.0312106230296013
5.03	0.00599817614560211	0.031226697520821
5.035	0.00613432172907742	0.0312419151254855
5.04	0.00628284724772666	0.0312561408598102
5.045	0.00642936529149559	0.0312692106598689
5.05	0.00656437143486814	0.0312811081973535
5.055	0.00668928323768138	0.0312918645287204
5.06	0.00680967682272296	0.0313015088268538
5.065	0.00692923673612955	0.0313100820237397
5.07	0.00705008165208754	0.0313175980186998
5.075	0.00717738904586347	0.0313241959405551
5.08	0.00731743924500567	0.0313299335733784
5.085	0.00746296482794878	0.0313346220003864
5.09	0.00759095004854695	0.0313379331284661
5.095	0.00768314610499578	0.0313397589602589
5.1	0.0077439497317152	0.0313402431517278
5.105	0.00779171686841309	0.0313394759259384
5.11	0.00784144957902296	0.0313375425554787
5.115	0.00790162528008273	0.0313345123565167
5.12	0.00797594763735908	0.031330427023808
5.125	0.00806907466544157	0.0313254380414954
5.13	0.00819198284037592	0.0313197733273498
5.135	0.00835630478037669	0.0313135570387928
5.14	0.00855650079917684	0.031306585686184
5.145	0.00877031719328212	0.0312986620821884
5.15	0.00897974200831235	0.0312898100676561
5.155	0.00917128788522284	0.0312798347694714
5.16	0.00933132607258687	0.0312685310891604
5.165	0.00945690127659073	0.0312559783191459
5.17	0.00955628213964966	0.0312422194925832
5.175	0.00963324365844189	0.0312271747615107
5.18	0.00968608176055108	0.0312107815642499
5.185	0.00971896782087773	0.0311930608702967
5.19	0.00974385332906717	0.0311741006231608
5.195	0.00976854108155318	0.031153864392912
5.2	0.00978419044495888	0.0311321647268301
5.205	0.00977549692753113	0.0311088267683074
5.21	0.00973824128901401	0.0310838952813009
5.215	0.00968284348160993	0.0310574965559264
5.22	0.00962276726213454	0.0310297313246631
5.225	0.00956964932882631	0.0310007533730993
5.23	0.00953315176983392	0.0309705698335462
5.235	0.00951555636925187	0.0309391680173135
5.24	0.00951118394460139	0.0309065294123373
5.245	0.00950464178619792	0.0308724685753972
5.25	0.00948371897126061	0.0308369346791253
5.255	0.00945144644302046	0.0308000112509887
5.26	0.00941710641360199	0.0307617276249344
5.265	0.00938294812971295	0.0307221179306601
5.27	0.00934633074369356	0.0306812228528559
5.275	0.00930589832802779	0.0306389596819207
5.28	0.00926283189728958	0.0305953433816442
5.285	0.00922334392566895	0.0305505069394542
5.29	0.00919035687887317	0.0305044497169077
5.295	0.0091598818850253	0.0304570748124152
5.3	0.00912264042875367	0.0304082050713501
5.305	0.00906949011371316	0.0303577608692809
5.31	0.00900415700217516	0.0303059896767608
5.315	0.00894551492712916	0.0302531708518347
5.32	0.00891189869127591	0.0301993225986795
5.325	0.00890809503987141	0.030144464213235
5.33	0.00893099033621214	0.0300886660174471
5.335	0.00897224852597256	0.030031931391225
5.34	0.00902390732518141	0.0299742005241039
5.345	0.00908812933726188	0.0299155480834998
5.35	0.00917582743473307	0.0298561264031031
5.355	0.00929139836959148	0.0297959643793903
5.36	0.00942761802152465	0.029735115780813
5.365	0.00957785527094333	0.029673573750714
5.37	0.00973626007886777	0.0296112464186991
5.375	0.00990110393744723	0.0295482134593083
5.38	0.0100773482834462	0.0294846609648025
5.385	0.0102654370541936	0.0294205108357621
5.39	0.0104540004677541	0.0293555147010853
5.395	0.0106314503118667	0.0292896169976745
5.4	0.0107922583758782	0.0292227911840589
5.405	0.010929948060574	0.0291549833477702
5.41	0.0110418399314561	0.0290861453127799
5.415	0.0111306406051847	0.0290162075643935
5.42	0.0112036844208715	0.0289452581009496
5.425	0.0112608210440048	0.0288732156583588
5.43	0.0112895865481864	0.0287998908729381
5.435	0.0112854876937298	0.0287252376917393
5.44	0.0112576053767358	0.0286492562478811
5.445	0.0112170911826452	0.0285719825288493
5.45	0.0111672132525428	0.0284934862602036
5.455	0.0111079312670874	0.0284137232811717
5.46	0.0110406779260108	0.0283326330009372
5.465	0.0109700135897871	0.0282502911446998
5.47	0.0109012184849488	0.0281667852847137
5.475	0.0108374440796527	0.0280822437971007
5.48	0.0107813737113697	0.0279965831030354
5.485	0.010728079137488	0.0279096388941904
5.49	0.0106662249157767	0.0278213184718437
5.495	0.010583887384914	0.0277315972712368
5.5	0.0104774086309547	0.0276404790601534
5.505	0.0103518706399092	0.027547887996003
5.51	0.0102191661524156	0.0274539635401758
5.515	0.0100971696166107	0.0273589643879847
5.52	0.00999494384120698	0.0272629813878899
5.525	0.00990885156352629	0.0271659171851099
5.53	0.00982600720068463	0.0270675632340246
5.535	0.0097376615128342	0.0269679232977839
5.54	0.00964619011588888	0.0268671493259067
5.545	0.00955082845456668	0.0267651492132638
5.55	0.0094505756666133	0.0266619085382652
5.555	0.00934814715421481	0.0265574408255147
5.56	0.00923960228805534	0.0264516353560985
5.565	0.00911421062143613	0.0263445046855053
5.57	0.00897769573289619	0.0262362570388058
5.575	0.00885153635172134	0.0261270023017528
5.58	0.00874706987813924	0.0260166885064942
5.585	0.00865297621533258	0.0259052230644251
5.59	0.00854318819946303	0.0257924027728115
5.595	0.00840710731845052	0.025678201102948
5.6	0.00825819918839005	0.0255627323687051
5.605	0.00811973202136808	0.0254462153810513
5.61	0.00800365235971249	0.0253288227513603
5.615	0.00790328579845058	0.0252104578897637
5.62	0.00781525287426702	0.0250911665729696
5.625	0.00774635900625477	0.0249710323692316
5.63	0.00769507004090618	0.0248499797165917
5.635	0.00764719022178589	0.0247280302817051
5.64	0.007603015569889	0.0246052888667545
5.645	0.00757215408137177	0.0244817081450331
5.65	0.00755892194734304	0.0243573298133603
5.655	0.00755094701593709	0.0242321113519646
5.66	0.00752656884765946	0.0241059255212863
5.665	0.00749268624565888	0.0239789782390327
5.67	0.00747136463102341	0.0238513314330196
5.675	0.00745960167935204	0.023722785516368
5.68	0.0074312940418123	0.0235932814737907
5.685	0.00738349381173705	0.023462909120194
5.69	0.00734093423159133	0.0233317944730749
5.695	0.00732082843021442	0.0231999505902476
5.7	0.00731265028491293	0.0230673564224905
5.705	0.00730472486925739	0.0229341484747909
5.71	0.00729619658909889	0.022800195737581
5.715	0.00727794432567841	0.0226652154071878
5.72	0.00724162876814075	0.0225292676729694
5.725	0.00718577808044734	0.0223924784082719
5.73	0.00712003323844843	0.0222548719222529
5.735	0.00705194683796994	0.0221163247073619
5.74	0.00697245446773095	0.0219766314893669
5.745	0.0068658204817466	0.0218357817681929
5.75	0.00673018796133338	0.0216938860975818
5.755	0.00657903578840886	0.0215509312676464
5.76	0.0064239373114368	0.0214068820213965
5.765	0.00626276019530742	0.0212616807348466
5.77	0.00607984830440268	0.0211152526032852
5.775	0.00587316928887881	0.0209676330943338
5.78	0.00566110272194741	0.0208189098710568
5.785	0.00547039504145461	0.020669324161954
5.79	0.00531116461965468	0.0205189658144624
5.795	0.00516890889624151	0.0203677799770304
5.8	0.00503838724621895	0.0202158223481222
5.805	0.00492747245542853	0.0200631279899526
5.81	0.00482949940053251	0.0199095408707316
5.815	0.00472339217804861	0.0197550614214918
5.82	0.00461151930536371	0.0195998973828689
5.825	0.00451567356854229	0.0194441156048394
5.83	0.00445093529220531	0.0192877804995565
5.835	0.00440674507125707	0.0191308448323324
5.84	0.00434985856387033	0.0189731081983178
5.845	0.00426332946952444	0.0188144478228492
5.85	0.00415803965902069	0.0186548993655604
5.855	0.00405716075541812	0.0184946649261605
5.86	0.00396575998221907	0.0183338116493992
5.865	0.00387338716304378	0.0181722934286586
5.87	0.00378220988738086	0.0180101127663349
5.875	0.00370739837683642	0.0178473648563884
5.88	0.00364900141784722	0.01768400475672
5.885	0.0035781801039384	0.0175198979480112
5.89	0.00349134906578923	0.0173551792207908
5.895	0.0034136699800424	0.0171899424110967
5.9	0.00336032459396143	0.0170241844042789
5.905	0.00332573255988255	0.016858024088835
5.91	0.00331233454643564	0.0166917296785992
5.915	0.0033359629773465	0.016525366741898
5.92	0.0033923267084535	0.0163587420389955
5.925	0.003457052120696	0.0161917496132515
5.93	0.00350204522860915	0.0160243502480682
5.935	0.00351728561473682	0.0158564342823379
5.94	0.00350718475526815	0.0156878780839859
5.945	0.00347579646101633	0.0155186147272881
5.95	0.00341682311482902	0.0153486248535036
5.955	0.00332585835113975	0.0151779370840591
5.96	0.00322192354147966	0.0150066540200338
5.965	0.00312666045113242	0.014834783626049
5.97	0.00303488239992103	0.0146621939192149
5.975	0.00292833719260985	0.0144889458017135
5.98	0.00281240631567228	0.0143151499004829
5.985	0.00270560033855796	0.0141408160604181
5.99	0.00260971518036349	0.0139658508403788
5.995	0.00250891020544754	0.0137902549327582
6	0.00239267894463907	0.0136140628243548
6.005	0.00226225876907504	0.0134371487655869
6.01	0.00212253790698703	0.0132594368626513
6.015	0.00198419843875142	0.0130810818472205
6.02	0.00185564614625543	0.012902275130498
6.025	0.00174400644352257	0.0127231092938711
6.03	0.00166661997490324	0.012543751203694
6.035	0.00162973326898267	0.0123641923666856
6.04	0.00160705877623746	0.0121842578337635
6.045	0.00157169488699287	0.0120039517516006
6.05	0.00153955469955038	0.0118234977478374
6.055	0.00154248658777762	0.0116430401771365
6.06	0.00157895376868785	0.0114624783727844
6.065	0.00161801507840864	0.0112817510324307
6.07	0.0016463484186646	0.011100868690056
6.075	0.00168019811509133	0.0109198989628116
6.08	0.00173164158146583	0.0107388398464442
6.085	0.00178471628862107	0.0105576153070582
6.09	0.00181449833608539	0.0103761857738131
6.095	0.0018301344332331	0.0101946410129741
6.1	0.00186763076759748	0.0100131634367827
6.105	0.00193155130336769	0.00983164341751306
6.11	0.00198614216272924	0.00964994566135871
6.115	0.00201746910191908	0.00946809995947853
6.12	0.00204167053062974	0.00928608936899279
6.125	0.0020692282893634	0.00910386098336529
6.13	0.00209161168342357	0.00892141974285818
6.135	0.00209806731211583	0.00873886481774499
6.14	0.00210220824775095	0.00855628806352384
6.145	0.00212688488420338	0.00837372189118478
6.15	0.00216390044757792	0.00819096952755417
6.155	0.00216276206649691	0.00800770324384643
6.16	0.00210456383327262	0.00782389687216524
6.165	0.00201841648108248	0.00763962760252874
6.17	0.00192989425715537	0.00745491425560422
6.175	0.0018502676266559	0.00726995690722682
6.18	0.0017797236790575	0.00708491740080477
6.185	0.0017188844056424	0.00689973671541672
6.19	0.00166925114431505	0.00671430331051782
6.195	0.00162535174481238	0.00652853770774399
6.2	0.00157233432724621	0.00634247431462687
6.205	0.00151339501417428	0.00615628873519553
6.21	0.00146945345248277	0.00597006481790966
6.215	0.00143996750809478	0.00578364329026069
6.22	0.00140039836653957	0.00559687575901566
6.225	0.00132462874383713	0.00540966882248236
6.23	0.00119966538792786	0.00522181646241557
6.235	0.00103553308315491	0.00503327465276634
6.24	0.000864930546649055	0.00484427921769292
6.245	0.000708888944177233	0.00465501408856265
6.25	0.000563742629020346	0.00446550172585232
6.255	0.000425184685507431	0.00427566685400862
6.26	0.000295914670120691	0.00408546866099281
6.265	0.000179736680844581	0.00389497702925201
6.27	5.72213416351179e-05	0.00370413179163405
6.275	-0.000103440411801845	0.00351272805179853
6.28	-0.00030402134203129	0.00332070573020719
6.285	-0.000520449267427435	0.00312813211042298
6.29	-0.000740578400980417	0.00293501084149742
6.295	-0.000977885708679388	0.0027412911067402
6.3	-0.00123297259004689	0.00254696677731529
6.305	-0.00149335772584486	0.00235198040083563
6.31	-0.00175025848882735	0.00215635023936682
6.315	-0.00199969633942329	0.00196025281172357
6.32	-0.00225416455295932	0.00176369169180779
6.325	-0.0025225710564256	0.00156659956469994
6.33	-0.00279368831898783	0.00136900869358233
6.335	-0.00306217856455743	0.00117086922281104
6.34	-0.00333386233136947	0.000972242026242748
6.345	-0.00360293147852384	0.000773243312015112
6.35	-0.00386916513195322	0.000573707730621015
6.355	-0.004137530253708	0.000373552342747043
6.36	-0.00439753227454403	0.000172969377789346
6.365	-0.00464709169248642	-2.79306958068285e-05
6.37	-0.00489191145092485	-0.000229107482726104
6.375	-0.00512797312558956	-0.000430509475986196
6.38	-0.0053485537810836	-0.00063211433071671
6.385	-0.00555794017517202	-0.000833926229938707
6.39	-0.00576785060536917	-0.00103595678746337
6.395	-0.00598029529669629	-0.00123824210070787
6.4	-0.00618652750540272	-0.00144077383407996
6.405	-0.00637214698915867	-0.00164342953689689
6.41	-0.00653952981021403	-0.00184616909465756
6.415	-0.00669884063337699	-0.00204890830431785
6.42	-0.00684076019546797	-0.00225147405961468
6.425	-0.00695321630258335	-0.00245379975396527
6.43	-0.00704103263076519	-0.00265591400642471
6.435	-0.00712708353138177	-0.00285790484957345
6.44	-0.0072283183131944	-0.00305987011503387
6.445	-0.00733835081780137	-0.00326181368293591
6.45	-0.00744393308774559	-0.00346372880991791
6.455	-0.00754621109418357	-0.00366563279837102
6.46	-0.00764985437878559	-0.00386738184850051
6.465	-0.00773885052547412	-0.00406876123605796
6.47	-0.00779223482335655	-0.00426965166469588
6.475	-0.00780492367905769	-0.00447001471686396
6.48	-0.00778532742093869	-0.00466975399855938
6.485	-0.00773943375008631	-0.00486876164152838
6.49	-0.00766180330618276	-0.00506698350610454
6.495	-0.00755289141457836	-0.00526449642282622
6.5	-0.0074248563501501	-0.00546133641060232
6.505	-0.0072894403389445	-0.00565738223052844
6.51	-0.00715162976161837	-0.00585263435941043
6.515	-0.00700996609439044	-0.00604711624477959
6.52	-0.00685618353250442	-0.00624074080951136
6.525	-0.00668810168744868	-0.00643349774634683
6.53	-0.00652006724993024	-0.00662547329400346
6.535	-0.00636647953256826	-0.00681681117462453
6.54	-0.00624185064514425	-0.00700777907336906
6.545	-0.0061599084541272	-0.00719853842664691
6.55	-0.00612644356308104	-0.00738908987566203
6.555	-0.00614098392444061	-0.00757943740857937
6.56	-0.00618742164499399	-0.00776951498519113
6.565	-0.00624523431351683	-0.00795932882671025
6.57	-0.00630377729004316	-0.00814891310558394
6.575	-0.00634917328516757	-0.00833805731953548
6.58	-0.00637445569752446	-0.00852673757405056
6.585	-0.00639229066174888	-0.00871515527629937
6.59	-0.00641514948153042	-0.00890331735909735
6.595	-0.00644985507678724	-0.0090912207914187
6.6	-0.00650669746554631	-0.00927890807942958
6.605	-0.00658965304679103	-0.00946633334388664
6.61	-0.00667812448623057	-0.00965330311002746
6.615	-0.00674183091348925	-0.00983969201089555
6.62	-0.00676348192548075	-0.0100254589789112
6.625	-0.00673535245059868	-0.0102104319000242
6.63	-0.00666200616610068	-0.0103946149531862
6.635	-0.00655443241995243	-0.010578021267169
6.64	-0.00641472390508118	-0.0107604288527435
6.645	-0.00624467071443443	-0.0109417119897139
6.65	-0.00606069964998644	-0.0111218888997502
6.655	-0.00588611955967576	-0.0113010784268526
6.66	-0.00572894729721613	-0.0114793497441367
6.665	-0.00557907150337002	-0.0116567201826386
6.67	-0.00543846052744586	-0.0118334846737274
6.675	-0.00533285372302475	-0.0120099382117492
6.68	-0.0052784148137098	-0.0121861636882587
6.685	-0.00526492687035309	-0.0123621013806871
6.69	-0.00527109760031733	-0.0125376075714897
6.695	-0.00528095877374304	-0.0127124935266473
6.7	-0.00528614090339054	-0.0128865489655836
6.705	-0.00528372732840385	-0.0130598408341856
6.71	-0.00527374087821753	-0.0132324999079879
6.715	-0.00526034477850699	-0.0134046697468141
6.72	-0.00525971430540716	-0.0135765566606288
6.725	-0.00528364188464448	-0.0137481374595161
6.73	-0.00532237025682192	-0.013919309377315
6.735	-0.00536152079168385	-0.0140900181385918
6.74	-0.00540380420001708	-0.0142603103007523
6.745	-0.00546368698919917	-0.0144301741024184
6.75	-0.00553790941642358	-0.0145994501524477
6.755	-0.00560546098090588	-0.0147680652921058
6.76	-0.00564837335577228	-0.0149360188497512
6.765	-0.00566595971709549	-0.0151033772261163
6.77	-0.00567349998750235	-0.015270211548222
6.775	-0.00567671672050747	-0.0154364694023385
6.78	-0.0056699532775172	-0.0156020797344525
6.785	-0.00564954538953432	-0.0157669457147562
6.79	-0.00562470406453803	-0.0159310272979401
6.795	-0.00561748814475989	-0.0160944401412057
6.8	-0.00564733205474519	-0.0162574341400822
6.805	-0.00571748330575981	-0.0164201395672813
6.81	-0.00581027326240133	-0.0165824702443212
6.815	-0.00590525165765888	-0.0167443619574235
6.82	-0.00599665276310455	-0.0169058507365502
6.825	-0.00609059384442061	-0.0170670804553788
6.83	-0.0061908216947225	-0.0172280140131458
6.835	-0.00629244849822303	-0.017388462413886
6.84	-0.006399012974783	-0.0175483902406365
6.845	-0.0065252329497914	-0.0177078756873814
6.85	-0.0066707086429953	-0.0178668892389977
6.855	-0.00681315811135626	-0.0180253190891205
6.86	-0.00693213562823752	-0.0181831624178163
6.865	-0.00703084597468816	-0.018340520367355
6.87	-0.00713097823486034	-0.0184976183077715
6.875	-0.00724075173527864	-0.0186544152060004
6.88	-0.00734401232548912	-0.0188106041682745
6.885	-0.00742870585546003	-0.0189660537060614
6.89	-0.00749883892058438	-0.019120588862183
6.895	-0.00755741803808121	-0.0192741541421076
6.9	-0.00760580018630646	-0.019426930007221
6.905	-0.00764602670565314	-0.0195790030725237
6.91	-0.00768867780549764	-0.0197305608417274
6.915	-0.00774990820807964	-0.0198817040859434
6.92	-0.0078248420777	-0.0200323046302952
6.925	-0.00789264249594628	-0.0201822081023505
6.93	-0.007943224658532	-0.0203313442471515
6.935	-0.00798688156016707	-0.0204796617139048
6.94	-0.00803429809275845	-0.0206270778218519
6.945	-0.00808187564220234	-0.0207736037976275
6.95	-0.00811560005882733	-0.0209191712707425
6.955	-0.00812912284790882	-0.0210638325562877
6.96	-0.00814293329288177	-0.0212078747073235
6.965	-0.00818118790423558	-0.0213514755537507
6.97	-0.00824046400866039	-0.0214945100330528
6.975	-0.00829521945041229	-0.0216366903444572
6.98	-0.00833346724757379	-0.0217779572790863
6.985	-0.00837161080448206	-0.0219183787700892
6.99	-0.00841870837055863	-0.0220579125673714
6.995	-0.00846114026712388	-0.0221964709363493
7	-0.0084803785613543	-0.0223339797335808
7.005	-0.0084747932604922	-0.0224704730851736
7.01	-0.00845171393667698	-0.0226059297203864
7.015	-0.00840836782557121	-0.0227403090736801
7.02	-0.00834237216525631	-0.0228736540648381
7.025	-0.00826158837407767	-0.0230059086341193
7.03	-0.00817858602172002	-0.0231369108148981
7.035	-0.00809754296471966	-0.0232666142550951
7.04	-0.00801585800725918	-0.0233951026843381
7.045	-0.00792889015832112	-0.0235223804125391
7.05	-0.00782849593718624	-0.0236483185379259
7.055	-0.00771704872025947	-0.0237730374104946
7.06	-0.00761131365949333	-0.0238969137830251
7.065	-0.00752186523278232	-0.0240199050087496
7.07	-0.00743748119806431	-0.0241417327266973
7.075	-0.00734736442814285	-0.0242622917688524
7.08	-0.00726221560775725	-0.0243816942249675
7.085	-0.00719468617235459	-0.0245000229078299
7.09	-0.00714096635317324	-0.0246172099711994
7.095	-0.00709255669345262	-0.0247333528448937
7.1	-0.00705124532262296	-0.0248485325510894
7.105	-0.0070180167786218	-0.0249627414318386
7.11	-0.00698707852837671	-0.0250760428491624
7.115	-0.00695884087454878	-0.0251885420336993
7.12	-0.00694128903908524	-0.0253001961715084
7.125	-0.00694156188860544	-0.0254108630422219
7.13	-0.00696063618643273	-0.0255205721267991
7.135	-0.00700053732480219	-0.0256295005264908
7.14	-0.00706093161292761	-0.025737651130079
7.145	-0.00713383855087505	-0.0258449745145622
7.15	-0.00720925686953884	-0.0259514552036766
7.155	-0.0072774361596508	-0.0260571314357724
7.16	-0.00733266242536218	-0.026162014110068
7.165	-0.00737569143362937	-0.0262660313357416
7.17	-0.00741973742515298	-0.0263692413923048
7.175	-0.00748188094340139	-0.0264716646944634
7.18	-0.00756374418830988	-0.0265732049409523
7.185	-0.00765396301685597	-0.026673816290503
7.19	-0.00774569388901644	-0.0267735646875659
7.195	-0.00784880200429462	-0.0268726814098544
7.2	-0.00797353772384073	-0.0269713083530661
7.205	-0.00811064163458778	-0.0270693235149305
7.21	-0.00824349040039103	-0.0271666589506042
7.215	-0.00837059621949721	-0.0272633259482227
7.22	-0.00850348513671243	-0.027359281162922
7.225	-0.00864484673280583	-0.0274544122839381
7.23	-0.00878729285340317	-0.0275486607352045
7.235	-0.00892587264010203	-0.0276420612918925
7.24	-0.00905873833978367	-0.0277345630978655
7.245	-0.00918096867767582	-0.0278261327623637
7.25	-0.00929040208065089	-0.0279169400062091
7.255	-0.00939205007650604	-0.0280070627673314
7.26	-0.00948832879505645	-0.0280963751151862
7.265	-0.00957319892955992	-0.0281846050420936
7.27	-0.00963869141918623	-0.0282716453558607
7.275	-0.00968092700918559	-0.0283574291635478
7.28	-0.0096981938628161	-0.0284418247083641
7.285	-0.00969838405921752	-0.0285250207009668
7.29	-0.00970112796347267	-0.0286072220916735
7.295	-0.0097165392341026	-0.0286884723111204
7.3	-0.00973948696677672	-0.0287687698694539
7.305	-0.00976474996774543	-0.0288481575503637
7.31	-0.00979648036035305	-0.028926649640887
7.315	-0.00983814946181245	-0.0290041424731533
7.32	-0.00987606384866716	-0.0290803440237802
7.325	-0.00988495892669539	-0.0291549576972307
7.33	-0.00985225462236583	-0.0292280207498234
7.335	-0.00978358545278197	-0.0292995334964762
7.34	-0.0096819060731917	-0.0293693919572412
7.345	-0.00954426420235112	-0.0294376118495094
7.35	-0.00937713516545783	-0.0295043343265282
7.355	-0.00919891563160148	-0.0295696570098558
7.36	-0.00902749903246869	-0.0296335559859789
7.365	-0.00886947828965452	-0.0296960013977009
7.37	-0.0087235390060278	-0.0297569693639486
7.375	-0.00858575739560532	-0.0298164298433733
7.38	-0.00845358586008374	-0.0298743935909599
7.385	-0.00832967470283437	-0.0299310176424898
7.39	-0.00821970361406551	-0.0299864717072779
7.395	-0.00812292166358924	-0.0300407178252126
7.4	-0.00803146086818033	-0.0300936821214507
7.405	-0.00794540789670507	-0.0301454831267197
7.41	-0.00787493992949962	-0.0301961789932009
7.415	-0.00782674576375692	-0.0302457410995721
7.42	-0.00779749803849746	-0.0302941306236856
7.425	-0.00777038196845013	-0.0303410852422153
7.43	-0.00772222271858624	-0.0303864252271594
7.435	-0.00764577173991656	-0.0304303529367906
7.44	-0.00755615999804914	-0.0304731063038583
7.445	-0.0074675265600796	-0.030514650214015
7.45	-0.00737788588995035	-0.0305548247578593
7.455	-0.00728316111354748	-0.0305936539662924
7.46	-0.0071915795845793	-0.0306312756793949
7.465	-0.00711156211406588	-0.0306676215552587
7.47	-0.0070329502747189	-0.0307023913006222
7.475	-0.00693819861294095	-0.030735545221051
7.48	-0.00682801358499816	-0.0307673119057516
7.485	-0.006721255490241	-0.030797947521474
7.49	-0.00663179373317997	-0.03082747292393
7.495	-0.00655341137487419	-0.0308557104574208
7.5	-0.0064715650208868	-0.030882602232315
7.505	-0.00638217527501741	-0.0309081567947648
7.51	-0.00629305466383998	-0.0309324411500604
7.515	-0.00621312393886489	-0.0309554390194182
7.52	-0.00614615307343395	-0.0309771719841179
7.525	-0.00609798642530799	-0.0309978640352403
7.53	-0.00607871414927733	-0.0310176721951964
7.535	-0.00609272150209421	-0.0310366821220249
7.54	-0.0061313750757974	-0.0310548167851407
7.545	-0.00617470795915022	-0.0310718798195167
7.55	-0.00620725113573042	-0.0310878388560102
7.555	-0.00622713055525733	-0.0311026712634267
7.56	-0.00623398359751464	-0.0311162072033518
7.565	-0.0062249459651535	-0.0311283690642181
7.57	-0.00621020245032808	-0.031139467145333
7.575	-0.00621116405397433	-0.0311497068761586
7.58	-0.00622969044987755	-0.0311588769811546
7.585	-0.00624165640303556	-0.0311667318742054
7.59	-0.00622660577833232	-0.0311732662128096
7.595	-0.00618405628937842	-0.0311785588488882
7.6	-0.00611943132587177	-0.0311824161946539
7.605	-0.00603619344108649	-0.0311847950915909
7.61	-0.00594809528142196	-0.0311859518570206
7.615	-0.00587227803613109	-0.03118591285772
7.62	-0.00581230992588135	-0.031184671550849
7.625	-0.00576487114977482	-0.031182296540903
7.63	-0.0057236449639266	-0.0311787352981805
7.635	-0.00567427539112817	-0.0311738111817884
7.64	-0.00560039852411509	-0.0311674059585022
7.645	-0.00550111423254455	-0.0311596223128708
7.65	-0.00539407518539836	-0.0311505920858528
7.655	-0.00529730095314147	-0.0311403074908047
7.66	-0.00521820619502539	-0.0311288242248348
7.665	-0.005157009573704	-0.0311162189330116
7.67	-0.00510873476037668	-0.0311024493007005
7.675	-0.00505940244340377	-0.0310873411071056
7.68	-0.00499149735309459	-0.0310707493423351
7.685	-0.00490018417666901	-0.0310528085473552
7.69	-0.00479845536710527	-0.0310336812027835
7.695	-0.00470317061650452	-0.0310133830256468
7.7	-0.00461900453863177	-0.0309918192662487
7.705	-0.00453724132535003	-0.0309688466967638
7.71	-0.00444816602374104	-0.0309444977364975
7.715	-0.00435292779238595	-0.0309188764397521
7.72	-0.00426109002360549	-0.0308920415229921
7.725	-0.00418287506355355	-0.0308641254760033
7.73	-0.00412305096104669	-0.030835165286384
7.735	-0.00407504267810137	-0.0308051108026739
7.74	-0.0040265264081134	-0.030773850552771
7.745	-0.00397017360528353	-0.0307412942922163
7.75	-0.00391008097683968	-0.0307075759853329
7.755	-0.00384686409956228	-0.03067252648876
7.76	-0.00376249582075253	-0.0306358629374474
7.765	-0.00364734486789042	-0.0305977164147195
7.77	-0.00351793028441857	-0.0305582987617587
7.775	-0.00339243963734461	-0.0305176316603898
7.78	-0.00326963258741793	-0.0304755853078362
7.785	-0.00314637747832833	-0.0304323681414395
7.79	-0.00303727235862013	-0.0303881542596614
7.795	-0.00295630350415561	-0.030342899171147
7.8	-0.00290353107410367	-0.0302966140820151
7.805	-0.00286830405795631	-0.0302492911335848
7.81	-0.00283279764538058	-0.0302007417886401
7.815	-0.00277669834423163	-0.0301507230857772
7.82	-0.00268695813473419	-0.0300991594816024
7.825	-0.00256271933305346	-0.0300460885510875
7.83	-0.00240699239092341	-0.0299915089439612
7.835	-0.00222354471873443	-0.0299353520734311
7.84	-0.00201934912784539	-0.0298776080656669
7.845	-0.00180882516036658	-0.0298184173208357
7.85	-0.00161087698229159	-0.029758008407379
7.855	-0.00143303371479302	-0.0296963595254464
7.86	-0.00126983555444942	-0.0296333672655427
7.865	-0.00112062715044792	-0.0295691837062489
7.87	-0.000995954770004925	-0.0295039888982807
7.875	-0.000901672521740476	-0.029437828849297
7.88	-0.000836711692975995	-0.0293708391424711
7.885	-0.000804396125253977	-0.0293031125730998
7.89	-0.000804240713680678	-0.0292345863210895
7.895	-0.00082439390834501	-0.0291651512951075
7.9	-0.000853492564495742	-0.029094907612451
7.905	-0.000893315780273886	-0.0290239835608081
7.91	-0.000944258195787352	-0.0289522291643047
7.915	-0.000989179061961062	-0.0288793790283923
7.92	-0.00100365282137315	-0.028805243864142
7.925	-0.000983072535310518	-0.0287300188919381
7.93	-0.000952001112994004	-0.0286539639046725
7.935	-0.00093295928614901	-0.0285770315623318
7.94	-0.000925135069097742	-0.028499110802308
7.945	-0.000917147500580546	-0.0284202220169585
7.95	-0.000905036310312258	-0.0283404169823305
7.955	-0.000897683122871675	-0.0282597773986691
7.96	-0.000903724794015771	-0.0281783052249151
7.965	-0.000916079071237975	-0.0280958384406799
7.97	-0.000920463446649622	-0.0280123847158477
7.975	-0.000913573017010194	-0.0279279976781004
7.98	-0.0008948912514017	-0.0278425169235208
7.985	-0.000857033471760344	-0.0277557831261068
7.99	-0.000797561774683596	-0.027667869578465
7.995	-0.000729396612303861	-0.0275790146566408
8	-0.000671476291388238	-0.0274893054955216
8.005	-0.000629662964080752	-0.0273986543726312
8.01	-0.000599941890689272	-0.0273070725561095
8.015	-0.000581383788035337	-0.0272146757018562
8.02	-0.000572312670179271	-0.0271214369787587
8.025	-0.000572242183228518	-0.0270273961765787
8.03	-0.000584127573410746	-0.0269326049596923
8.035	-0.000602284903505602	-0.0268369047997792
8.04	-0.000610854615266271	-0.0267401680745749
8.045	-0.000599219415939251	-0.0266424024860704
8.05	-0.000572761225798138	-0.0265436750443771
8.055	-0.000546072454278755	-0.0264440733638178
8.06	-0.000527301287726326	-0.0263436010990753
8.065	-0.000506885669418946	-0.026242120174386
8.07	-0.000469164435463822	-0.0261395501683426
8.075	-0.000410593993522691	-0.0260358755449612
8.08	-0.000339417019780155	-0.0259311172315688
8.085	-0.000261891399189945	-0.0258252574492863
8.09	-0.000170611426620148	-0.0257181706920915
8.095	-5.88260187410978e-05	-0.0256098763985136
8.1	6.65159140589179e-05	-0.0255004387548381
8.105	0.000196116629936211	-0.0253898071101223
8.11	0.000322714461279983	-0.0252781065310908
8.115	0.000441839300636719	-0.0251654370994316
8.12	0.000552077051153349	-0.0250517954020981
8.125	0.000650366071989282	-0.0249372123588594
8.13	0.000725606170383722	-0.0248218545451885
8.135	0.000760708766287423	-0.0247059734332548
8.14	0.000754215813317927	-0.0245895758859908
8.145	0.000727007437613832	-0.024472480730257
8.15	0.000701280976399195	-0.0243545585752266
8.155	0.000687745073895758	-0.0242357310708319
8.16	0.000689843669490968	-0.0241159572834237
8.165	0.000710932480973816	-0.0239952416096181
8.17	0.000753210827373032	-0.023873534837661
8.175	0.000811697280356984	-0.0237508340780495
8.18	0.000870706610864489	-0.0236272986702021
8.185	0.000923019909755372	-0.0235028961636211
8.19	0.000991723645547887	-0.023377313374702
8.195	0.00109607290514498	-0.0232505015042143
8.2	0.00122166864977985	-0.023122655563847
8.205	0.00134157696051319	-0.0229938645272377
8.21	0.00144524352809688	-0.0228641723592584
8.215	0.00154428624956398	-0.0227335481973798
8.22	0.00164395878841387	-0.0226020174120337
8.225	0.00173490265046875	-0.0224696411188928
8.23	0.00181742560278023	-0.0223362726386058
8.235	0.00190935785456913	-0.0222018242984696
8.24	0.00201709668969966	-0.0220664470529
8.245	0.00211974132884283	-0.0219303207615615
8.25	0.00219977804682376	-0.0217933975155209
8.255	0.00226224704338211	-0.0216556180110526
8.26	0.00232233310559265	-0.0215170602751564
8.265	0.00238395424407303	-0.0213777517936726
8.27	0.0024435361130213	-0.021237609751033
8.275	0.00249323171498554	-0.0210967225514664
8.28	0.00252280754552644	-0.0209552775779717
8.285	0.00254051730069565	-0.0208132026763855
8.29	0.00257063907283195	-0.0206702113509644
8.295	0.00263204716516554	-0.020526098545399
8.3	0.00272715434018267	-0.0203808333305855
8.305	0.00285493422342111	-0.0202343737641733
8.31	0.00301420251043713	-0.0200867944475856
8.315	0.00318375237475565	-0.0199383176859384
8.32	0.003336480644759	-0.0197890163064793
8.325	0.00345826215290745	-0.0196389704756734
8.33	0.00354752835502239	-0.0194883562613873
8.335	0.00361358855970246	-0.019337161068908
8.34	0.00366595010345655	-0.0191852987960121
8.345	0.0037089984224882	-0.0190327317906355
8.35	0.00375323655027758	-0.0188793331148885
8.355	0.00382145492516324	-0.0187249502975149
8.36	0.0039162670073265	-0.0185697082846974
8.365	0.00401797846630274	-0.0184136934677005
8.37	0.00412105204022808	-0.018256719761017
8.375	0.00423712054969291	-0.0180987364130169
8.38	0.00437263577547256	-0.0179398491948852
8.385	0.0045180175846954	-0.0177800927857775
8.39	0.00466178760566953	-0.0176194331348717
8.395	0.00480019961476497	-0.0174578780084117
8.4	0.00493429783867405	-0.0172955223338846
8.405	0.00505420480802065	-0.0171326042186622
8.41	0.00514001952870553	-0.0169692865436284
8.415	0.00519549453512121	-0.0168053686670486
8.42	0.00524748319322229	-0.0166406718969961
8.425	0.00530948224591506	-0.0164753200737711
8.43	0.00536953931163504	-0.0163094488004732
8.435	0.00540902811670351	-0.0161431481988042
8.44	0.00542409406251721	-0.0159764056270707
8.445	0.00543131166298165	-0.0158091314756793
8.45	0.00544069968554524	-0.0156414129360672
8.455	0.00543967496201066	-0.0154733982332441
8.46	0.00541609614852116	-0.0153050899411487
8.465	0.00537630028626841	-0.0151364100750998
8.47	0.0053430781051574	-0.0149672427096415
8.475	0.00532911004847557	-0.0147975491481586
8.48	0.00532665455730736	-0.014627361719007
8.485	0.00532343031553539	-0.0144567074185545
8.49	0.00531506017840193	-0.0142856377341134
8.495	0.00531254153359975	-0.0141141223242872
8.5	0.00532051452611489	-0.0139421546605879
8.505	0.00533260106664757	-0.0137697045133147
8.51	0.0053485070499518	-0.013596658368629
8.515	0.0053736996629334	-0.0134230209532861
8.52	0.00540253630574677	-0.0132489878619361
8.525	0.00541372009125264	-0.0130747398850743
8.53	0.00539641183928328	-0.0129002597788091
8.535	0.0053523245377455	-0.0127255866314801
8.54	0.0052938536817334	-0.0125507166065445
8.545	0.00523757579476862	-0.0123755758014528
8.55	0.00519280559543224	-0.0122000627202284
8.555	0.00516393186035594	-0.0120240608091568
8.56	0.00515023183985454	-0.011847566806138
8.565	0.00515791984011219	-0.0116705164606274
8.57	0.00519132739312613	-0.0114928883280548
8.575	0.00523846233820023	-0.0113147423759793
8.58	0.00529762190530134	-0.0111359013583831
8.585	0.00538234444386912	-0.0109562223145118
8.59	0.00549337918284208	-0.0107758469094335
8.595	0.00561553490385035	-0.0105948699468148
8.6	0.00573736967051243	-0.0104132662825255
8.605	0.00585464896638438	-0.0102310420933399
8.61	0.00597867526037266	-0.0100480704108954
8.615	0.00612721621651877	-0.00986425030707917
8.62	0.00629503962652757	-0.00967967090418565
8.625	0.00646334987186419	-0.00949439362789236
8.63	0.00663259175529379	-0.00930828768771886
8.635	0.00683114111996027	-0.0091211300275228
8.64	0.00707132786041661	-0.00893294437205776
8.645	0.00731921480637031	-0.00874405762557098
8.65	0.0075235099173626	-0.00855480969472036
8.655	0.00766651194156421	-0.00836526341473592
8.66	0.00778225057635589	-0.00817526801693776
8.665	0.00790004719858805	-0.00798474546277136
8.67	0.00801584737924597	-0.00779371119389988
8.675	0.00812116987673455	-0.00760215800779451
8.68	0.00822386483641669	-0.00741011183839066
8.685	0.00833116771779849	-0.00721774751441173
8.69	0.00841872048478578	-0.00702531954568029
8.695	0.00846304263070398	-0.00683284445579978
8.7	0.00847467023382322	-0.00664016735923207
8.705	0.00848408043437756	-0.00644721469130316
8.71	0.00851265687852154	-0.00625392066789343
8.715	0.00854866791920208	-0.00606037219444792
8.72	0.00857850342205086	-0.00586655512171511
8.725	0.00861275710761394	-0.00567239568752369
8.73	0.00866166679050598	-0.00547803808251137
8.735	0.0087195349369126	-0.00528349405188924
8.74	0.00878087445105938	-0.00508863210046031
8.745	0.00883982438909874	-0.0048934248490756
8.75	0.00891458591911116	-0.00469767106600929
8.755	0.00903641993149317	-0.00450120227474327
8.76	0.00918414121069277	-0.00430426889162385
8.765	0.00931151573397279	-0.00410709427818069
8.77	0.00940242609245294	-0.0039097599352887
8.775	0.00945914445741988	-0.00371252827633731
8.78	0.00946999791841644	-0.00351565296558425
8.785	0.00943554720297119	-0.00331901617632543
8.79	0.00937555258036095	-0.00312242655991918
8.795	0.00930650427640228	-0.00292587715363868
8.8	0.00923478589803284	-0.0027295122613718
8.805	0.00915119595139292	-0.00253346864526496
8.81	0.00904539235199296	-0.00233776894375632
8.815	0.00891006978618216	-0.00214249098748357
8.82	0.00875657222121434	-0.00194759870463492
8.825	0.00860684628967843	-0.00175301497092688
8.83	0.00846551994949474	-0.00155870321421239
8.835	0.0083206716019425	-0.00136468731192235
8.84	0.00816665927957738	-0.0011709679778052
8.845	0.00802997437430885	-0.000977340755133989
8.85	0.00794226648545019	-0.000783610082941487
8.855	0.00789451868263457	-0.000589844969301823
8.86	0.00784628434998591	-0.000396266951372519
8.865	0.00778511980961222	-0.000202827784215544
8.87	0.00773603639503279	-9.43096768381328e-06
8.875	0.00770041148994635	0.000183844599216774
8.88	0.00766141859987358	0.000377056929279412
8.885	0.00762173230873522	0.000570373306695014
8.89	0.00758371716044521	0.000763619247917354
8.895	0.00753835708403552	0.000956547553503385
8.9	0.00748632114292379	0.00114925453959627
8.905	0.00743711988892068	0.00134188391966103
8.91	0.00739576847140166	0.00153447191183489
8.915	0.00737004461197365	0.00172706404191932
8.92	0.00736954357060991	0.00191972096701647
8.925	0.00738722244743011	0.00211244082091558
8.93	0.00740818773867962	0.0023052345748973
8.935	0.0074272386762334	0.00249810667191891
8.94	0.00744330618690085	0.00269091360705634
8.945	0.00745215352300391	0.00288354833936778
8.95	0.00745200271495348	0.00307603841272477
8.955	0.00744188038450109	0.00326837330280914
8.96	0.00742153125987851	0.00346050882830329
8.965	0.00740264265743596	0.00365250076614307
8.97	0.00738972075454068	0.00384432456590362
8.975	0.00736893335852884	0.00403588919809086
8.98	0.00733668607119438	0.00422730297271453
8.985	0.00730391780240158	0.0044186128586483
8.99	0.00727613590767076	0.00460969977325956
8.995	0.00724500156867752	0.0048004667715154
9	0.007202591917185	0.00499091405082681
9.005	0.00715592595439137	0.00518114606005254
9.01	0.00711703413420616	0.00537116804933673
9.015	0.00708780817610009	0.00556091973499973
9.02	0.00706247218358951	0.00575042149629694
9.025	0.00704053209681598	0.00593977773739025
9.03	0.00702607059796313	0.00612903031944096
9.035	0.00702690429407836	0.00631821426671578
9.04	0.00705116645501525	0.00650738286608911
9.045	0.00708550066624835	0.00669636844462756
9.05	0.00710482949595486	0.00688501571266964
9.055	0.00710503619121192	0.00707338477423528
9.06	0.00710456532218915	0.00726155892219941
9.065	0.00711791423905425	0.0074495971289895
9.07	0.00715328052633478	0.00763766526470526
9.075	0.0072178919704487	0.00782589749224002
9.08	0.00731505883593583	0.00801430854351911
9.085	0.00744924564917573	0.00820294171791261
9.09	0.00761948631931793	0.00839183312089222
9.095	0.00780705454866241	0.00858088710938245
9.1	0.00799241647873318	0.00877008019940728
9.105	0.008170512193422	0.00895941471325755
9.11	0.00834576673305729	0.00914884842535913
9.115	0.00853075046937116	0.00933851979173982
9.12	0.00872397051048275	0.00952834889716808
9.125	0.00889753706027208	0.00971800234244526
9.13	0.00903018643026134	0.0099073013981395
9.135	0.00912873307502224	0.0100962221246434
9.14	0.00920253325919706	0.0102847278673682
9.145	0.00924723810196761	0.0104727599235535
9.15	0.00925842975560417	0.0106603114129212
9.155	0.00923749639034599	0.0108472851480923
9.16	0.0091918094308376	0.011033568133319
9.165	0.00912788409803319	0.0112191482882192
9.17	0.00904928809482032	0.0114040383936953
9.175	0.00896456028960447	0.0115883286827072
9.18	0.00887835622994347	0.0117719181169395
9.185	0.0087896634183126	0.011954716016558
9.19	0.00870034927031005	0.01213683586413
9.195	0.0086044625773677	0.0123181987211017
9.2	0.0084946973364	0.0124988107315427
9.205	0.00837398188133733	0.0126787132867348
9.21	0.00824364231897657	0.0128577248568244
9.215	0.00810471042079875	0.0130358757940735
9.22	0.00796416289129141	0.0132132589992125
9.225	0.00782442164905169	0.0133897831599673
9.23	0.00768680408905139	0.0135654548738712
9.235	0.00755800193170883	0.0137403313331108
9.24	0.00744100528481197	0.0139144557972225
9.245	0.00733534388623479	0.0140879306965964
9.25	0.00724387095691393	0.0142608818845793
9.255	0.00717356560798155	0.0144333885754914
9.26	0.0071348015358954	0.0146055418253833
9.265	0.00713866091956331	0.0147774800027625
9.27	0.00718696513303485	0.0149492271400259
9.275	0.00726553883137915	0.0151206716655296
9.28	0.00735686351742274	0.0152917564631114
9.285	0.00745174747520782	0.0154624683294596
9.29	0.00755490172939587	0.015632971351126
9.295	0.00768104943240746	0.0158035142024646
9.3	0.00783701077465088	0.0159741454410315
9.305	0.00801320645076926	0.016144734852879
9.31	0.00819726735200951	0.0163151719564415
9.315	0.00838690691297608	0.0164854248986765
9.32	0.00857303615574513	0.0166553135866762
9.325	0.00874376030418039	0.0168247953755598
9.33	0.00889998024730269	0.0169939817786531
9.335	0.00904199496453332	0.0171627683409654
9.34	0.00916286637117815	0.017331030076942
9.345	0.00926493894379134	0.0174988698593696
9.35	0.00935886430490403	0.0176663344544505
9.355	0.00943846327743452	0.0178331229536007
9.36	0.00948655172165169	0.0179989910188828
9.365	0.00950856533419051	0.0181640884884189
9.37	0.00952204941298357	0.0183284365334942
9.375	0.00952634500936483	0.0184918754528668
9.38	0.00950654382778767	0.0186543180481054
9.385	0.00945993379470301	0.0188158556471998
9.39	0.00940801083377738	0.0189767084781346
9.395	0.00937025625364029	0.0191368732347151
9.4	0.00934457271256655	0.019296242274215
9.405	0.0093197617450465	0.0194547563873366
9.41	0.00929257231166084	0.0196123966881654
9.415	0.00927021984956846	0.0197691734805034
9.42	0.00925689415383271	0.0199251082157651
9.425	0.00924194259712032	0.0200801068455458
9.43	0.00920998095204068	0.0202341320750377
9.435	0.0091573899470668	0.0203872233059588
9.44	0.00909027386815102	0.0205393051742002
9.445	0.00901461527402329	0.0206903881896209
9.45	0.00893308709392006	0.0208404650333911
9.455	0.00884089698243032	0.0209893516333787
9.46	0.00873699592215574	0.0211370477035053
9.465	0.00863230385234252	0.0212836340357601
9.47	0.00852888885426824	0.0214290118504756
9.475	0.00841771034549166	0.0215732159994009
9.48	0.00829127635268972	0.0217162589812113
9.485	0.00815170261528394	0.0218581503445573
9.49	0.00801822156987877	0.0219991157446832
9.495	0.00790706693231838	0.0221391810122474
9.5	0.00780953014093168	0.0222781047738884
9.505	0.00770498750260666	0.0224157294384589
9.51	0.00758666265170083	0.0225520556675653
9.515	0.00746056667277408	0.022687079151166
9.52	0.00732386262523375	0.0228207534669174
9.525	0.00716659412830252	0.0229530814170325
9.53	0.00698806026710432	0.0230841562221393
9.535	0.00680022567866149	0.0232139692490483
9.54	0.00661839595457316	0.0233425791242372
9.545	0.00645425395622555	0.0234701091556044
9.55	0.00630875389343256	0.0235964488875091
9.555	0.00617242997796925	0.0237214630068314
9.56	0.00604549979630592	0.0238452614603811
9.565	0.00594710193219807	0.0239682198811633
9.57	0.00589502294832993	0.0240905672216317
9.575	0.00588276653823672	0.024212206900069
9.58	0.00588892666928963	0.0243330589376079
9.585	0.00589971541223231	0.0244530377696515
9.59	0.00590992543130627	0.0245720970039744
9.595	0.00591486256644916	0.0246901804343712
9.6	0.00590697475011483	0.0248071427414789
9.605	0.00588237153268887	0.0249229226712065
9.61	0.00584880083939276	0.0250375691814563
9.615	0.00581464927990712	0.025151162033363
9.62	0.00577945848455072	0.0252637137282812
9.625	0.00573931237601959	0.0253752439205496
9.63	0.00569920947049587	0.0254858371999634
9.635	0.00567352033473314	0.0255955875763646
9.64	0.00566825039850586	0.025704458536188
9.645	0.00568141586798064	0.0258124923695319
9.65	0.00571400452663422	0.0259197435473177
9.655	0.0057677614555041	0.0260261533186307
9.66	0.00583516527356504	0.0261316345393584
9.665	0.00590061928625442	0.0262361442491083
9.67	0.00595990787647756	0.0263398861009577
9.675	0.00602344439594435	0.026442963184741
9.68	0.0061001568492778	0.0265453146297307
9.685	0.0061860287091953	0.0266468312559435
9.69	0.00627630881151337	0.0267475597340955
9.695	0.00637808946500653	0.0268476284122374
9.7	0.006502118343782	0.0269470409694917
9.705	0.00665178725128236	0.0270457975502149
9.71	0.00681531414847219	0.0271438116156042
9.715	0.00697067074335431	0.027240970062952
9.72	0.00709642887531604	0.0273371192470157
9.725	0.00718144948067314	0.0274321418477544
9.73	0.00722861091652022	0.0275260201581534
9.735	0.0072460393805501	0.0276187094414382
9.74	0.00724213395004236	0.027710171648288
9.745	0.0072297488584724	0.0278004770321514
9.75	0.0072261157708499	0.0278897000395754
9.755	0.0072399839255431	0.027977844344875
9.76	0.00726332978035017	0.0280648523426434
9.765	0.00728353572664404	0.0281507540716149
9.77	0.0072979842328139	0.0282356740331656
9.775	0.00730605528707239	0.0283194631013309
9.78	0.00729940213830944	0.0284019470560107
9.785	0.00728303496091794	0.0284833775183886
9.79	0.007285794460692	0.0285640424651297
9.795	0.00733144887723849	0.0286439090539641
9.8	0.00741657059061884	0.0287228293646412
9.805	0.00752385700177835	0.0288008125507785
9.81	0.0076468989599419	0.0288780799222637
9.815	0.0077908573139269	0.0289547860371129
9.82	0.00795255376673574	0.0290308346125759
9.825	0.00811177474047231	0.0291059808363818
9.83	0.00824100810574059	0.0291799373902533
9.835	0.00832305621326625	0.029252535804621
9.84	0.00835902004489405	0.0293237246911986
9.845	0.00835899962664752	0.0293934230620632
9.85	0.00832943656898866	0.0294615194645014
9.855	0.00827492235124517	0.0295280864981052
9.86	0.00820933342229778	0.0295933626397614
9.865	0.00815573272784853	0.0296576273601012
9.87	0.00812980831823158	0.0297209377371043
9.875	0.00812435693970968	0.0297830726535086
9.88	0.00811874844606664	0.0298439117073769
9.885	0.00809985994714075	0.0299033606019493
9.89	0.00806886620719923	0.0299614523081649
9.895	0.00803406285829429	0.030018182071166
9.9	0.0080018067554335	0.0300735486437045
9.905	0.00797858131388843	0.0301277648287467
9.91	0.00796536434613092	0.0301807701000873
9.915	0.00794558410944444	0.0302323124260742
9.92	0.00790114850616963	0.0302823527619236
9.925	0.00783559131819677	0.0303310618707435
9.93	0.00776755950532837	0.0303785466410176
9.935	0.0077050976538669	0.0304246119050407
9.94	0.0076382494150858	0.0304690764262886
9.945	0.00755626468004039	0.0305119072689133
9.95	0.00745922274400127	0.0305531448154758
9.955	0.0073562865020868	0.0305929428982608
9.96	0.00725904885239357	0.0306314201964554
9.965	0.00717331986515747	0.0306686067647517
9.97	0.00709697290869079	0.030704491217416
9.975	0.00701925373428673	0.0307388926458936
9.98	0.00692036263480138	0.0307715081773353
9.985	0.00678306530935013	0.0308021817058794
9.99	0.00660772299114148	0.0308309711152633
9.995	0.00641172704737287	0.0308580228760146
[truncated: 18,001 more rows]
