# Supplementary material for: Modified control method of a motion compensated gangway
Source: PLoS One. 2026 Jul 10;21(7):e0351153. doi: 10.1371/journal.pone.0351153 (PMC13353997; doi:10.1371/journal.pone.0351153)
Supplement: S1 Dataset — (ZIP) [file pone.0351153.s001.zip › Fig13_Original_data.txt]

0	0.0799999999999997	0.0269999999999999
0.005	0.079247313117461	0.0267567396769398
0.01	0.0782919125723808	0.0265034320965739
0.015	0.0770409232010927	0.026243612804062
0.02	0.0755571468044217	0.0259905046200442
0.025	0.0740580563569566	0.0257553044213603
0.03	0.072817428128824	0.0255361542487136
0.035	0.0720538699866779	0.0253185381449281
0.04	0.0717237115818804	0.0250866213758879
0.045	0.0715055127875672	0.0248353114811657
0.05	0.0709393008315438	0.0245727793220094
0.055	0.0697684775784737	0.0243116035022634
0.06	0.0681350120433031	0.0240565154225446
0.065	0.0664660247893558	0.0237999342000581
0.07	0.0651769337123071	0.0235292782236592
0.075	0.0643854763482381	0.02323912203527
0.08	0.0639077094231361	0.0229372777649378
0.085	0.0634350269472549	0.022639301058142
0.09	0.0626915892295059	0.0223557926540288
0.095	0.0615492403471073	0.0220857615605516
0.1	0.0600693976428687	0.0218166544196441
0.105	0.0585005097080298	0.0215381171357465
0.11	0.0571680026643804	0.0212528631250469
0.115	0.0562573447394605	0.0209746181692097
0.12	0.0556779291721213	0.0207157552268812
0.125	0.0551212003060613	0.0204769611560612
0.13	0.0542945129972814	0.0202443052922881
0.135	0.0531043536396481	0.0200026288379795
0.14	0.0516707463304996	0.0197492155063084
0.145	0.0502287007094701	0.0194952860218888
0.15	0.0489798623038887	0.0192545906185251
0.155	0.0480216909910233	0.019030439232308
0.16	0.0473074545487087	0.0188103337243849
0.165	0.0466494862085838	0.0185778820057405
0.17	0.0458159944161487	0.0183278258276567
0.175	0.0446706156342245	0.0180704069638904
0.18	0.0432825554556963	0.0178212801833215
0.185	0.0418816814350002	0.0175871691127342
0.19	0.0406923267293749	0.0173601855734965
0.195	0.03978077286557	0.0171221780362173
0.2	0.0390397588029224	0.0168634818040132
0.205	0.0382940097222765	0.016593179023129
0.21	0.0373980835217502	0.0163310057933909
0.215	0.0362929535529602	0.0160878189829309
0.22	0.0350215258856437	0.0158577224512735
0.225	0.0337194363049839	0.0156215305545923
0.23	0.0325621956636809	0.0153667028014384
0.235	0.031648358284523	0.0151004935078294
0.24	0.0309182865409511	0.0148437211666298
0.245	0.0301861083654856	0.0146091853686756
0.25	0.029285018876584	0.0143919478503653
0.255	0.0281826430729367	0.0141718243980227
0.26	0.026974414654962	0.0139338469829654
0.265	0.0258017109319702	0.0136832070157375
0.27	0.0247598053944408	0.0134405399043608
0.275	0.0238779225461911	0.013219650665098
0.28	0.023118179835739	0.0130163983864578
0.285	0.0223772904780262	0.0128103260930572
0.29	0.0215318180749669	0.012585144560697
0.295	0.0205126550227867	0.012344800869792
0.3	0.0193749085797336	0.0121099519591454
0.305	0.0182662887814736	0.0118953770710556
0.31	0.0173132987510272	0.0116978875616642
0.315	0.0165278535039853	0.0114975638910174
0.32	0.0158173504994679	0.0112779379451086
0.325	0.015074895945871	0.0110425347508046
0.33	0.0142381799054469	0.0108120516903036
0.335	0.013300359438859	0.0106017309831357
0.34	0.0122978978973478	0.0104089738614552
0.345	0.0113040978333416	0.0102144801646052
0.35	0.0104109985544348	0.0100020124701279
0.355	0.00966565239981776	0.00977489273102063
0.36	0.00902085035988591	0.00955345310502525
0.365	0.00835580519445855	0.00935270138877949
0.37	0.00757445597989843	0.00917007848483947
0.375	0.00668126740160133	0.008986613315224
0.38	0.00576068033472126	0.0087863025216236
0.385	0.00490342243155624	0.00857230547749606
0.39	0.00414357500976124	0.00836438826850682
0.395	0.00347089425118199	0.00817698290937686
0.4	0.00285363454202923	0.00800729948026788
0.405	0.00223711058287748	0.00783659526734112
0.41	0.0015588940185765	0.00764923773322685
0.415	0.00078464471763553	0.007448492350949
0.42	-4.36097581683725e-05	0.00725375978808352
0.425	-0.000826903885627672	0.00707889982691483
0.43	-0.00149065137094979	0.00692085159822011
0.435	-0.00204635351560185	0.00676118440291878
0.44	-0.0025745908387762	0.00658489977001518
0.445	-0.00314556642187327	0.00639571117937364
0.45	-0.00377724379716611	0.00621287305494651
0.455	-0.0044491618356524	0.00604964290854078
0.46	-0.00513134488713476	0.00590257393982045
0.465	-0.00578821602125785	0.00575350868074189
0.47	-0.00637410105817082	0.00558820059253666
0.475	-0.00686700308633093	0.00541099101412847
0.48	-0.00730271331928947	0.00524103863399629
0.485	-0.0077624505622353	0.00509085670443157
0.49	-0.00830360581971306	0.00495640036887735
0.495	-0.00890658607359072	0.00481960497000105
0.5	-0.00949963600876629	0.00466694378001777
0.505	-0.010022107732506	0.0045034629888081
0.51	-0.010468969879819	0.0043482564230744
0.515	-0.0108679468754296	0.00421299289902725
0.52	-0.0112467806811758	0.00409285927999143
0.525	-0.0116330234612853	0.00396972047096571
0.53	-0.0120536401376043	0.00383074105618305
0.535	-0.0125234862073526	0.00368178743388471
0.54	-0.0130130500171887	0.00354202180333988
0.545	-0.0134560895836259	0.00342227388380048
0.55	-0.0138064988725233	0.00331687318559085
0.555	-0.0140823325265345	0.0032075202145252
0.56	-0.0143517708174535	0.00308209646137469
0.565	-0.014665378444969	0.00294745341841845
0.57	-0.0150226536506615	0.00282299645937312
0.575	-0.0153916846888855	0.00271874243480346
0.58	-0.015742700291549	0.00262807984666171
0.585	-0.0160589027024571	0.00253244856516473
0.59	-0.0163238899030645	0.00242047799977435
0.595	-0.0165321693475164	0.00230028230447536
0.6	-0.0167087533755137	0.00219146315732222
0.605	-0.0169042566602805	0.00210308262281438
0.61	-0.0171557790624327	0.002027509077206
0.615	-0.017445235438246	0.00194594784462162
0.62	-0.0177135498776281	0.00184791328547568
0.625	-0.0179146250869906	0.00174286797177699
0.63	-0.0180515180540262	0.00165044919467771
0.635	-0.0181609125019904	0.00157865831390246
0.64	-0.0182738296199268	0.00151876296524909
0.645	-0.0184034404168422	0.00145176073597916
0.65	-0.0185524802169574	0.00136815226527816
0.655	-0.0187188112176429	0.0012788091873029
0.66	-0.0188782431337913	0.00120333806144113
0.665	-0.0189861142872175	0.00114859170641139
0.67	-0.0190185083947142	0.00110468694410292
0.675	-0.0190043390371883	0.00105243237282516
0.68	-0.0190082065815183	0.000983391358112202
0.685	-0.0190690244431117	0.00090990538713938
0.69	-0.0191621394371445	0.000851529391127555
0.695	-0.019228671096112	0.000813923417546718
0.7	-0.0192317611365155	0.000786027606977218
0.705	-0.0191829745176953	0.00074847533608164
0.71	-0.0191134063378328	0.000693945563805558
0.715	-0.019043523767504	0.000636295247494543
0.72	-0.0189837681758831	0.000595037040412239
0.725	-0.0189424758632939	0.00057463107621329
0.73	-0.0189174372028063	0.000562792581783409
0.735	-0.0188782477408068	0.000539932974224611
0.74	-0.0187851809750391	0.000499866792923909
0.745	-0.018630897210047	0.000458038890233317
0.75	-0.0184548526092925	0.000433976824900206
0.755	-0.0183090854169585	0.000430940396020914
0.76	-0.0182065741601008	0.000435328245643438
0.765	-0.0181125235028453	0.000427220086344029
0.77	-0.0179827702210808	0.000401565087134994
0.775	-0.0178053496250108	0.000375511876141692
0.78	-0.0175982648291402	0.000368695937516108
0.785	-0.0173808534568266	0.000383159905822454
0.79	-0.0171646761860671	0.000403880475730887
0.795	-0.0169583169811681	0.000410491956197108
0.8	-0.0167684120297949	0.000399116671219222
0.805	-0.0165862920281619	0.000387881447031822
0.81	-0.0163818784717762	0.000395423832083699
0.815	-0.0161289178067989	0.000424489931844274
0.82	-0.0158345943022169	0.000460920426430489
0.825	-0.0155393233715607	0.000484201939239304
0.83	-0.0152773668701812	0.000489312297222329
0.835	-0.0150430982737511	0.000494130362319298
0.84	-0.014802226033558	0.000518790697400231
0.845	-0.0145255735712951	0.000565116637804479
0.85	-0.0142110720239735	0.000617422784375235
0.855	-0.013876790241509	0.000654802193475215
0.86	-0.0135393883347753	0.000673610998415635
0.865	-0.0132070811259702	0.000692798252963147
0.87	-0.0128859624183036	0.000731382774969553
0.875	-0.0125794729706577	0.000791810775569628
0.88	-0.0122758840970576	0.000859238418640942
0.885	-0.0119485568713671	0.000912639780783131
0.89	-0.0115804981768804	0.000947271358763908
0.895	-0.0111854168173473	0.000981053239518026
0.9	-0.0107991705909605	0.00103328864789084
0.905	-0.0104428727212458	0.00110745681101339
0.91	-0.0101030589523766	0.00118957412712963
0.915	-0.00974996369641872	0.00125856830041545
0.92	-0.00936797409899768	0.00130869669622617
0.925	-0.00896515631186432	0.00135763427986161
0.93	-0.0085557436980217	0.00142611909794534
0.935	-0.00814880188128484	0.00151658997883788
0.94	-0.00774890965860848	0.00161346613710693
0.945	-0.00735784054203776	0.00169531638841594
0.95	-0.00697410831897898	0.0017578601238069
0.955	-0.00658485041633838	0.00181993952287862
0.96	-0.00617192353671427	0.00190116190723856
0.965	-0.00573261797563802	0.00200457025137206
0.97	-0.00528344807667764	0.00211537327481764
0.975	-0.00484796011813984	0.00221194284676804
0.98	-0.00443680098849697	0.00228891399286304
0.985	-0.00403727599023824	0.00236499774365416
0.99	-0.00362794277502587	0.00246138491124054
0.995	-0.00319659193670319	0.00258013517410578
1	-0.00274666024408177	0.0027047876403896
1.005	-0.00229224944039998	0.00281319813124513
1.01	-0.00184666494589152	0.00290140205528968
1.015	-0.00141477774389358	0.00298934072771084
1.02	-0.000991383127939116	0.00309723249696039
1.025	-0.000567441510947475	0.00322782730823132
1.03	-0.000135041910492362	0.00336539142665251
1.035	0.000310391035116453	0.00348741677822567
1.04	0.00076705922166127	0.00358874889017492
1.045	0.00122516525921625	0.00368931001302344
1.05	0.0016706208402816	0.00381107858013603
1.055	0.00209733711808298	0.00395586930146067
1.06	0.00251441153451992	0.00410618312292311
1.065	0.00293818655649858	0.00423882741184587
1.07	0.00337872072435701	0.00434999753867002
1.075	0.00383372591368669	0.00446092877670247
1.08	0.00429068110613073	0.00459277347993365
1.085	0.00473503737920709	0.00474812946430321
1.09	0.00516162365627579	0.0049101668977949
1.095	0.005579705958273	0.00505515235915004
1.1	0.00600195079940278	0.00517797478904575
1.105	0.00643229412232032	0.00529996703729243
1.11	0.00686778749738153	0.0054442420928202
1.115	0.00730381256281589	0.00561248925743384
1.12	0.00773423289399773	0.00578598700760997
1.125	0.00815245287162796	0.00594014522818834
1.13	0.00855705133018674	0.0060711782671375
1.135	0.00895443625064019	0.00620185004382726
1.14	0.00935501117454507	0.00635458550072508
1.145	0.0097654145462208	0.00653194846839033
1.15	0.0101836870864254	0.00671582244275281
1.155	0.0106013443238169	0.00688089032783768
1.16	0.0110080197079881	0.00702195021824236
1.165	0.0113984516189177	0.00716199810313549
1.17	0.0117780664000577	0.00732563354558962
1.175	0.0121579853998369	0.00751450230524882
1.18	0.0125444866440311	0.00770843042574414
1.185	0.0129350364191453	0.00788106782904237
1.19	0.0133225351922896	0.00802855127603082
1.195	0.0136997679585861	0.00817546638565761
1.2	0.0140640181441555	0.00834584459961304
1.205	0.0144195799579258	0.00854228208969009
1.21	0.0147726817716119	0.00874513235773611
1.215	0.0151268371456482	0.00892712815268419
1.22	0.0154833216116842	0.00908289529673909
1.225	0.0158405704235229	0.00923741656694654
1.23	0.0161943515708622	0.00941712539550708
1.235	0.0165399364952876	0.00962364615552969
1.24	0.0168751061514364	0.00983506229966455
1.245	0.0172039283422244	0.0100228953486405
1.25	0.017533881917236	0.0101831800860363
1.255	0.0178695621942531	0.0103426934077258
1.26	0.018208811966899	0.0105273895272623
1.265	0.0185445509871862	0.0107398920001952
1.27	0.0188724697899119	0.0109587178196919
1.275	0.019194063002039	0.0111542808892196
1.28	0.0195109626237219	0.0113210272472781
1.285	0.0198233751234426	0.0114863367644547
1.29	0.0201322955225457	0.0116788054716307
1.295	0.020439483939851	0.0118999755120371
1.3	0.0207462726128249	0.0121258219537755
1.305	0.0210511178198146	0.0123253681070817
1.31	0.021350170532066	0.012494610258994
1.315	0.0216410537290358	0.0126629845285994
1.32	0.0219231890986002	0.0128586694371535
1.325	0.022198042181936	0.0130842140888121
1.33	0.0224702956644727	0.013315904451099
1.335	0.0227441659189033	0.0135214736033374
1.34	0.0230168244654976	0.013695289692717
1.345	0.0232821235354137	0.0138676578897554
1.35	0.023540155180811	0.0140696341078739
1.355	0.0237940264081821	0.0143025022178276
1.36	0.0240422223460627	0.0145396721645856
1.365	0.0242826184463034	0.0147473148353255
1.37	0.0245176943461253	0.0149215840528094
1.375	0.0247510642151269	0.0150951550216261
1.38	0.0249847945887034	0.0152986750186163
1.385	0.0252166569996128	0.0155343816011875
1.39	0.0254403400786522	0.0157758429053196
1.395	0.0256545868684213	0.0159877813181811
1.4	0.0258633261962686	0.0161647376460413
1.405	0.0260682237221772	0.0163392704395392
1.41	0.0262693773982342	0.0165435735495554
1.415	0.0264667361802601	0.016781335835549
1.42	0.0266599196042932	0.0170262196111676
1.425	0.0268490214223171	0.0172415082394939
1.43	0.0270316944317045	0.0174202635331247
1.435	0.0272044784502988	0.0175963234407253
1.44	0.0273674880282748	0.0178050097420441
1.445	0.0275237089461712	0.0180482638298796
1.45	0.0276760072267763	0.0182962648661319
1.455	0.0278246953142165	0.0185105937966546
1.46	0.0279675813984781	0.0186866417381899
1.465	0.0281050264413835	0.0188612487004549
1.47	0.0282397463363012	0.0190692018424356
1.475	0.0283710837469755	0.0193131625205273
1.48	0.0284955673906481	0.0195631716582476
1.485	0.028611553498331	0.0197791823999094
1.49	0.0287202055748047	0.0199551588679604
1.495	0.028823371286731	0.0201282116070232
1.5	0.0289214630091337	0.0203347811933396
1.505	0.0290133907636452	0.0205787729093395
1.51	0.0290980218927416	0.0208299908560954
1.515	0.0291760831900994	0.0210467744395578
1.52	0.0292489348977938	0.0212218260574877
1.525	0.0293169263657738	0.0213941382780741
1.53	0.0293808000157988	0.0216035200324366
1.535	0.029441122550999	0.0218515171002641
1.54	0.029497736261559	0.0221037233386409
1.545	0.029549052286611	0.0223166234212071
1.55	0.0295933030525518	0.0224859721524006
1.555	0.0296308048676757	0.0226544693467357
1.56	0.0296601731417624	0.0228612068497371
1.565	0.0296799287856651	0.0231080895562557
1.57	0.0296917643556391	0.0233601961522592
1.575	0.029698279295944	0.0235722580345542
1.58	0.0297019967881333	0.0237389250780678
1.585	0.0297035937806861	0.0239036556105854
1.59	0.0297015653541131	0.024107249217822
1.595	0.0296942633319851	0.0243525052748922
1.6	0.0296794216124979	0.0246038326449859
1.605	0.0296548274781756	0.0248142064088235
1.61	0.0296206286941668	0.0249773635264338
1.615	0.0295786031345642	0.0251377122701306
1.62	0.0295326618065573	0.0253377126889063
1.625	0.0294852862984897	0.0255808760423322
1.63	0.0294355599934093	0.0258307842910953
1.635	0.0293807418072554	0.0260386608139531
1.64	0.0293180454887853	0.0261975206251221
1.645	0.0292488983267269	0.0263529134808425
1.65	0.029173507176295	0.0265489186789391
1.655	0.0290900933901391	0.0267895715250482
1.66	0.0289997980126735	0.0270374601115787
1.665	0.0289051063194037	0.0272420549175039
1.67	0.0288085780780662	0.0273958450627081
1.675	0.0287100929894081	0.0275457294694223
1.68	0.0286051436834903	0.0277373709101776
1.685	0.0284893232652635	0.0279751340510411
1.69	0.0283642555650992	0.0282204361161495
1.695	0.0282345646866062	0.0284209898593995
1.7	0.028102175603405	0.0285689656293131
1.705	0.0279668898764157	0.0287146870307037
1.71	0.0278264930084738	0.0289073857373378
1.715	0.027679181838753	0.0291473202970299
1.72	0.0275261788095207	0.0293899769290484
1.725	0.0273686616289012	0.0295811623972298
1.73	0.0272040265613171	0.0297181612194109
1.735	0.0270310835682729	0.0298566470404544
1.74	0.0268542663432413	0.0300443405801089
1.745	0.0266766664059482	0.03028062407152
1.75	0.0264968466318528	0.0305195616571502
1.755	0.0263113127060649	0.0307053074650196
1.76	0.0261180508901731	0.0308352435768399
1.765	0.0259187718200479	0.0309669046135429
1.77	0.0257158829259112	0.0311493624497086
1.775	0.0255083244025876	0.0313817225076483
1.78	0.0252965856036901	0.0316164457597303
1.785	0.0250808739307445	0.0317960643245491
1.79	0.0248584667791725	0.031918309391898
1.795	0.0246324289375643	0.0320427907636744
1.8	0.0244048840580753	0.0322198426566657
1.805	0.0241719808567979	0.0324480520635881
1.81	0.0239344979730802	0.0326781018327242
1.815	0.0236960527762903	0.0328509471289509
1.82	0.0234568870234504	0.0329649210990751
1.825	0.0232150175371864	0.0330819073322371
1.83	0.0229649823037185	0.0332533999444972
1.835	0.0227039026179064	0.0334772269180215
1.84	0.0224355930100664	0.033702133526104
1.845	0.0221632598107405	0.0338675660671517
1.85	0.0218889210184408	0.0339727244554324
1.855	0.0216140873517688	0.0340819510783111
1.86	0.0213395376590221	0.0342477822247104
1.865	0.0210617314821718	0.0344670393333842
1.87	0.0207776371427322	0.0346863695684259
1.875	0.0204878918944907	0.034843785376617
1.88	0.0201922947211614	0.0349396221910365
1.885	0.0198914508282819	0.0350408599414036
1.89	0.019588324323108	0.035200957197717
1.895	0.0192851655120535	0.035415479798819
1.9	0.018980264603708	0.035628814969039
1.905	0.0186728503745151	0.0357776251106645
1.91	0.0183622514146386	0.0358636600769181
1.915	0.0180447447353352	0.0359567174096817
1.92	0.0177202795282575	0.0361110411235524
1.925	0.0173947457015423	0.0363206828197342
1.93	0.017069646969783	0.0365276201216076
1.935	0.0167430949713207	0.0366672656730049
1.94	0.016415792435982	0.0367430642543647
1.945	0.0160876991683537	0.0368277889437617
1.95	0.0157561988949901	0.0369763402437948
1.955	0.0154186382251702	0.0371777710457102
1.96	0.0150754466280532	0.0373627833442609
1.965	0.0147288322955262	0.037478129791903
1.97	0.0143810246581936	0.0375444594068797
1.975	0.0140329952176039	0.037635563932592
1.98	0.0136849847425871	0.037791807949049
1.985	0.0133350373798976	0.0379882203918769
1.99	0.0129799409115066	0.0381530778043221
1.995	0.0126203338702204	0.0382458494443964
2	0.0122588067900715	0.0383034733687541
2.005	0.0118959777440985	0.0383996727826588
2.01	0.0115328637624373	0.0385619206946962
2.015	0.0111716417643066	0.0387525345810736
2.02	0.0108124907124868	0.0388978484563543
2.025	0.0104529818178719	0.0389694589908873
2.03	0.0100892689257094	0.0390196064607322
2.035	0.00971856118654841	0.0391205178355634
2.04	0.00934257661215554	0.0392874384212037
2.045	0.0089652794512638	0.0394711153132108
2.05	0.00858800670785129	0.039596818384147
2.055	0.00820995377291496	0.0396480432953295
2.06	0.00783218401813315	0.039691012142398
2.065	0.00745616246021612	0.0397959123390885
2.07	0.00708076211956197	0.039966360245024
2.075	0.00670478046496683	0.0401424275333341
2.08	0.00632740698156553	0.0402487465912602
2.085	0.00594936915800375	0.040280534599806
2.09	0.00557222021135146	0.0403140361219702
2.095	0.00519485817079328	0.0404144675362646
2.1	0.00481611698303581	0.0405801545696511
2.105	0.0044364638911496	0.0407474528117171
2.11	0.00405642508906894	0.0408408291399649
2.115	0.00367704033285676	0.0408598485607827
2.12	0.00329818756131246	0.0408851341756332
2.125	0.00291786573916966	0.0409810003001241
2.13	0.00253503112498308	0.0411416337857054
2.135	0.00215094730903047	0.0412997613998271
2.14	0.00176596132599229	0.0413799016961196
2.145	0.00137949449646797	0.0413860832701586
2.15	0.000994323476791692	0.0414031747896332
2.155	0.000613176808244731	0.0414944551018229
2.16	0.00023597341467152	0.0416461354644625
2.165	-0.000138631765454278	0.04177722978541
2.17	-0.000514367116274883	0.0418270769728917
2.175	-0.000893741469226939	0.0418219016724021
2.18	-0.00127408784462659	0.0418479838748805
2.185	-0.00165361112468574	0.0419499026812649
2.19	-0.00203144500654773	0.0420958402099129
2.195	-0.00240683431843109	0.0422019457546461
2.2	-0.0027817305667682	0.0422242588676913
2.205	-0.00315543169846748	0.0422101084791258
2.21	-0.0035246275291712	0.0422443142294375
2.215	-0.00389163660599081	0.0423543154957961
2.22	-0.00426125211366397	0.0424925147295265
2.225	-0.00463134860313943	0.0425739954910296
2.23	-0.00499724183454902	0.0425711170270483
2.235	-0.00535944930423611	0.0425498375695145
2.24	-0.0057231098072549	0.0425915270979737
2.245	-0.00609057954374705	0.0427076569824682
2.25	-0.00645635540927358	0.0428367435066201
2.255	-0.00681614596545401	0.0428939788257591
2.26	-0.00717320326461959	0.0428674523523662
2.265	-0.0075299936093522	0.0428365434635261
2.27	-0.00788501615847395	0.0428754386211275
2.275	-0.00823632931545006	0.0429875178355609
2.28	-0.00858438362888236	0.043106145223099
2.285	-0.00893335577257162	0.0431472330482055
2.29	-0.00928391029852023	0.043105741186295
2.295	-0.00963155247221152	0.043066942397711
2.3	-0.00997387973562312	0.0431027839381573
2.305	-0.0103118707322864	0.0432102062574196
2.31	-0.0106491759878672	0.0433178140356646
2.315	-0.0109884200615774	0.0433426227648851
2.32	-0.0113270415860008	0.0432864335865645
2.325	-0.0116643435007482	0.0432399029837474
2.33	-0.0120024668637875	0.0432724418192486
2.335	-0.0123390647996786	0.0433746818142761
2.34	-0.0126713107836906	0.0434708136844723
2.345	-0.0129982169335889	0.0434792695229712
2.35	-0.0133217959317491	0.0434085966322383
2.355	-0.0136450416931574	0.0433543956664364
2.36	-0.0139672101251875	0.0433834617131555
2.365	-0.014288147927104	0.0434760026250582
2.37	-0.0146074351975138	0.0435407776285146
2.375	-0.0149218487750495	0.0435142242277825
2.38	-0.0152297675492697	0.0434314417596019
2.385	-0.0155328440296515	0.0433889258556477
2.39	-0.0158321324254608	0.0434309124678583
2.395	-0.0161289635283033	0.0435165183609275
2.4	-0.0164255391477568	0.0435520054881122
2.405	-0.0167228277537767	0.0434944035943804
2.41	-0.0170202779240711	0.0434036413489849
2.415	-0.01731479282777	0.0433723283947293
2.42	-0.0176017025382549	0.0434237560371065
2.425	-0.0178814672514541	0.0434991929938942
2.43	-0.0181603246103968	0.0435054841037505
2.435	-0.0184407627518262	0.0434198729349289
2.44	-0.0187195490119862	0.0433229998517107
2.445	-0.018994334723488	0.043301527991947
2.45	-0.0192670598680763	0.0433595628578143
2.455	-0.0195391822217701	0.0434232699714272
2.46	-0.0198075865897764	0.0434014377531884
2.465	-0.0200692276491544	0.0432907679996922
2.47	-0.0203269265056569	0.043185763716508
2.475	-0.0205858193336191	0.0431630199360365
2.48	-0.0208445735392694	0.0432161756682288
2.485	-0.0210972485054135	0.0432662473343627
2.49	-0.0213412288133711	0.0432251266156306
2.495	-0.0215816585044529	0.0430988138579751
2.5	-0.0218232753715164	0.0429873700537381
2.505	-0.02206345128075	0.0429627525844298
2.51	-0.0223000302330277	0.0430059602489099
2.515	-0.0225340431656427	0.043021852131114
2.52	-0.0227652468930472	0.0429426059948492
2.525	-0.0229924735247707	0.0428035298945854
2.53	-0.023213107253202	0.0427055236431946
2.535	-0.0234261732988792	0.042695450511388
2.54	-0.0236366666783091	0.0427311505151344
2.545	-0.0238483551889246	0.0427151131173209
2.55	-0.0240588986886102	0.0426024388450106
2.555	-0.0242639318645942	0.0424555155174865
2.56	-0.024461941785448	0.0423704295135011
2.565	-0.024656147321226	0.0423707509767587
2.57	-0.0248484371944393	0.0423951144028699
2.575	-0.0250372019447482	0.042347378655527
2.58	-0.025221980518166	0.0422050546054657
2.585	-0.0254097328386678	0.0420525813261171
2.59	-0.0256014839566703	0.0419787625822081
2.595	-0.0257884058822839	0.0419861015363823
2.6	-0.0259649225670977	0.0419973645188569
2.605	-0.0261355871797392	0.0419193818691738
2.61	-0.0263056694249883	0.0417511472409593
2.615	-0.0264720588896765	0.0415913967048569
2.62	-0.0266328716596689	0.0415172310730393
2.625	-0.0267904655418832	0.0415193402724313
2.63	-0.0269482382323332	0.0415153357152914
2.635	-0.0271044229319038	0.0414164637302761
2.64	-0.0272522496296361	0.0412323109285721
2.645	-0.0273916080026588	0.0410669813846958
2.65	-0.0275319713634751	0.0409916705240312
2.655	-0.0276753780745004	0.0409832804605562
2.66	-0.0278102019399064	0.040943100456743
2.665	-0.0279303475330863	0.0408044302190005
2.67	-0.0280443644762585	0.0406082355867445
2.675	-0.0281549830444462	0.040458101706656
2.68	-0.0282577401179225	0.0403980016802159
2.685	-0.0283550195085525	0.0403808058743672
2.69	-0.0284554201562749	0.0403065809486809
2.695	-0.0285603311708286	0.0401336984806219
2.7	-0.0286584280545696	0.0399309999801729
2.705	-0.0287392652205298	0.039795411317919
2.71	-0.0288072181755723	0.0397459651608786
2.715	-0.0288731408321112	0.0397160465369844
2.72	-0.0289392853455979	0.0396084760624739
2.725	-0.0290006600617438	0.0394057908937334
2.73	-0.0290564468376815	0.0391952949365044
2.735	-0.0291109614505032	0.0390610659321923
2.74	-0.0291594579865979	0.0390082814512851
2.745	-0.0291907681904512	0.0389635135282529
2.75	-0.0292071807307714	0.0388337631787849
2.755	-0.029225740565392	0.0386138117049089
2.76	-0.0292543221198457	0.0383981857885602
2.765	-0.029282872060471	0.0382645382633036
2.77	-0.0292997345682764	0.0382071017357405
2.775	-0.0293090834977122	0.038146865256945
2.78	-0.029315614405828	0.0379956380560645
2.785	-0.0293111541968614	0.0377596607575471
2.79	-0.0292916902068647	0.0375392181065021
2.795	-0.029270939571483	0.0374053671284634
2.8	-0.0292613292913849	0.0373380152081181
2.805	-0.0292542753948133	0.0372422462416948
2.81	-0.0292346577674493	0.0370517265297609
2.815	-0.0292036720934782	0.0368036705632621
2.82	-0.0291731804323014	0.0365983546252466
2.825	-0.0291412616059333	0.0364799631314834
2.83	-0.0290961036286561	0.0364044589494314
2.835	-0.0290417707081922	0.0362754720919146
2.84	-0.0289960011385688	0.0360513940888875
2.845	-0.0289567647259027	0.0357971962508193
2.85	-0.0289045460646051	0.0356066736281916
2.855	-0.0288367266254866	0.0354991910884604
2.86	-0.0287704401117509	0.0354114343836514
2.865	-0.0287090530863573	0.0352499031894143
2.87	-0.0286370018599257	0.0349969564482911
2.875	-0.0285519061369484	0.0347358029159611
2.88	-0.0284702934347926	0.0345473383184709
2.885	-0.0283976893180686	0.0344370682926528
2.89	-0.0283210822572912	0.0343350103012193
2.895	-0.0282304115326269	0.0341520732190044
2.9	-0.0281353392851862	0.0338828923178164
2.905	-0.0280468932632367	0.0336176808059272
2.91	-0.0279556842906068	0.0334306927628895
2.915	-0.0278492612900024	0.033316482969429
2.92	-0.0277349672496477	0.0331996896413782
2.925	-0.0276272564201854	0.032996295019425
2.93	-0.0275213053854458	0.0327123855556704
2.935	-0.0274031662497919	0.0324436395220314
2.94	-0.0272762518681247	0.0322574659978403
2.945	-0.0271549352305478	0.0321343652114832
2.95	-0.0270392335267132	0.031984002866293
2.955	-0.0269165849658016	0.0317436605448751
2.96	-0.0267827481976227	0.0314493438182824
2.965	-0.0266527884792239	0.0311962757164502
2.97	-0.0265323233920441	0.0310256963481419
2.975	-0.0264055729616437	0.0308952176750679
2.98	-0.0262639921340295	0.030713593476757
2.985	-0.0261191722204451	0.0304421657533568
2.99	-0.0259824086205839	0.0301433707062562
2.995	-0.0258465214320481	0.0299057424153876
3	-0.025700247946839	0.0297464886523188
3.005	-0.0255483915982495	0.0296049407001082
3.01	-0.0254061999048197	0.0293930751831527
3.015	-0.0252709180869822	0.0290955127712431
3.02	-0.0251228916386694	0.0287918097374568
3.025	-0.0249612474816637	0.0285576246506484
3.03	-0.0248074931474307	0.0283967152559342
3.035	-0.024664851543379	0.0282423334751949
3.04	-0.0245131789433849	0.0280112261111766
3.045	-0.0243452281567357	0.0276999678505824
3.05	-0.0241778349226991	0.0273943832026961
3.055	-0.0240207878175255	0.0271632302860418
3.06	-0.0238600585831698	0.0269996965737767
3.065	-0.0236869620475375	0.0268322819131507
3.07	-0.0235163674129701	0.0265831519962117
3.075	-0.0233615229782167	0.0262599207283724
3.08	-0.0232101056753635	0.0259531329285676
3.085	-0.023042966905917	0.0257245711646832
3.09	-0.0228635180308061	0.0255540626176771
3.095	-0.022689283370476	0.0253564523469479
3.1	-0.0225220852118646	0.0250744838775571
3.105	-0.0223484789635968	0.0247442393993217
3.11	-0.0221666776291194	0.024454766569461
3.115	-0.0219920065262912	0.0242425178166074
3.12	-0.0218283993995946	0.024066110763652
3.125	-0.0216600943889894	0.0238405408498853
3.13	-0.0214751193235116	0.0235317710275043
3.135	-0.0212858452999548	0.0232002062778662
3.14	-0.0211093907214014	0.0229277042356368
3.145	-0.0209387178300752	0.022727929593526
3.15	-0.0207578508590842	0.0225427189282206
3.155	-0.0205725276847481	0.0222907894538399
3.16	-0.0204005413459413	0.0219604145194801
3.165	-0.020239196144135	0.0216274242318288
3.17	-0.0200707152328832	0.0213607793090476
3.175	-0.0198900239510301	0.0211613621132911
3.18	-0.0197103306222751	0.0209658650104096
3.185	-0.0195404143045145	0.0206982986081867
3.19	-0.0193686297798578	0.0203582954767816
3.195	-0.0191847351203414	0.0200268451240369
3.2	-0.0189993188845122	0.0197657898318541
3.205	-0.0188286483480255	0.0195661105259692
3.21	-0.0186664286850004	0.0193606177191767
3.215	-0.0184921899497702	0.0190790536798158
3.22	-0.0183027964429655	0.0187313566942537
3.225	-0.0181159275300587	0.0184022211817871
3.23	-0.017939132265326	0.0181465211155162
3.235	-0.0177592211677947	0.0179428923476259
3.24	-0.0175700780014758	0.0177120680791138
3.245	-0.017386999548107	0.017403419111012
3.25	-0.0172207958628043	0.01705352218066
3.255	-0.017058020880468	0.0167442984414401
3.26	-0.0168812121715312	0.0165064707619454
3.265	-0.0166942769686521	0.0162995043406432
3.27	-0.0165170023193177	0.0160454640052661
3.275	-0.0163527002333737	0.01571582960801
3.28	-0.0161853781506139	0.0153689865419248
3.285	-0.0160073309890329	0.0150791878728918
3.29	-0.0158302436015013	0.0148558903064657
3.295	-0.0156647042581419	0.0146435754143929
3.3	-0.0155011224044515	0.0143685348136221
3.305	-0.0153254333623806	0.0140233056959414
3.31	-0.0151447438403039	0.0136796867472774
3.315	-0.0149792711630035	0.0133991159628815
3.32	-0.0148275032101623	0.0131791482341528
3.325	-0.014667178366021	0.0129602065035562
3.33	-0.0144907256972175	0.0126743655841763
3.335	-0.0143161620856361	0.0123247237586562
3.34	-0.0141580166699526	0.0119869822645164
3.345	-0.0140054009042473	0.0117153386169498
3.35	-0.0138442773296212	0.0114983041068489
3.355	-0.013681379747571	0.0112733907662239
3.36	-0.0135321290450783	0.0109786424270625
3.365	-0.0133924714503863	0.0106265516398397
3.37	-0.0132403370745401	0.0102954274314206
3.375	-0.0130738806635385	0.0100326346436178
3.38	-0.0129169241332647	0.00981554598908646
3.385	-0.0127805063901114	0.009571289560667
3.39	-0.012647607304347	0.00925637445581752
3.395	-0.0125012777238361	0.00890782967690686
3.4	-0.0123498205533814	0.00859989692691784
3.405	-0.0122105401931002	0.00835721897825752
3.41	-0.0120805629378921	0.00814022554407151
3.415	-0.011942506327577	0.00787853612623914
3.42	-0.0117949948133713	0.00754943946050476
3.425	-0.0116552792337615	0.00720905854695591
3.43	-0.0115295089352429	0.00692357915904387
3.435	-0.0114011777027699	0.0066981117614373
3.44	-0.0112585711923913	0.00648003134072274
3.445	-0.0111134085557701	0.00620361300152685
3.45	-0.0109844648049943	0.00586574569796655
3.455	-0.0108706705580204	0.00553386487919366
3.46	-0.0107522863590575	0.00526157525096624
3.465	-0.0106202308432088	0.00504310636382385
3.47	-0.0104883073102322	0.00482288503441705
3.475	-0.0103680279989398	0.00454135505864354
3.48	-0.0102504772608775	0.00420504262502556
3.485	-0.0101254381569667	0.00388402137118956
3.49	-0.00999893748341094	0.0036246588172689
3.495	-0.00988517186266051	0.00341309821447725
3.5	-0.00978248605580419	0.00319179723968783
3.505	-0.00967223209401524	0.00290726828757074
3.51	-0.00954694212279463	0.00257457627500531
3.515	-0.00942128809358565	0.00226516025544177
3.52	-0.00931055457164476	0.0020186804938218
3.525	-0.00921140066554855	0.00181147514569243
3.53	-0.0091099843142068	0.0015774660805158
3.535	-0.00900194929568556	0.00128040617563744
3.54	-0.00889842181874343	0.000957411247031663
3.545	-0.00880300644245438	0.0006747306424018
3.55	-0.00870214034762995	0.000451011664260514
3.555	-0.00858904257418658	0.000247962656714362
3.56	-0.00847862384155462	2.9818771731005e-06
3.565	-0.00838840717132925	-0.000300922874210698
3.57	-0.00831301722826368	-0.000612949724077314
3.575	-0.00822983337223988	-0.000878685528630818
3.58	-0.008128937945947	-0.0010906386173065
3.585	-0.0080256291065723	-0.00129083065710284
3.59	-0.00793402357064039	-0.00153662143912671
3.595	-0.00784545845538247	-0.00183552337144765
3.6	-0.0077476865412784	-0.00213324634891733
3.605	-0.00764896635813841	-0.00238191574382566
3.61	-0.00756685522355056	-0.00258217523404988
3.615	-0.00749750319783544	-0.00277868682322826
3.62	-0.00741850771299823	-0.0030234431100428
3.625	-0.00732273264442966	-0.0033154831300792
3.63	-0.00722767221336014	-0.00359811557751851
3.635	-0.00714999257885012	-0.00382980556304354
3.64	-0.00708305080728024	-0.00401834095207732
3.645	-0.0070098765500795	-0.00421018115653082
3.65	-0.00693032882982934	-0.0044520154799928
3.655	-0.00685857955981675	-0.00473546933463148
3.66	-0.00679679990251643	-0.00500238174661927
3.665	-0.0067297215204654	-0.00521715914430682
3.67	-0.006650062194322	-0.00539602277572141
3.675	-0.00657255920085618	-0.00559236044206262
3.68	-0.00651249285619144	-0.00583879921236217
3.685	-0.00646265820250491	-0.00610889823109611
3.69	-0.00640408636702787	-0.00634808192437451
3.695	-0.00633256718838666	-0.00653799909303316
3.7	-0.00626215688779865	-0.00670708737463438
3.705	-0.0062042657152567	-0.0069063084601288
3.71	-0.00615152246462287	-0.00715272280180834
3.715	-0.00609085277582011	-0.00740611527039954
3.72	-0.00602673161111156	-0.00761829256047411
3.725	-0.00597464765130837	-0.00778546730031509
3.73	-0.00593485007430132	-0.00794539665649542
3.735	-0.00589033136036647	-0.00814518698303981
3.74	-0.00583182218838729	-0.00838734932077953
3.745	-0.0057707141523359	-0.0086237413105737
3.75	-0.00572278864581293	-0.00881603343040537
3.755	-0.00568454920414609	-0.00896825004872572
3.76	-0.00563900129266699	-0.00911972731908395
3.765	-0.00558504826561759	-0.00931263208513369
3.77	-0.00553848091647993	-0.00954267209953539
3.775	-0.00550487306031613	-0.009760417101768
3.78	-0.00547249826965484	-0.00993307627658961
3.785	-0.00543016881433971	-0.010070297026087
3.79	-0.00538390274368581	-0.0102123745994557
3.795	-0.00534946467984696	-0.0103967831882492
3.8	-0.00532694194431969	-0.0106131541141463
3.805	-0.00530152483924411	-0.010811723653666
3.81	-0.00526422765693084	-0.0109648820661084
3.815	-0.00522248151094118	-0.0110889202869723
3.82	-0.00519017601440339	-0.0112293158847824
3.825	-0.0051652242172942	-0.0114114105372481
3.83	-0.00513252029449163	-0.0116100167074693
3.835	-0.00509042865223961	-0.011779382434881
3.84	-0.00505396509926968	-0.0119065646011885
3.845	-0.00503046559352782	-0.0120175432592678
3.85	-0.00500782337100389	-0.0121549752548836
3.855	-0.00497339877071497	-0.0123309119172409
3.86	-0.00493303963680774	-0.0125112044779874
3.865	-0.004900602240388	-0.0126587715768384
3.87	-0.00487830317078064	-0.0127680932652213
3.875	-0.00485479531609485	-0.0128670704721259
3.88	-0.00482386947705749	-0.0129943748591442
3.885	-0.00479546323516615	-0.0131559157296946
3.89	-0.00478091972431898	-0.0133158596919457
3.895	-0.0047754955538899	-0.0134417796271005
3.9	-0.00476383658381749	-0.0135333353366042
3.905	-0.0047419387855733	-0.0136196940382275
3.91	-0.00471950889352328	-0.0137356442402047
3.915	-0.00470456144075868	-0.0138817206711117
3.92	-0.00469193088492688	-0.0140210327492289
3.925	-0.00467107686937567	-0.0141255182983994
3.93	-0.00464489568189705	-0.0141993047354285
3.935	-0.00462759565015034	-0.0142723810910219
3.94	-0.00462371464216886	-0.0143758746634323
3.945	-0.00462073029429533	-0.0145056779259598
3.95	-0.00460680135801326	-0.0146243021948856
3.955	-0.00458846583843169	-0.0147076671495017
3.96	-0.00457769791678331	-0.0147636938027093
3.965	-0.00457091181814206	-0.0148228372120335
3.97	-0.0045577800779931	-0.0149128548659533
3.975	-0.00453777639250177	-0.0150254420489679
3.98	-0.00451998706460728	-0.0151232059822197
3.985	-0.00451294268026459	-0.0151857859895674
3.99	-0.00451120489082584	-0.0152256568088992
3.995	-0.00450189824538114	-0.0152768511230434
4	-0.00448377173372094	-0.0153582635670656
4.005	-0.00446763785099833	-0.015451009703756
4.01	-0.00445906661460072	-0.0155208050731656
4.015	-0.00444910679985995	-0.0155579735416683
4.02	-0.00442960249270428	-0.0155818654262713
4.025	-0.00440746512678061	-0.0156243406053814
4.03	-0.00439557133621022	-0.0156946886722104
4.035	-0.00439406206468078	-0.0157676975877413
4.04	-0.0043900819934116	-0.0158155206771932
4.045	-0.00437754462641919	-0.0158336143419054
4.05	-0.00436512125391104	-0.0158424437298904
4.055	-0.00436101549633037	-0.0158709834982846
4.06	-0.00436052046172222	-0.0159243851629455
4.065	-0.00435357089708361	-0.0159764907485875
4.07	-0.00433897568596748	-0.0160027381103904
4.075	-0.00432588811157189	-0.0160020605717158
4.08	-0.00432067782663168	-0.0159956277403351
4.085	-0.00431691067914528	-0.0160096668056922
4.09	-0.00430618436920582	-0.01604575535464
4.095	-0.00429218499787751	-0.0160771856678653
4.1	-0.00428461936459215	-0.0160823912679066
4.105	-0.00428437646395423	-0.0160632316274587
4.11	-0.00428182519467413	-0.0160413279451389
4.115	-0.00427115341860542	-0.0160404237883502
4.12	-0.0042582871003475	-0.0160590594782835
4.125	-0.00425168191146028	-0.0160702121165662
4.13	-0.00425036643154542	-0.0160549641424854
4.135	-0.00424626302313413	-0.016017632029122
4.14	-0.00423583161055205	-0.0159801073735759
4.145	-0.00422240588399063	-0.0159639350796805
4.15	-0.00421013701968675	-0.0159650968903814
4.155	-0.00419786613074749	-0.0159564565834445
4.16	-0.00418150767875289	-0.015921414396724
4.165	-0.00416146748200958	-0.0158663148302425
4.17	-0.00414303218115819	-0.0158131656434631
4.175	-0.0041292635912221	-0.0157815778178378
4.18	-0.00411622018484295	-0.0157652569844097
4.185	-0.00409801854738205	-0.015737300597716
4.19	-0.00407516384578912	-0.015683169906065
4.195	-0.00405446221899837	-0.015611851012672
4.2	-0.00403854695539039	-0.0155478591199087
4.205	-0.0040217959141529	-0.0155050294506472
4.21	-0.00400077315485987	-0.0154701390214941
4.215	-0.0039791985792462	-0.0154183292455616
4.22	-0.00396101447183739	-0.0153420694189655
4.225	-0.00394343537574855	-0.0152548480942768
4.23	-0.00392057526838556	-0.0151798485073183
4.235	-0.00389257342546472	-0.0151247248228027
4.24	-0.00386426723535749	-0.0150710812492856
4.245	-0.00383849533422449	-0.0149967114412209
4.25	-0.00381353644032885	-0.014899687110394
4.255	-0.00378600255881736	-0.0147970677819265
4.26	-0.0037544196546115	-0.0147106404019971
4.265	-0.00372102187181227	-0.0146425278569645
4.27	-0.00368893555915335	-0.0145713228840063
4.275	-0.00365714767177039	-0.0144787115615662
4.28	-0.00362298151608726	-0.0143652219904134
4.285	-0.00358652766806671	-0.0142481340314519
4.29	-0.0035505165983075	-0.0141476157539535
4.295	-0.00351621637780681	-0.0140638845602087
4.3	-0.00348096479187205	-0.0139753879144241
4.305	-0.00344097415154039	-0.0138654717218718
4.31	-0.0033965712320736	-0.0137361550326999
4.315	-0.00335191615431256	-0.0136048727368304
4.32	-0.00330937377067073	-0.0134904786849448
4.325	-0.00326671841037367	-0.0133916742712445
4.33	-0.00322155902697929	-0.0132868143481563
4.335	-0.00317527526538939	-0.0131605647793461
4.34	-0.00312941810188647	-0.0130161087277777
4.345	-0.0030830136498281	-0.0128709955322739
4.35	-0.00303524027733246	-0.0127430551188717
4.355	-0.00298620462725339	-0.0126298133839841
4.36	-0.00293606497181713	-0.012509555805498
4.365	-0.0028858811783401	-0.012367956738128
4.37	-0.00283750079346561	-0.0122090782172421
4.375	-0.00279030365830906	-0.0120505556924973
4.38	-0.0027408709963396	-0.0119094660514238
4.385	-0.00268818499103247	-0.0117824703561089
4.39	-0.00263532277010938	-0.011647794391879
4.395	-0.00258445774763416	-0.0114917998828283
4.4	-0.00253414804353866	-0.0113200359615951
4.405	-0.00248240281354555	-0.0111524824401847
4.41	-0.0024290260286584	-0.0110024812334742
4.415	-0.0023749447235268	-0.0108618067261511
4.42	-0.00232031583525796	-0.0107095299998931
4.425	-0.00226345673252482	-0.0105366349327381
4.43	-0.00220296560650297	-0.0103521048828393
4.435	-0.00214063785819434	-0.0101756612807403
4.44	-0.00207965349252746	-0.0100166577208874
4.445	-0.00202071539540682	-0.00986281119673964
4.45	-0.00196260420279941	-0.00969435429391297
4.455	-0.00190387512108785	-0.00950610153955053
4.46	-0.00184348244526262	-0.00930982175696423
4.465	-0.0017814450595246	-0.00912483148496982
4.47	-0.00171855746206191	-0.00895704807090174
4.475	-0.00165580953507316	-0.00879090211586388
4.48	-0.00159414894377292	-0.00860769035448977
4.485	-0.00153374154270978	-0.00840528752212562
4.49	-0.00147374928877966	-0.0081978964515943
4.495	-0.0014137660567485	-0.00800468252254584
4.5	-0.00135410787018557	-0.00782863826393263
4.505	-0.00129387941260362	-0.00765204819412582
4.51	-0.00123161160054863	-0.00745791786042048
4.515	-0.00116857354542645	-0.0072449182654702
4.52	-0.00110711680956541	-0.00702742507333564
4.525	-0.00104754839770465	-0.00682450192251957
4.53	-0.00098861209673089	-0.00663884442456084
4.535	-0.000928963666599714	-0.00645254806321447
4.54	-0.000868275272487296	-0.00624865988188114
4.545	-0.000806908947039631	-0.00602599811647961
4.55	-0.000745053436371279	-0.00579911919487207
4.555	-0.000683469218090238	-0.00558721160950951
4.56	-0.000623119593473831	-0.00539289888698716
4.565	-0.000564036574906623	-0.00519806864594621
4.57	-0.000506170768027658	-0.00498557434902239
4.575	-0.000449210292688207	-0.00475419341380038
4.58	-0.000391572889817127	-0.00451867090135345
4.585	-0.000332333546325714	-0.00429852842635317
4.59	-0.00027283251364878	-0.00409652221026237
4.595	-0.000214527830431166	-0.00389431238533745
4.6	-0.000157566742505111	-0.00367434610169611
4.605	-0.000101795769401036	-0.00343519457005107
4.61	-4.71070123033712e-05	-0.00319180203978894
4.615	7.47557203339966e-06	-0.00296421033542603
4.62	6.27289488399185e-05	-0.00275548118083964
4.625	0.000117560182641796	-0.00254703150621066
4.63	0.000171204123228108	-0.00232072578873592
4.635	0.000223742994963061	-0.00207478012987694
4.64	0.000274456427407443	-0.00182433541998287
4.645	0.000323035500080948	-0.00159010097385618
4.65	0.000370763839340071	-0.00137559030345401
4.655	0.000419443214044435	-0.00116121832101632
4.66	0.000469677591649997	-0.000927224994769293
4.665	0.000520780023759926	-0.000673091310107647
4.67	0.000571897795146725	-0.000416118334253763
4.675	0.000622403024774343	-0.000177969091852086
4.68	0.000671406809897945	3.93800065444072e-05
4.685	0.000718218176990604	0.000257377841555968
4.69	0.000763477950447111	0.000495474165647991
4.695	0.000808338358344685	0.000754467125947187
4.7	0.000852824552756459	0.00101684110019208
4.705	0.000896350325876227	0.00125995031315762
4.71	0.000938914632527599	0.00148105369208393
4.715	0.000979991076061282	0.00170188516029397
4.72	0.00101888091055145	0.0019429656077883
4.725	0.00105603338308526	0.00220583011069248
4.73	0.00109213542705291	0.0024727349375372
4.735	0.00112752361165107	0.00271993156338938
4.74	0.00116253513252573	0.00294382506180457
4.745	0.00119711163648972	0.00316730604642856
4.75	0.00123042141619223	0.0034130210933855
4.755	0.00126200402887378	0.0036813777904513
4.76	0.00129204458078434	0.00395225354144471
4.765	0.00132066898639778	0.00420057552972933
4.77	0.00134810726005981	0.00442416631537368
4.775	0.00137493690611734	0.00464797392551031
4.78	0.00140141279517678	0.00489461084020203
4.785	0.00142700603827066	0.00516502680620392
4.79	0.00145112462926562	0.00543883138586916
4.795	0.00147373567075348	0.00568960182528155
4.8	0.00149515525656554	0.0059140971364722
4.805	0.00151555921093021	0.00613762871319222
4.81	0.00153510428683603	0.006384217874868
4.815	0.00155396478444061	0.00665578189005745
4.82	0.00157184231971073	0.00693164188263665
4.825	0.00158829123639279	0.00718396278539339
4.83	0.00160303110686328	0.00740842531731346
4.835	0.00161581966778144	0.00763171698908318
4.84	0.00162682097210265	0.00788041538560206
4.845	0.00163624435044625	0.00815518110849863
4.85	0.00164421850378389	0.00843255679734519
4.855	0.00165137981097629	0.00868310906891531
4.86	0.00165810966409765	0.00890411628670225
4.865	0.00166372753505115	0.00912470310157119
4.87	0.00166740468151616	0.00937147237747002
4.875	0.00166930854323368	0.00964570062754394
4.88	0.00166974620642151	0.00992355311348679
4.885	0.00166857599096275	0.0101739870330198
4.89	0.00166583112940941	0.0103930999159941
4.895	0.00166177265815648	0.0106105320484864
4.9	0.00165635403798774	0.0108545169141698
4.905	0.0016492628884528	0.0111273768786353
4.91	0.00164039303932242	0.0114048671807973
4.915	0.00162976352058095	0.0116543166691119
4.92	0.00161760936023612	0.0118706893622739
4.925	0.00160426872903443	0.0120853417438552
4.93	0.00158975819393774	0.0123294155004787
4.935	0.0015740130951599	0.0126036080401967
4.94	0.00155717503468367	0.012880332966957
4.945	0.00153893360616166	0.0131251251512359
4.95	0.00151879086798772	0.0133350161857513
4.955	0.00149681800192312	0.0135443310476547
4.96	0.00147334705060871	0.0137841162273747
4.965	0.00144845052446172	0.0140555666888922
4.97	0.00142223514060618	0.0143305427069242
4.975	0.0013949150308882	0.0145728119791782
4.98	0.00136643591482155	0.0147782897596155
4.985	0.00133647659802847	0.014982059598928
4.99	0.00130475009762208	0.0152169028986046
4.995	0.00127117783883151	0.0154849471306525
5	0.00123583857054612	0.0157574198074641
5.005	0.00119890892589396	0.0159963249948101
5.01	0.00116055654220446	0.0161965671192542
5.015	0.00112085541367293	0.0163940952755632
5.02	0.0010798099294945	0.0166234036420855
5.025	0.00103732402461389	0.0168874517429552
5.03	0.000993255135158222	0.0171567428079441
5.035	0.00094754743995864	0.0173915144900028
5.04	0.000900251323630386	0.0175857862925726
5.045	0.000851471196227038	0.0177778857133264
5.05	0.000801301879499761	0.0180055112738205
5.055	0.000749778660706824	0.0182691459827673
5.06	0.000696837256973026	0.0185349981812081
5.065	0.000642358909113483	0.0187614030424232
5.07	0.000586271442238484	0.0189454962242872
5.075	0.00052860205751486	0.0191294820469508
5.08	0.000469438709303205	0.019350531121504
5.085	0.000408846233116122	0.0196091279635793
5.09	0.000346840952762051	0.0198705557692893
5.095	0.000283419205259605	0.0200913632439473
5.1	0.00021854843510738	0.0202680011722768
5.105	0.000152144613107907	0.0204439136272102
5.11	8.41962977276012e-05	0.020657938805065
5.115	1.48233193947078e-05	0.0209110414821678
5.12	-5.57943130701233e-05	0.0211674429520019
5.125	-0.000127522577112416	0.0213819095987254
5.13	-0.000200375010611964	0.0215503861396748
5.135	-0.000274536584001339	0.0217177330763499
5.14	-0.000350242293306735	0.0219244048182913
5.145	-0.000427548658397825	0.0221716653962996
5.15	-0.000506432496875675	0.0224225238749303
5.155	-0.000586963907342408	0.0226299739481797
5.16	-0.000669112977101349	0.0227896476370379
5.165	-0.000752633637272737	0.0229479961897819
5.17	-0.000837354071884278	0.0231470200216938
5.175	-0.000923283523323448	0.0233880882303234
5.18	-0.00101042405168812	0.0236328531975295
5.185	-0.0010986902420548	0.0238325754426793
5.19	-0.00118803790981303	0.0239827897700467
5.195	-0.00127862782008492	0.0241317175691405
5.2	-0.00137065627155053	0.0243228281836068
5.205	-0.00146409241499583	0.0245573883477383
5.21	-0.00155869349869349	0.0247955429506354
5.215	-0.00165436105806052	0.0249868590785472
5.22	-0.00175108321973596	0.0251269996756377
5.225	-0.00184870757121089	0.0252661377896767
5.23	-0.00194721508949485	0.0254491204703812
5.235	-0.00204661050938881	0.0256768948712761
5.24	-0.00214710892894558	0.0259079505527421
5.245	-0.00224910830996237	0.0260902178663964
5.25	-0.00235261048958861	0.0262197313162742
5.255	-0.00245740003662007	0.0263487874944536
5.26	-0.00256333920946332	0.0265234910763784
5.265	-0.00267017959820421	0.0267442355515139
5.27	-0.00277769590653989	0.0269677158418752
5.275	-0.00288593271269093	0.0271403086970686
5.28	-0.00299492721615167	0.0272586763918113
5.285	-0.00310484511376288	0.0273774007352888
5.29	-0.00321607294801609	0.0275437090285365
5.295	-0.0033287255552807	0.0277572017000959
5.3	-0.00344262686654844	0.027972648046217
5.305	-0.00355733741245317	0.0281349695624314
5.31	-0.00367232993914897	0.0282417171018774
5.315	-0.00378766936932493	0.0283499040139327
5.32	-0.00390376772716294	0.0285077293502764
5.325	-0.00402056550400332	0.028713760619393
5.33	-0.0041379982382594	0.0289207270311551
5.335	-0.00425640735114143	0.0290722125176682
5.34	-0.00437608416035076	0.0291669176161181
5.345	-0.00449675962199265	0.0292644137625037
5.35	-0.00461805492506855	0.029413714429271
5.355	-0.00473989622431787	0.029612114863357
5.36	-0.00486228414866048	0.0298101858381116
5.365	-0.00498534877475976	0.0299502952809916
5.37	-0.00510924120980434	0.0300325615397576
5.375	-0.00523391247981948	0.0301192404703436
5.38	-0.00535938613685403	0.030260000510058
5.385	-0.00548594822839874	0.0304506226288318
5.39	-0.00561351133843715	0.030639397042023
5.395	-0.00574157951255714	0.0307676000236833
5.4	-0.00587000407292138	0.0308370415920609
5.405	-0.00599909498654227	0.0309127895745801
5.41	-0.00612910438213845	0.031045002616107
5.415	-0.00625980333589169	0.031224827628886
5.42	-0.00639073269260848	0.0313903791697063
5.425	-0.00652199501978856	0.0314930967689491
5.43	-0.00665373232564477	0.0315503674385189
5.435	-0.00678562495193162	0.0316283121609927
5.44	-0.00691747677150545	0.0317639476276249
5.445	-0.00704938563550002	0.031935740226546
5.45	-0.00718155183004043	0.0320795745468826
5.455	-0.00731415622348663	0.0321582852269163
5.46	-0.00744689681474	0.0322038959858547
5.465	-0.00757932139535598	0.0322827641452759
5.47	-0.00771150793693281	0.0324203394431033
5.475	-0.0078437285501046	0.0325835349459275
5.48	-0.00797648899492032	0.0327062938960611
5.485	-0.00810981959893908	0.0327622879019442
5.49	-0.00824352925437069	0.0327975302057935
5.495	-0.00837762943507556	0.0328771268220405
5.5	-0.00851221028812148	0.0330154447814368
5.505	-0.00864706768447761	0.0331688757901782
5.51	-0.00878111350763078	0.0332703614307488
5.515	-0.0089138731445189	0.0333043379210409
5.52	-0.00904607423920894	0.0333295848814377
5.525	-0.00917847150962814	0.0334093269745186
5.53	-0.00931131301247845	0.0335473326227454
5.535	-0.00944428732797746	0.0336902891162943
5.54	-0.00957764614147436	0.0337705994304428
5.545	-0.00971207967144636	0.0337833568490631
5.55	-0.00984661916101004	0.0337965435711676
5.555	-0.00998013302061835	0.0338687995416799
5.56	-0.0101127272795054	0.0339989848701666
5.565	-0.0102447452374939	0.0341303715274997
5.57	-0.0103763264260387	0.0341952856193714
5.575	-0.0105078860520031	0.03419289624349
5.58	-0.0106395694726004	0.0341952127101116
5.585	-0.0107712624842087	0.0342599191589902
5.59	-0.0109030934311114	0.0343819836271234
5.595	-0.0110345886096944	0.0345013721563348
5.6	-0.0111652417615652	0.0345505938394704
5.605	-0.0112947855083519	0.0345330244699825
5.61	-0.0114235875432762	0.0345245365448689
5.615	-0.0115522408806875	0.034581686953716
5.62	-0.0116800801495316	0.0346921231598859
5.625	-0.0118070026969015	0.0347835788822024
5.63	-0.0119338712690166	0.034801898567316
5.635	-0.0120608869044489	0.0347704586782322
5.64	-0.0121878342097659	0.0347664572342438
5.645	-0.0123145745837384	0.0348295360508569
5.65	-0.0124405450632246	0.0349311222328114
5.655	-0.0125658372637368	0.0349964240489236
5.66	-0.0126905994423218	0.034986343474901
5.665	-0.0128143180915174	0.0349433226580009
5.67	-0.0129375785115258	0.0349431130847069
5.675	-0.0130611103464624	0.0350097974595697
5.68	-0.0131843295275822	0.0351006349039575
5.685	-0.0133063561917588	0.0351400455743973
5.69	-0.0134269852894192	0.0351037321517738
5.695	-0.0135465917733093	0.0350509097536195
5.7	-0.0136650542584057	0.0350539809523717
5.705	-0.013782123195265	0.0351225174121616
5.71	-0.0138990972301578	0.0352013404409099
5.715	-0.01401689775007	0.0352151880985719
5.72	-0.0141346094710272	0.03515409482887
5.725	-0.0142513014021972	0.0350893047895438
5.73	-0.0143667287738658	0.0350864663507893
5.735	-0.0144809625152547	0.0351476775937264
5.74	-0.014593869203123	0.0352131927162565
5.745	-0.0147050382149487	0.0352086988264878
5.75	-0.0148150265104157	0.0351306685954337
5.755	-0.0149251153903066	0.0350555498707838
5.76	-0.0150351891309342	0.0350465835811237
5.765	-0.0151441576161524	0.0350998693683
5.77	-0.0152511566340493	0.0351515182244784
5.775	-0.0153559284318334	0.0351285956396187
5.78	-0.015458823448099	0.0350339609593934
5.785	-0.0155597022283303	0.0349487195476324
5.79	-0.0156592544555565	0.0349334506869232
5.795	-0.0157580222655241	0.0349748560984223
5.8	-0.0158558398275702	0.0349957338548346
5.805	-0.0159531847582834	0.0349386322117105
5.81	-0.0160505940827797	0.0348292527567927
5.815	-0.0161468992558568	0.0347501493258292
5.82	-0.0162411047939258	0.0347425235536146
5.825	-0.0163339404810472	0.0347746162586208
5.83	-0.0164256360032994	0.0347666302525209
5.835	-0.0165160870360637	0.0346785638071547
5.84	-0.0166054446402192	0.0345578449597915
5.845	-0.0166941940224959	0.0344844807785173
5.85	-0.0167828392405397	0.0344815436022956
5.855	-0.0168709541112094	0.0345015784407971
5.86	-0.0169575372482427	0.0344648832878404
5.865	-0.0170412257432147	0.0343487484111371
5.87	-0.0171215209228897	0.0342189067789582
5.875	-0.017199618876684	0.0341505248124166
5.88	-0.0172775354380889	0.034150040475946
5.885	-0.0173555535026154	0.0341566143161768
5.89	-0.0174324109569206	0.0340919531320267
5.895	-0.0175084986943759	0.0339500853576355
5.9	-0.0175841664067811	0.0338093321041686
5.905	-0.017657133817243	0.033736289833887
5.91	-0.0177249911646477	0.0337282911096496
5.915	-0.0177892954187627	0.0337197905077177
5.92	-0.0178539326418523	0.0336349228134559
5.925	-0.0179206267301026	0.0334758037133592
5.93	-0.0179883840370984	0.0333258961076894
5.935	-0.0180559768816728	0.0332478126202982
5.94	-0.0181231501412938	0.0332315974306429
5.945	-0.0181893477384975	0.0332076110811748
5.95	-0.0182523963837859	0.0331027997419962
5.955	-0.0183101166208203	0.0329270211257625
5.96	-0.0183633701108668	0.032768132531452
5.965	-0.0184162041012975	0.0326847567475914
5.97	-0.0184707321847959	0.032656184240093
5.975	-0.018524301998422	0.0325990319493057
5.98	-0.0185748117100502	0.0324580501233377
5.985	-0.0186232722888825	0.0322688429145027
5.99	-0.0186690213649094	0.0321188567588614
5.995	-0.0187050861117847	0.0320444395572046
6	-0.0187285052672017	0.0320051634093311
6.005	-0.0187461778733983	0.0319165482805636
6.01	-0.0187669007298652	0.0317438257146744
6.015	-0.0187913097886984	0.0315456488534731
6.02	-0.0188135484908848	0.0314041585713344
6.025	-0.0188289912421197	0.0313352224711007
6.03	-0.0188367718518307	0.0312822091787923
6.035	-0.018837233718083	0.0311626617280201
6.04	-0.0188304764562155	0.0309616637867709
6.045	-0.0188207748722036	0.0307533622075547
6.05	-0.0188162923454009	0.0306093926047532
6.055	-0.0188185306425424	0.0305343384690909
6.06	-0.0188175054154918	0.0304658855268848
6.065	-0.0188035873190486	0.0303247815723463
6.07	-0.018779368323208	0.0301060587210971
6.075	-0.0187530196965689	0.0298899885830277
6.08	-0.0187269081929735	0.0297430999563487
6.085	-0.0187001747170832	0.029661014396049
6.09	-0.0186755382559895	0.0295766743047462
6.095	-0.0186538738375887	0.0294145844431871
6.1	-0.0186260462268656	0.0291792092417018
6.105	-0.0185828405319839	0.0289558024525091
6.11	-0.018528784272052	0.0288055483298967
6.115	-0.018478158552994	0.0287121030626547
6.12	-0.0184353504291664	0.0285948580884718
6.125	-0.018391555140056	0.0283965802673475
6.13	-0.0183416260942039	0.0281477904194819
6.135	-0.0182896497802638	0.0279340785322612
6.14	-0.0182339121115071	0.0277940371169818
6.145	-0.0181653193002717	0.0276910222965511
6.15	-0.0180867219850043	0.0275429375152678
6.155	-0.0180151146108315	0.0273132167429726
6.16	-0.0179568828673339	0.0270560712310867
6.165	-0.0178986452919546	0.0268519727597444
6.17	-0.0178276081212296	0.0267185233445418
6.175	-0.0177460332755736	0.0266025884150762
6.18	-0.0176604099336195	0.0264242381706314
6.185	-0.0175680724971286	0.0261670694323378
6.19	-0.0174680596286294	0.0259010678152851
6.195	-0.0173726319542652	0.0256958710557651
6.2	-0.0172913392030459	0.025557439739122
6.205	-0.0172120792168045	0.0254269096196673
6.21	-0.0171169557201893	0.0252278690364427
6.215	-0.0170074242708104	0.0249541723113916
6.22	-0.0168986053314981	0.0246819132262617
6.225	-0.0167947598339758	0.0244753084844938
6.23	-0.0166893268373549	0.0243310974427394
6.235	-0.0165824741466494	0.0241857099060848
6.24	-0.0164818297394298	0.0239668246975329
6.245	-0.0163817282330442	0.023677986913572
6.25	-0.016263433731708	0.0234001583532374
6.255	-0.0161244487567778	0.0231918231573419
6.26	-0.0159865123494448	0.0230412006598908
6.265	-0.0158645030427891	0.0228809616372103
6.27	-0.015749642885369	0.0226432608017323
6.275	-0.0156298302238454	0.0223405945379291
6.28	-0.0155072359559213	0.0220576797780595
6.285	-0.0153853922702282	0.021847429928749
6.29	-0.0152539906490134	0.0216866579149085
6.295	-0.0151051043374387	0.0214955358147072
6.3	-0.0149524875624891	0.0212249160081654
6.305	-0.0148169271520459	0.0209133778173479
6.31	-0.0146925991138758	0.0206431238810047
6.315	-0.0145564185708096	0.0204438309492825
6.32	-0.0144048364022666	0.0202734381857326
6.325	-0.0142532370007885	0.0200530184247641
6.33	-0.0141053535640616	0.0197548356829662
6.335	-0.0139512252613159	0.0194391051002452
6.34	-0.0137894935156311	0.0191808919513479
6.345	-0.0136363164516972	0.0189891914760381
6.35	-0.0134978783384526	0.018806974084722
6.355	-0.0133522820319364	0.0185589670099069
6.36	-0.0131829124993352	0.0182379566805552
6.365	-0.0130056697139061	0.0179177916338963
6.37	-0.0128415346406207	0.0176614700502728
6.375	-0.0126862122656632	0.0174662889301827
6.38	-0.0125247654014537	0.0172707514804446
6.385	-0.0123581774664927	0.017004743205694
6.39	-0.0121983013949702	0.0166715112809144
6.395	-0.0120402436286234	0.0163493624942131
6.4	-0.0118667877234813	0.016094522193311
6.405	-0.0116792474652684	0.0158952396307813
6.41	-0.0115020054867365	0.0156866675172177
6.415	-0.0113428582385126	0.0154041502190229
6.42	-0.0111812951675638	0.0150603728305851
6.425	-0.011002870683599	0.0147368159214724
6.43	-0.0108198025577266	0.0144832603529217
6.435	-0.0106472738389783	0.0142764900546293
6.44	-0.0104773776369022	0.0140402367766943
6.445	-0.0102964461652505	0.0137286183689576
6.45	-0.0101124771799697	0.0133798732046944
6.455	-0.00994357230889449	0.0130720315240278
6.46	-0.0097824006914486	0.0128316668221903
6.465	-0.00960479136370296	0.0126175823296615
6.47	-0.00940731886328763	0.0123553515705345
6.475	-0.00921350888515278	0.0120204018513823
6.48	-0.00903575024295051	0.0116714012154619
6.485	-0.00885916472795145	0.0113785554899361
6.49	-0.00867063118889462	0.0111481713060728
6.495	-0.00848157564253782	0.0109250536650369
6.5	-0.00830697171604484	0.0106391035286533
6.505	-0.00813671118254433	0.0102860240239358
6.51	-0.00795197510938195	0.00993690890588922
6.515	-0.00775603565120377	0.00964941849833597
6.52	-0.00757142221577212	0.00941837752138262
6.525	-0.00740269415763848	0.00918490757347747
6.53	-0.00722932617547514	0.0088848129201787
6.535	-0.00704042608454216	0.00852406201406961
6.54	-0.00685360281757639	0.00817723725853339
6.545	-0.00668461862237209	0.00789475417602203
6.55	-0.0065200971384769	0.00766272514033585
6.555	-0.00634000320763803	0.00741965678393484
6.56	-0.00614861578309984	0.00710733054130317
6.565	-0.00596778680854015	0.00674078857702667
6.57	-0.00579699030697114	0.00639689882634769
6.575	-0.00561278407802064	0.00611937174909507
6.58	-0.00541110789434711	0.00588352339309456
6.585	-0.00521644010354478	0.00561784538248372
6.59	-0.00504254173001115	0.00528234180540965
6.595	-0.00487316259436099	0.00491629373395291
6.6	-0.00468873908015794	0.00459176395163237
6.605	-0.0044950926203029	0.00432998078018985
6.61	-0.00431235435231088	0.00408995250884421
6.615	-0.00413901131806966	0.00380322960390938
6.62	-0.00395297591026349	0.003450450900546
6.625	-0.00374775187742245	0.00308921341477459
6.63	-0.00354858584529794	0.00278310339838194
6.635	-0.0033714480049106	0.00253419705344442
6.64	-0.00319877029876281	0.00228904398916468
6.645	-0.00301102722281996	0.00198413564292878
6.65	-0.00281721194242976	0.00161955700609722
6.655	-0.00264096749413412	0.00126354538443134
6.66	-0.00247966886313407	0.000966961323856612
6.665	-0.002308977111975	0.00072102920621985
6.67	-0.00212259708953866	0.000469634850938094
6.675	-0.00194259776610721	0.000155816272343374
6.68	-0.00178288566780367	-0.000210642433479951
6.685	-0.00162563936453779	-0.000559222072414123
6.69	-0.00144867074382375	-0.000846535939483459
6.695	-0.00125801607010345	-0.0010922354641758
6.7	-0.00107870158217196	-0.001361350374818
6.705	-0.00091494268756307	-0.00169341908367718
6.71	-0.000744433389620269	-0.0020559515228531
6.715	-0.000557609825736449	-0.00238249725866922
6.72	-0.000376159676128651	-0.00265101287838654
6.725	-0.000216623834482022	-0.00289658324666243
6.73	-6.29711214223505e-05	-0.00318149767355506
6.735	0.00010896628523156	-0.00352593236990048
6.74	0.0002958307635609	-0.0038800159599982
6.745	0.000471385087812592	-0.00418520897662552
6.75	0.000629086874034357	-0.00443758822873649
6.755	0.000789693230249355	-0.00468394497072901
6.76	0.000968246415611418	-0.00498182598649114
6.765	0.00114924559636194	-0.00533320767395764
6.77	0.0013117582482252	-0.00567819127271537
6.775	0.00146543965965691	-0.00597033659370773
6.78	0.00163361847293473	-0.00621585096114854
6.785	0.00181630802250226	-0.00646388668992242
6.79	0.00198529610741005	-0.00676578508693997
6.795	0.00212778084131884	-0.00711452659685828
6.8	0.00226655924300943	-0.00744821893119041
6.805	0.00242711916610361	-0.00772753420243991
6.81	0.00260241436754214	-0.0079661327887531
6.815	0.00276355218970465	-0.00821461872391628
6.82	0.00290722563920198	-0.00851832183878267
6.825	0.00305720326134065	-0.00886209120972508
6.83	0.00322661931169534	-0.00918353625832995
6.835	0.00339467630474601	-0.00945004850296568
6.84	0.00353849909813064	-0.00968399780856806
6.845	0.00367195084943575	-0.00994272345795017
6.85	0.00382455689922097	-0.0102558193906103
6.855	0.0039968830135841	-0.0105888920591818
6.86	0.00415829819202287	-0.0108850146561725
6.865	0.00429701131623474	-0.0111304261082477
6.87	0.00443418119312682	-0.0113599749079227
6.875	0.00459166948843475	-0.0116271638394346
6.88	0.00475615082769352	-0.011944146980995
6.885	0.00489782347023535	-0.0122651132033967
6.89	0.00502443040951306	-0.0125444136045147
6.895	0.0051657393206554	-0.0127783058446368
6.9	0.00532840594050654	-0.013004440023435
6.905	0.0054862309770833	-0.013270926875843
6.91	0.00561539816182233	-0.0135813164101168
6.915	0.00573173847408128	-0.0138873019503577
6.92	0.00586580122640967	-0.014149670673683
6.925	0.0060182285906123	-0.0143719367712239
6.93	0.00616100314949861	-0.0145935910258745
6.935	0.00628495203574317	-0.0148573731088037
6.94	0.00641158829120982	-0.0151592908989399
6.945	0.0065557687588452	-0.0154495228627521
6.95	0.00670259869372671	-0.0156949712452635
6.955	0.00682571797993816	-0.0159053991615192
6.96	0.00693007941464572	-0.0161213881305051
6.965	0.0070477949776901	-0.0163804924904855
6.97	0.00719229775248067	-0.016671949491218
6.975	0.00733698383486967	-0.0169455914704125
6.98	0.00745391232101369	-0.017174109822625
6.985	0.00755633554452686	-0.0173744204385815
6.99	0.00767543488001294	-0.017592260259056
6.995	0.00781406414170078	-0.017852457555498
7	0.00794426556099239	-0.0181288183685073
7.005	0.00805347583941014	-0.018375533638953
7.01	0.00816355772798616	-0.0185806129200027
7.015	0.00829298661178228	-0.0187709497884464
7.02	0.00842621019536267	-0.0189891173240907
7.025	0.00853628019033721	-0.019245933589393
7.03	0.00862714928457606	-0.0195060397597284
7.035	0.00872709508798408	-0.0197328938736984
7.04	0.00884946779857287	-0.0199224893016619
7.045	0.00897474727279573	-0.020103694848465
7.05	0.0090798248725612	-0.0203145788658469
7.055	0.00916942979427589	-0.0205592283372286
7.06	0.00926664386328966	-0.0208006072864206
7.065	0.00938167562527283	-0.0210074274894814
7.07	0.00949251654776475	-0.0211813331996745
7.075	0.00958058527392325	-0.0213524335859369
7.08	0.00966179264143961	-0.0215543840623507
7.085	0.00976260408574987	-0.0217853893898068
7.09	0.00988086122372209	-0.0220074447062944
7.095	0.00998416436923506	-0.0221941986719825
7.1	0.0100622092897126	-0.0223521510901625
7.105	0.0101399245226709	-0.0225121187535921
7.11	0.010238105288542	-0.0227035598073754
7.115	0.0103453899975484	-0.0229194304355335
7.12	0.0104373151780983	-0.0231215680743011
7.125	0.0105138601821274	-0.0232883097844182
7.13	0.0105952992428215	-0.023431627831698
7.135	0.0106919377562292	-0.0235859698171201
7.14	0.0107896186770901	-0.0237710916908142
7.145	0.0108690474901515	-0.0239683618740584
7.15	0.0109387527105106	-0.0241429421193239
7.155	0.0110238286564631	-0.0242848573299708
7.16	0.0111300264341601	-0.0244135604546142
7.165	0.011232066255203	-0.0245610506607274
7.17	0.0113073717402983	-0.024736526204132
7.175	0.0113699131332616	-0.0249144426041495
7.18	0.0114464664784272	-0.0250670918408584
7.185	0.0115382627248053	-0.0251904490354952
7.19	0.0116221395566591	-0.0253052465523807
7.195	0.0116883687693985	-0.0254400090024626
7.2	0.0117563857255355	-0.0255990322742255
7.205	0.0118443100500542	-0.0257557307566529
7.21	0.0119376020807486	-0.0258863917179934
7.215	0.0120104836730384	-0.0259911196775871
7.22	0.0120660479109858	-0.026091369797632
7.225	0.0121306867016266	-0.0262122501246936
7.23	0.0122169132805389	-0.026353790835333
7.235	0.012306711375907	-0.0264889122076653
7.24	0.0123794394331398	-0.0265976455543296
7.245	0.012439124678216	-0.0266835954053792
7.25	0.0125042051753034	-0.0267685839236191
7.255	0.0125832705617434	-0.0268745305728751
7.26	0.0126613141070131	-0.0269977294663873
7.265	0.0127244015670811	-0.0271110671218323
7.27	0.0127806677672758	-0.0271980464187427
7.275	0.0128500246330795	-0.027265195630467
7.28	0.0129339981106192	-0.0273343505305628
7.285	0.0130049450010887	-0.0274243902558582
7.29	0.0130520102395302	-0.027528245745146
7.295	0.013095239002098	-0.0276194830328106
7.3	0.0131543661693939	-0.0276849336154322
7.305	0.0132241941346635	-0.0277343915221362
7.31	0.0132844698900733	-0.0277915447498142
7.315	0.0133310734808063	-0.0278685165804109
7.32	0.0133817079614744	-0.0279508902530594
7.325	0.0134483505465198	-0.0280151115279345
7.33	0.0135171612568001	-0.0280559521243057
7.335	0.0135731088298876	-0.0280878880049613
7.34	0.0136201926662785	-0.0281325820679823
7.345	0.0136714492494384	-0.0281949991002204
7.35	0.0137317601124742	-0.0282566490676292
7.355	0.0137890976950473	-0.0282992406614113
7.36	0.0138288315002477	-0.0283213433859749
7.365	0.0138559532540079	-0.0283377725892752
7.37	0.0138901386425999	-0.0283674475261665
7.375	0.01394019537586	-0.0284121625133746
7.38	0.0139919654039616	-0.0284532049956583
7.385	0.014029908721951	-0.0284751046740249
7.39	0.0140601082994344	-0.0284789075450084
7.395	0.0140995706388921	-0.0284795112112346
7.4	0.0141483836616736	-0.0284933379498024
7.405	0.0141878343856739	-0.0285195105584579
7.41	0.0142130826604735	-0.0285393433493089
7.415	0.0142394304502865	-0.0285399285961465
7.42	0.0142806744394669	-0.0285244328573757
7.425	0.014334489066735	-0.0285077608351396
7.43	0.014380919421459	-0.0285041848407445
7.435	0.0144101920996491	-0.0285105052542375
7.44	0.0144375763873065	-0.0285084482321121
7.445	0.0144793322214859	-0.0284875104510507
7.45	0.0145268723682314	-0.0284525835379459
7.455	0.0145604573538598	-0.028418326355958
7.46	0.0145799323477434	-0.028396943809619
7.465	0.0146048900658435	-0.0283833110470529
7.47	0.014646649328575	-0.0283599559716495
7.475	0.0146910856985905	-0.028318552793149
7.48	0.0147239075951354	-0.028265851982896
7.485	0.0147500794435302	-0.0282174489690275
7.49	0.0147837771025664	-0.0281811938158047
7.495	0.0148270528038765	-0.028147471858527
7.5	0.014865144663495	-0.0281007673728481
7.505	0.0148921419735068	-0.0280377146094495
7.51	0.014918588324538	-0.027967811672054
7.515	0.0149579706099253	-0.0279052154150838
7.52	0.0150071425965422	-0.0278532455137985
7.525	0.0150488856862935	-0.0277998485068351
7.53	0.015078800708239	-0.0277329293806802
7.535	0.0151065248081963	-0.027651341057711
7.54	0.0151436719430535	-0.0275646165189884
7.545	0.0151902163668829	-0.0274852289853103
7.55	0.0152355348573778	-0.0274147802654238
7.555	0.0152789265348602	-0.0273413433247768
7.56	0.0153293397032925	-0.027254562283122
7.565	0.0153870301439589	-0.0271546575336743
7.57	0.0154383240146529	-0.0270510986732427
7.575	0.0154771073192776	-0.0269549218004363
7.58	0.0155121124664134	-0.0268663557190373
7.585	0.0155530439112212	-0.0267736644022292
7.59	0.0156024691210945	-0.0266679215976219
7.595	0.0156582116270862	-0.0265503977203162
7.6	0.0157177005278207	-0.0264304610135609
7.605	0.0157731174616309	-0.0263179703781472
7.61	0.0158200299669161	-0.0262120629283506
7.615	0.015865110220885	-0.0261011792924561
7.62	0.0159081035724753	-0.0259775187422124
7.625	0.0159455124110231	-0.0258431389631784
7.63	0.0159847477114653	-0.0257072810059885
7.635	0.0160358108226497	-0.0255788728348048
7.64	0.0160986626527411	-0.025456194495022
7.645	0.0161624738558309	-0.0253279213318971
7.65	0.0162181533623446	-0.0251871569951885
7.655	0.0162646320002906	-0.0250365223575315
7.66	0.0163037579766609	-0.0248850964517993
7.665	0.0163416642091995	-0.0247410743954325
7.67	0.0163858091137115	-0.0246021405253649
7.675	0.0164387540606448	-0.0244572472238121
7.68	0.0164980572028313	-0.0243001747452753
7.685	0.0165587190168083	-0.0241343086542062
7.69	0.0166185809396531	-0.0239696027381201
7.695	0.0166751762960551	-0.0238121876874624
7.7	0.0167240857519531	-0.0236573553991719
7.705	0.0167655523063665	-0.0234948444142317
7.71	0.0168047863095467	-0.0233208889790748
7.715	0.0168509860602413	-0.0231404040376428
7.72	0.016908694973602	-0.0229629208484794
7.725	0.0169712034955637	-0.0227924870456975
7.73	0.0170304993201157	-0.0226225908950331
7.735	0.0170825644102067	-0.0224437941724502
7.74	0.0171288956038175	-0.0222542082556091
7.745	0.0171735515310083	-0.0220599284429446
7.75	0.0172188183305835	-0.021870115807879
7.755	0.0172720853368091	-0.0216871641335099
7.76	0.0173343359451238	-0.0215035626376745
7.765	0.0173962629359203	-0.0213110626026527
7.77	0.017454226787347	-0.0211082139984464
7.775	0.0175092700771302	-0.0209009985330608
7.78	0.0175590560084913	-0.0206983115029218
7.785	0.017597168826272	-0.0205024006733749
7.79	0.0176310165504077	-0.0203055590462052
7.795	0.0176731125824112	-0.0200992031106684
7.8	0.0177248597843047	-0.0198827295993242
7.805	0.0177818554404645	-0.0196630363096258
7.81	0.0178401992123618	-0.0194490906622702
7.815	0.0178950559342411	-0.0192421560932347
7.82	0.0179442659369663	-0.0190337873983361
7.825	0.0179907613535597	-0.0188159637958145
7.83	0.0180392430688194	-0.0185880734961607
7.835	0.0180906194570433	-0.0183569152748204
7.84	0.0181411528635131	-0.0181316080645487
7.845	0.0181872466474246	-0.0179136970515573
7.85	0.0182289356482627	-0.0176948653245386
7.855	0.0182697275427152	-0.01746681058787
7.86	0.0183085918559911	-0.0172285444832323
7.865	0.0183408456618324	-0.0169867545720327
7.87	0.0183708168121591	-0.0167508778722275
7.875	0.0184070368217043	-0.0165229057110518
7.88	0.018448718217148	-0.0162943373833157
7.885	0.0184918650888818	-0.0160560095493089
7.89	0.0185335618725325	-0.0158072126804367
7.895	0.0185704726611462	-0.0155554282829203
7.9	0.0186019845542397	-0.0153106408363296
7.905	0.0186341462883824	-0.0150745036231913
7.91	0.0186736712234882	-0.0148375432639942
7.915	0.018719828554714	-0.0145901219583107
7.92	0.0187667671324476	-0.0143318134117667
7.925	0.0188081908900145	-0.0140708878866165
7.93	0.0188448751246661	-0.013818060158602
7.935	0.0188811501001005	-0.0135748329479291
7.94	0.018914654324405	-0.0133307461877217
7.945	0.0189411986995353	-0.0130754605090199
7.95	0.0189638160978021	-0.0128086789206473
7.955	0.018989532019495	-0.0125394909866369
7.96	0.019022707500239	-0.0122795204290173
7.965	0.0190605799743402	-0.0120302637306462
7.97	0.0190936791705276	-0.0117802339002368
7.975	0.0191183776633011	-0.0115182075773425
7.98	0.0191404907639722	-0.0112439232740342
7.985	0.0191644930505319	-0.0109673439676552
7.99	0.0191884467720541	-0.0107011602026272
7.995	0.0192093708725722	-0.0104469636433769
8	0.0192289759220863	-0.0101921757034518
8.005	0.0192490127977102	-0.00992452388927959
8.01	0.0192666199348594	-0.00964370346851562
8.015	0.0192791994681194	-0.00936060243373706
8.02	0.0192886589087649	-0.00908912404267796
8.025	0.0192966306866374	-0.00883104193324046
8.03	0.0193059222524582	-0.00857261173396313
8.035	0.0193200592436085	-0.00830036849221748
8.04	0.0193370679261136	-0.00801392324093728
8.045	0.0193517344175781	-0.00772516764705585
8.05	0.0193610503290103	-0.00744935120915628
8.055	0.0193653522515632	-0.00718847946506542
8.06	0.0193672939992119	-0.00692754360194072
8.065	0.0193692174979503	-0.00665175125167432
8.07	0.0193707435204374	-0.00636060175489553
8.075	0.0193717778588741	-0.00606707377682595
8.08	0.0193731038994876	-0.00578788706245951
8.085	0.019375023683353	-0.00552530596852146
8.09	0.0193758775745287	-0.00526294208343089
8.095	0.0193708255168531	-0.00498455764152627
8.1	0.0193592786919496	-0.00468954216542306
8.105	0.0193456575305213	-0.00439206386282686
8.11	0.019331025232249	-0.00411042661965527
8.115	0.019316589337631	-0.00384714660040376
8.12	0.0193025250308587	-0.00358431171182817
8.125	0.0192861796928597	-0.00330413408825672
8.13	0.0192648787650072	-0.0030059191204118
8.135	0.0192390180891827	-0.00270513961554366
8.14	0.0192130293316168	-0.00242179366964556
8.145	0.0191887913255016	-0.00215861934335603
8.15	0.019164241276021	-0.00189601172567622
8.155	0.0191406566228345	-0.00161452825059097
8.16	0.0191198421867668	-0.00131343206078128
8.165	0.0191004744642633	-0.00100961808201794
8.17	0.0190791154661831	-0.000724865934401091
8.175	0.0190512924604931	-0.000462125595794953
8.18	0.0190149414281251	-0.000200079776441244
8.185	0.0189755184160447	8.22567632296956e-05
8.19	0.018939233196452	0.000385457536754767
8.195	0.0189039452468293	0.000690927070510723
8.2	0.0188663445292974	0.000974878997434026
8.205	0.0188276681162037	0.00123420459754875
8.21	0.0187874850649934	0.00149232113896153
8.215	0.0187434245552708	0.00177211087005651
8.22	0.018692671730259	0.00207407834521695
8.225	0.0186365640858597	0.00237790543428737
8.23	0.0185816272276149	0.00265786163160549
8.235	0.0185305619235074	0.00291094876244313
8.24	0.0184807409237031	0.00316210534655701
8.245	0.0184296321922801	0.00343516503952801
8.25	0.0183762802226909	0.00373238127708645
8.255	0.0183177029308005	0.00403371075122576
8.26	0.0182521331361571	0.0043115547834269
8.265	0.0181833384886595	0.00456080390638008
8.27	0.0181163965762003	0.0048070674749553
8.275	0.0180515124994145	0.00507729297509179
8.28	0.0179872288476858	0.00537347619645662
8.285	0.0179238635625332	0.00567334011672142
8.29	0.0178600193535637	0.00594725938092421
8.295	0.0177920074024208	0.00619060027038974
8.3	0.017718563015908	0.00643177217747125
8.305	0.0176432723449985	0.00669938318040389
8.31	0.0175682115006801	0.00699459217653534
8.315	0.0174921475626732	0.00729264944762069
8.32	0.017414279316688	0.00756177852252522
8.325	0.0173313435834764	0.007797995093249
8.33	0.0172413016318103	0.00803174439853507
8.335	0.0171479653838873	0.00829222356342174
8.34	0.0170548866179317	0.00858211539914323
8.345	0.0169633271702502	0.00887671877113393
8.35	0.0168756135513476	0.00914221443238243
8.355	0.0167914323823069	0.00937259433954103
8.36	0.0167056767559473	0.00959949315714614
8.365	0.0166156510535586	0.00985557411899528
8.37	0.0165214840173569	0.0101426484345261
8.375	0.0164210747212728	0.0104330503099382
8.38	0.0163152080287269	0.0106908721363012
8.385	0.0162094692582457	0.0109114343744482
8.39	0.0161074329220234	0.0111289830851058
8.395	0.0160071050961697	0.0113764489805443
8.4	0.0159038932829283	0.0116568650790688
8.405	0.0157941853614012	0.0119424073835815
8.41	0.0156791904873415	0.0121951184268319
8.415	0.0155634378939205	0.0124085313224449
8.42	0.015447263367399	0.0126184864223913
8.425	0.0153293067564412	0.0128614403784116
8.43	0.0152129718344405	0.0131389203465608
8.435	0.0151001974088842	0.0134195036036164
8.44	0.0149882751108819	0.0136630978088086
8.445	0.0148719856107391	0.0138652577045225
8.45	0.0147475776060553	0.0140650120025802
8.455	0.0146176804740357	0.0142987813599022
8.46	0.0144886293211762	0.0145689265846467
8.465	0.0143636338071289	0.0148435729690128
8.47	0.014241511728941	0.0150805775645485
8.475	0.0141192309681244	0.0152740276135417
8.48	0.0139950171079626	0.0154651333414757
8.485	0.0138680907799674	0.0156939197585895
8.49	0.0137371148189736	0.0159605858476267
8.495	0.0136016853679877	0.0162289986185345
8.5	0.0134630691154243	0.0164548814076181
8.505	0.013324951667046	0.0166352137477811
8.51	0.0131903433551003	0.0168150202056212
8.515	0.013057277190002	0.0170339297669075
8.52	0.0129208942912321	0.0172924673786913
8.525	0.0127790619044383	0.017553739427821
8.53	0.0126330279569309	0.0177715261851214
8.535	0.0124838502238795	0.0179418068033958
8.54	0.0123336549701072	0.0181106932397738
8.545	0.0121850964968445	0.0183196542904845
8.55	0.0120400017529946	0.0185699295095595
8.555	0.0118979913821761	0.0188236475543822
8.56	0.0117560615976714	0.0190326811210398
8.565	0.0116112470171458	0.0191923126506454
8.57	0.0114610233496741	0.019349989644072
8.575	0.0113053993047352	0.0195488893325719
8.58	0.0111485033342831	0.0197906759834805
8.585	0.0109925929025401	0.0200363106828797
8.59	0.0108368730549316	0.0202358407870036
8.595	0.0106817230033052	0.0203841705231086
8.6	0.0105264444279385	0.0205303265834512
8.605	0.010368000594471	0.0207190661240657
8.61	0.0102054764309798	0.020952181076118
8.615	0.0100394047816494	0.0211892632496122
8.62	0.00987135446279908	0.0213786076741263
8.625	0.00970489110869295	0.0215150541935802
8.63	0.00954232616165953	0.0216494503587683
8.635	0.00938164665202024	0.0218279991791887
8.64	0.00921758446332532	0.0220523166308311
8.645	0.00904722553782449	0.0222804252934529
8.65	0.00887240211920286	0.0224589507041515
8.655	0.00869601347199378	0.0225829909782702
8.66	0.00851886940375621	0.0227054607725857
8.665	0.00834060548174946	0.022873879055424
8.67	0.00816448342380412	0.0230893775688568
8.675	0.00799377811588258	0.0233081972160455
8.68	0.00782625399930552	0.0234753665561258
8.685	0.00765559881146771	0.0235865742284936
8.69	0.00747811200520019	0.0236970352411056
8.695	0.00729635832793179	0.023855415537348
8.7	0.00711407216851114	0.0240620480304002
8.705	0.00693303753455581	0.0242712174065429
8.71	0.0067546119916976	0.0244264797833861
8.715	0.00657930202778374	0.0245244604300899
8.72	0.00640746517654733	0.024622867637253
8.725	0.00623615876069081	0.0247713098213999
8.73	0.00605980610411052	0.024969005495771
8.735	0.00587749029128588	0.0251681316751108
8.74	0.00569225855814963	0.0253109261038777
8.745	0.00550763289966127	0.0253952934589801
8.75	0.00532743314597965	0.0254816043541522
8.755	0.00515115079205017	0.0256202003281017
8.76	0.00497407677440549	0.0258088777190263
8.765	0.00479457578951994	0.0259975727790997
8.77	0.0046117134301177	0.0261273752787492
8.775	0.00442251176279171	0.0261978089309227
8.78	0.00422805706958584	0.0262720555188549
8.785	0.00403445574994166	0.0264009882195434
8.79	0.00384637850548515	0.0265806813805072
8.795	0.00366436740707385	0.0267586792491241
8.8	0.00348597988062167	0.0268750777170295
8.805	0.00330784461272913	0.0269313465386401
8.81	0.00312668366825122	0.0269936174570135
8.815	0.00294041902809425	0.0271130876887753
8.82	0.00275057394540283	0.0272809020272881
8.825	0.00256102665697071	0.0274341867462156
8.83	0.00237538656980973	0.0275234872833319
8.835	0.00219482878649799	0.0275663717006284
8.84	0.00201799309779105	0.0276301324926255
8.845	0.00184207181351468	0.0277523844583717
8.85	0.00166348093257582	0.0279111729160454
8.855	0.00147978806681479	0.0280413217776482
8.86	0.00129233746193478	0.028105139913571
8.865	0.001105522178716	0.0281353251063208
8.87	0.000921184658047025	0.0281993979244829
8.875	0.000738341812626686	0.0283230031917074
8.88	0.000556958403826258	0.0284722429952239
8.885	0.000376452083824574	0.0285799751800108
8.89	0.000193786563377074	0.0286197622390849
8.895	7.81787993915373e-06	0.0286388064472424
8.9	-0.000179065987465066	0.0287031992051748
8.905	-0.000364647499494453	0.0288270343409903
8.91	-0.000547702322608501	0.0289655584882808
8.915	-0.000727634739484273	0.0290507245663901
8.92	-0.000905429719512085	0.0290673410033261
8.925	-0.00108359818692065	0.0290758048206386
8.93	-0.00126401707422659	0.0291400289032103
8.935	-0.00144709211915384	0.0292630194562787
8.94	-0.00163206905474809	0.0293900759308497
8.945	-0.00181662343653954	0.0294528324046091
8.95	-0.00199872411237934	0.0294473156378847
8.955	-0.00217841788184785	0.0294433593347646
8.96	-0.00235645299149141	0.0294999094180805
8.965	-0.00253343205856638	0.0296145832994528
8.97	-0.00271095915664432	0.0297290988579169
8.975	-0.00289003778528141	0.0297753284393007
8.98	-0.00306953348539523	0.0297539101478343
8.985	-0.00324826593383207	0.0297388727831714
8.99	-0.00342533127041875	0.0297878106538212
8.995	-0.00359999038977463	0.0298939772449215
9	-0.00377263647262964	0.0299956187128252
9.005	-0.00394480593265385	0.0300251202842362
9.01	-0.00411810543386082	0.0299878780078928
9.015	-0.00429223672964838	0.0299619465391638
9.02	-0.00446536206157901	0.0300034031407381
9.025	-0.00463644712836597	0.0300975752185028
9.03	-0.00480601741382429	0.0301701091987573
9.035	-0.00497427131101702	0.0301674150754548
9.04	-0.0051411178111394	0.0301158228887862
9.045	-0.00530782140734587	0.0300947279234219
9.05	-0.00547539045896315	0.0301424297455251
9.055	-0.00564379963431918	0.0302273485485976
9.06	-0.00581244426825123	0.0302726501765054
9.065	-0.00597939071797669	0.0302406861195213
9.07	-0.0061423385592903	0.0301779410745808
9.075	-0.00630148152562384	0.0301614498481893
9.08	-0.00645914581628944	0.0302129629798073
9.085	-0.0066169843886172	0.0302862823477402
9.09	-0.00677572857028039	0.0303043810238056
9.095	-0.00693585479217802	0.0302455081088735
9.1	-0.00709660082996777	0.0301733973319066
9.105	-0.00725726627518313	0.0301608646419833
9.11	-0.00741675805144411	0.0302142724126495
9.115	-0.00757276941535849	0.0302747651997197
9.12	-0.00772619150709701	0.0302662691956906
9.125	-0.00787936815901418	0.0301824849439359
9.13	-0.00803293894399317	0.0300991973666663
9.135	-0.00818728867549794	0.030081548766465
9.14	-0.00834231205443672	0.0301276003313195
9.145	-0.00849623468880978	0.0301739110384284
9.15	-0.00864675832569617	0.0301462096649045
9.155	-0.00879345224353543	0.0300455571809967
9.16	-0.00893721081451133	0.029952862658152
9.165	-0.00907931028783935	0.0299299382265665
9.17	-0.00922083689458546	0.0299681321162569
9.175	-0.00936216497798981	0.0299998927265248
9.18	-0.00950336946870536	0.0299531416980955
9.185	-0.00964306386738443	0.0298361180493482
9.19	-0.00977969657692697	0.029734248661765
9.195	-0.00991366646933543	0.0297059447907435
9.2	-0.0100457364509481	0.0297323173009947
9.205	-0.0101771712542799	0.0297321439486
9.21	-0.0103091016099924	0.0296501713702343
9.215	-0.0104407244869236	0.02951937250113
9.22	-0.0105709467112248	0.0294256430579203
9.225	-0.0106990273696326	0.0294062541163513
9.23	-0.0108239531297642	0.0294229573763602
9.235	-0.0109456135706758	0.0293926884280629
9.24	-0.0110653037210817	0.0292795845525783
9.245	-0.0111846525497079	0.0291394643052341
9.25	-0.0113045575167654	0.0290537649365071
9.255	-0.0114244682780651	0.0290400396746875
9.26	-0.0115425432098391	0.0290439282726546
9.265	-0.0116572565070342	0.0289837149588085
9.27	-0.0117690083357239	0.0288425883659964
9.275	-0.0118793331646401	0.0286950410299657
9.28	-0.0119893432702646	0.0286160532468346
9.285	-0.0120997866614942	0.0286052355101397
9.29	-0.012210569365191	0.0285948918691172
9.295	-0.0123211223895865	0.0285060301561878
9.3	-0.0124303887889987	0.0283403100153909
9.305	-0.0125363814282544	0.0281841842277637
9.31	-0.0126377580540641	0.0281023755164224
9.315	-0.012736321962587	0.0280842758491761
9.32	-0.0128364046072264	0.0280578541170267
9.325	-0.0129388284018205	0.027948200255675
9.33	-0.0130392096252209	0.0277662981735459
9.335	-0.0131306630052244	0.0276031221624535
9.34	-0.0132101764850681	0.0275180365423675
9.345	-0.0132810272175959	0.0274883253708161
9.35	-0.0133499592703259	0.0274279023566985
9.355	-0.0134215605778039	0.0272813227538915
9.36	-0.0134948358602806	0.0270873403403404
9.365	-0.0135664622402061	0.0269356750729162
9.37	-0.0136345812475682	0.0268614757389602
9.375	-0.0136951483804474	0.0268212496343575
9.38	-0.0137438876432483	0.0267285260563222
9.385	-0.0137832988649429	0.0265501713212406
9.39	-0.0138238848422432	0.0263490656395795
9.395	-0.0138731195687505	0.02620837304294
9.4	-0.0139252117464096	0.0261412284360542
9.405	-0.0139679771391997	0.026087380383271
9.41	-0.0139971723223297	0.0259632785716581
9.415	-0.0140206168324383	0.0257573450882179
9.42	-0.0140447975903292	0.02554825713215
9.425	-0.0140684860515499	0.0254073370252941
9.43	-0.0140892274483399	0.0253352264719377
9.435	-0.0141107352816128	0.0252659056745534
9.44	-0.0141355234281221	0.0251201477456643
9.445	-0.0141546881294069	0.0248975986751726
9.45	-0.0141584828423206	0.0246829854395392
9.455	-0.0141512708021253	0.0245412235293699
9.46	-0.0141488696950432	0.0244630378648389
9.465	-0.0141559027607066	0.0243778394962258
9.47	-0.0141607278435501	0.024211314397917
9.475	-0.0141538017472698	0.0239734955482973
9.48	-0.0141418498583391	0.0237537337661218
9.485	-0.0141322593908384	0.0236106249426064
9.49	-0.0141181654311453	0.0235220498971889
9.495	-0.0140923698090241	0.0234036541557861
9.5	-0.0140629984512536	0.0232011012466172
9.505	-0.0140445624824281	0.0229526032056516
9.51	-0.0140322525830129	0.0227459422924147
9.515	-0.0140078296067252	0.022614960198384
9.52	-0.0139667684048348	0.0225166710153541
9.525	-0.0139260470921698	0.0223667813225256
9.53	-0.0138946134796228	0.0221337556952922
9.535	-0.0138604888314561	0.0218798721141059
9.54	-0.0138135480137393	0.0216857940597207
9.545	-0.0137642525930644	0.021563003462737
9.55	-0.0137243027883947	0.021451928555156
9.555	-0.0136827945837815	0.0212717707857866
9.56	-0.0136240066571609	0.0210130177643259
9.565	-0.013554574263604	0.0207533450580878
9.57	-0.0134968349538795	0.0205609035031258
9.575	-0.0134506022222467	0.02043431744938
9.58	-0.0133946412174005	0.0203085584062109
9.585	-0.0133218247950367	0.0201079260398438
9.59	-0.0132514183862526	0.0198345035337459
9.595	-0.0131931734070811	0.0195715315999825
9.6	-0.0131306023463495	0.0193800820333601
9.605	-0.0130506325919484	0.0192486680015682
9.61	-0.0129668562587405	0.0191080867669914
9.615	-0.0128981613372957	0.0188882335065598
9.62	-0.0128348537639432	0.018601759080647
9.625	-0.0127549422415058	0.0183359642656102
9.63	-0.0126592988893719	0.0181450641502122
9.635	-0.0125723277615869	0.0180047843629239
9.64	-0.0124982185922278	0.0178330048233676
9.645	-0.0124153306237304	0.0175798182200004
9.65	-0.0123142449610278	0.0172858492038463
9.655	-0.0122157810961774	0.0170354019159019
9.66	-0.012134504614086	0.0168577266535415
9.665	-0.0120527344452555	0.0167085556544897
9.67	-0.0119504739330225	0.0165071011082551
9.675	-0.0118380736356528	0.0162264909927762
9.68	-0.0117410320068331	0.0159301475400017
9.685	-0.0116556726576981	0.0156942520817505
9.69	-0.0115570997625134	0.0155259562876197
9.695	-0.0114401651113234	0.0153653997891623
9.7	-0.0113297743836227	0.0151361607780144
9.705	-0.0112359954506623	0.0148334468315898
9.71	-0.0111373327159598	0.0145347250974624
9.715	-0.0110180930041871	0.014302934738648
9.72	-0.0108961132850673	0.0141324113273034
9.725	-0.0107940582750942	0.0139586941859738
9.73	-0.0106995978773412	0.0137114871446886
9.735	-0.0105865244057092	0.0133975830609108
9.74	-0.0104555060701252	0.0130989053243267
9.745	-0.0103349355610696	0.0128706315653195
9.75	-0.0102310627299033	0.0126938004249101
9.755	-0.0101196037979399	0.0124917671193369
9.76	-0.0099876390668463	0.012213920944231
9.765	-0.00985651963158958	0.0118940397089488
9.77	-0.00974596181150886	0.0116120693441175
9.775	-0.00963983327780795	0.0113989754383494
9.78	-0.00951323561396933	0.01121615551253
9.785	-0.00937128888227292	0.0109877813905594
9.79	-0.00924348327745363	0.0106853708025043
9.795	-0.00913300481572108	0.0103651575287713
9.8	-0.00901367192948115	0.0100995258372653
9.805	-0.00887343127761611	0.00989791854450751
9.81	-0.00873527382506367	0.00970648161652118
9.815	-0.00861784944974531	0.00945357652824656
9.82	-0.00850358152937361	0.00913200787831491
9.825	-0.00836900493131552	0.0088118415638463
9.83	-0.00822211422819379	0.00855262096640093
9.835	-0.00809231074908112	0.00835138093105601
9.84	-0.00798019745439831	0.00814980876574548
9.845	-0.00785790237369994	0.00788216477176191
9.85	-0.0077133655791215	0.00755242017750606
9.855	-0.00757023861405912	0.00723495027940036
9.86	-0.0074475552240898	0.00698172175719394
9.865	-0.00732807434381542	0.0067802102965587
9.87	-0.00718872512266913	0.00656894045518727
9.875	-0.00703748381299718	0.00628837502219045
9.88	-0.00690368485660073	0.00595242045789896
9.885	-0.0067882147199839	0.00563828584883685
9.89	-0.00666281136077629	0.00539079594184265
9.895	-0.00651470324469088	0.00518585582757073
9.9	-0.00636763378870455	0.00495149677533853
9.905	-0.00624248619078216	0.00464688524451208
9.91	-0.00612339130630417	0.00431103519596017
9.915	-0.00598555288361737	0.00401670396528887
9.92	-0.00583384491698098	0.00378565979994965
9.925	-0.00569771731898143	0.00357674441792123
9.93	-0.00558083868699413	0.00332079331122792
9.935	-0.00545588660955687	0.0029981771249801
9.94	-0.00530806019326633	0.00266708714101965
9.945	-0.00515961836072805	0.00239167570329268
9.95	-0.00503425568286318	0.00217391796566429
9.955	-0.00491810554948557	0.0019596884662439
9.96	-0.0047837663138715	0.00168485086824474
9.965	-0.00463214569803085	0.00134987180201095
9.97	-0.00449379207269516	0.00102408965572708
9.975	-0.00437735001332555	0.000758636810696265
9.98	-0.00425661214858195	0.000544030295565303
9.985	-0.00411296111169293	0.000323131159216086
9.99	-0.00396527628785677	3.85796034599562e-05
9.995	-0.00384067635290535	-0.000298824202271346
[truncated: 18,001 more rows]
