# Supplementary material for: Modified control method of a motion compensated gangway
Source: PLoS One. 2026 Jul 10;21(7):e0351153. doi: 10.1371/journal.pone.0351153 (PMC13353997; doi:10.1371/journal.pone.0351153)
Supplement: S1 Dataset — (ZIP) [file pone.0351153.s001.zip › Fig14_Original_data.txt]

0	-0.09	-0.009
0.005	-0.0884294183226208	-0.00884421455206253
0.01	-0.0868972336233926	-0.00870436813547788
0.015	-0.085335735644485	-0.00857808735784545
0.02	-0.0841446881744892	-0.00846207841509061
0.025	-0.083701261313452	-0.00835254067112878
0.03	-0.0841530434117821	-0.00824558327971884
0.035	-0.0848641003088225	-0.00813741660046428
0.04	-0.0852115599579478	-0.00802432431264342
0.045	-0.0848736150752973	-0.00790264683505091
0.05	-0.0844285297924554	-0.00776902223067305
0.055	-0.0844260131665426	-0.00762094190473927
0.06	-0.0847085263371544	-0.00745739879416415
0.065	-0.0848400171077715	-0.00727920575270361
0.07	-0.0845506209668582	-0.00708870838238475
0.075	-0.0842356577643866	-0.00688913923381241
0.08	-0.0842784623695834	-0.00668406828911042
0.085	-0.0844879597506928	-0.00647684088997172
0.09	-0.084539836429391	-0.00627071458358408
0.095	-0.0843100359355117	-0.00606885757086954
0.1	-0.0840833186919359	-0.00587416279545288
0.105	-0.0841086675925595	-0.00568879751540555
0.11	-0.0842123254495129	-0.00551390343618721
0.115	-0.0841523286804806	-0.0053496945158286
0.12	-0.0839102366233606	-0.00519573512404121
0.125	-0.0837771043334561	-0.00505127931673155
0.13	-0.0838628478216033	-0.00491545637577778
0.135	-0.0839529337181765	-0.0047870817960988
0.14	-0.0838613856008069	-0.00466447023994657
0.145	-0.0835873307001973	-0.00454553817709486
0.15	-0.0834374441401578	-0.00442820284633602
0.155	-0.0835030239404254	-0.00431079258305501
0.16	-0.0835632497335346	-0.00419223340519528
0.165	-0.0834574744225096	-0.00407178564932343
0.17	-0.083241125593923	-0.00394868587206907
0.175	-0.0831524009872485	-0.00382204629077092
0.18	-0.0832053074605188	-0.0036911067061339
0.185	-0.0831992379056148	-0.00355558657609916
0.19	-0.0830105396007304	-0.0034158180078384
0.195	-0.0827872863223192	-0.00327261693061335
0.2	-0.0827457483780185	-0.00312679373272849
0.205	-0.0828192489253657	-0.00297885899709156
0.21	-0.0828043491226979	-0.00282917453587453
0.215	-0.0826120859330718	-0.00267838409031787
0.22	-0.0823985382662295	-0.00252755946068419
0.225	-0.0823508155429516	-0.0023780585605007
0.23	-0.0823851140872882	-0.0022309792417709
0.235	-0.0823161551338752	-0.00208678958732515
0.24	-0.0820993334444676	-0.00194545852830216
0.245	-0.0819361162347652	-0.00180698621419169
0.25	-0.0819435340340376	-0.00167165289403381
0.255	-0.0819780562834741	-0.0015399605254577
0.26	-0.0818761369933069	-0.00141212829086705
0.265	-0.0816289473352333	-0.00128773493421435
0.27	-0.081465892598389	-0.00116587139364284
0.275	-0.0814721101708043	-0.0010457449310361
0.28	-0.0814831328791895	-0.000927002722046866
0.285	-0.0813590456200297	-0.000809717430704029
0.29	-0.0811338680969175	-0.000693884335544167
0.295	-0.0810109525260571	-0.000579026550117541
0.3	-0.0810183516963067	-0.000464304058121253
0.305	-0.0809876288682466	-0.000349109732107049
0.31	-0.0808020051114307	-0.00023339294074402
0.315	-0.0805714329023553	-0.000117623886596422
0.32	-0.0804907400851484	-2.25983200041857e-06
0.325	-0.080521698432347	0.000112698337504138
0.33	-0.0804820359274531	0.000227642333114686
0.335	-0.0802807580852983	0.000342775726188447
0.34	-0.0800535188139269	0.000457797924256964
0.345	-0.0799754621728547	0.000571951660090475
0.35	-0.0799816095699011	0.000684561870817018
0.355	-0.0799001744226281	0.000795488444611789
0.36	-0.0796763854739819	0.000905068888130534
0.365	-0.0794795469581718	0.00101353295175413
0.37	-0.0794348350713341	0.00112067688946998
0.375	-0.0794317857147278	0.00122589976556283
0.38	-0.0793163227128526	0.00132872557109901
0.385	-0.0790689591805173	0.00142923757839499
0.39	-0.0788878628150149	0.00152800321761245
0.395	-0.0788631954442556	0.00162547713950356
0.4	-0.0788541477350124	0.00172166878303084
0.405	-0.0787225620583803	0.00181617099748532
0.41	-0.0784825747909661	0.00190867037249982
0.415	-0.0783250882148808	0.00199936946609371
0.42	-0.0782990421303645	0.00208890294457654
0.425	-0.0782539346177953	0.00217774228370126
0.43	-0.0780689888831609	0.00226587706138573
0.435	-0.0778205932734705	0.00235285755472927
0.44	-0.0776941137309112	0.0024383088637544
0.445	-0.0776802131808504	0.00252234981561799
0.45	-0.0776179601885815	0.00260550566107447
0.455	-0.0774146662802756	0.00268811874065163
0.46	-0.0771757367562256	0.00277005204645209
0.465	-0.0770615728156919	0.0028507506110213
0.47	-0.0770313845020759	0.00292976093171986
0.475	-0.0769336544448946	0.00300714095792928
0.48	-0.0767079772416599	0.0030833573135453
0.485	-0.0764876307520672	0.00315869474433089
0.49	-0.0763954654765032	0.00323298031016999
0.495	-0.0763547705859687	0.0033056595782383
0.5	-0.076226219054586	0.00337631605308887
0.505	-0.0759789551233455	0.00344506323790388
0.51	-0.0757717493398216	0.003512416195493
0.515	-0.075700045967045	0.00357869305676462
0.52	-0.0756603531853525	0.00364375763503162
0.525	-0.0755220135178694	0.00370710947692031
0.53	-0.0752750023675041	0.00376840537657401
0.535	-0.0750828091179505	0.00382783315085224
0.54	-0.0750128463836169	0.003885955338747
0.545	-0.0749466177166694	0.0039431012577743
0.55	-0.0747742055754727	0.00399913277130815
0.555	-0.0745273221963124	0.00405355537226371
0.56	-0.0743613481858832	0.00410604767382857
0.565	-0.074300917957532	0.0041568204754343
0.57	-0.0742192723181849	0.00420643228534973
0.575	-0.0740200733102678	0.00425517090903764
0.58	-0.0737672916801664	0.00430284626168228
0.585	-0.0736127022081672	0.00434892777493662
0.59	-0.073553818841984	0.00439308727161903
0.595	-0.0734579494536314	0.00443554551022993
0.6	-0.0732455270555854	0.00447684377045321
0.605	-0.0730025536935169	0.0045172227485526
0.61	-0.0728629870054635	0.00455644586341352
0.615	-0.0727976684145843	0.0045939616888639
0.62	-0.0726793424800855	0.00462945860259647
0.625	-0.0724504053903208	0.00466319365160381
0.63	-0.0722157598181994	0.00469571306610874
0.635	-0.0720879195097528	0.00472723399010163
0.64	-0.072015093664953	0.00475749661616804
0.645	-0.071877166360704	0.00478595361989612
0.65	-0.0716382643233847	0.00481233443558344
0.655	-0.0714127596558808	0.00483695136316106
0.66	-0.0712863196135088	0.00486036506135489
0.665	-0.0711923061889375	0.00488277347749228
0.67	-0.071028285093662	0.00490389601187504
0.675	-0.0707822448135107	0.00492319043356633
0.68	-0.0705743264763591	0.00494042495946579
0.685	-0.0704620530463482	0.004955960053908
0.69	-0.0703585473356576	0.00497035934166633
0.695	-0.0701709540128454	0.00498378840638367
0.7	-0.0699150169944829	0.00499593268684696
0.705	-0.0697204607875034	0.00500624340486548
0.71	-0.0696202605867541	0.00501451761118115
0.715	-0.0695152880155524	0.00502115483378044
0.72	-0.0693218663314756	0.00502671275290751
0.725	-0.0690746385087411	0.00503131722848107
0.73	-0.068891194681126	0.00503461291462098
0.735	-0.0687826553357421	0.00503603933371059
0.74	-0.0686538402272372	0.00503542138685504
0.745	-0.0684394233191136	0.00503319922429728
0.75	-0.0681943207769849	0.00502992722420921
0.755	-0.068023349129677	0.00502569505956771
0.76	-0.0679145886662775	0.00502010960758262
0.765	-0.0677720025435727	0.00501260283022646
0.77	-0.0675468842246429	0.00500303497688857
0.775	-0.0673079506640838	0.00499189689159506
0.78	-0.0671435091403437	0.00497974784404643
0.785	-0.0670281135849787	0.00496664546885117
0.79	-0.0668722281449972	0.00495216035575704
0.795	-0.0666396307003996	0.00493571731996408
0.8	-0.0664041588942608	0.00491721453976477
0.805	-0.0662406949740233	0.00489717385430326
0.81	-0.0661131128627098	0.00487613010070414
0.815	-0.0659381301683186	0.00485416322486751
0.82	-0.0656920096340618	0.00483087099419807
0.825	-0.0654511681452768	0.00480567635488918
0.83	-0.0652781803173162	0.00477844537205382
0.835	-0.0651361427764705	0.00474969060206483
0.84	-0.0649521473571826	0.00471998517670605
0.845	-0.0647097159653175	0.00468938275658727
0.85	-0.0644861990851227	0.00465744133447566
0.855	-0.064329876832859	0.00462357711063383
0.86	-0.0641919932627936	0.00458769647743074
0.865	-0.0640063398317633	0.00455034031735593
0.87	-0.0637673584198168	0.00451204978377139
0.875	-0.0635471353110724	0.00447289585238629
0.88	-0.0633795245151442	0.00443246028882903
0.885	-0.0632172827388771	0.00439015671360538
0.89	-0.0630083942170584	0.0043458601797411
0.895	-0.0627609116885736	0.00430007979064023
0.9	-0.0625457062545193	0.00425336194638914
0.905	-0.0623844315417413	0.00420580677907506
0.91	-0.0622272761533495	0.00415702444799782
0.915	-0.0620254283188657	0.00410643335601729
0.92	-0.0617856072785177	0.00405388310781717
0.925	-0.0615683584865417	0.00399987216041533
0.93	-0.0613928002537172	0.00394498053124969
0.935	-0.061219036878805	0.00388927834661939
0.94	-0.0610067453356954	0.0038323348670609
0.945	-0.0607642092622505	0.00377356446011491
0.95	-0.0605440178915436	0.00371286065299157
0.955	-0.0603631291212121	0.00365075424634135
0.96	-0.0601897573034451	0.00358779559198521
0.965	-0.0599862884173236	0.00352407393586573
0.97	-0.0597544688229072	0.0034591850568232
0.975	-0.0595355568345521	0.00339254322904435
0.98	-0.0593463028270024	0.00332401376335635
0.985	-0.0591650261526038	0.00325411939369938
0.99	-0.0589622346985377	0.00318344606858164
0.995	-0.0587339173524168	0.00311205387544107
1	-0.0585092251920314	0.00303949642663568
1.005	-0.0583082664822985	0.00296518028374062
1.01	-0.0581192297797636	0.00288901142958814
1.015	-0.0579187070972556	0.00281154223603734
1.02	-0.0577015790163194	0.0027333301654938
1.025	-0.0574839034993146	0.00265445550653821
1.03	-0.0572806797159425	0.00257449674138792
1.035	-0.0570869237121706	0.00249285649383447
1.04	-0.0568850948375413	0.00240940946547618
1.045	-0.0566686114777236	0.00232470112264965
1.05	-0.0564465769823054	0.00223932711566382
1.055	-0.0562326987380553	0.00215334048747965
1.06	-0.0560298412675243	0.00206627759248524
1.065	-0.0558259583835084	0.00197753132650953
1.07	-0.0556092209452611	0.00188701561545182
1.075	-0.0553859326095348	0.00179530714664337
1.08	-0.055174685672692	0.00170297821868441
1.085	-0.054980762285161	0.00161010507911261
1.09	-0.0547869261698327	0.00151624795518171
1.095	-0.0545787811367976	0.00142079372665799
1.1	-0.0543613011377804	0.00132362503804899
1.105	-0.0541472955016031	0.00122531374989112
1.11	-0.0539420828773627	0.00112647226646348
1.115	-0.053738649686455	0.00102715023211602
1.12	-0.0535256647330397	0.000926864119463215
1.125	-0.0532989361162483	0.000824986385596764
1.13	-0.0530674292689321	0.000721435269573711
1.135	-0.0528438473441028	0.000616813698843683
1.14	-0.0526303505899741	0.000511712603849519
1.145	-0.0524171264986823	0.000406205285355217
1.15	-0.0521952387659235	0.000299830851023561
1.155	-0.0519699462583037	0.000191953473473587
1.16	-0.0517530908816741	8.24585777518094e-05
1.165	-0.0515453664361077	-2.80531677413831e-05
1.17	-0.051336472804539	-0.000138946415762614
1.175	-0.0511178743666246	-0.000250172856898504
1.18	-0.0508902017577633	-0.000362238721847413
1.185	-0.050660743186062	-0.000475796462140634
1.19	-0.0504371788794308	-0.000590924622401172
1.195	-0.0502179491389483	-0.000706989990203584
1.2	-0.0499946411157172	-0.000823377678271193
1.205	-0.0497667415175541	-0.000940014569780935
1.21	-0.0495410765887361	-0.0010573847140118
1.215	-0.0493191936824766	-0.0011761526162603
1.22	-0.0490957023407978	-0.00129643314300075
1.225	-0.0488662510407994	-0.00141759402473894
1.23	-0.0486345219382754	-0.00153897308019762
1.235	-0.048407090750046	-0.00166052323336023
1.24	-0.0481829933582398	-0.00178277725909395
1.245	-0.0479543164271152	-0.00190641761143641
1.25	-0.0477163211357389	-0.00203152105878687
1.255	-0.0474761812652676	-0.00215741915217068
1.26	-0.0472474723482368	-0.00228346741824636
1.265	-0.0470327135484188	-0.0024095933887054
1.27	-0.0468201016279223	-0.00253630917379625
1.275	-0.0465992455294494	-0.00266431029579617
1.28	-0.0463697735419238	-0.00279370850764842
1.285	-0.0461409442722314	-0.00292383325973877
1.29	-0.0459219562548333	-0.00305399244235962
1.295	-0.0457097407560503	-0.00318414227135458
1.3	-0.0454937085508665	-0.00331484601120441
1.305	-0.0452679192612278	-0.00344681856749431
1.31	-0.0450365929771932	-0.00358013210110106
1.315	-0.0448107062868711	-0.00371407803837133
1.32	-0.0445927947708726	-0.00384798312522038
1.325	-0.0443718589119894	-0.00398178083189384
1.33	-0.0441401980389073	-0.00411601748231977
1.335	-0.0439062073863424	-0.00425142349994776
1.34	-0.0436793326760811	-0.00438810623673621
1.345	-0.0434539455926639	-0.00452535308724005
1.35	-0.0432225140832542	-0.00466244200480291
1.355	-0.0429878650765408	-0.00479933635759134
1.36	-0.0427555558925339	-0.00493663607160387
1.365	-0.0425276373500826	-0.00507509150502654
1.37	-0.0423013347932397	-0.00521476573761624
1.375	-0.0420686729470909	-0.00535490352557174
1.38	-0.0418297634425582	-0.00549480086569626
1.385	-0.0415954136176225	-0.00563439866943486
1.39	-0.0413695050537564	-0.0057742813414443
1.395	-0.0411481858390851	-0.00591521544433456
1.4	-0.0409267303064842	-0.00605729659250306
1.405	-0.0406999697487629	-0.00619978605384664
1.41	-0.0404693760631719	-0.00634196045975153
1.415	-0.040241235842787	-0.00648373153589805
1.42	-0.0400177471199914	-0.00662567035911301
1.425	-0.0397993743985583	-0.00676855837656494
1.43	-0.0395825091343046	-0.00691252146558948
1.435	-0.0393580936925789	-0.00705681190367607
1.44	-0.0391205262440489	-0.00720066065970855
1.445	-0.0388732988358937	-0.00734402203775037
1.45	-0.0386280383089804	-0.00748752967179564
1.455	-0.0383947877459614	-0.00763198260698293
1.46	-0.0381682611172381	-0.00777745261813877
1.465	-0.0379363362036043	-0.00792314100710143
1.47	-0.0376977412585542	-0.00806829901418711
1.475	-0.0374607295409557	-0.00821286237589231
1.48	-0.037232158335756	-0.00835745197084559
1.485	-0.0370095133349292	-0.00850288237499904
1.49	-0.0367820972550085	-0.00864925245607869
1.495	-0.0365426817153802	-0.00879577544006468
1.5	-0.0362953788891975	-0.00894168649659669
1.505	-0.0360505694453608	-0.00908689924495637
1.51	-0.0358121094609479	-0.00923202765999192
1.515	-0.0355749929911763	-0.00937790191746979
1.52	-0.0353327860782011	-0.00952464450722714
1.525	-0.0350847612054078	-0.00967145063789377
1.53	-0.0348400457589005	-0.00981750935987799
1.535	-0.0346083808899995	-0.00996278353933474
1.54	-0.0343900685047022	-0.010107954366435
1.545	-0.0341735062783951	-0.0102538655877136
1.55	-0.0339442285642899	-0.0104005737146334
1.555	-0.0337020140448391	-0.0105472170686129
1.56	-0.0334547985354413	-0.0106930139091725
1.565	-0.0332094484302479	-0.0108379218077752
1.57	-0.0329697481830987	-0.0109826179511602
1.575	-0.032733158398247	-0.011127960441073
1.58	-0.0324973378809484	-0.0112740240033767
1.585	-0.0322626149726949	-0.0114199514293775
1.59	-0.0320287566938641	-0.0115649459908911
1.595	-0.0317955377282276	-0.0117089489603141
1.6	-0.0315609951922774	-0.0118526351997418
1.605	-0.0313217385790614	-0.011996876667539
1.61	-0.0310778131633884	-0.0121417649264235
1.615	-0.0308304300573563	-0.0122864474718637
1.62	-0.0305852791545457	-0.0124301165110119
1.625	-0.0303478982291498	-0.0125727015916883
1.63	-0.0301171541410576	-0.0127148762898591
1.635	-0.0298853694956431	-0.0128575228352256
1.64	-0.0296421168664323	-0.0130007434019169
1.645	-0.0293930615201326	-0.0131436840516703
1.65	-0.0291517346593861	-0.0132855259214208
1.655	-0.0289226620146237	-0.0134261904331487
1.66	-0.0286985207346929	-0.0135663530039633
1.665	-0.0284636404239497	-0.0137069056089481
1.67	-0.0282137566590016	-0.0138479558115891
1.675	-0.0279633656620697	-0.013988645576123
1.68	-0.0277272413121207	-0.0141281478134894
1.685	-0.0275010530646013	-0.0142663810030575
1.69	-0.0272695368517367	-0.0144040256064197
1.695	-0.0270252120571324	-0.0145419813407164
1.7	-0.0267743807684413	-0.0146803571546668
1.705	-0.026531934472053	-0.0148182585945271
1.71	-0.0262999427537399	-0.014954823583646
1.715	-0.0260634830674136	-0.0150900466222872
1.72	-0.025814175951777	-0.0152246933809906
1.725	-0.0255625805873473	-0.0153596698097952
1.73	-0.0253201621182856	-0.0154949912196255
1.735	-0.0250839011037936	-0.0156296921639111
1.74	-0.0248444062824091	-0.0157629516088254
1.745	-0.0245955528628282	-0.0158947770698403
1.75	-0.0243426355473825	-0.0160259390065255
1.755	-0.0240963242218123	-0.0161573486796902
1.76	-0.0238579183461886	-0.0162890196015026
1.765	-0.0236206027453061	-0.0164199795561872
1.77	-0.0233800193038394	-0.0165494060508187
1.775	-0.023133751190643	-0.0166773130947094
1.78	-0.0228870841668381	-0.0168044810200165
1.785	-0.0226417354021799	-0.016931827208173
1.79	-0.0223861819704447	-0.0170593619593392
1.795	-0.0221266375714364	-0.0171861053866155
1.8	-0.021881683934827	-0.0173112347579663
1.805	-0.0216544626582465	-0.0174347709752887
1.81	-0.0214361892809746	-0.0175575026410904
1.815	-0.02121177199166	-0.0176803477486796
1.82	-0.0209719413480405	-0.0178033041217592
1.825	-0.0207279905513784	-0.0179253791495505
1.83	-0.0204907885708667	-0.0180457535663151
1.835	-0.0202569167721419	-0.0181644625506684
1.84	-0.0200195184635803	-0.0182823082213342
1.845	-0.0197723066710667	-0.0184002103907627
1.85	-0.0195198703559987	-0.0185181529388235
1.855	-0.0192733465047789	-0.0186351287613888
1.86	-0.0190399511925659	-0.0187503203670212
1.865	-0.0188091015892963	-0.0188637767324759
1.87	-0.0185676072313938	-0.0189763135456785
1.875	-0.0183187679506447	-0.019088849564667
1.88	-0.0180710782509192	-0.019201350593981
1.885	-0.017829110634317	-0.0193127933101619
1.89	-0.0175915569384607	-0.0194223660461687
1.895	-0.0173535153780497	-0.0195301363314843
1.9	-0.0171070687452685	-0.0196369362121756
1.905	-0.0168559471732708	-0.0197436835568408
1.91	-0.0166111636472376	-0.0198503231881793
1.915	-0.016369312196152	-0.0199558145571103
1.92	-0.0161207936788211	-0.0200593546285741
1.925	-0.0158717189748358	-0.020161032469828
1.93	-0.0156295254936149	-0.0202616963424478
1.935	-0.0153930285640433	-0.020362261100457
1.94	-0.0151585616065525	-0.020462647888944
1.945	-0.0149205386267653	-0.0205617955515055
1.95	-0.0146767774687156	-0.0206589086269878
1.955	-0.0144307597999795	-0.0207541437390242
1.96	-0.0141885362458639	-0.020848476782696
1.965	-0.0139500190544458	-0.0209426402050586
1.97	-0.0137099524228233	-0.0210363201194598
1.975	-0.0134636379667057	-0.0211284716751815
1.98	-0.0132140364919067	-0.0212185277010399
1.985	-0.0129650395948208	-0.0213068454846292
1.99	-0.0127122556246518	-0.0213944190814705
1.995	-0.012455635673801	-0.0214817920224924
2	-0.012204014021308	-0.0215684350117328
2.005	-0.0119618913206039	-0.0216533263127029
2.01	-0.0117245816674485	-0.0217360890507207
2.015	-0.0114843940408395	-0.021817248271591
2.02	-0.0112385488325433	-0.0218978004973216
2.025	-0.0109939942944965	-0.0219781083469422
2.03	-0.0107571209635947	-0.0220574443537308
2.035	-0.0105190404706062	-0.0221348256382534
2.04	-0.0102666939383027	-0.0222100491044989
2.045	-0.0100012745137388	-0.0222837867544211
2.05	-0.00973487819425064	-0.0223570285362105
2.055	-0.00947402328221897	-0.0224299690880047
2.06	-0.00921675200245693	-0.0225017077652799
2.065	-0.0089603279386336	-0.0225713035040535
2.07	-0.00870575498933213	-0.0226387102821343
2.075	-0.00845982604214515	-0.0227047293568046
2.08	-0.00822080024948497	-0.0227703393036179
2.085	-0.00797715941087031	-0.0228355746670563
2.09	-0.00772391117593364	-0.0228994160492827
2.095	-0.00746539545819513	-0.0229609975027741
2.1	-0.00721266071439058	-0.0230203461478494
2.105	-0.00697257284052593	-0.0230783051476723
2.11	-0.00673760306928348	-0.0231358447736056
2.115	-0.00649739814303774	-0.0231929459748768
2.12	-0.00624774977850464	-0.0232485516177121
2.125	-0.00598767863311326	-0.0233018247587499
2.13	-0.00571933534867583	-0.0233528527113819
2.135	-0.00545236460286435	-0.0234025204188359
2.14	-0.00519505305677693	-0.0234517879210476
2.145	-0.00494255723878452	-0.0235005805634279
2.15	-0.00468669553889041	-0.0235477995979821
2.155	-0.00442328150549481	-0.0235926291238993
2.16	-0.00415698437196859	-0.023635250974418
2.165	-0.00390195963193629	-0.0236766941598477
2.17	-0.0036595705470419	-0.0237177140528634
2.175	-0.00341224814585963	-0.0237579587528865
2.18	-0.00315025819670247	-0.0237963292947855
2.185	-0.0028778812916786	-0.0238322625615648
2.19	-0.00261073921853	-0.0238661751611685
2.195	-0.00235936106231441	-0.0238991264504541
2.2	-0.00210765504238145	-0.0239316573957797
2.205	-0.00184038700356076	-0.0239631587614527
2.21	-0.00157249274349681	-0.0239925598371875
2.215	-0.0013252229459395	-0.0240195185650421
2.22	-0.00109119512206506	-0.0240446490684905
2.225	-0.000845137335401691	-0.0240690157783523
2.23	-0.000576723211931318	-0.0240929481608386
2.235	-0.000303620132212268	-0.0241156066944679
2.24	-4.74436635353181e-05	-0.0241359695234346
2.245	0.000200015371494588	-0.0241539005199771
2.25	0.000457886921590167	-0.024170185957934
2.255	0.000726071763280478	-0.0241858783965817
2.26	0.000988856411581929	-0.0242011030625358
2.265	0.00123485327141601	-0.0242148514229425
2.27	0.00147843868893627	-0.0242261850305344
2.275	0.0017387024799586	-0.0242350684829541
2.28	0.00200650656807804	-0.0242423527414319
2.285	0.00226047437021712	-0.024249081924521
2.29	0.00249710029457362	-0.0242552986280961
2.295	0.00273516128304645	-0.0242599261941399
2.3	0.00299117499421513	-0.0242620588791125
2.305	0.00325364642471029	-0.0242617470318194
2.31	0.0035030174771489	-0.0242599071752604
2.315	0.00374603641513607	-0.024257574804713
2.32	0.0039994676416756	-0.0242547106752599
2.325	0.00426931547800811	-0.0242501737906783
2.33	0.00454722515114114	-0.0242430924398488
2.335	0.00481357204123174	-0.0242335990845501
2.34	0.00506743255391291	-0.0242226683104337
2.345	0.00532331387309082	-0.0242113182060158
2.35	0.00559192676329576	-0.0241994233874991
2.355	0.00587225372337741	-0.0241857761730375
2.36	0.00614899848587329	-0.0241695316462232
2.365	0.00641558642051701	-0.0241509479154674
2.37	0.00667691456692536	-0.0241311762374503
2.375	0.00693404348255462	-0.0241110061757301
2.38	0.00718657607770186	-0.0240899796406483
2.385	0.00744085008919142	-0.0240668764971654
2.39	0.00770146708220121	-0.024041141915712
2.395	0.00796598226738805	-0.0240133147834951
2.4	0.00822536056225218	-0.023984591390823
2.405	0.00847213091026597	-0.0239555092034606
2.41	0.00871642039841063	-0.0239252998525365
2.415	0.00897670479114989	-0.023892788399142
2.42	0.00925087533964062	-0.0238576894504451
2.425	0.00951764576248089	-0.0238207786670707
2.43	0.00976787157748922	-0.0237832540137786
2.435	0.0100156588422212	-0.0237453957113992
2.44	0.0102762593976531	-0.0237061604427491
2.445	0.0105443346873038	-0.0236644321065066
2.45	0.0108048489639366	-0.0236201693302876
2.455	0.0110614639693109	-0.0235743531278761
2.46	0.0113327722208338	-0.0235281663339555
2.465	0.0116196744013511	-0.0234816341776066
2.47	0.0118969285402299	-0.0234335137321838
2.475	0.0121458592080759	-0.0233827944446515
2.48	0.0123867500283664	-0.0233295707211512
2.485	0.0126523068015145	-0.0232749052536962
2.49	0.0129388124971234	-0.0232199562760513
2.495	0.0132102684099351	-0.0231646301125965
2.5	0.0134617466730812	-0.0231075995770407
2.505	0.0137196293088442	-0.0230479077536785
2.51	0.0140021467946602	-0.0229858208960329
2.515	0.0142886256249271	-0.0229226171196547
2.52	0.0145401946069625	-0.022859200901104
2.525	0.014777359106029	-0.0227950943504779
2.53	0.0150470605585133	-0.0227289496403853
2.535	0.0153472800257868	-0.0226601458428294
2.54	0.0156192398796749	-0.0225892792136796
2.545	0.0158448436392246	-0.0225176851174616
2.55	0.0160728676298875	-0.0224459729153888
2.555	0.0163444819609299	-0.0223732914322488
2.56	0.0166296391719426	-0.0222983328623964
2.565	0.0168699591105916	-0.0222207859434839
2.57	0.0170903175854464	-0.0221415238766575
2.575	0.0173506760030019	-0.0220618843357534
2.58	0.0176472851758466	-0.0219821705131349
2.585	0.0179121380934923	-0.0219012044125081
2.59	0.0181449114349749	-0.0218177494519449
2.595	0.0184045622243493	-0.0217317839461206
2.6	0.0187100127173748	-0.0216444207285766
2.605	0.018994277642434	-0.0215569759511732
2.61	0.0192293242432511	-0.0214694492131814
2.615	0.0194667764015988	-0.0213804286313562
2.62	0.019753351828545	-0.0212888058452376
2.625	0.0200433745937282	-0.021194726928185
2.63	0.0202709596625016	-0.0210994055559618
2.635	0.0204856266400887	-0.0210041273054767
2.64	0.0207589634117331	-0.0209087446930248
2.645	0.0210709125607269	-0.0208117436719587
2.65	0.0213186769847682	-0.0207120846256119
2.655	0.0215230000698061	-0.0206101238355156
2.66	0.0217743082195988	-0.0205073284776379
2.665	0.0220842265774344	-0.0204046879709688
2.67	0.0223484657848928	-0.0203015962971007
2.675	0.0225533012198184	-0.0201965222414699
2.68	0.022795442862659	-0.0200888222506165
2.685	0.0231206167914305	-0.0199792368503067
2.69	0.0234260508746895	-0.0198692929053362
2.695	0.0236490993396278	-0.0197596247700462
2.7	0.0238772700502843	-0.0196491907249413
2.705	0.024185973984257	-0.0195365218509997
2.71	0.0245138841366888	-0.0194213420038749
2.715	0.0247540102605051	-0.0193047066934711
2.72	0.0249619067880073	-0.0191881282139991
2.725	0.0252426605655967	-0.0190718714001958
2.73	0.0255802590050685	-0.0189545704105534
2.735	0.0258323640542831	-0.0188349004837618
2.74	0.0260168733095932	-0.0187127901211221
2.745	0.0262615273798296	-0.0185894287911527
2.75	0.0265891666704606	-0.0184663014441272
2.755	0.02685565862596	-0.0183434858712122
2.76	0.0270434894349703	-0.0182194691068149
2.765	0.0272850181552058	-0.0180930021714877
2.77	0.0276236139481588	-0.0179641977910497
2.775	0.0279154986483245	-0.0178343745202207
2.78	0.0281034959656374	-0.0177049822743366
2.785	0.0283126026162457	-0.0175759162804933
2.79	0.0286199276439333	-0.0174455303547256
2.795	0.0289155710292035	-0.0173126518598982
2.8	0.029114448084929	-0.0171776336107615
2.805	0.0293218806583113	-0.0170420780909143
2.81	0.0296311896498973	-0.0169071060887512
2.815	0.0299598578530136	-0.0167720949224574
2.82	0.0301756609596822	-0.0166353608617918
2.825	0.0303599257085714	-0.0164961657630421
2.83	0.0306366375258246	-0.0163552900560882
2.835	0.0309687694883301	-0.016214405009246
2.84	0.0312009219567949	-0.0160742349279403
2.845	0.0313797100590773	-0.0159336640204105
2.85	0.031642302241068	-0.0157910729728242
2.855	0.0319889230339142	-0.0156461380114753
2.86	0.0322398771913717	-0.0155000013589834
2.865	0.0324008533883752	-0.015354325587595
2.87	0.0326275705883715	-0.0152094208906559
2.875	0.0329623710426681	-0.015063805910423
2.88	0.0332374972064154	-0.0149160312029634
2.885	0.0334082977857741	-0.0147660126526452
2.89	0.033629628483698	-0.0146150480939213
2.895	0.0339727178613293	-0.0144647678551022
2.9	0.0342773156451332	-0.0143152693063217
2.905	0.0344539864006165	-0.0141649051414627
2.91	0.0346438152626074	-0.0140123108111322
2.915	0.0349512489556538	-0.0138576062162747
2.92	0.0352703121747559	-0.0137022265150376
2.925	0.0354569808564311	-0.0135477530784263
2.93	0.0356095133015931	-0.0133940726029893
2.935	0.0358715409577752	-0.0132393901063646
2.94	0.0362078998895888	-0.0130824337552453
2.945	0.0364250780843062	-0.0129235923898494
2.95	0.0365598335261262	-0.0127646098262004
2.955	0.0367924156396783	-0.01260670133238
2.96	0.037146223695379	-0.012449180740393
2.965	0.037414334127956	-0.0122902186397365
2.97	0.0375585786468141	-0.0121290259448144
2.975	0.0377541162868565	-0.0119664609084288
2.98	0.0380855182942886	-0.0118043371672055
2.985	0.0383824148237634	-0.0116434268765158
2.99	0.0385383855097278	-0.0114825022378996
2.995	0.0387054858490729	-0.0113198141736095
3	0.0390091211158297	-0.0111550356760427
3.005	0.0393439377281591	-0.0109894175722883
3.01	0.0395336416735433	-0.0108247531736723
3.015	0.0396793253180275	-0.0106613579612223
3.02	0.0399442358069191	-0.0104976150900729
3.025	0.0403054271418777	-0.0103319749912715
3.03	0.0405482529906093	-0.0101643759429795
3.035	0.0406856249352099	-0.00999623033188072
3.04	0.0408989938311046	-0.00982928038252676
3.045	0.0412348318588034	-0.00966359791554693
3.05	0.0414939106555216	-0.00949739041581247
3.055	0.041624651167733	-0.00932921416532458
3.06	0.0418050107202929	-0.00915923440242794
3.065	0.0421331405578902	-0.00898900690811499
3.07	0.0424476224046601	-0.00882020900607224
3.075	0.0426110764228678	-0.00865268239889664
3.08	0.0427613755293538	-0.00848448866293434
3.085	0.0430442990457164	-0.0083142980692606
3.09	0.0433909052575334	-0.00814256830299617
3.095	0.0435928043119886	-0.00797117538110728
3.1	0.0437045235059725	-0.00780138455166476
3.105	0.0439161795292752	-0.00763241036681518
3.11	0.0442602076352374	-0.00746230004226067
3.115	0.0445192101983928	-0.00729025869622756
3.12	0.0446396648271908	-0.00711723895606328
3.125	0.0448103736451348	-0.00694516668476873
3.13	0.045128756828953	-0.00677481765072366
3.135	0.0454201391618666	-0.00660483777601621
3.14	0.0455506646275838	-0.00643338352686728
3.145	0.045670320927064	-0.00626016059778751
3.15	0.0459316777149051	-0.00608653211079327
3.155	0.0462758667564614	-0.00591438447551367
3.16	0.0464917579230463	-0.00574399446100311
3.165	0.0466139699445757	-0.00557361161036837
3.17	0.0468277753904233	-0.00540163297035136
3.175	0.0471772046553955	-0.00522805408302067
3.18	0.0474456159070764	-0.00505439247883408
3.185	0.0475628090173993	-0.00488245393848693
3.19	0.0477130164073403	-0.00471225127469342
3.195	0.0480151518885022	-0.00454186889960721
3.2	0.0483463144543429	-0.00436983571781618
3.205	0.0485211907190631	-0.00419638808643654
3.21	0.0486323598613853	-0.00402317717096783
3.215	0.0488545226108959	-0.0038519153731359
3.22	0.0491888509450381	-0.00368236525297494
3.225	0.049405887235729	-0.00351247335424131
3.23	0.0494887136880755	-0.00334090329822696
3.235	0.0496357438928877	-0.00316819830256071
3.24	0.0499400138619778	-0.00299633097407933
3.245	0.0502242683156668	-0.00282656677512744
3.25	0.0503484439964225	-0.00265800794753104
3.255	0.0504537594648604	-0.00248862778948688
3.26	0.0506972485215817	-0.00231767269878847
3.265	0.0510243038982875	-0.00214619087146402
3.27	0.0512155387028491	-0.00197616981978645
3.275	0.0512970541953052	-0.00180834232217401
3.28	0.0514622125822508	-0.00164123649593673
3.285	0.0517727693993557	-0.00147297164578142
3.29	0.0520207492240728	-0.00130332129133527
3.295	0.0521081322072138	-0.00113374235665686
3.3	0.052213060809699	-0.000966153807808673
3.305	0.052471443967245	-0.000800753800160466
3.31	0.0527815315574945	-0.000635681128287155
3.315	0.05293147079455	-0.000469333043684635
3.32	0.0529870618896326	-0.000301787822974551
3.325	0.0531443795728708	-0.000134640616371039
3.33	0.0534470016177238	3.03030212187738e-05
3.335	0.0536772142649907	0.000193121230310376
3.34	0.05375389880528	0.000355816164035103
3.345	0.0538534427428443	0.000519827586923554
3.35	0.054101440453481	0.000684828042669656
3.355	0.0543927436579974	0.000849107175437811
3.36	0.0545302805281496	0.00101098069511164
3.365	0.0545919782499334	0.00117078061281398
3.37	0.0547599463373845	0.00133062075584085
3.375	0.055065206268636	0.00149178368008628
3.38	0.055290709198795	0.00165363176982769
3.385	0.0553604973537545	0.001814149553546
3.39	0.055452280894311	0.00197213040012077
3.395	0.0556937916012389	0.00212858607367356
3.4	0.0559887747014269	0.00228555635872209
3.405	0.05614044423632	0.00244371076566648
3.41	0.0562050279231603	0.00260191998583571
3.415	0.056358883266263	0.0027581992460763
3.42	0.0566443670548493	0.00291190440926706
3.425	0.0568594922682018	0.00306460368469003
3.43	0.0569249316303507	0.00321815188399938
3.435	0.0570046211143865	0.00337267792798534
3.44	0.0572271429224783	0.0035266597818149
3.445	0.0575072277856164	0.00367821114893103
3.45	0.0576468620408477	0.00382723990711213
3.455	0.0576942552161489	0.00397567271615776
3.46	0.0578301451751501	0.00412504855967139
3.465	0.0581051181523351	0.00427518633770675
3.47	0.0583222579366177	0.00442445148122595
3.475	0.0583828668590715	0.00457110445125769
3.48	0.0584431043634191	0.00471533212996259
3.485	0.0586461253163394	0.00485916992459721
3.49	0.0589282308929034	0.00500396909156314
3.495	0.0590724920403785	0.00514930498452639
3.5	0.0590950420510509	0.00529345633871368
3.505	0.0591873869316338	0.00543483334097907
3.51	0.0594360901493137	0.00557387791068511
3.515	0.0596700033230133	0.00571270030336161
3.52	0.059741591385024	0.00585247461122183
3.525	0.0597745773865659	0.00599247697465072
3.53	0.0599358979890263	0.00613071353251936
3.535	0.0602116531424493	0.00626608821333234
3.54	0.0603754515465942	0.0063997095772654
3.545	0.060393049605302	0.00653356401353823
3.55	0.0604521959686441	0.00666820359607572
3.555	0.0606715175971475	0.00680244337431458
3.56	0.0609206849822411	0.00693436446356007
3.565	0.0610150433309425	0.00706344267465636
3.57	0.0610348788747	0.00719122265459115
3.575	0.0611577010007888	0.00731936699488906
3.58	0.0614107929166698	0.0074480944748663
3.585	0.0615825030539694	0.00757608855272149
3.59	0.0615973733344106	0.00770156607777882
3.595	0.0616251511683958	0.0078242902369378
3.6	0.0617933449060489	0.0079459371922475
3.605	0.062022606662404	0.00806799045442159
3.61	0.0621208281922093	0.00819041557771196
3.615	0.0621191577369931	0.0083117945858888
3.62	0.0621885806473535	0.00843049042289888
3.625	0.0623961322368106	0.00854653047057548
3.63	0.0625762159825078	0.00866168899516764
3.635	0.0626104808922803	0.00877726926409441
3.64	0.0626190671707415	0.00889301073574008
3.645	0.0627430931697023	0.00900742146693329
3.65	0.0629613394353011	0.00911901294948805
3.655	0.0630817825685444	0.00922804958746853
3.66	0.0630822575877921	0.00933637606425709
3.665	0.0631209882696308	0.00944512413966697
3.67	0.063293729368691	0.00955376364054441
3.675	0.0634829947268437	0.00966057387091848
3.68	0.063537763541243	0.0097645028703528
3.685	0.0635274345952453	0.00986639606977742
3.69	0.0636049104577778	0.00996800193438131
3.695	0.0638004762225271	0.010069903775233
3.7	0.0639324708119508	0.0101711651217329
3.705	0.0639247545596303	0.0102701241716505
3.71	0.0639228551806004	0.0103662230446238
3.715	0.06404629774346	0.0104607619782668
3.72	0.0642339890743104	0.0105553004049343
3.725	0.0643082791650375	0.0106499500250977
3.73	0.0642830929200505	0.0107434583635963
3.735	0.064317056045409	0.0108342755520521
3.74	0.0644815932222567	0.0109223192128976
3.745	0.0646330570711066	0.0110091676563576
3.75	0.0646432211533599	0.0110960808924645
3.755	0.0646080236022567	0.0111829170770754
3.76	0.0646701726781742	0.0112683620810555
3.765	0.0648416454240058	0.0113510170099587
3.77	0.0649451801400071	0.0114310240152223
3.775	0.0649229894777076	0.011510016978138
3.78	0.0649142757004821	0.0115890812803455
3.785	0.0650262690930192	0.0116678843843912
3.79	0.0651895345971356	0.0117450674867868
3.795	0.0652435403128846	0.0118193762649497
3.8	0.065209556465506	0.0118911572767499
3.805	0.0652361499222038	0.0119620684321135
3.81	0.0653850732253111	0.012033030048076
3.815	0.0655134428578555	0.0121034873703356
3.82	0.0655055380858995	0.0121719078913402
3.825	0.0654586812958955	0.0122374388928886
3.83	0.0655071837313322	0.0123009258205984
3.835	0.0656529937370797	0.0123639033312855
3.84	0.0657248791273005	0.0124268013176794
3.845	0.0656754388802342	0.0124887297561743
3.85	0.0656404186949155	0.0125482410052295
3.855	0.0657235734838433	0.0126049281588746
3.86	0.0658469746431415	0.0126599471437493
3.865	0.065851673159383	0.0127145559372804
3.87	0.065769304100215	0.0127689361521887
3.875	0.0657529951872229	0.0128221259963749
3.88	0.0658640519580885	0.0128728035741815
3.885	0.0659696616301088	0.0129207668639352
3.89	0.0659524107539213	0.012967233452106
3.895	0.0658938249777699	0.0130133069080461
3.9	0.0659234483495535	0.0130589908063124
3.905	0.0660516823999682	0.0131032758172387
3.91	0.0661141481257853	0.0131449699313697
3.915	0.0660513779300373	0.0131840582159585
3.92	0.0659919365123581	0.0132218029995059
3.925	0.0660415966345552	0.0132591657120759
3.93	0.0661484757160005	0.013295999017966
3.935	0.066161646431948	0.0133312638504965
3.94	0.0660885763220296	0.0133638902547469
3.945	0.0660634678239054	0.0133940223054305
3.95	0.0661505973813299	0.0134229477193089
3.955	0.066243351686843	0.0134514946894042
3.96	0.0662222988098305	0.0134793851105628
3.965	0.0661377981142749	0.013505563048152
3.97	0.0661166298475698	0.0135290740014221
3.975	0.0661975018511173	0.0135502084645184
3.98	0.0662531250618065	0.0135702555974145
3.985	0.0662044091346678	0.0135899173655954
3.99	0.0661360003392856	0.0136087581319654
3.995	0.0661464974390948	0.0136256014805322
4	0.0662184139997289	0.013639798790971
4.005	0.0662218354931842	0.0136520051394827
4.01	0.0661395201047995	0.0136634032431962
4.015	0.0660756653456252	0.0136743255385374
4.02	0.06609843072851	0.01368409707447
4.025	0.066140639759538	0.0136916154932818
4.03	0.0660990291722926	0.0136965634413259
4.035	0.0660078274909216	0.0136998149640288
4.04	0.0659701808323808	0.0137023353171787
4.045	0.0660171734730847	0.013704278928381
4.05	0.0660473345489804	0.0137049297819492
4.055	0.0659865077157761	0.0137032842699027
4.06	0.0658975791338869	0.0136991691247239
4.065	0.0658723492840532	0.0136934930153163
4.07	0.0659116451123613	0.0136871096143999
4.075	0.065901780638105	0.013680054536373
4.08	0.0658115310847333	0.0136715892948318
4.085	0.0657273619353848	0.0136608077462634
4.09	0.0657182863412028	0.0136476622672218
4.095	0.0657427435788823	0.0136330813637293
4.1	0.065701857227462	0.013617815057295
4.105	0.0656035576960199	0.013601797870705
4.11	0.0655342402940777	0.0135842779303033
4.115	0.065535787245829	0.0135644377153503
4.12	0.065540215243463	0.0135423356912241
4.125	0.0654733204099496	0.0135189109274
4.13	0.0653710605673997	0.0134948216080776
4.135	0.0653131651257245	0.0134699179146483
4.14	0.0653152482398651	0.0134434410492034
4.145	0.0652906418343609	0.0134146530947962
4.15	0.0651917156179237	0.013383702593599
4.155	0.0650788049579004	0.0133515315632892
4.16	0.0650225456462783	0.013318717328671
4.165	0.0650124068238648	0.0132850412863404
4.17	0.0649577820819591	0.0132497437003773
4.175	0.0648414823518436	0.0132121556300125
4.18	0.064733434783992	0.0131725030784958
4.185	0.0646856672737424	0.0131317172929457
4.19	0.064662546147478	0.0130903031355618
4.195	0.0645900542610759	0.0130479523566199
4.2	0.0644765639244267	0.0130038258030013
4.205	0.0643845332318962	0.0129574565739389
4.21	0.0643433659771561	0.0129093062992844
4.215	0.0643066470450927	0.0128602312265172
4.22	0.0642224993829555	0.0128104919332169
4.225	0.0641130105781937	0.0127596263267552
4.23	0.0640304953556683	0.0127068462349924
4.235	0.0639879350085455	0.0126518996375565
4.24	0.0639337142120411	0.0125954227036582
4.245	0.0638334363752746	0.0125381782325897
4.25	0.0637189746841959	0.0124802351780143
4.255	0.0636359986893009	0.0124210130497385
4.26	0.0635854576746755	0.0123597775780873
4.265	0.0635148049275273	0.012296468724555
4.27	0.0634041428458796	0.012231823736155
4.275	0.0632888038177267	0.0121664729341911
4.28	0.0632052647993722	0.0121004023566098
4.285	0.0631480117482538	0.012033027964116
4.29	0.0630697102148089	0.0119636752589678
4.295	0.0629559594767708	0.0118923493054507
4.3	0.0628386959404992	0.011819788069268
4.305	0.062746168109676	0.0117465624394462
4.31	0.0626710754515611	0.0116726087822817
4.315	0.0625774894333973	0.0115973420254392
4.32	0.0624577825139433	0.0115201367734111
4.325	0.0623376472132873	0.0114410496548977
4.33	0.0622365759003922	0.0113608172340402
4.335	0.0621479736002393	0.0112799619856873
4.34	0.0620444623762109	0.0111983816614161
4.345	0.0619179920960956	0.0111154926982617
4.35	0.0617916001163312	0.0110307096047255
4.355	0.0616851922457887	0.0109441278681427
4.36	0.0615917112590139	0.0108564807979854
4.365	0.0614850157779836	0.0107682542387071
4.37	0.0613570965472833	0.0106793183042654
4.375	0.0612255241362158	0.0105890916828734
4.38	0.0611085888950246	0.0104970198994568
4.385	0.0610051231434536	0.0104032279193945
4.39	0.0608990981745869	0.0103084455488377
4.395	0.0607797874444092	0.0102131317547232
4.4	0.0606525903917482	0.0101171102588465
4.405	0.0605302861378795	0.0100197331286723
4.41	0.0604162842154485	0.00992057560237956
4.415	0.0603013132082217	0.00981992114940095
4.42	0.0601761594304098	0.0097184648913349
4.425	0.0600419591990586	0.00961651050068291
4.43	0.0599060077142766	0.0095137714646177
4.435	0.059773658696767	0.00940961510785854
4.44	0.0596441794292443	0.00930375072608563
4.445	0.0595119217385565	0.00919659024274477
4.45	0.0593742047201177	0.00908878431682217
4.455	0.0592340471227171	0.00898050898328332
4.46	0.0590943696616901	0.00887139009554867
4.465	0.0589545860663518	0.00876081574604477
4.47	0.0588124800174424	0.00864861088454525
4.475	0.0586680386386879	0.00853528948562107
4.48	0.0585244009553326	0.00842146159231732
4.485	0.0583832960493542	0.00830720321308518
4.49	0.0582410663948629	0.00819206717388167
4.495	0.0580933503986188	0.00807545525945038
4.5	0.0579423111482445	0.00795728930890196
4.505	0.0577935222951702	0.00783814753299759
4.51	0.0576476427668241	0.0077185826416134
4.515	0.057501594544249	0.00759864573493756
4.52	0.0573524936506896	0.00747788907797692
4.525	0.0571995868943352	0.00735572471211108
4.53	0.0570448345722181	0.0072320856339368
4.535	0.0568898069323038	0.00710755007999895
4.54	0.0567342112207902	0.0069826628977135
4.545	0.0565774571471453	0.00685746962991939
4.55	0.0564194431220628	0.00673152220885817
4.555	0.0562613324713179	0.00660423588580988
4.56	0.056103698106036	0.00647554669969189
4.565	0.0559439979877125	0.00634603237846242
4.57	0.0557806303250423	0.00621623716811616
4.575	0.0556162009435846	0.00608620736213185
4.58	0.0554531727273782	0.00595549504887715
4.585	0.0552908534556317	0.00582351361141492
4.59	0.0551277396867763	0.0056901966730397
4.595	0.0549625842020149	0.00555612193996983
4.6	0.0547946716239681	0.00542183985281829
4.605	0.0546249027021602	0.00528740356134932
4.61	0.0544551657430395	0.00515236583571506
4.615	0.0542853517055526	0.00501613320396543
4.62	0.0541140336980491	0.00487863238781953
4.625	0.053943147264128	0.0047404412441957
4.63	0.0537748562517367	0.00460212025230962
4.635	0.0536075363185652	0.00446373257809065
4.64	0.0534388263991852	0.00432483140921862
4.645	0.0532679677838169	0.00418481191341339
4.65	0.0530955760782218	0.00404358911462367
4.655	0.0529222060648342	0.00390176303288291
4.66	0.0527477346704103	0.00375993330223514
4.665	0.0525715940825396	0.00361812461533785
4.67	0.0523928192520067	0.00347583388383319
4.675	0.0522104448285229	0.00333243970779044
4.68	0.052025302414468	0.00318790605591205
4.685	0.0518403163899441	0.00304288058454083
4.69	0.0516568973751509	0.00289794781432978
4.695	0.0514735335537926	0.00275314101886667
4.7	0.0512890230423285	0.00260795788204565
4.705	0.0511041170442262	0.00246175703556887
4.71	0.0509189579823641	0.00231448061392931
4.715	0.0507335843136407	0.00216677456847838
4.72	0.0505483156970245	0.00201924483792075
4.725	0.0503624111833711	0.00187194470382635
4.73	0.0501756637210097	0.00172437249557755
4.735	0.0499890423095884	0.00157586523054604
4.74	0.0498027463884104	0.00142634179514829
4.745	0.0496157557184273	0.0012764701644203
4.75	0.0494278100705885	0.00112690464090051
4.755	0.0492392085135656	0.000977665190741015
4.76	0.0490500223238202	0.000828191765236319
4.765	0.0488605817143448	0.000677797043542565
4.77	0.0486711779996769	0.000526443350539569
4.775	0.0484812888808123	0.000374847894570127
4.78	0.0482901859987536	0.000223657336025433
4.785	0.0480983050836669	7.2907758564329e-05
4.79	0.0479066271118801	-7.79589530822167e-05
4.795	0.0477149931831056	-0.000229655538616541
4.8	0.0475218154350555	-0.000382247381145543
4.805	0.0473260266160321	-0.000535018599408301
4.81	0.0471284490744972	-0.000687294721855914
4.815	0.0469307829009638	-0.000839014242020494
4.82	0.0467343864509191	-0.000990734706181664
4.825	0.0465388768837839	-0.00114319588683944
4.83	0.0463423233464167	-0.00129649163244181
4.835	0.0461438387975765	-0.00144988270193973
4.84	0.0459441544069237	-0.00160264077483569
4.845	0.0457450731868697	-0.00175474072274318
4.85	0.0455480672283993	-0.00190680521453534
4.855	0.0453516832096176	-0.00205960208985158
4.86	0.045152712459586	-0.00221317850047675
4.865	0.04495045792557	-0.00236674065433032
4.87	0.0447477414591585	-0.00251956826492105
4.875	0.0445466491537114	-0.00267161889211147
4.88	0.044346436924382	-0.00282351366621547
4.885	0.0441453869988154	-0.00297604869888898
4.89	0.0439429378025197	-0.00312930089947227
4.895	0.0437401739601976	-0.00328247697571588
4.9	0.043538493442443	-0.00343482728031409
4.905	0.0433379278079076	-0.00358628392095825
4.91	0.0431370092533959	-0.0037374688085837
4.915	0.0429348539443861	-0.00388920635028327
4.92	0.0427319722098352	-0.00404160117248995
4.925	0.042529155212914	-0.00419383171904735
4.93	0.0423266686731442	-0.00434509135776291
4.935	0.0421241155541922	-0.00449535614692451
4.94	0.041920512284833	-0.00464532141492957
4.945	0.041715835068857	-0.00479583992594268
4.95	0.0415113646674556	-0.00494695991305082
4.955	0.0413078194535816	-0.00509779748463027
4.96	0.0411043580793922	-0.00524755846133813
4.965	0.0408999549817872	-0.00539620568482868
4.97	0.0406946463078273	-0.00554443595566814
4.975	0.0404891675892226	-0.00569313031729157
4.98	0.0402839810847378	-0.00584236330028732
4.985	0.0400788346074595	-0.00599124834257434
4.99	0.0398732807003936	-0.00613896360317549
4.995	0.0396673402093	-0.0062854508652749
5	0.0394614697544105	-0.00643141132573328
5.005	0.0392559195711164	-0.0065777539832638
5.01	0.0390504115034082	-0.00672457697461273
5.015	0.0388445613502208	-0.00687098928514445
5.02	0.0386383653463673	-0.00701614313895136
5.025	0.0384321253310785	-0.00715996208054701
5.03	0.0382260197950848	-0.00730315281416685
5.035	0.038019919328952	-0.00744665005448063
5.04	0.037813644464142	-0.0075905705990218
5.045	0.0376072660373251	-0.00773398431439215
5.05	0.0374010165378453	-0.00787598686463128
5.055	0.0371949696363157	-0.00801656289378123
5.06	0.0369889094288238	-0.00815650695568205
5.065	0.036782614949863	-0.00829677855823266
5.07	0.0365761499552019	-0.00843741620165314
5.075	0.036369659653359	-0.0085774128016863
5.08	0.0361632484519999	-0.00871588721098976
5.085	0.0359571122608721	-0.00885282308901805
5.09	0.0357515478179052	-0.00898902267459479
5.095	0.0355464960839542	-0.00912546978770912
5.1	0.0353413767469146	-0.00926221825860009
5.105	0.0351357244389376	-0.00939825148354884
5.11	0.0349295226212409	-0.00953266731897547
5.115	0.0347232033010283	-0.00966544078987451
5.12	0.0345171642618986	-0.0097973863467329
5.125	0.0343111257637891	-0.00992951215378138
5.13	0.0341044027952254	-0.0100618832531466
5.135	0.0338969748650108	-0.0101934699112458
5.14	0.0336900537632911	-0.010323350531082
5.145	0.0334846351011886	-0.0104514951839366
5.15	0.0332803079729983	-0.0105787325314516
5.155	0.0330764593648135	-0.010706093034232
5.16	0.032873067056635	-0.0108336472660181
5.165	0.0326699939681925	-0.0109603478167044
5.17	0.0324670134883745	-0.0110852544905223
5.175	0.0322640891082707	-0.0112083356197123
5.18	0.0320612422623262	-0.0113304357498724
5.185	0.0318583487757785	-0.0114526049037118
5.19	0.0316551158968033	-0.0115749132090023
5.195	0.0314517858829032	-0.0116962915617955
5.2	0.0312493086596405	-0.0118157832555676
5.205	0.0310483099996305	-0.011933359736363
5.21	0.0308478833073121	-0.0120498848123114
5.215	0.0306465830077258	-0.0121664275419062
5.22	0.0304439421901691	-0.012283053755107
5.225	0.0302404923721979	-0.0123986700612191
5.23	0.0300375846045593	-0.0125123061387205
5.235	0.0298356272797412	-0.0126239416565901
5.24	0.0296341776691493	-0.0127344632006601
5.245	0.0294335274617311	-0.0128449582144237
5.25	0.0292337552687684	-0.0129554839936433
5.255	0.0290342616278485	-0.0130649203399539
5.26	0.0288345620270821	-0.0131722864017387
5.265	0.0286345134684925	-0.0132775750632626
5.27	0.0284345922056495	-0.0133816982445607
5.275	0.0282358244650316	-0.0134857594840569
5.28	0.0280378089386485	-0.0135898018796418
5.285	0.0278390131699535	-0.013692674667498
5.29	0.0276394074751686	-0.0137933884758537
5.295	0.0274406359897334	-0.0138919535802439
5.3	0.0272444656876167	-0.0139893095131625
5.305	0.0270502057656595	-0.0140865737878893
5.31	0.0268542361001129	-0.0141837700585633
5.315	0.0266547034922478	-0.0142797139933723
5.32	0.0264543325374069	-0.0143734102697225
5.325	0.0262561050502347	-0.0144648906928475
5.33	0.0260598593000194	-0.0145551241056074
5.335	0.0258635971014698	-0.0146452398554842
5.34	0.0256666581266642	-0.0147352380306962
5.345	0.0254698068703779	-0.0148238989593024
5.35	0.0252736056204397	-0.0149102244442454
5.355	0.0250778756731976	-0.0149942727353021
5.36	0.0248819569528039	-0.015077045064303
5.365	0.0246865733765417	-0.0151596813354252
5.37	0.0244933851403632	-0.0152421535329146
5.375	0.0243016330885751	-0.015323204093526
5.38	0.0241084807961811	-0.0154018344459818
5.385	0.0239141278097474	-0.0154781337072452
5.39	0.0237222955432302	-0.015553138359183
5.395	0.0235346026090787	-0.0156279971377309
5.4	0.0233485550799293	-0.0157026489263812
5.405	0.0231612016181019	-0.015775795489297
5.41	0.0229729634223889	-0.015846440414729
5.415	0.0227864976429059	-0.0159147604531489
5.42	0.0226017063466713	-0.0159819659182964
5.425	0.022416967440857	-0.0160489918691181
5.43	0.0222322232599269	-0.0161154786767563
5.435	0.0220484275643827	-0.0161801283669139
5.44	0.0218658042462601	-0.0162422185650245
5.445	0.0216826381798383	-0.0163021787413516
5.45	0.0214972763206627	-0.0163612536689147
5.455	0.0213115542179694	-0.0164201495498213
5.46	0.0211283181521977	-0.0164782299754552
5.465	0.020946785777442	-0.0165342068836903
5.47	0.0207637429597471	-0.0165875909810389
5.475	0.0205774104502245	-0.0166390330216657
5.48	0.0203916282959606	-0.0166898023487655
5.485	0.0202108555393067	-0.0167403872300388
5.49	0.0200342883616515	-0.0167898873080429
5.495	0.0198572473176607	-0.0168370472791119
5.5	0.019677520226093	-0.0168815948711349
5.505	0.0194983315945792	-0.016924377874955
5.51	0.0193207109820169	-0.0169666714642267
5.515	0.0191411378943267	-0.017008749607741
5.52	0.0189577512277953	-0.0170494730390389
5.525	0.0187746443086499	-0.0170876297866687
5.53	0.0185979802905513	-0.0171231540963305
5.535	0.0184261174742469	-0.0171570759367425
5.54	0.0182513538326546	-0.0171906725318649
5.545	0.0180723937376833	-0.0172240132506378
5.55	0.0178942726177709	-0.0172557895883849
5.555	0.0177216495149086	-0.0172848778394681
5.56	0.0175533902661355	-0.017311308551646
5.565	0.0173828931088788	-0.0173361769505814
5.57	0.0172062053827642	-0.0173607600968728
5.575	0.0170278522652528	-0.0173850530202976
5.58	0.0168540119522751	-0.0174076795062645
5.585	0.0166848806897743	-0.0174275412660906
5.59	0.0165176012170642	-0.0174447466961855
5.595	0.0163493489432415	-0.0174604541182495
5.6	0.0161797992781987	-0.0174759355029754
5.605	0.0160085366387088	-0.0174911066078791
5.61	0.0158350607545044	-0.0175045210460645
5.615	0.0156622713416956	-0.0175151034792977
5.62	0.0154916319499256	-0.0175230962767801
5.625	0.0153227943757073	-0.0175298694176428
5.63	0.0151551359974539	-0.0175364370824089
5.635	0.0149869007771755	-0.0175423417066032
5.64	0.0148177014062568	-0.0175461203060208
5.645	0.0146501883159279	-0.0175470264985484
5.65	0.0144848988053825	-0.017545618573585
5.655	0.0143214842106641	-0.0175433178349397
5.66	0.0141598739773289	-0.0175408550036649
5.665	0.0139970359335963	-0.0175374157534831
5.67	0.0138327281520216	-0.0175315659433586
5.675	0.0136708663100711	-0.0175228575234699
5.68	0.0135128382649197	-0.0175121209796837
5.685	0.0133552461632098	-0.017500791450688
5.69	0.0131937969339351	-0.0174893150433346
5.695	0.0130296057661385	-0.0174765569047062
5.7	0.0128674967098678	-0.0174611409064247
5.705	0.0127085210547325	-0.017442894071363
5.71	0.0125525125222116	-0.0174228864554247
5.715	0.0123997285804017	-0.0174025483588107
5.72	0.0122478338354979	-0.0173820504305994
5.725	0.0120943070888464	-0.01736002083207
5.73	0.0119387245066416	-0.0173351981657946
5.735	0.01178418346902	-0.0173075532232815
5.74	0.0116349815770217	-0.0172782524851495
5.745	0.011489647833269	-0.0172487177463481
5.75	0.0113420138006002	-0.0172190008313852
5.755	0.011189830818476	-0.0171876279475942
5.76	0.0110367951910118	-0.0171533817107436
5.765	0.010888513451906	-0.0171163535369997
5.77	0.0107453754687214	-0.0170778010232814
5.775	0.0106006532955402	-0.0170391306772509
5.78	0.0104491516942103	-0.0170002730133824
5.785	0.0102913831184169	-0.0169596551752074
5.79	0.0101349786835602	-0.0169161030769623
5.795	0.00998486399881156	-0.0168698876958424
5.8	0.00983678889845825	-0.0168225155163349
5.805	0.00968615159909259	-0.0167750989246527
5.81	0.00953652167564461	-0.0167271292188198
5.815	0.00939165261243946	-0.0166770009478845
5.82	0.00924819721401295	-0.0166239174341386
5.825	0.00910060876395131	-0.0165685222189748
5.83	0.00894735177603276	-0.0165123885265254
5.835	0.00879661320117651	-0.0164562969808157
5.84	0.00865766592657444	-0.0163993120203018
5.845	0.00852768602499172	-0.016339865080826
5.85	0.00839304066514828	-0.0162775131551381
5.855	0.00824533743203038	-0.0162132180842736
5.86	0.00809442871441643	-0.0161485632103568
5.865	0.00795376102806691	-0.0160839885937452
5.87	0.00782110609261737	-0.0160181829286629
5.875	0.00768061231609658	-0.0159496530074027
5.88	0.00753089068998694	-0.0158782838455675
5.885	0.00738774370304038	-0.0158053168868708
5.89	0.00725737645672158	-0.015732321209742
5.895	0.00712621949741137	-0.0156594018044857
5.9	0.00698067377131451	-0.0155849752776287
5.905	0.00682773750208636	-0.0155076937366011
5.91	0.00668286377508627	-0.0154276251989672
5.915	0.00654885364643607	-0.0153461256217952
5.92	0.00641082070483892	-0.0152647392259939
5.925	0.00626588040723359	-0.0151834131792023
5.93	0.00612819851043447	-0.0151004448464911
5.935	0.00600926231193617	-0.0150145565076272
5.94	0.00589565589376315	-0.0149259744252073
5.945	0.00576514633010363	-0.014836162893549
5.95	0.00562471044028887	-0.0147466317968124
5.955	0.00549628511303282	-0.0146571683800339
5.96	0.00538222839630596	-0.0145659545693291
5.965	0.00525164176143522	-0.0144717761934857
5.97	0.00510420110505008	-0.0143750820944398
5.975	0.00496606595507996	-0.0142776232011407
5.98	0.00485108231672244	-0.0141805537184587
5.985	0.00472972016365572	-0.0140831235358564
5.99	0.00458624469473115	-0.0139835029694961
5.995	0.00444421482657467	-0.0138809379767518
6	0.00432907941979033	-0.0137763108209418
6.005	0.00422430800890627	-0.0136714266253369
6.01	0.00409032426592872	-0.0135670237810965
6.015	0.00393837721760077	-0.0134618536908999
6.02	0.00380719167633397	-0.0133541703854433
6.025	0.00370154537912932	-0.0132436494223138
6.03	0.00356150435667477	-0.0131315367507369
6.035	0.00339090453542659	-0.0130196186968174
6.04	0.00325174776648125	-0.0129082113382325
6.045	0.00316306432115374	-0.0127957046439001
6.05	0.00304407487819061	-0.0126805385478832
6.055	0.00287120942379773	-0.0125626284928174
6.06	0.00271678899802852	-0.0124433691882061
6.065	0.00262629634402833	-0.0123245087454769
6.07	0.00252861336442902	-0.012206151026925
6.075	0.00236674998921465	-0.0120865253769261
6.08	0.00220483080676803	-0.0119641609714949
6.085	0.00210932410630682	-0.0118391763931393
6.09	0.00203493263522618	-0.0117131007325571
6.095	0.0018859779674216	-0.0115876304755938
6.1	0.00170681449633057	-0.0114626602245381
6.105	0.00159348334982081	-0.0113362766561247
6.11	0.00153565591310989	-0.0112071037083491
6.115	0.00140161942106563	-0.0110755303134445
6.12	0.00121353726094049	-0.0109434028049549
6.125	0.00109066984395845	-0.0108120299381492
6.13	0.00104770498528042	-0.0106807155423151
6.135	0.00092951277146478	-0.0105475093614399
6.14	0.000727494519956351	-0.0104115373055904
6.145	0.000581069425826497	-0.0102736739440438
6.15	0.000539674464491191	-0.0101358386889104
6.155	0.000455995765077177	-0.0099988867825303
6.16	0.000276926284293677	-0.00986156191716374
6.165	0.000129399783395234	-0.00972199649708452
6.17	8.47002325696788e-05	-0.00957979511016989
6.175	5.06396880788351e-06	-0.00943623783198929
6.18	-0.00018902170535835	-0.00929322311814708
6.185	-0.000367418101493033	-0.00915113646381518
6.19	-0.00043220267563131	-0.00900831523642654
6.195	-0.000482367598955535	-0.00886309949849379
6.2	-0.0006475479493953	-0.00871536331177627
6.205	-0.000838881835884409	-0.00856655175743556
6.21	-0.000928690659758169	-0.00841851755098057
6.215	-0.000960219924502903	-0.00827140851671537
6.22	-0.00109804473255646	-0.0081233847365337
6.225	-0.00129099605211714	-0.00797288903344564
6.23	-0.00138830210886373	-0.00782002452170044
6.235	-0.00138951151548388	-0.00766638536951986
6.24	-0.00150370183180043	-0.00751376180805738
6.245	-0.00172703436263936	-0.00736206473679251
6.25	-0.00187374437517928	-0.00720929609888244
6.255	-0.00189038870043273	-0.00705400903000015
6.26	-0.00197379981541833	-0.00689652139455342
6.265	-0.00218461069612899	-0.00673855335341214
6.27	-0.00234881110485498	-0.00658181925423059
6.275	-0.00236680657234443	-0.00642600397337743
6.28	-0.00240176851454384	-0.00626897473997949
6.285	-0.0025823282842717	-0.00610939625101766
6.29	-0.00276884549539025	-0.00594787932651782
6.295	-0.00282514073955243	-0.00578647849195005
6.3	-0.00283937346440841	-0.00562645874350056
6.305	-0.00299239525352533	-0.00546683369750354
6.31	-0.00320266896541626	-0.0053054971199628
6.315	-0.00330433364207153	-0.00514169642352736
6.32	-0.00330419691857751	-0.00497655540576121
6.325	-0.0034174835666795	-0.00481215070157572
6.33	-0.00363649578593235	-0.00464921424084737
6.335	-0.00377099257736652	-0.00448617652883457
6.34	-0.00377172663104556	-0.00432107640229949
6.345	-0.00385031292265463	-0.00415369637235387
6.35	-0.00406438848480417	-0.0039855823078037
6.355	-0.00423434041573206	-0.00381875111784033
6.36	-0.00426625832488875	-0.00365339508471935
6.365	-0.00430367413428071	-0.00348754079658683
6.37	-0.00448571556409508	-0.00331949800522402
6.375	-0.00468784127908942	-0.00314935900771342
6.38	-0.00476153378574302	-0.00297882192631156
6.385	-0.0047645176418772	-0.00280980365556855
6.39	-0.00490077336262537	-0.00264221635351391
6.395	-0.00512088251022287	-0.0024739271926737
6.4	-0.00524226674009468	-0.00230340000537615
6.405	-0.00523779654620563	-0.00213098162518858
6.41	-0.00532611926642795	-0.00195849918811039
6.415	-0.00555175204094321	-0.00178775715415237
6.42	-0.00572466396452929	-0.00161840354515585
6.425	-0.005742145545621	-0.00144817486955974
6.43	-0.00577749747414506	-0.0012756862755297
6.435	-0.00596745529687363	-0.00110161302864925
6.44	-0.00616635685249618	-0.000928124183403834
6.445	-0.00622525557967873	-0.000756526644477304
6.45	-0.00621514722698235	-0.000585744647537177
6.455	-0.00634822891773049	-0.000413573887691416
6.46	-0.00657492164222124	-0.000239272014838581
6.465	-0.00670571086848464	-6.40493318303004e-05
6.47	-0.00670146903858511	0.000109935993070744
6.475	-0.00678383670624646	0.00028196859544801
6.48	-0.00701573885231273	0.000453735329029237
6.485	-0.00720689559021444	0.000627258833944648
6.49	-0.00724445452498305	0.000802702703119551
6.495	-0.00726154810506124	0.000978421506267282
6.5	-0.00742975785514695	0.00115234574512554
6.505	-0.00764607583874222	0.00132434743846044
6.51	-0.00774002057083199	0.00149651695342871
6.515	-0.00772169223799245	0.00167055635568147
6.52	-0.00782204692895351	0.00184629268170318
6.525	-0.00805072475477547	0.00202193941480699
6.53	-0.00820733803429397	0.00219556478569033
6.535	-0.00819787172543348	0.00236734453106646
6.54	-0.00820644827267308	0.00253950987299175
6.545	-0.0083752806889443	0.00271357234058655
6.55	-0.00856231917619181	0.00288908690791904
6.555	-0.00861212786323846	0.00306415182029403
6.56	-0.00858278385615795	0.00323698192252762
6.565	-0.00869752676974555	0.0034080347099003
6.57	-0.00892458460020216	0.00357965518460216
6.575	-0.00906985739814394	0.00375317951834006
6.58	-0.00906337629663347	0.00392782560748922
6.585	-0.0091046328279918	0.00410136376419527
6.59	-0.00930412266553203	0.00427254392461458
6.595	-0.00949668987475798	0.00444257700729855
6.6	-0.00953755427849753	0.00461369355153461
6.605	-0.00951030333257611	0.00478654039696238
6.61	-0.00964133993124357	0.00495980216003957
6.615	-0.00988407405494458	0.00513130683727123
6.62	-0.0100352351457724	0.00530043759745306
6.625	-0.0100359766544428	0.00546900794600207
6.63	-0.0100967994694085	0.00563902155987712
6.635	-0.0103187100491356	0.00581052430486094
6.64	-0.0105317973880723	0.00598177854869021
6.645	-0.0105909408415383	0.00615073614549193
6.65	-0.0105732282851864	0.00631739652312829
6.655	-0.0106955272990033	0.00648394854329665
6.66	-0.0109187504572698	0.00665202922484444
6.665	-0.0110515407946634	0.00682133457765037
6.67	-0.011024626341756	0.00699000965428366
6.675	-0.0110404085651478	0.00715618529100532
6.68	-0.0112220957164432	0.00732017795665269
6.685	-0.0114148494262498	0.00748428764518562
6.69	-0.0114676870314177	0.00764993231145099
6.695	-0.0114414709659889	0.00781644670912879
6.7	-0.0115613002778114	0.00798166741037837
6.705	-0.0117992519612084	0.00814427609520677
6.71	-0.011952763656908	0.00830534185686922
6.715	-0.0119374627825253	0.0084670598912376
6.72	-0.0119441417939586	0.00863014872571624
6.725	-0.012126095229862	0.00879340628454548
6.73	-0.0123444882046095	0.00895472396865269
6.735	-0.0124266351766913	0.00911341426130363
6.74	-0.0123888516847705	0.00927114586504886
6.745	-0.0124676209921869	0.00942988162596845
6.75	-0.0126955650926947	0.00958973657459938
6.755	-0.0128761849370521	0.00974909394837492
6.76	-0.0128922752669063	0.00990598150277795
6.765	-0.0128949123625564	0.0100603296349053
6.77	-0.0130650876495508	0.0102141818404498
6.775	-0.0133007554031335	0.0103691272440631
6.78	-0.0134164833751667	0.0105249354650906
6.785	-0.0133862187207978	0.0106798844937105
6.79	-0.0134413028974365	0.0108321879876557
6.795	-0.0136558845541342	0.0109820852144137
6.8	-0.0138421280823525	0.011131714461199
6.805	-0.0138682504617607	0.0112824363820376
6.81	-0.0138344101687792	0.0114337549055164
6.815	-0.0139625027100194	0.0115838734788173
6.82	-0.0142064866044187	0.0117311932701013
6.825	-0.0143579426506095	0.0118762428392585
6.83	-0.0143390231232573	0.0120212084795951
6.835	-0.014348865387099	0.0121672322582532
6.84	-0.0145351637396721	0.0123135039026301
6.845	-0.0147562919186654	0.0124579753951859
6.85	-0.0148438811816029	0.0125995883417213
6.855	-0.0148136127360634	0.0127395590195632
6.86	-0.0148997972156582	0.0128799050050484
6.865	-0.015138921533379	0.0130211040768956
6.87	-0.0153286783671793	0.0131618833391907
6.875	-0.0153441984784822	0.0133003078543932
6.88	-0.0153247050621824	0.0134359356619839
6.885	-0.0154784216141716	0.0135704103045796
6.89	-0.0157334944127486	0.0137053752312286
6.895	-0.0158858772478706	0.0138409515189821
6.9	-0.0158660634149576	0.0139757491628585
6.905	-0.0158851237614244	0.0141080068089536
6.91	-0.016079081485741	0.0142375890519691
6.915	-0.0163011924779507	0.0143662479330644
6.92	-0.0163892809504664	0.0144954096338205
6.925	-0.0163628729481694	0.0146249304443627
6.93	-0.0164473282538621	0.0147533391381197
6.935	-0.0166778917018452	0.0148790551162213
6.94	-0.0168690867183221	0.0150022221828546
6.945	-0.0168954441206454	0.0151246690467589
6.95	-0.0168833430734269	0.0152476125577527
6.955	-0.0170332151932227	0.0153706760552476
6.96	-0.0172726110958113	0.0154923326935442
6.965	-0.0174092449401096	0.0156111791524286
6.97	-0.0173878047293868	0.0157276137928673
6.975	-0.0174135552402264	0.0158434986311378
6.98	-0.0176146054006985	0.0159598463461844
6.985	-0.0178442417586814	0.0160760107480087
6.99	-0.0179397266241904	0.0161902690281965
6.995	-0.0179142614153981	0.0163016861713599
7	-0.0179964362090217	0.0164112403192133
7.005	-0.0182344919135256	0.0165206436598819
7.01	-0.0184457224445963	0.0166303374238654
7.015	-0.0184957302053952	0.0167392895468863
7.02	-0.0184807622163494	0.0168458804215146
7.025	-0.0186093629858834	0.0169496961577072
7.03	-0.0188502923371495	0.0170520696369581
7.035	-0.019015086575386	0.0171543812498302
7.04	-0.0190194916906689	0.0172567710448734
7.045	-0.019029906686789	0.0173581225802696
7.05	-0.0192085702529513	0.0174569769412772
7.055	-0.0194486525771639	0.0175531740239999
7.06	-0.0195683491641422	0.0176481192538953
7.065	-0.0195419304861446	0.0177430028265846
7.07	-0.019584032379027	0.0178377506782961
7.075	-0.0197939225252433	0.0179311919210866
7.08	-0.0200127994559132	0.0180220267597871
7.085	-0.0200914611509221	0.0181103215392
7.09	-0.0200660053506865	0.0181975321406309
7.095	-0.0201462602831838	0.0182846683160584
7.1	-0.0203662569795973	0.0183714687735325
7.105	-0.0205581666498292	0.0184567298090514
7.11	-0.0206003587968613	0.0185393083552943
7.115	-0.0205856888204357	0.0186194755339835
7.12	-0.0207041272332858	0.0186987030787947
7.125	-0.0209281014881317	0.01877782593873
7.13	-0.0210832197543067	0.0188563695549853
7.135	-0.0210885817349967	0.0189329880279045
7.14	-0.0210942141411751	0.0190069108632384
7.145	-0.0212515628927128	0.019078859721521
7.15	-0.0214782630244717	0.0191501840988132
7.155	-0.021613481705821	0.0192212656956221
7.16	-0.021619190830978	0.0192913341853574
7.165	-0.0216673911885921	0.0193591337680674
7.17	-0.0218505576899177	0.0194243020856255
7.175	-0.0220510577755351	0.0194878328267124
7.18	-0.0221414975616879	0.0195508059716675
7.185	-0.0221374669741742	0.0196133713537046
7.19	-0.0222160706341411	0.0196747042443852
7.195	-0.0224135899571996	0.0197336791790744
7.2	-0.0225905681255061	0.0197901253660521
7.205	-0.0226464590693576	0.0198450827427241
7.21	-0.0226563559619387	0.0198994792015106
7.215	-0.0227763906744134	0.0199533027544166
7.22	-0.0229858205879282	0.0200056985985956
7.225	-0.0231414705012383	0.0200556747834622
7.23	-0.0231740521283874	0.0201032297723112
7.235	-0.0232020950059763	0.0201494264052744
7.24	-0.0233566719114754	0.0201950489166962
7.245	-0.0235743347340827	0.0202399487570425
7.25	-0.0237111946129522	0.0202832557685307
7.255	-0.0237300290695994	0.0203241026465159
7.26	-0.0237800392174342	0.0203626365401613
7.265	-0.0239614695482482	0.0203999251621766
7.27	-0.0241748795781723	0.0204366165440307
7.275	-0.0242933718355565	0.0204724457639038
7.28	-0.0243163140204458	0.0205065419740943
7.285	-0.0243915442275383	0.0205381564318225
7.29	-0.0245737079625047	0.0205675668246758
7.295	-0.0247556011081237	0.0205958116458149
7.3	-0.0248376522478744	0.0206234037518714
7.305	-0.0248539213933026	0.0206499449965164
7.31	-0.0249470435955447	0.0206744905236423
7.315	-0.025133956164524	0.0206965581915027
7.32	-0.0253052006825641	0.0207167311585391
7.325	-0.0253844881328431	0.0207359676271818
7.33	-0.0254325798360855	0.0207545093750551
7.335	-0.0255687241960351	0.020771819691898
7.34	-0.0257749141832813	0.0207870810081954
7.345	-0.02593375226671	0.0208001375450454
7.35	-0.0259887515580446	0.0208117569206804
7.355	-0.0260328216012723	0.0208226928916168
7.36	-0.0261661837880819	0.0208330193515999
7.365	-0.0263441247156045	0.0208421523622807
7.37	-0.0264645121701808	0.0208493388675081
7.375	-0.0265009849532553	0.0208544991200419
7.38	-0.0265598629599439	0.020858357350476
7.385	-0.0267077912467187	0.0208615022685897
7.39	-0.0268759535755969	0.020863858789856
7.395	-0.0269776248370359	0.020864796943153
7.4	-0.0270123332236844	0.0208636294995794
7.405	-0.0270861857601151	0.0208603587834213
7.41	-0.0272392083566741	0.0208556950434397
7.415	-0.0273925991879227	0.0208501246352966
7.42	-0.0274703617400491	0.0208434995458837
7.425	-0.0275140618107057	0.0208352125343463
7.43	-0.0276316339061447	0.0208246933038552
7.435	-0.0278137146098663	0.0208120719240203
7.44	-0.0279622339285783	0.0207980797340584
7.445	-0.0280262358851668	0.0207831465636173
7.45	-0.0280733907868567	0.0207670934180725
7.455	-0.0281949950139104	0.0207493546814426
7.46	-0.0283627925640444	0.0207294680569898
7.465	-0.0284895820003332	0.0207076609591058
7.47	-0.0285484546744784	0.0206846479571496
7.475	-0.0286168025763106	0.0206607786227819
7.48	-0.0287552017598036	0.0206357986672835
7.485	-0.0289133925844208	0.020609100806371
7.49	-0.0290163132215195	0.0205803838317847
7.495	-0.0290609599055839	0.0205500331355108
7.5	-0.0291392470787771	0.0205186608853907
7.505	-0.0292906998074704	0.0204863951841008
7.51	-0.0294454652470625	0.0204528507863151
7.515	-0.0295343821866693	0.0204174602185904
7.52	-0.0295721330887638	0.0203800850528574
7.525	-0.0296463413040631	0.0203411907398021
7.53	-0.0297805034259603	0.0203012453337327
7.535	-0.0299110984063869	0.0202602856325439
7.54	-0.0299872323594918	0.020217929562961
7.545	-0.0300423638431865	0.0201736863680697
7.55	-0.0301474636124182	0.0201274970114454
7.555	-0.0302991099657702	0.0200798346208447
7.56	-0.0304364650839298	0.0200311136887268
7.565	-0.0305197341340294	0.0199813332458805
7.57	-0.0305747214697212	0.0199301280600336
7.575	-0.0306638665390604	0.0198770772238051
7.58	-0.0307967784500193	0.0198221878858681
7.585	-0.0309278839581738	0.0197659339112698
7.59	-0.0310210917509282	0.0197086780254005
7.595	-0.0310974141786151	0.0196503816364119
7.6	-0.0312076415214312	0.0195906889328807
7.605	-0.0313431099056897	0.0195292262998422
7.61	-0.0314537123372353	0.0194660362639574
7.615	-0.0315258657960537	0.0194015740641326
7.62	-0.0315903017379846	0.0193361475165274
7.625	-0.031684049636228	0.0192696790827814
7.63	-0.0318059280818397	0.0192018123842173
7.635	-0.0319253808045028	0.0191322076333039
7.64	-0.0320213730075978	0.0190609376187355
7.645	-0.0321028825119605	0.0189884420089278
7.65	-0.0321946345717454	0.0189149889505089
7.655	-0.0323002827422615	0.0188404786437156
7.66	-0.0323986621146713	0.018764562971567
7.665	-0.0324765989452971	0.0186869334203543
7.67	-0.03254962349331	0.0186076884274652
7.675	-0.0326465347314732	0.0185272609510694
7.68	-0.0327687432750427	0.0184458996304468
7.685	-0.0328847521861064	0.0183634835105849
7.69	-0.032973212109603	0.0182796422204155
7.695	-0.0330429950431286	0.018194154168561
7.7	-0.033123924432789	0.0181072111828257
7.705	-0.033230068147923	0.0180192144685419
7.71	-0.0333414175576596	0.0179303172747033
7.715	-0.0334352856625545	0.0178403417037851
7.72	-0.0335103225891317	0.0177489369350548
7.725	-0.0335821394777938	0.0176559609869857
7.73	-0.0336689825046892	0.0175616694417909
7.735	-0.0337707375402925	0.017466426191442
7.74	-0.0338718199649417	0.0173703107455611
7.745	-0.0339613862256304	0.0172731010727339
7.75	-0.0340396288558503	0.0171744621714834
7.755	-0.0341286175948059	0.0170743164321965
7.76	-0.0342400396432963	0.0169729558429728
7.765	-0.0343520570306203	0.0168706971406784
7.77	-0.0344448508647121	0.0167676011215011
7.775	-0.034521977422761	0.0166634516399429
7.78	-0.0346017632708623	0.0165579282179267
7.785	-0.0346874129490033	0.0164509578559993
7.79	-0.0347752225596981	0.0163428346700493
7.795	-0.0348577357244029	0.0162338842217581
7.8	-0.034927346043429	0.0161241372998778
7.805	-0.0349950398847938	0.0160133492562341
7.81	-0.0350832386791385	0.0159012050995227
7.815	-0.035194836730835	0.0157876755219267
7.82	-0.0353095121291623	0.0156730843609586
7.825	-0.0354081053168821	0.0155577378576189
7.83	-0.0354923364199862	0.0154416694797365
7.835	-0.0355786054875873	0.0153246417975166
7.84	-0.035675295400695	0.015206336196387
7.845	-0.0357711369303139	0.0150867093507513
7.85	-0.0358489966807554	0.014966072147091
7.855	-0.0359122829440281	0.0148447346870796
7.86	-0.0359786123440283	0.0147227417978697
7.865	-0.0360551762336412	0.014599860376317
7.87	-0.0361366970237778	0.0144757625773608
7.875	-0.0362118113532607	0.0143503898494736
7.88	-0.0362696563615046	0.0142240562035374
7.885	-0.0363208743936577	0.0140970976553886
7.89	-0.036387768789184	0.0139695494643767
7.895	-0.0364736014391339	0.0138411563209731
7.9	-0.0365578564709153	0.0137115781152301
7.905	-0.0366255719843962	0.0135807717950084
7.91	-0.0366871876763637	0.0134490857932703
7.915	-0.0367651996774148	0.0133168731417681
7.92	-0.036868247038401	0.0131841617814396
7.925	-0.036971949841698	0.0130506722250496
7.93	-0.0370494185692603	0.0129160434733782
7.935	-0.0371050713638904	0.0127802389695249
7.94	-0.0371635695870152	0.0126436355741944
7.945	-0.0372420388623927	0.0125066028945856
7.95	-0.037332490644009	0.012369160870559
7.955	-0.0374107770863054	0.0122310045344851
7.96	-0.037468722817754	0.0120917477466338
7.965	-0.0375258112108073	0.0119513557720559
7.97	-0.0376003374526037	0.0118102348368097
7.975	-0.0376893110255112	0.0116687791705645
7.98	-0.0377775622424705	0.0115270084309748
7.985	-0.0378539705887094	0.0113845943321249
7.99	-0.037919742913022	0.0112411208170427
7.995	-0.0379833029739842	0.0110965488254398
8	-0.0380509655139027	0.0109513141765799
8.005	-0.0381198543513833	0.0108058400693544
8.01	-0.0381819468370203	0.0106601459633974
8.015	-0.0382370943645775	0.0105138764096302
8.02	-0.0382958751059844	0.0103665824770376
8.025	-0.0383601037786018	0.0102182216338015
8.03	-0.0384238551434923	0.0100692628433955
8.035	-0.0384874088934672	0.00992016339905758
8.04	-0.0385539847562079	0.0097709467472963
8.045	-0.0386244196935218	0.0096212311608287
8.05	-0.038694671005623	0.00947053095209546
8.055	-0.0387578125063192	0.00931879634433171
8.06	-0.0388136193766868	0.00916652865912533
8.065	-0.0388716893424972	0.00901421881500166
8.07	-0.0389386303621327	0.00886189140726364
8.075	-0.0390110873058729	0.00870913414079859
8.08	-0.0390790060601744	0.00855542087756299
8.085	-0.0391380908740609	0.00840069340331684
8.09	-0.0391960878616492	0.0082454867037032
8.095	-0.0392579106726002	0.00809032552817644
8.1	-0.0393219622179244	0.00793523365466024
8.105	-0.0393842052486959	0.0077797647923445
8.11	-0.0394353749734908	0.00762334812069271
8.115	-0.0394778565117734	0.00746591375638602
8.12	-0.0395224360039463	0.00730802861495164
8.125	-0.0395722555057277	0.00715024967414616
8.13	-0.0396186134347385	0.00699259463192814
8.135	-0.0396520304385235	0.0068345746589937
8.14	-0.039679762157459	0.00667556681551385
8.145	-0.0397176056906491	0.00651548196708316
8.15	-0.0397710372448579	0.00635490703828548
8.155	-0.0398343992222544	0.00619440624390475
8.16	-0.0398944869824755	0.00603394411815463
8.165	-0.0399436685713835	0.00587296872488479
8.17	-0.0399889934903287	0.00571085774051227
8.175	-0.0400391143251198	0.00554760757213785
8.18	-0.0400893918779761	0.00538396895766322
8.185	-0.0401354844307526	0.00522069405781091
8.19	-0.0401831482073484	0.00505792778170242
8.195	-0.0402337907409538	0.00489524096123622
8.2	-0.0402825269876792	0.00473205267527479
8.205	-0.040325574183409	0.00456838859732137
8.21	-0.0403595348829978	0.00440503519468579
8.215	-0.0403893991276849	0.00424273424255926
8.22	-0.0404223779400407	0.00408154085217364
8.225	-0.0404601682227691	0.0039208769585745
8.23	-0.0405025596458228	0.00375999891533204
8.235	-0.0405437953098506	0.00359881360824215
8.24	-0.0405767856329267	0.0034380170327123
8.245	-0.0406023259838694	0.00327825347752606
8.25	-0.0406292300806414	0.00311952861124287
8.255	-0.0406604727563909	0.00296120080705188
8.26	-0.0406912384585514	0.00280242447240384
8.265	-0.0407193632569033	0.0026430099195569
8.27	-0.0407474677642496	0.00248364514797095
8.275	-0.0407737597455296	0.002325055782078
8.28	-0.0407951363810527	0.00216726482058921
8.285	-0.0408168481443843	0.00200962242240803
8.29	-0.0408478303315483	0.00185130032286895
8.295	-0.0408900424545313	0.00169219274893902
8.3	-0.040935602139888	0.0015331218148977
8.305	-0.0409762618568659	0.00137491406558699
8.31	-0.0410053654798021	0.00121763201354426
8.315	-0.041021354324432	0.00106062379520948
8.32	-0.041033808913558	0.000903062612690533
8.325	-0.0410469750201435	0.000744896228342098
8.33	-0.0410565487161298	0.000587009035268882
8.335	-0.0410641495387334	0.000430241104191591
8.34	-0.041074197808473	0.000274696467365716
8.345	-0.0410890893437745	0.000119728484655259
8.35	-0.0411122088001268	-3.55451678306984e-05
8.355	-0.0411411106209461	-0.000191252515298254
8.36	-0.041163455867293	-0.000346523959716363
8.365	-0.0411760417612986	-0.00050047839574105
8.37	-0.041190171059501	-0.000653070000931802
8.375	-0.041209945671095	-0.00080504261302047
8.38	-0.041228949737829	-0.00095734399106151
8.385	-0.0412415309785602	-0.0011100867799447
8.39	-0.0412479656867153	-0.00126236458905746
8.395	-0.0412530067970337	-0.00141331402908534
8.4	-0.0412594295756366	-0.0015628647856637
8.405	-0.0412606333558258	-0.00171175338053473
8.41	-0.0412519265885496	-0.00186095908477422
8.415	-0.0412442363005613	-0.00201062881281402
8.42	-0.041247910633989	-0.00215982122799055
8.425	-0.0412573119106751	-0.00230758921933526
8.43	-0.0412613522418145	-0.00245388878441571
8.435	-0.0412529719060973	-0.00259951805080333
8.44	-0.0412390471799293	-0.00274547396509015
8.445	-0.041233896523509	-0.00289183422631286
8.45	-0.0412374421675795	-0.00303758320722887
8.455	-0.0412361804382799	-0.00318178112276318
8.46	-0.0412232518880248	-0.00332435754532149
8.465	-0.0412069667160808	-0.00346610375426689
8.47	-0.0412017532314261	-0.00360804834835933
8.475	-0.0412086295946687	-0.00375030660230488
8.48	-0.0412135329015653	-0.00389183491647775
8.485	-0.0412056633294837	-0.00403163362886513
8.49	-0.0411886568710295	-0.00416969675772944
8.495	-0.0411759591604297	-0.00430691384816571
8.5	-0.0411717655935211	-0.00444435289133311
8.505	-0.041168307985791	-0.00458206194185379
8.51	-0.0411593543390987	-0.00471892829363355
8.515	-0.0411450229620267	-0.0048539814159566
8.52	-0.0411270139412335	-0.00498721173122285
8.525	-0.0411056265814824	-0.00511951502750353
8.53	-0.0410816239726927	-0.00525198790922863
8.535	-0.0410547534593707	-0.00538470205245242
8.54	-0.0410292274548612	-0.00551653921990935
8.545	-0.0410099973311258	-0.00564650107116859
8.55	-0.0409969336567709	-0.00577455739196193
8.555	-0.0409857392483274	-0.00590160627956825
8.56	-0.0409712538990522	-0.00602876490491624
8.565	-0.0409544964279469	-0.00615611557987215
8.57	-0.040937209317231	-0.00628252664612141
8.575	-0.0409177386937524	-0.00640697680378461
8.58	-0.0408991630814242	-0.00652942547880448
8.585	-0.0408827230511198	-0.00665078165109122
8.59	-0.040862376824137	-0.00677218496699908
8.595	-0.0408355525621105	-0.00689372567425424
8.6	-0.0408046338274683	-0.00701425702458517
8.605	-0.0407723623185587	-0.00713274087889554
8.61	-0.0407447232369286	-0.00724913660195112
8.615	-0.0407216898659977	-0.00736437077412267
8.62	-0.0406943948226013	-0.00747960408881185
8.625	-0.0406590919272327	-0.00759492742493826
8.63	-0.0406235632986375	-0.0077091731991357
8.635	-0.0405975442359633	-0.00782128862442478
8.64	-0.0405756981196875	-0.00793124000563447
8.645	-0.0405403799536933	-0.00803997735947834
8.65	-0.0404832771534435	-0.00814868184284232
8.655	-0.0404169459391214	-0.00825743828185545
8.66	-0.0403626030648072	-0.00836505365903735
8.665	-0.0403244726218854	-0.00847046439673758
8.67	-0.0402894672246409	-0.00857364805997373
8.675	-0.0402453065865333	-0.00867557644886231
8.68	-0.0401930756153005	-0.00877744313635949
8.685	-0.0401405543064206	-0.00887931688368831
8.69	-0.0400883348849042	-0.00897997450809913
8.695	-0.0400327704829561	-0.00907834524358964
8.7	-0.0399739503596536	-0.00917442523463508
8.705	-0.0399178935616998	-0.00926921439901303
8.71	-0.0398711229301451	-0.00936391910390156
8.715	-0.0398274049856425	-0.00945858573890981
8.72	-0.0397786633619983	-0.00955195473725532
8.725	-0.0397249826838828	-0.00964295095844273
8.73	-0.0396692760404359	-0.0097315966588609
8.735	-0.0396163579574727	-0.00981892438556624
8.74	-0.0395657934694374	-0.00990615214864711
8.745	-0.039511455690966	-0.00999329900989806
8.75	-0.0394569058917756	-0.0100790676102072
8.755	-0.0394079828312432	-0.0101623833805447
8.76	-0.0393563864559022	-0.0102433005390665
8.765	-0.0392935147623815	-0.0103228873898732
8.77	-0.0392197052240219	-0.0104023712190525
8.775	-0.0391382664517082	-0.0104817390695724
8.78	-0.0390553244594216	-0.0105596554418782
8.785	-0.0389782412811914	-0.0106350500099163
8.79	-0.0389081994857937	-0.0107080112978175
8.795	-0.0388408072813545	-0.0107796425448039
8.8	-0.0387707833968515	-0.0108511743290468
8.805	-0.0386962199774241	-0.0109225510196521
8.81	-0.0386195933943415	-0.0109923909913161
8.815	-0.038542861687937	-0.0110596304651136
8.82	-0.0384680071670725	-0.0111244561651849
8.825	-0.0383954491961555	-0.0111881579072203
8.83	-0.0383235706271088	-0.0112517346844236
8.835	-0.0382501303622094	-0.0113148073985916
8.84	-0.0381754838096673	-0.0113759944236795
8.845	-0.0381050095390259	-0.0114345284237687
8.85	-0.0380417960866939	-0.0114908685377764
8.855	-0.0379784303188229	-0.0115463412865745
8.86	-0.0379037428189259	-0.011601699194392
8.865	-0.0378195437357962	-0.0116562653459425
8.87	-0.0377358701829058	-0.0117086719837297
8.875	-0.037656497410125	-0.011758407205466
8.88	-0.0375788484508298	-0.0118061702587843
8.885	-0.0374993641034506	-0.0118533115102309
8.89	-0.037413547581629	-0.0119003458668471
8.895	-0.0373220596723968	-0.0119463113713076
8.9	-0.0372328536639425	-0.0119898788055664
8.905	-0.0371497544303332	-0.0120307708639673
8.91	-0.0370689724735107	-0.0120698966565096
8.915	-0.0369858838637281	-0.0121086084305365
8.92	-0.0368997317273985	-0.0121471864913494
8.925	-0.0368119436904546	-0.0121844120054433
8.93	-0.0367239865930309	-0.012219008880869
8.935	-0.0366347471951577	-0.0122509256200934
8.94	-0.0365399898069206	-0.0122812660024943
8.945	-0.0364397905917111	-0.0123113790555286
8.95	-0.0363399132938769	-0.0123413201900319
8.955	-0.0362436069867564	-0.0123696912541264
8.96	-0.0361484702223421	-0.0123953177873253
8.965	-0.0360515228336287	-0.0124182578527822
8.97	-0.0359509623212555	-0.0124396843153973
8.975	-0.0358479275338581	-0.0124609378113066
8.98	-0.0357474684858678	-0.0124819858162809
8.985	-0.0356497868875117	-0.0125013583805103
8.99	-0.0355492040080958	-0.012517917224465
8.995	-0.0354426517251339	-0.0125318110082001
9	-0.0353340685542355	-0.0125442793261994
9.005	-0.0352303855192928	-0.0125566480580311
9.01	-0.0351312329980094	-0.0125687918796686
9.015	-0.0350292772257846	-0.0125791675525287
9.02	-0.0349208611943286	-0.012586669915896
9.025	-0.0348111045015584	-0.0125915986927582
9.03	-0.0347061922011889	-0.012595419105708
9.035	-0.0346056266330759	-0.0125991736764592
9.04	-0.0345028032898555	-0.0126023308697472
9.045	-0.0343903382554895	-0.0126033323813395
9.05	-0.0342704618768175	-0.0126014334178782
9.055	-0.0341533636662803	-0.0125972744702315
9.06	-0.0340433433061457	-0.0125923703006492
9.065	-0.0339354221392043	-0.0125874501800669
9.07	-0.0338254665711578	-0.0125815921318127
9.075	-0.0337149911355909	-0.0125732862219892
9.08	-0.0336071154453973	-0.0125621157939074
9.085	-0.0335016040161352	-0.0125490101211982
9.09	-0.0333927641483967	-0.0125354846509007
9.095	-0.0332745851048306	-0.012521953009537
9.1	-0.0331506554235053	-0.012507154931814
9.105	-0.033028060320897	-0.0124896616604166
9.11	-0.0329081465519971	-0.0124693608780407
9.115	-0.0327898943510375	-0.0124474324697916
9.12	-0.0326670780489312	-0.0124253713674215
9.125	-0.032535455359526	-0.0124032838613082
9.13	-0.0323998620605427	-0.0123796666336668
9.135	-0.0322659809894084	-0.012353230078427
9.14	-0.0321341473687822	-0.0123240263439925
9.145	-0.0320014347643586	-0.0122933333193344
9.15	-0.0318666532270153	-0.0122626174459529
9.155	-0.0317302493111921	-0.0122318425111192
9.16	-0.0315941990727569	-0.0121994023570417
9.165	-0.0314603150933813	-0.0121640721255788
9.17	-0.0313283346563616	-0.0121260419255184
9.175	-0.0311978861821837	-0.0120866804177772
9.18	-0.0310665080118345	-0.012047419650193
9.185	-0.0309326268892656	-0.0120080823853111
9.19	-0.0307978808616206	-0.0119669662710489
9.195	-0.0306620779418913	-0.0119229097027422
9.2	-0.0305256973803063	-0.011876306029439
9.205	-0.030389079250336	-0.0118287866317707
9.21	-0.030250177898316	-0.0117814520649644
9.215	-0.0301103363298963	-0.0117336347894878
9.22	-0.0299726523968586	-0.0116836195355231
9.225	-0.0298369699653785	-0.0116306697386747
9.23	-0.0297012815581319	-0.0115755793176127
9.235	-0.0295635854518864	-0.0115200301570202
9.24	-0.0294237515910763	-0.0114647399323073
9.245	-0.0292845658688623	-0.0114085804160413
9.25	-0.0291483082227258	-0.0113499144253811
9.255	-0.0290136131478689	-0.011288401690281
9.26	-0.0288779094737332	-0.0112251702514094
9.265	-0.028741296562006	-0.0111618833768719
9.27	-0.0286048152649993	-0.0110988715668427
9.275	-0.0284671389972946	-0.0110346159174449
9.28	-0.0283255759404067	-0.0109675940017616
9.285	-0.028178367594051	-0.0108978309205161
9.29	-0.0280300161524224	-0.0108267387731087
9.295	-0.027887795607978	-0.0107559364890114
9.3	-0.0277508262318975	-0.0106853750961312
9.305	-0.02760997683237	-0.0106132716698728
9.31	-0.0274592900625922	-0.0105382908074593
9.315	-0.0273033110382525	-0.0104606703817144
9.32	-0.0271499557446422	-0.0103819316275028
9.325	-0.027002552253019	-0.0103036300691819
9.33	-0.0268546050190825	-0.0102255267729823
9.335	-0.0266960534201209	-0.0101457301215347
9.34	-0.0265300305469917	-0.0100630064583523
9.345	-0.0263738578008142	-0.00997785009666372
9.35	-0.0262302888034589	-0.00989207722475741
9.355	-0.0260818538577322	-0.00980685254329144
9.36	-0.0259157919300868	-0.0097213606918374
9.365	-0.0257441605678486	-0.0096337223673136
9.37	-0.0255929319037912	-0.00954321071702424
9.375	-0.0254572328582809	-0.00945077714200018
9.38	-0.0253083758109563	-0.00935827184936312
9.385	-0.0251330154964403	-0.00926639906119846
9.39	-0.0249637583733537	-0.00917382184954378
9.395	-0.0248262552202615	-0.00907877563121128
9.4	-0.0246969932178672	-0.00898099741373191
9.405	-0.0245396936174241	-0.00888181060263809
9.41	-0.0243530471867811	-0.00878302053046647
9.415	-0.0241934795231905	-0.00868486863318404
9.42	-0.0240689201427874	-0.00858565187501803
9.425	-0.023930691440922	-0.00848382381714537
9.43	-0.023745360620021	-0.00837938738710427
9.435	-0.0235565373124714	-0.00827381142064326
9.44	-0.0234169064908272	-0.00816883291371657
9.445	-0.0232950510681867	-0.00806445253987466
9.45	-0.0231319634290165	-0.00795881288295278
9.455	-0.0229254079978286	-0.00785048897590655
9.46	-0.0227639536353376	-0.00773970740790328
9.465	-0.0226562449072483	-0.00762806391376262
9.47	-0.0225199705271206	-0.00751721499367467
9.475	-0.0223128862288965	-0.00740693291299887
9.48	-0.0221182797699768	-0.00729523161971587
9.485	-0.0219986178632621	-0.00718080749797118
9.49	-0.021887730881249	-0.00706417680012354
9.495	-0.0217083352515784	-0.00694725095349401
9.5	-0.0214887282232843	-0.00683125878349493
9.505	-0.0213412725650549	-0.00671533975026646
9.51	-0.021244689336536	-0.00659751862311026
9.515	-0.0210920036449818	-0.00647704265691598
9.52	-0.0208576592343056	-0.00635492227114835
9.525	-0.0206728133894924	-0.00623310082626739
9.53	-0.0205772344959158	-0.00611230384495646
9.535	-0.020457087662915	-0.00599110721836463
9.54	-0.0202384082014029	-0.00586766590720468
9.545	-0.0200233515749542	-0.00574173346933082
9.55	-0.0199133800796779	-0.00561472201272205
9.555	-0.0198214003913183	-0.00548852044537469
9.56	-0.0196355469009526	-0.00536334648557949
9.565	-0.0193923570867792	-0.00523738559830368
9.57	-0.0192502116990823	-0.00510904109511144
9.575	-0.0191807566781257	-0.00497836380010007
9.58	-0.019035959910965	-0.00484692003935105
9.585	-0.0187794268946398	-0.00471651080541544
9.59	-0.0185820757526982	-0.004587084346754
9.595	-0.0185030190103531	-0.00445666636648008
9.6	-0.0183970066168191	-0.00432380538119536
9.605	-0.0181698324244673	-0.00418879996595377
9.61	-0.0179261877317913	-0.00405334688869537
9.615	-0.017808492685363	-0.00391914470601486
9.62	-0.017732661794238	-0.00378588670168244
9.625	-0.0175545770340183	-0.0036514670651188
9.63	-0.0172847267936162	-0.00351457650959596
9.635	-0.0171186857478074	-0.00337582828885808
9.64	-0.0170592394883385	-0.00323724631572147
9.645	-0.0169342329488889	-0.00310006017404808
9.65	-0.0166746384307792	-0.00296327721977067
9.655	-0.0164514582680245	-0.0028248342607397
9.66	-0.0163675554946478	-0.00268402520234656
9.665	-0.0162814857439787	-0.00254197966897166
9.67	-0.0160664136073561	-0.00240072616344882
9.675	-0.0157981929072402	-0.00226094057849119
9.68	-0.0156620854024953	-0.00212104534171928
9.685	-0.0156031565398395	-0.00197914337288326
9.69	-0.0154493862516228	-0.00183507502644851
9.695	-0.0151701363756197	-0.0016903845426965
9.7	-0.0149699009945787	-0.00154702068270129
9.705	-0.0149081794640438	-0.00140510439299937
9.71	-0.014808523266339	-0.00126266619373915
9.715	-0.0145568453024613	-0.00111810052172695
9.72	-0.0142919562503438	-0.000971572558103675
9.725	-0.014180997588977	-0.000824773591005307
9.73	-0.0141180583399429	-0.000679528882049457
9.735	-0.0139356423056882	-0.00053566237054572
9.74	-0.0136426188754244	-0.000391055440356979
9.745	-0.0134644187680971	-0.000244277966875986
9.75	-0.0134163001781204	-9.58452153732636e-05
9.755	-0.013303532866356	5.22168316463589e-05
9.76	-0.0130339000784392	0.000198568792943663
9.765	-0.0127828735505594	0.000344092346418807
9.77	-0.0126937581979963	0.000490883393169768
9.775	-0.0126284567299949	0.000639745026568148
9.78	-0.0124282658109118	0.000789619382463351
9.785	-0.0121364226588091	0.00093846334592242
9.79	-0.0119758824865785	0.00108550623488886
9.795	-0.011932474346311	0.00123224464485619
9.8	-0.01180940839591	0.00138060927190807
9.805	-0.0115303087112969	0.00153083459858995
9.81	-0.0112881818969317	0.00168143138641327
9.815	-0.0112103561427064	0.00183044027792386
9.82	-0.0111439909282403	0.00197766340829364
9.825	-0.0109356768873505	0.00212500795723456
9.83	-0.0106405640113009	0.0022741007355107
9.835	-0.0104797150743155	0.0024248421362601
9.84	-0.0104324049226733	0.00257559470800129
9.845	-0.0103038119775688	0.00272452959063854
9.85	-0.0100200707790498	0.0028717553224818
9.855	-0.00977576015464652	0.00301933071896705
9.86	-0.00969778494848129	0.00316869776339304
9.865	-0.00963397107714266	0.00331948423632652
9.87	-0.00942979925945494	0.00346993327146825
9.875	-0.00913571126927547	0.00361835777695588
9.88	-0.00897349586859542	0.0037651467206493
9.885	-0.0089286186077003	0.00391247200009162
9.89	-0.00880654177805615	0.0040615951004106
9.895	-0.00852704192903315	0.00421180878827804
9.9	-0.00827758750057416	0.00436104224977031
9.905	-0.00819553281704731	0.00450811820878136
9.91	-0.00813683189437333	0.00465414541076472
9.915	-0.00794057890853717	0.00480119952874886
9.92	-0.00764207963863809	0.00494989117406379
9.925	-0.00746947332186048	0.00509900103773571
9.93	-0.0074270960600557	0.00524650514415646
9.935	-0.0073179399003786	0.00539182534632431
9.94	-0.00704580177637428	0.00553664636349239
9.945	-0.0067831418391468	0.00568282814769136
9.95	-0.00669007161322931	0.00583040899120229
9.955	-0.00664128268326254	0.00597776843652212
9.96	-0.00646380225445274	0.00612300339365902
9.965	-0.00616196722465177	0.0062661257607721
9.97	-0.00597087578738466	0.00640918279496095
9.975	-0.0059286084101819	0.00655368875870703
9.98	-0.00583830218851569	0.00669934265511486
9.985	-0.00557953223003542	0.00684440867798201
9.99	-0.00529847976815414	0.00698715796088348
9.995	-0.00518922880179004	0.00712791273862751
[truncated: 18,001 more rows]
