# Supplementary material for: Modified control method of a motion compensated gangway
Source: PLoS One. 2026 Jul 10;21(7):e0351153. doi: 10.1371/journal.pone.0351153 (PMC13353997; doi:10.1371/journal.pone.0351153)
Supplement: S1 Dataset — (ZIP) [file pone.0351153.s001.zip › Fig15_Original_data.txt]

0	-3.19632814577459e-17	-3.52698278154438e-17
0.005	0.000143109320072971	0.000157910901919977
0.01	0.00028618772933261	0.000315730820332884
0.015	0.000496304579245904	0.000473090651039632
0.02	0.000825968725805804	0.000629349304453812
0.025	0.00106425785681507	0.000784352186207369
0.03	0.00113465976125637	0.000938063847117607
0.035	0.00119956464830051	0.00109050553423042
0.04	0.00126715953773872	0.0012417307764567
0.045	0.00127372335387934	0.00139190823745456
0.05	0.00121558894990544	0.00154125175794163
0.055	0.00114792269714248	0.00168992185295953
0.06	0.00110559023161468	0.0018380019814811
0.065	0.00107643404337124	0.00198553669971431
0.07	0.00104443256270663	0.002132522561755
0.075	0.00100557560681306	0.00227891976298834
0.08	0.000960670346376177	0.00242466376516635
0.085	0.00091495807124852	0.00256965081165846
0.09	0.000849316281339518	0.00271384208691136
0.095	0.000736634869221693	0.00285731495410157
0.1	0.00061081279301949	0.00300006983491713
0.105	0.000543044863274225	0.00314193281434053
0.11	0.000521542639991157	0.00328277527379567
0.115	0.000482559806972924	0.0034226071928302
0.12	0.000423220807386941	0.00356146672353042
0.125	0.000376367917473949	0.00369938733630869
0.13	0.000355781018644078	0.00383639242090873
0.135	0.000354561188230268	0.0039725102459504
0.14	0.000376115013005301	0.0041077504182122
0.145	0.000434482934603564	0.00424207985734354
0.15	0.000507473506808092	0.00437548725023297
0.155	0.000572974031002266	0.00450796056828482
0.16	0.000626587816645076	0.00463947690162273
0.165	0.000652239088774663	0.00477007690530878
0.17	0.000636969412733563	0.00489987538297492
0.175	0.000590555075766998	0.00502901319230951
0.18	0.000532355024604503	0.00515762280315996
0.185	0.000479171253471701	0.00528578460471749
0.19	0.000464691169338778	0.00541340505000156
0.195	0.000479243434532474	0.00554034520970785
0.2	0.000458988578127732	0.0056666108546821
0.205	0.000388189440866235	0.00579227197824628
0.21	0.000313666349827617	0.00591733604634745
0.215	0.000271076043482594	0.00604172501080938
0.22	0.000234702291129507	0.00616537863975317
0.225	0.00016746182308792	0.00628829755604409
0.23	8.48195745980596e-05	0.00641047814866142
0.235	3.472539348715e-05	0.00653185419173249
0.24	3.38166053320374e-05	0.00665231592086724
0.245	4.82651041641856e-05	0.00677176941071393
0.25	5.06510415944126e-05	0.00689013236147325
0.255	3.39381248417375e-05	0.00700735561614075
0.26	3.59596718760595e-06	0.00712343415315174
0.265	-3.42298400242258e-05	0.0072384175358921
0.27	-0.000102106834307537	0.00735249778755977
0.275	-0.000199042730364387	0.007465896061498
0.28	-0.000265337706243632	0.00757867334826883
0.285	-0.000268317317381666	0.00769076927061676
0.29	-0.00023472985494881	0.00780210454820189
0.295	-0.000206723248964063	0.00791267011702402
0.3	-0.000207378265837081	0.00802255305030534
0.305	-0.000219902299803137	0.008131819162796
0.31	-0.00021541301225001	0.00824043488202111
0.315	-0.000192112329477217	0.00834829210707668
0.32	-0.000162870193405531	0.00845525225567605
0.325	-0.000130670865381276	0.00856117080511585
0.33	-0.00012592592727645	0.00866602861325512
0.335	-0.00018372417123462	0.00876993853893261
0.34	-0.000272603743109409	0.00887291650100932
0.345	-0.000343538890540642	0.00897484681280814
0.35	-0.000413471020599865	0.00907569504311573
0.355	-0.000511819328363097	0.00917552491050914
0.36	-0.000629152871830509	0.00927443624716822
0.365	-0.000734518073137286	0.00937247601156457
0.37	-0.000822872896045831	0.00946965802554501
0.375	-0.000912337524373411	0.00956601097097553
0.38	-0.00097323269788366	0.00966145301001383
0.385	-0.000970248495533042	0.00975581714920437
0.39	-0.000949826667453621	0.00984903794862002
0.395	-0.000956261739715374	0.00994109076879724
0.4	-0.000968739954650949	0.0100318505659286
0.405	-0.000992604473006282	0.010121239796361
0.41	-0.00104549252336036	0.0102092388476762
0.415	-0.00111950518267428	0.0102958287362026
0.42	-0.00120947633357381	0.0103810569866546
0.425	-0.00132784948488208	0.0104650283952488
0.43	-0.0014793930420709	0.0105478684827706
0.435	-0.00163572615831775	0.010629601908946
0.44	-0.00177876965355341	0.0107102377166668
0.445	-0.00191167989612813	0.0107898396811253
0.45	-0.00200610378686641	0.0108683408776482
0.455	-0.00205816395865454	0.0109456208934747
0.46	-0.00213097184752404	0.0110216905541414
0.465	-0.00226550206060752	0.0110966377143202
0.47	-0.00243461813616728	0.0111705517757183
0.475	-0.00258959725899935	0.0112435056291976
0.48	-0.00271651975316032	0.0113155827653003
0.485	-0.00283547612714885	0.0113868823492285
0.49	-0.0029565320336764	0.0114574817692288
0.495	-0.00306400394319178	0.011527405688538
0.5	-0.00313955945916866	0.0115966478135775
0.505	-0.00317306868021526	0.0116651773799269
0.51	-0.00318854393943202	0.011733008888442
0.515	-0.00319248973511551	0.01180010137997
0.52	-0.00316600351996186	0.0118663104829671
0.525	-0.0031498299272985	0.0119315723843357
0.53	-0.00316918597351209	0.0119958920900777
0.535	-0.00320950553028651	0.0120593172683316
0.54	-0.00326333404412688	0.012121961114903
0.545	-0.00331951021842155	0.0121838993680215
0.55	-0.00334438947419454	0.0122450654366256
0.555	-0.00334321707298207	0.0123053595135227
0.56	-0.00335970923502376	0.0123647695380449
0.565	-0.00339734388841037	0.0124233239943255
0.57	-0.00344284202571152	0.0124810958151345
0.575	-0.00349580369086278	0.0125381714639103
0.58	-0.00354130426567462	0.0125945516989047
0.585	-0.00354745154880017	0.0126500919853886
0.59	-0.00351655899948178	0.0127046133879673
0.595	-0.00351335506890409	0.0127581184387209
0.6	-0.00357778633220779	0.0128107677835451
0.605	-0.00365179941511979	0.0128625926413379
0.61	-0.003687814667202	0.0129135117186479
0.615	-0.00370098087148469	0.0129634101241974
0.62	-0.00371653654454897	0.0130121907126775
0.625	-0.00376263472399092	0.0130598920638482
0.63	-0.00383925835747765	0.0131066029632337
0.635	-0.00391657538871275	0.0131523303096618
0.64	-0.00399519442156428	0.0131970920265355
0.645	-0.00408578222499859	0.0132409203421824
0.65	-0.00416124848380526	0.0132837751341866
0.655	-0.00422157914946988	0.013325671552266
0.66	-0.00430481721837692	0.0133667426259464
0.665	-0.00440397593788844	0.0134070777464866
0.67	-0.00448118684773164	0.0134466762677214
0.675	-0.00453007127828076	0.0134855090827227
0.68	-0.00456997424971385	0.0135235733644518
0.685	-0.00462532218644266	0.0135609609629728
0.69	-0.00469140988262222	0.0135977930701218
0.695	-0.00474262862113634	0.0136341329535573
0.7	-0.00474916711079325	0.0136699141349225
0.705	-0.00471081056989315	0.0137049901641287
0.71	-0.00467735418867254	0.0137392982630539
0.715	-0.00466330511010216	0.0137728257627644
0.72	-0.00464565562668313	0.0138055383630204
0.725	-0.00462392396441716	0.013837383792121
0.73	-0.00461707111849268	0.0138683087250823
0.735	-0.00463584369312657	0.0138982841908479
0.74	-0.00467586494527914	0.0139273309049615
0.745	-0.00473327174192481	0.0139555350368348
0.75	-0.00478535424327869	0.0139829263612907
0.755	-0.00481064774257026	0.0140094348746837
0.76	-0.00483584992261328	0.0140350231887779
0.765	-0.00487360544476922	0.0140596509231029
0.77	-0.00489954711584981	0.0140832309287673
0.775	-0.00492641965224488	0.0141057584020051
0.78	-0.0049782536669518	0.0141272772115768
0.785	-0.00504752811537689	0.0141477944581074
0.79	-0.00512961190972352	0.0141673442662754
0.795	-0.00521117462027303	0.014185928666282
0.8	-0.00527144439116757	0.0142034953461642
0.805	-0.0053219588100702	0.0142200362928833
0.81	-0.00539396556349528	0.0142356192316274
0.815	-0.0055057765747562	0.014250387021774
0.82	-0.00564435558115896	0.0142645039654139
0.825	-0.00578198396134358	0.0142781235777349
0.83	-0.00588634541810057	0.0142913443845308
0.835	-0.00592759889799799	0.0143041695845393
0.84	-0.00592563548730431	0.0143165930109452
0.845	-0.00591031584251557	0.0143285870152987
0.85	-0.00585843813055212	0.0143400136722401
0.855	-0.00579482674130037	0.0143507824266076
0.86	-0.00576265241667153	0.0143608988936522
0.865	-0.00574334796810562	0.0143703640673874
0.87	-0.00571501676110067	0.0143791587540364
0.875	-0.00568864226550458	0.0143872709038147
0.88	-0.00571073495764294	0.0143948124688905
0.885	-0.00577988387134004	0.0144019529743374
0.89	-0.0058339016369642	0.0144087953142365
0.895	-0.00582570145355737	0.0144153388265786
0.9	-0.00577162666317751	0.0144215285151472
0.905	-0.00571401696690102	0.0144273152765385
0.91	-0.00565187118288219	0.0144326194768443
0.915	-0.00557080650284554	0.0144373373640084
0.92	-0.00550504352487641	0.0144414568623195
0.925	-0.00549392623453894	0.014445087828716
0.93	-0.00551084757452273	0.014448341996334
0.935	-0.00551656862258125	0.014451299678656
0.94	-0.00550411461039873	0.0144540106507372
0.945	-0.00546791367457982	0.0144564782748926
0.95	-0.00542228485573846	0.0144587245004329
0.955	-0.00536091786250247	0.0144607239524917
0.96	-0.00525541481858768	0.0144623664288009
0.965	-0.00515672242652408	0.0144636182324993
0.97	-0.00509536946261924	0.0144645021486207
0.975	-0.00504526151505121	0.0144650483547013
0.98	-0.00498688414406314	0.0144652664609469
0.985	-0.00489449338602752	0.0144650680925417
0.99	-0.00480102413026967	0.0144644074267274
0.995	-0.00475408517820645	0.0144633448204744
1	-0.00473061790853839	0.0144619433687223
1.005	-0.00468905784400406	0.014460220197122
1.01	-0.00461976810227054	0.0144581434949821
1.015	-0.00454323317245895	0.014455663635707
1.02	-0.00445597470084398	0.0144526870644686
1.025	-0.0043632176296931	0.0144491277106329
1.03	-0.00429137274217425	0.0144449618589367
1.035	-0.00425350627460664	0.0144402273290802
1.04	-0.00423182357938622	0.0144349539705701
1.045	-0.0041970182563587	0.0144291092664502
1.05	-0.00416488972611142	0.0144226930677809
1.055	-0.0041513292089832	0.014415735926868
1.06	-0.00413435009169632	0.014408233966171
1.065	-0.00410599295463505	0.0144001894532809
1.07	-0.00408686840907623	0.0143916351664225
1.075	-0.00406149368398688	0.0143825225441368
1.08	-0.003993556512857	0.0143726832472409
1.085	-0.00390893776817467	0.0143619823820549
1.09	-0.0038690813305107	0.0143504234542333
1.095	-0.00385267992186812	0.0143379612959583
1.1	-0.00381563199612074	0.0143244562741696
1.105	-0.0037939782434915	0.014309852925772
1.11	-0.00382736765817882	0.0142941813080121
1.115	-0.00389359971484987	0.0142774579716742
1.12	-0.0039655413562206	0.0142597208336026
1.125	-0.00405385113952061	0.0142410936885734
1.13	-0.00415839025082307	0.0142216748391734
1.135	-0.00425199750066479	0.0142014725523026
1.14	-0.00431456929806014	0.0141804393099469
1.145	-0.00436126122013649	0.0141585645860194
1.15	-0.00441460747653407	0.0141359014866125
1.155	-0.0044543820789723	0.0141124362913663
1.16	-0.00446495347276752	0.0140880867608558
1.165	-0.00447584633092691	0.0140627921006204
1.17	-0.00450664101439497	0.014036507384746
1.175	-0.00455152308960506	0.0140092232008991
1.18	-0.00461425624929399	0.0139810236876515
1.185	-0.00470035975732449	0.0139520572926203
1.19	-0.00478525642999768	0.0139223771301504
1.195	-0.00485647114708197	0.0138919882195466
1.2	-0.00492008471907305	0.013860904169283
1.205	-0.00495753299695296	0.0138290756200694
1.21	-0.00496986866729684	0.0137964864169607
1.215	-0.00500044529366359	0.0137632555663143
1.22	-0.0050640226696823	0.0137295157300479
1.225	-0.00512593058142136	0.0136952947674085
1.23	-0.00514592621249171	0.0136605211757114
1.235	-0.00513600560957424	0.0136251680622492
1.24	-0.00514746695002001	0.0135893647323501
1.245	-0.00519505166904228	0.0135533333275635
1.25	-0.00524039246238973	0.0135172197945495
1.255	-0.00522876677619666	0.0134809705517863
1.26	-0.00514630519254461	0.0134444174304903
1.265	-0.0050470348676027	0.0134074753045154
1.27	-0.00497410164901815	0.0133701826279354
1.275	-0.00490604659975244	0.0133325904944324
1.28	-0.00482891898273965	0.0132946949656778
1.285	-0.00474938587743323	0.0132563967954749
1.29	-0.00466816900789752	0.0132175653966254
1.295	-0.00459106723797795	0.0131781473312379
1.3	-0.00452286167379661	0.0131381672306087
1.305	-0.00447209189881213	0.0130977134359833
1.31	-0.00444033032684044	0.0130568254962444
1.315	-0.00440177355925644	0.0130153830694331
1.32	-0.00435747160630912	0.0129732758143093
1.325	-0.00434217877294722	0.0129305578313932
1.33	-0.0043465970848025	0.0128873427696861
1.335	-0.00431792778783563	0.0128436524893325
1.34	-0.00427417322764409	0.0127994855345359
1.345	-0.0042832135726739	0.0127548950375786
1.35	-0.00431562448632394	0.0127098634094006
1.355	-0.00429518914865301	0.0126643200000602
1.36	-0.00423808390330667	0.0126183015676363
1.365	-0.00420043769957034	0.0125719449593133
1.37	-0.00418924193364227	0.0125253245930679
1.375	-0.00419095200146418	0.0124784270075351
1.38	-0.00416783625764905	0.0124311495893153
1.385	-0.00409865377634874	0.0123834001676903
1.39	-0.00403107544177265	0.0123352604215668
1.395	-0.00397448700257289	0.0122868336755564
1.4	-0.00389742666769969	0.0122380548897918
1.405	-0.00382038119180326	0.012188770274232
1.41	-0.00376524744434677	0.012138849608994
1.415	-0.00372362612557387	0.0120882610892799
1.42	-0.00367846207173179	0.0120370597426125
1.425	-0.0036040242075524	0.0119852409820161
1.43	-0.00352745587255815	0.0119327313224384
1.435	-0.00351263869328677	0.0118794750496643
1.44	-0.00356943823325129	0.0118254964403069
1.445	-0.00364873114770544	0.0117709270390204
1.45	-0.00368854036991122	0.0117159029794141
1.455	-0.00367312318935721	0.0116605199921364
1.46	-0.00365629142992022	0.0116048221645066
1.465	-0.00366410238315535	0.0115487092452343
1.47	-0.00365829094560024	0.011492004030711
1.475	-0.00361991213197543	0.0114346306593702
1.48	-0.0035705627495565	0.0113766671409562
1.485	-0.00353388669100888	0.0113182788632551
1.49	-0.00352174536323056	0.0112595401648642
1.495	-0.00353178679808933	0.0112003608180777
1.5	-0.00355033163073442	0.0111406500956005
1.505	-0.00356264245126802	0.011080449356303
1.51	-0.00356639595405339	0.0110199649014601
1.515	-0.00355923484996428	0.0109594558952105
1.52	-0.00354225830288392	0.0108990245293822
1.525	-0.00352007070316689	0.0108385469958788
1.53	-0.00346882245790439	0.0107778085007969
1.535	-0.00336559110335637	0.0107166818665234
1.54	-0.00322032268682086	0.0106551632355133
1.545	-0.00308708988694532	0.0105933901718776
1.55	-0.00301628650222475	0.0105314493366754
1.555	-0.00298556116578327	0.0104691961131956
1.56	-0.00297026268434006	0.0104065342887719
1.565	-0.00295562451052674	0.0103435461935268
1.57	-0.00291424169720818	0.010280433154103
1.575	-0.00284423360359748	0.0102174335312276
1.58	-0.00275355480252415	0.0101545345124574
1.585	-0.00265660837153083	0.0100914488767649
1.59	-0.0025698180991316	0.0100279331503318
1.595	-0.00248722422712519	0.00996395121936504
1.6	-0.00240839820216511	0.00989971282245079
1.605	-0.00234670885223037	0.00983555506257347
1.61	-0.00229986928430551	0.00977160304130293
1.615	-0.00226104014459624	0.00970769001125023
1.62	-0.00219572735218844	0.0096435674808468
1.625	-0.00208617613584093	0.00957913929996226
1.63	-0.00195790303318155	0.00951454792940391
1.635	-0.00185234071613366	0.00945011478149115
1.64	-0.00179614305045906	0.00938601824055527
1.645	-0.00172620472808907	0.00932199802800935
1.65	-0.00160140833671953	0.00925769692992682
1.655	-0.00145473060633249	0.00919298861642029
1.66	-0.00132446132270266	0.00912806228268065
1.665	-0.00124125386814509	0.00906333293986375
1.67	-0.00118217775500473	0.00899895107823801
1.675	-0.00109222946340771	0.00893459433468438
1.68	-0.000965248179552351	0.00886988477399272
1.685	-0.000846974814546728	0.00880476279060035
1.69	-0.000753590784904165	0.00873950116082314
1.695	-0.000668503475448322	0.00867449702254936
1.7	-0.000582210175699323	0.00860984409267663
1.705	-0.000478921092271893	0.00854516508963917
1.71	-0.000374679686164942	0.0084801097241953
1.715	-0.000299584208722472	0.00841474978245277
1.72	-0.000231274588401523	0.00834945571973365
1.725	-0.000125171608430521	0.00828459717525118
1.73	-2.83158446585069e-06	0.00822019373385335
1.735	9.43557658307089e-05	0.00815589047733063
1.74	0.000185574869153769	0.00809137608699227
1.745	0.00028870207251824	0.00802668771491593
1.75	0.000402857544481969	0.00796218584526299
1.755	0.000524300263342878	0.00789831223500422
1.76	0.000649280208767032	0.00783511580116713
1.765	0.000790104317706704	0.00777213741378143
1.77	0.000951196855373633	0.00770895602216112
1.775	0.00109004476918073	0.00764560423275273
1.78	0.00121215591344922	0.00758248903574279
1.785	0.00133033800453421	0.00752016254137654
1.79	0.00141061681861219	0.00745884507231425
1.795	0.00152941590325798	0.00739810716775932
1.8	0.00175064097755676	0.00733740078842439
1.805	0.00200179916472246	0.00727655256166132
1.81	0.00223632921438676	0.00721580256015939
1.815	0.00244430047008997	0.00715556804551239
1.82	0.0026147411492499	0.00709587576638187
1.825	0.00277910836408046	0.00703619385342979
1.83	0.0029317759244544	0.00697609531099731
1.835	0.00305664072750469	0.00691561514341865
1.84	0.00318224651033223	0.00685517298082399
1.845	0.00329941552108071	0.00679532120290057
1.85	0.00340256498236233	0.00673612547682924
1.855	0.00351520871657042	0.00667703255579587
1.86	0.00366901420795344	0.00661748768547164
1.865	0.00381977286662605	0.00655746041907605
1.87	0.00392995111013071	0.00649742801422583
1.875	0.00403226452380771	0.00643794762802878
1.88	0.00413874986671094	0.00637904588305098
1.885	0.00424684548174173	0.00632013374519323
1.89	0.00436515447374053	0.00626068729433834
1.895	0.00448988266168842	0.00620069429545976
1.9	0.00458089395712019	0.00614069906150363
1.905	0.00465895685343007	0.00608130639562858
1.91	0.00476591340430539	0.00602247478276614
1.915	0.00486263389171401	0.00596361471090999
1.92	0.00492914592129925	0.0059042967974267
1.925	0.0050326302758484	0.00584450162044128
1.93	0.00517162909828734	0.00578466780185744
1.935	0.00529484027309182	0.00572535454348538
1.94	0.00540575085088867	0.0056664871221145
1.945	0.00551422542526885	0.00560734421903076
1.95	0.0056093649739087	0.00554739574414078
1.955	0.00568397847069478	0.00548674510776917
1.96	0.00575718520016304	0.00542602436989757
1.965	0.00583704997757934	0.00536570573675096
1.97	0.00591086735565822	0.00530557427596027
1.975	0.00596111987274053	0.00524493962436741
1.98	0.00599982159932542	0.00518341697020316
1.985	0.00603224655672805	0.00512127416663736
1.99	0.00604032345685809	0.00505931872281393
1.995	0.00605374656980628	0.00499799659708492
2	0.00611334609074004	0.00493688142232581
2.005	0.00619831944723583	0.00487516014657802
2.01	0.00627385814648226	0.00481249713438171
2.015	0.00633596852104434	0.00474921914747712
2.02	0.00639321832188374	0.00468603246575007
2.025	0.0064581934636232	0.00462315826485479
2.03	0.00652219593851363	0.00456000435009969
2.035	0.00654654109732252	0.0044958787994016
2.04	0.00652539035698057	0.00443072802803258
2.045	0.00649326614500037	0.00436513673409854
2.05	0.00646749803308178	0.00429997321324975
2.055	0.00644072204674624	0.00423553763079816
2.06	0.00643108202177435	0.00417120361696424
2.065	0.00646315510584493	0.00410621280236297
2.07	0.00652680487160583	0.00404045745833552
2.075	0.00661128828750551	0.00397445881241631
2.08	0.00669037053668066	0.00390897107780429
2.085	0.00674540037928057	0.00384407053086915
2.09	0.00678874392791735	0.00377897023113461
2.095	0.00682353782418822	0.00371301140806704
2.1	0.00686741529732249	0.00364618101430457
2.105	0.00694111896478208	0.00357904892540098
2.11	0.00702417362694598	0.00351233805712621
2.115	0.0070902985610577	0.00344600366688171
2.12	0.00711819599174124	0.00337919818763812
2.125	0.00709232992967725	0.00331136579861698
2.13	0.00703713882966916	0.00324272400480351
2.135	0.00701519713412918	0.00317404166330597
2.14	0.00704296307888407	0.00310613189084699
2.145	0.00707365864061163	0.00303897812424431
2.15	0.00709274481195332	0.00297167159101785
2.155	0.00710820245066623	0.0029035634601988
2.16	0.00713525073042362	0.00283483306083703
2.165	0.00720629824287437	0.00276631702213379
2.17	0.00729624272738481	0.00269864955389457
2.175	0.00735076700649515	0.00263158108876206
2.18	0.00738174244752163	0.002564195330216
2.185	0.00740522492804226	0.00249607501263136
2.19	0.00744680355303565	0.00242760800900248
2.195	0.00752542674323648	0.00235973167372579
2.2	0.00758724378354131	0.00229302999666387
2.205	0.00762664138938864	0.00222704485763136
2.21	0.00772335916866712	0.00216070977557261
2.215	0.00787724488235865	0.00209353803957388
2.22	0.00799819105721035	0.00202602373301379
2.225	0.00806396398926609	0.00195922536575163
2.23	0.00812123419106545	0.00189355746772142
2.235	0.00820284646110055	0.00182825201780976
2.24	0.00828760377011617	0.00176234354111546
2.245	0.00834057340462305	0.00169575770677986
2.25	0.00840306621477978	0.00162924508014541
2.255	0.00851308613355448	0.0015637793907782
2.26	0.00862833241999046	0.00149947672966973
2.265	0.00872405568175251	0.00143536804483548
2.27	0.008807276050742	0.00137056838728005
2.275	0.008892123096446	0.00130502683250478
2.28	0.00900132055389594	0.00123947847750142
2.285	0.0091138049330595	0.00117490016009334
2.29	0.00921529401302168	0.00111131069306989
2.295	0.00931690270526615	0.00104759203167939
2.3	0.00940509840272069	0.00098280100813874
2.305	0.00948196718309655	0.000916903579239974
2.31	0.00954503017596297	0.000850749386241824
2.315	0.00957546918324023	0.000785417464238082
2.32	0.00960040892610809	0.000720903025910613
2.325	0.00961608484840638	0.00065611949233135
2.33	0.00959383176541977	0.00059031164896567
2.335	0.00958380219463103	0.000523620427058066
2.34	0.0096123444270479	0.000456965583508924
2.345	0.00965830980256653	0.000391353897214734
2.35	0.00967693664089387	0.000326756111789078
2.355	0.00965076252718745	0.000262114190277647
2.36	0.00964521438516631	0.000196656250333624
2.365	0.00968600663473393	0.000130640778538722
2.37	0.00975425827662964	6.52012044255965e-05
2.375	0.00985229425842071	1.06660698032265e-06
2.38	0.00996202928068013	-6.22981300393954e-05
2.385	0.0100388114024547	-0.000126153552374583
2.39	0.0100888804941525	-0.000191057173740604
2.395	0.0101461252020608	-0.000256491961093207
2.4	0.0102288171396016	-0.000321304358116367
2.405	0.0103298500414497	-0.000385037128566054
2.41	0.0104008429644044	-0.000448510260885673
2.415	0.010413853840751	-0.000512882920191568
2.42	0.0104228295746856	-0.000578442902283551
2.425	0.0104705201976451	-0.000644487959374019
2.43	0.0105158613489105	-0.000709812102820357
2.435	0.010532478203338	-0.000774090212056941
2.44	0.0105500095943913	-0.000838422946546737
2.445	0.0105888326213233	-0.000904060517409523
2.45	0.0106108457353968	-0.000971092860315139
2.455	0.0105718158339604	-0.00103841486466156
2.46	0.0105000557040582	-0.00110461853869664
2.465	0.0104676951765604	-0.00116958743230568
2.47	0.010495382649519	-0.00123467174172683
2.475	0.0105334974678957	-0.00130099860047799
2.48	0.0105461908357311	-0.00136850950121542
2.485	0.0105409546604816	-0.00143610618018196
2.49	0.0105480810207305	-0.00150256040544604
2.495	0.0105544534696245	-0.00156790446785423
2.5	0.0105363943662518	-0.00163344704227187
2.505	0.0105265196141713	-0.0017001582627237
2.51	0.0105335863463699	-0.00176776954831182
2.515	0.0105506969965068	-0.00183497387101172
2.52	0.0105929712697341	-0.00190087828767365
2.525	0.0106198844076241	-0.00196594621305089
2.53	0.0106042868499445	-0.00203149116424227
2.535	0.0105973457343755	-0.00209813030966921
2.54	0.0106400400694048	-0.00216535460216397
2.545	0.0107241050542512	-0.00223195159028881
2.55	0.0108024462248192	-0.00229739064885811
2.555	0.0108406671619419	-0.00236257934907
2.56	0.0108671149218859	-0.00242893249634039
2.565	0.0108979252239576	-0.00249687105604124
2.57	0.010904340253494	-0.00256556264178226
2.575	0.0108748971420485	-0.00263360625946472
2.58	0.0108557183838411	-0.00270067389584204
2.585	0.0108230399528992	-0.00276793819834018
2.59	0.010750699732578	-0.00283659491167737
2.595	0.0106699068192705	-0.00290661689231332
2.6	0.0106139558798672	-0.00297687114383454
2.605	0.0105788629159772	-0.0030459908255977
2.61	0.0105428229385583	-0.00311393460459047
2.615	0.0105229497630424	-0.00318216393582573
2.62	0.0105081112080507	-0.00325183247827772
2.625	0.0105102452967471	-0.0033229133764351
2.63	0.0105249277612651	-0.00339432494423401
2.635	0.01050029202199	-0.00346474890954334
2.64	0.010442737014654	-0.00353425735204834
2.645	0.0104004193359742	-0.00360438870936992
2.65	0.0103631730278858	-0.00367622499264971
2.655	0.0103059266680709	-0.00374944722200875
2.66	0.0102620259417568	-0.00382265980816382
2.665	0.010231686326915	-0.00389491277772764
2.67	0.0101683284900299	-0.00396679020535929
2.675	0.0100869597330751	-0.00403985214757844
2.68	0.00999295656644436	-0.00411472200446171
2.685	0.00986129523117592	-0.00419055996125849
2.69	0.00972880746703383	-0.0042657601071746
2.695	0.00963815088484965	-0.00433965863670164
2.7	0.00956484042224809	-0.00441326147148587
2.705	0.00947417506140672	-0.00448795850007643
2.71	0.00937701694239956	-0.0045639558177755
2.715	0.0093214663313224	-0.00464024449956308
2.72	0.00929797778308286	-0.00471534709793202
2.725	0.00926320778615666	-0.00478892597554405
2.73	0.00922535468499876	-0.00486224821842163
2.735	0.00921903514073551	-0.0049366357852494
2.74	0.00924435428725608	-0.00501226853691916
2.745	0.00927646660314817	-0.0050881024344796
2.75	0.00929506879278161	-0.00516271261784872
2.755	0.00929937814205333	-0.00523599909926637
2.76	0.00928307355525485	-0.00530936989366961
2.765	0.00923118173351882	-0.00538391093227683
2.77	0.00919338289052048	-0.00545950072596893
2.775	0.0091940086779042	-0.00553495394785623
2.78	0.0092135117375721	-0.00560893750757464
2.785	0.00924226726363847	-0.0056816043062367
2.79	0.00928264377841772	-0.0057546204839809
2.795	0.00931153388083102	-0.00582917340690177
2.8	0.00929667176405463	-0.00590493555099751
2.805	0.00923984055701556	-0.00598030269749595
2.81	0.00918574959178447	-0.00605412741571074
2.815	0.00916737463024694	-0.00612699132829522
2.82	0.00915694234436311	-0.00620050264621391
2.825	0.00912822228624781	-0.00627535774446078
2.83	0.00912233328464786	-0.00635093597751505
2.835	0.00914978766292744	-0.00642578661999862
2.84	0.00913416863914775	-0.00649916601227919
2.845	0.00906630209791391	-0.00657198539925579
2.85	0.00902848008106132	-0.00664575254873706
2.855	0.00903787717301313	-0.00672085082438672
2.86	0.0090360665722436	-0.0067962818056304
2.865	0.00901324716699738	-0.00687052490287295
2.87	0.0090236070902249	-0.00694335834230481
2.875	0.00905016571943934	-0.00701617826614284
2.88	0.00903669256033245	-0.00709028426818969
2.885	0.00898499687493661	-0.00716571572248921
2.89	0.00890779410916715	-0.00724120823383357
2.895	0.00885160233303479	-0.00731523086844914
2.9	0.00883953126926264	-0.00738770377158058
2.905	0.00883220195977589	-0.00746010119894837
2.91	0.0088145131857229	-0.00753363588846963
2.915	0.00881660521968438	-0.00760828212097917
2.92	0.00885025928881934	-0.0076829189143318
2.925	0.00888811413647598	-0.00775625292386288
2.93	0.00891348968372022	-0.00782845314954731
2.935	0.00892781360242184	-0.00790116803682975
2.94	0.00892139048338833	-0.00797556200579396
2.945	0.00890746495317535	-0.00805141841090987
2.95	0.0088802811612371	-0.00812729076011534
2.955	0.00879888707680234	-0.00820205149439266
2.96	0.00870485752691141	-0.00827623790512563
2.965	0.00861610063595047	-0.00835142439159476
2.97	0.00852976128643274	-0.00842834266252698
2.975	0.00845562734553876	-0.00850635659159246
2.98	0.00837734432932035	-0.00858395362711363
2.985	0.00829822822216594	-0.00866050970559918
2.99	0.00821687784362721	-0.00873711624004599
2.995	0.00810543945435849	-0.00881525229928015
3	0.0079705513529822	-0.00889517587049768
3.005	0.00786739779550612	-0.00897592001694008
3.01	0.00777008606075882	-0.00905600332650342
3.015	0.00761388293198241	-0.0091350290809451
3.02	0.00744929508933728	-0.0092142537007347
3.025	0.00732548639089143	-0.00929493658662159
3.03	0.00719021181447946	-0.00937708633140961
3.035	0.00704634847812368	-0.00945952784997311
3.04	0.00696112991574669	-0.00954089026256436
3.045	0.00693797945419344	-0.00962125538411858
3.05	0.00690083735925415	-0.00970219903874851
3.055	0.0067943075504473	-0.00978488783719028
3.06	0.00666008599528611	-0.00986915893302244
3.065	0.00654132926437939	-0.00995374334103605
3.07	0.00642609369882629	-0.0100372426258586
3.075	0.0062981076439234	-0.0101197222309643
3.08	0.00616297079850493	-0.0102026924755165
3.085	0.00603971497979213	-0.0102871891665163
3.09	0.00593658649850034	-0.0103728669488721
3.095	0.00586020655087132	-0.0104583058621881
3.1	0.00580194502471042	-0.0105425741980507
3.105	0.00573780509567611	-0.0106263355670038
3.11	0.00565484829690833	-0.010711155434358
3.115	0.0055506625574324	-0.0107976672979502
3.12	0.00544199804932232	-0.0108851437224537
3.125	0.00532738041618725	-0.0109720443974177
3.13	0.0052424851872939	-0.0110578047895713
3.135	0.00519829103811441	-0.011143628895438
3.14	0.00513977222354709	-0.0112310882020026
3.145	0.00503659329383288	-0.0113204793433543
3.15	0.00490275302034388	-0.0114107410898266
3.155	0.00473261337086303	-0.0115002706060529
3.16	0.00452964511057513	-0.0115886641783579
3.165	0.00434428976960263	-0.0116771710451908
3.17	0.00418252143867325	-0.0117669423334637
3.175	0.00403659276694993	-0.0118579430358882
3.18	0.00392718751332188	-0.0119490449165942
3.185	0.00383601970212818	-0.0120388708778329
3.19	0.00373690347101034	-0.0121273373279584
3.195	0.00362445576957168	-0.0122157864129566
3.2	0.00352229078649576	-0.0123052547607808
3.205	0.00344377154266981	-0.0123955521663629
3.21	0.00339260604343787	-0.0124854589289697
3.215	0.00337213696464273	-0.0125737040220577
3.22	0.00338418144239016	-0.012660517375268
3.225	0.00340774281474192	-0.0127475266198998
3.23	0.00342369915420983	-0.0128358139998332
3.235	0.00343583158077561	-0.0129250691676686
3.24	0.00343968892314851	-0.0130138575110875
3.245	0.00341399151788393	-0.0131011938215305
3.25	0.00337100517734056	-0.0131877300698189
3.255	0.00332842074214429	-0.0132749761957121
3.26	0.00327525280169529	-0.0133634570709758
3.265	0.00322271355657882	-0.0134524093620798
3.27	0.00317478628515518	-0.0135403751284526
3.275	0.00313983395794676	-0.0136268350582855
3.28	0.00311397399692706	-0.013712888746415
3.285	0.0030998046748988	-0.0137999849933183
3.29	0.00310728232110038	-0.0138884483462671
3.295	0.00309706359353545	-0.0139773018049617
3.3	0.00302569104464182	-0.0140650567733159
3.305	0.00293358886610132	-0.0141514768488116
3.31	0.00288988808365354	-0.0142379718568168
3.315	0.00287758933281258	-0.0143258168717755
3.32	0.00285806560444166	-0.0144150915150047
3.325	0.00282465744044619	-0.0145047741132028
3.33	0.00277984413806898	-0.0145936325968032
3.335	0.00270926617135049	-0.0146817314889309
3.34	0.00259448572248994	-0.0147704736710981
3.345	0.00246475414679475	-0.0148608790519882
3.35	0.00235217953815159	-0.0149527719789726
3.355	0.002256531854243	-0.0150450441996696
3.36	0.0021404148946065	-0.0151365271987464
3.365	0.00197108425430789	-0.0152273768007345
3.37	0.00180768882907291	-0.0153190722987619
3.375	0.00167296396752629	-0.0154125383564151
3.38	0.00151842468775466	-0.0155073281504042
3.385	0.00134752609105563	-0.0156020216335131
3.39	0.00119346828472409	-0.015695771245481
3.395	0.00104963503473379	-0.0157892654618384
3.4	0.000873522316803856	-0.0158838410069265
3.405	0.000667287407596953	-0.0159798503639199
3.41	0.00049020596373332	-0.0160764889310207
3.415	0.000380709385947116	-0.0161724484462706
3.42	0.000300151021601393	-0.0162673488050642
3.425	0.00019052484641754	-0.0163622771774248
3.43	5.85884042002961e-05	-0.0164585191291251
3.435	-5.44475179789815e-05	-0.0165562070980963
3.44	-0.000165480098586259	-0.0166542974421644
3.445	-0.000296623617364321	-0.0167514335817292
3.45	-0.000432384460768482	-0.0168474928685152
3.455	-0.000560791438513442	-0.0169437581060652
3.46	-0.000676464808984602	-0.0170412725789902
3.465	-0.000771348663500762	-0.0171399488700514
3.47	-0.000862317958146508	-0.0172387027119105
3.475	-0.000959000286532671	-0.0173363511237548
3.48	-0.00105962498079673	-0.0174329789571499
3.485	-0.00118936435431213	-0.0175298415759871
3.49	-0.00131848369854338	-0.0176277830448111
3.495	-0.00139742877218319	-0.0177265954834537
3.5	-0.00142767738201594	-0.017825264555449
3.505	-0.00145674395755343	-0.0179227756645701
3.51	-0.00153233526855639	-0.0180193471419114
3.515	-0.00163851604627018	-0.0181163299981765
3.52	-0.00171983311402157	-0.0182145479962528
3.525	-0.00178988420722351	-0.0183135129302457
3.53	-0.00189881882345622	-0.0184117552219803
3.535	-0.00200399873936721	-0.0185084637409367
3.54	-0.00206655973829746	-0.0186043992615352
3.545	-0.00209421584548501	-0.0187009753929736
3.55	-0.00211705687846913	-0.018798620231469
3.555	-0.00217015733718744	-0.018896493274339
3.56	-0.00225495829523192	-0.0189931913645996
3.565	-0.00234124501239096	-0.0190882580410531
3.57	-0.00241516986285789	-0.019182620237918
3.575	-0.00246837569896434	-0.0192773174967037
3.58	-0.00246675331335693	-0.019372585594812
3.585	-0.00242866861613397	-0.0194676481892139
3.59	-0.00240243086375276	-0.0195613192013749
3.595	-0.00238401579016135	-0.0196534534545003
3.6	-0.00234787625336593	-0.0197452184905144
3.605	-0.00230277533787572	-0.0198376413364208
3.61	-0.00228642486323702	-0.019930682311554
3.615	-0.00228211975372146	-0.0200234453622476
3.62	-0.00224887349166936	-0.0201149496018777
3.625	-0.00220546313564497	-0.0202052488521174
3.63	-0.00219205777438791	-0.0202955042041955
3.635	-0.00221486036712516	-0.0203865399276948
3.64	-0.00224303872993217	-0.0204781873044715
3.645	-0.00224973139271771	-0.0205695196451024
3.65	-0.00225194590169932	-0.0206595602313007
3.655	-0.00228199970599093	-0.0207484151285268
3.66	-0.00232375361299259	-0.0208372667230927
3.665	-0.00233691840071908	-0.0209269115659192
3.67	-0.00232644866446542	-0.0210170623480761
3.675	-0.00233971602259327	-0.0211065578052458
3.68	-0.00237870564596123	-0.0211946663606787
3.685	-0.00240113273106346	-0.021281965766629
3.69	-0.00239940153797939	-0.0213696403686974
3.695	-0.0023923026114798	-0.0214581172501186
3.7	-0.00238485815058273	-0.0215468747124851
3.705	-0.00239269024333798	-0.021634856086481
3.71	-0.00242631204221122	-0.0217216612262255
3.715	-0.00245761919245884	-0.0218081486617869
3.72	-0.0024752498510599	-0.0218953707364761
3.725	-0.00250540089327089	-0.0219834103064961
3.73	-0.00255719614115246	-0.0220714493400163
3.735	-0.00261844914988725	-0.0221584431678886
3.74	-0.00266681027312006	-0.0222443241515194
3.745	-0.0026844001963162	-0.0223301878325729
3.75	-0.00269321132281436	-0.02241692215739
3.755	-0.0027136251251702	-0.0225045095754823
3.76	-0.00272733771828406	-0.0225922194170687
3.765	-0.0027589091143953	-0.0226791586449744
3.77	-0.00284953645414911	-0.0227653192530871
3.775	-0.00296054555504913	-0.0228516917489988
3.78	-0.00306220018573399	-0.022938918768555
3.785	-0.00315390534231903	-0.0230267574066332
3.79	-0.00323375409395441	-0.0231143287535175
3.795	-0.00332568678254345	-0.0232007540801578
3.8	-0.00342400717240423	-0.0232861702310884
3.805	-0.0035316773659828	-0.0233714978367739
3.81	-0.0036237146430363	-0.023457243304477
3.815	-0.00364417859223592	-0.0235431627091442
3.82	-0.00362783378198358	-0.0236283374757333
3.825	-0.00363008465278865	-0.0237122013925073
3.83	-0.00363117956213269	-0.0237953352094814
3.835	-0.00360932727590519	-0.0238787886220741
3.84	-0.00358924092593063	-0.0239628728347113
3.845	-0.00358607145604247	-0.0240470566152521
3.85	-0.00358423224541349	-0.024130466307013
3.855	-0.00356718134857102	-0.0242129179375122
3.86	-0.00353840956866928	-0.0242952696502375
3.865	-0.00349574990531984	-0.0243785225755806
3.87	-0.00347377281640794	-0.0244629367810485
3.875	-0.00352182532709601	-0.0245479137457215
3.88	-0.00363700749466764	-0.0246325191188981
3.885	-0.00378169611935692	-0.0247165043700314
3.89	-0.00392431473348102	-0.0248005633590546
3.895	-0.00406799460326611	-0.0248853192572851
3.9	-0.00421573406507262	-0.0249706835860424
3.905	-0.00435432149713583	-0.0250559441260596
3.91	-0.00444275327982132	-0.0251403794866596
3.915	-0.00448669937661025	-0.0252240558628973
3.92	-0.00454810073041724	-0.0253077861912858
3.925	-0.00462923027374849	-0.0253921701226367
3.93	-0.00469373537896368	-0.025477140987145
3.935	-0.00475098851936478	-0.0255620490296898
3.94	-0.00484695807626033	-0.0256461015249242
3.945	-0.00499180283318772	-0.0257291828002611
3.95	-0.00512526564875774	-0.0258119644285912
3.955	-0.00521848657938199	-0.0258948729480881
3.96	-0.005264398990387	-0.0259777435421075
3.965	-0.00523475452549187	-0.0260600959559024
3.97	-0.00518968854960365	-0.0261413638294804
3.975	-0.005204501935185	-0.0262216034512508
3.98	-0.00524761586090371	-0.0263015512639223
3.985	-0.00528841800510747	-0.0263815411700624
3.99	-0.00531338145154875	-0.0264612118975494
3.995	-0.00529615202330541	-0.0265398415419228
4	-0.00523214456762377	-0.0266170905777919
4.005	-0.00515478601023591	-0.0266934195901501
4.01	-0.00509783088824927	-0.0267695651271301
4.015	-0.00503793636343399	-0.0268457976382627
4.02	-0.00494115988293411	-0.0269218395086517
4.025	-0.00482875566524826	-0.0269971125501482
4.03	-0.00476035557310972	-0.0270714126051432
4.035	-0.00476161793167396	-0.0271451882769501
4.04	-0.00479216831931632	-0.0272189517417828
4.045	-0.00481421535436383	-0.0272927212085764
4.05	-0.00483093640358033	-0.0273659527443328
4.055	-0.00483306895716377	-0.02743797776182
4.06	-0.00480617233200792	-0.0275087027372373
4.065	-0.0047604377860511	-0.0275787095649472
4.07	-0.00470045911725715	-0.0276485814224036
4.075	-0.00463465652803174	-0.0277183782865968
4.08	-0.00458523829520492	-0.0277875948189134
4.085	-0.00454241279279938	-0.0278556401423444
4.09	-0.00448282276877627	-0.0279225150509932
4.095	-0.00441955533176612	-0.0279888009480791
4.1	-0.00437249504318705	-0.0280549367198212
4.105	-0.00433880554090138	-0.0281208341788546
4.11	-0.00429805903139481	-0.0281859973666566
4.115	-0.00424402132487333	-0.028249886646646
4.12	-0.00418665022316153	-0.0283125090698798
4.125	-0.00413093645327962	-0.028374440326088
4.13	-0.00407321277985963	-0.0284360772641535
4.135	-0.00401258714656945	-0.0284972879218103
4.14	-0.00393642749587117	-0.0285576014078831
4.145	-0.00382369501254977	-0.0286166637036313
4.15	-0.00368540969183313	-0.0286746893928094
4.155	-0.00355727654441346	-0.02873235011425
4.16	-0.00345419562028496	-0.0287900618228809
4.165	-0.00335633437178094	-0.028847781096545
4.17	-0.00325220231529547	-0.028905151122839
4.175	-0.00316393048761275	-0.0289618272651408
4.18	-0.00311690163731112	-0.0290179764020831
4.185	-0.00309618537454271	-0.0290742341586353
4.19	-0.00307646528487803	-0.0291309892079816
4.195	-0.00308855319023872	-0.0291880216910277
4.2	-0.00314903402946059	-0.0292447212966429
4.205	-0.00320395026245054	-0.0293007916590428
4.21	-0.00323512299761804	-0.0293565575808335
4.215	-0.00328542011439926	-0.0294125327149115
4.22	-0.00337839916160795	-0.0294687796001683
4.225	-0.00347443068804294	-0.0295249334374759
4.23	-0.00352925492824402	-0.0295804958161107
4.235	-0.00356767264514627	-0.0296352896196614
4.24	-0.00361439980126293	-0.0296897007023572
4.245	-0.00365421234647742	-0.0297442295596021
4.25	-0.00368261745936344	-0.0297989193407296
4.255	-0.00372054947532966	-0.0298533512042061
4.26	-0.00375445509812561	-0.029907045731497
4.265	-0.00376695676626598	-0.0299599912730531
4.27	-0.00378059527817821	-0.0300126524995933
4.275	-0.00381012418688366	-0.0300653960478127
4.28	-0.00385664456266503	-0.0301181337186678
4.285	-0.00390403383646218	-0.0301704169693185
4.29	-0.00393613160355208	-0.0302217667961058
4.295	-0.00394856019582574	-0.0302721706389215
4.3	-0.00394409479897999	-0.0303221160727555
4.305	-0.00391878004083517	-0.0303720256011744
4.31	-0.00388178006546849	-0.0304219080146774
4.315	-0.00386201319704262	-0.0304713666652669
4.32	-0.0038625640739515	-0.0305199595201359
4.325	-0.00384626272419094	-0.0305677699109346
4.33	-0.00380211458522529	-0.0306153605293832
4.335	-0.00377186730781708	-0.0306630803027481
4.34	-0.00376184956374357	-0.0307108899564039
4.345	-0.00373793160945885	-0.0307585041862574
4.35	-0.00372542250309357	-0.0308055474006524
4.355	-0.00376665119111453	-0.0308519829644752
4.36	-0.00382691699278407	-0.0308982337555729
4.365	-0.00385205179854343	-0.0309446532035444
4.37	-0.00385986654074184	-0.0309911810278401
4.375	-0.00389050647279857	-0.0310374140739375
4.38	-0.00393210826802919	-0.0310829735155203
4.385	-0.00397817479384966	-0.0311278816459087
4.39	-0.00405998415406555	-0.0311724438447387
4.395	-0.00416766816567586	-0.0312167710524294
4.4	-0.00424004987867854	-0.031260672345762
4.405	-0.00425425159597934	-0.0313037178263506
4.41	-0.00424235063791847	-0.0313455998522406
4.415	-0.0042390618786165	-0.0313864175240234
4.42	-0.0042414435807143	-0.0314265310772527
4.425	-0.00420309456495747	-0.0314661733746159
4.43	-0.00409525037622234	-0.0315053271494642
4.435	-0.00397022983835818	-0.0315436416231353
4.44	-0.00389514703891801	-0.0315808441294147
4.445	-0.00385434140100302	-0.0316171532510752
4.45	-0.00380104899597496	-0.0316530017965228
4.455	-0.00371938041083186	-0.0316885523861246
4.46	-0.00361867520054634	-0.0317236462373565
4.465	-0.00352243009657369	-0.0317579314492133
4.47	-0.00344739128833338	-0.0317913046270074
4.475	-0.00339692535571699	-0.0318240867790303
4.48	-0.00337145885902635	-0.031856617656803
4.485	-0.00335348980337879	-0.031888906958761
4.49	-0.00330680612573985	-0.0319207275844143
4.495	-0.00323608823700593	-0.0319517562344096
4.5	-0.00319592088589486	-0.031981882922753
4.505	-0.00319460031263541	-0.0320114135299224
4.51	-0.00318070711503294	-0.0320407282170061
4.515	-0.00315576302519727	-0.0320698268764424
4.52	-0.00314640492453676	-0.0320983339921576
4.525	-0.0031344732871461	-0.0321258391291572
4.53	-0.00309337115775904	-0.0321523388035228
4.535	-0.00302322183189752	-0.0321783012129427
4.54	-0.00295677167676546	-0.0322041221271716
4.545	-0.00292168218341396	-0.0322297943485708
4.55	-0.00290328099111764	-0.0322549921958701
4.555	-0.00288734315587669	-0.0322792830695614
4.56	-0.00286667187150683	-0.0323026034322497
4.565	-0.00281992227787075	-0.0323254199834562
4.57	-0.00276397551809294	-0.0323481402109364
4.575	-0.00273901017648405	-0.032370741951453
4.58	-0.00272990233164501	-0.0323929103721254
4.585	-0.00270880370210553	-0.0324142649106591
4.59	-0.00269573116802322	-0.0324347034329799
4.595	-0.0026944728470831	-0.0324545756379445
4.6	-0.00267108586981639	-0.0324743077404352
4.605	-0.00262195199463937	-0.0324940071159117
4.61	-0.00258190218508294	-0.0325133879726214
4.615	-0.0025540522394951	-0.0325320850573188
4.62	-0.00253072203136713	-0.0325500714917243
4.625	-0.00255690990907974	-0.0325675879295748
4.63	-0.00262774389295566	-0.0325848380579719
4.635	-0.00268133438319542	-0.0326017819881139
4.64	-0.0027109276495032	-0.0326180106763676
4.645	-0.00273586961183591	-0.0326329831714913
4.65	-0.00274472178176018	-0.0326465644761709
4.655	-0.0027140011532302	-0.0326591597472269
4.66	-0.00264969725139232	-0.0326711767555338
4.665	-0.00257118328766338	-0.0326826191175873
4.67	-0.00246782952950453	-0.0326932178519923
4.675	-0.00231584750218829	-0.032702748039144
4.68	-0.00213977900857576	-0.0327113537990305
4.685	-0.00199843810590198	-0.0327195245002491
4.69	-0.00190101410449557	-0.0327277064668071
4.695	-0.00181859452466712	-0.0327359992359215
4.7	-0.00175950575779067	-0.0327440630836586
4.705	-0.00173943879531994	-0.0327514160598358
4.71	-0.00172158827983296	-0.0327580664970209
4.715	-0.00170320391324852	-0.0327644796118444
4.72	-0.00171228517376666	-0.032771034251604
4.725	-0.00173319628364665	-0.0327777715640507
4.73	-0.00175762395409262	-0.0327843313140941
4.735	-0.00180007036137617	-0.0327901874595011
4.74	-0.00184916951138684	-0.0327952397845765
4.745	-0.00188621475421394	-0.0327999344397237
4.75	-0.00192720121698664	-0.0328046588137488
4.755	-0.00197131819299172	-0.0328093782432116
4.76	-0.0019996799474378	-0.0328136985700776
4.765	-0.00202435370084666	-0.0328170868779323
4.77	-0.00206109675766376	-0.0328194207610258
4.775	-0.00209102224766818	-0.0328211484821925
4.78	-0.00209722735530556	-0.0328227010981863
4.785	-0.00210055294422956	-0.0328240278175928
4.79	-0.00211621295838476	-0.0328246316545875
4.795	-0.00211892747478854	-0.0328239663000365
4.8	-0.00207346168501933	-0.0328220507548964
4.805	-0.00198447523202045	-0.0328194883391486
4.81	-0.00188144437876091	-0.0328168447465486
4.815	-0.00178920499392165	-0.0328142383704836
4.82	-0.0017361409721268	-0.0328112399309422
4.825	-0.00171591045500959	-0.0328072740883177
4.83	-0.00168870761937285	-0.032802296967967
4.835	-0.00164153765991041	-0.0327968779343107
4.84	-0.00158126739660733	-0.0327916197765592
4.845	-0.00155219569469537	-0.0327865079702889
4.85	-0.00159605920372186	-0.0327809052853496
4.855	-0.001645636565593	-0.0327742025253493
4.86	-0.00161290341557424	-0.0327665325332766
4.865	-0.00152681910059979	-0.032758609543147
4.87	-0.00147150880751504	-0.0327509780906443
4.875	-0.00144432208130799	-0.0327437549306064
4.88	-0.00142256164972252	-0.0327365831959775
4.885	-0.00142839290750508	-0.0327288984447331
4.89	-0.0014646480176414	-0.0327206378159156
4.895	-0.00151093691473453	-0.0327123661391033
4.9	-0.00157769104268808	-0.0327045510477666
4.905	-0.00168334270550532	-0.0326971116655968
4.91	-0.001800223850568	-0.0326895021020852
4.915	-0.00190453246364706	-0.0326810473643937
4.92	-0.00198395976466463	-0.0326716319728792
4.925	-0.00203584444806792	-0.032661841108778
4.93	-0.00209307043509468	-0.0326521642034378
4.935	-0.00216137123866095	-0.03264252886476
4.94	-0.00218125187221827	-0.0326325358884974
4.945	-0.00216812441342144	-0.0326216221008712
4.95	-0.00219397097552444	-0.0326096227746846
4.955	-0.00224963523114132	-0.0325970561784597
4.96	-0.00228225043054858	-0.0325844526634213
4.965	-0.00229350247482366	-0.0325717746229476
4.97	-0.00228940421624389	-0.0325585171266076
4.975	-0.00225111799352358	-0.0325441491545257
4.98	-0.00218616259508006	-0.0325287045853513
4.985	-0.00212556342340372	-0.0325128592369632
4.99	-0.00208323200962685	-0.032497225451474
4.995	-0.00205269233304036	-0.0324818774747529
5	-0.00203742649085631	-0.0324663141596612
5.005	-0.00204390464079711	-0.032449847274167
5.01	-0.00207121455390687	-0.0324323318393444
5.015	-0.0021118325387741	-0.0324143074875835
5.02	-0.00214370532687666	-0.0323963297955906
5.025	-0.00216320462213664	-0.0323784116906175
5.03	-0.00218480139015005	-0.0323599748183461
5.035	-0.0021994369832962	-0.0323403149293914
5.04	-0.00218385735096856	-0.0323193835461433
5.045	-0.00213738516928193	-0.0322979125658445
5.05	-0.0020868232893913	-0.0322765741972423
5.055	-0.00205079286182709	-0.0322553812257828
5.06	-0.00202962590603684	-0.032233753046739
5.065	-0.00201418863193929	-0.0322109845553476
5.07	-0.00200075566555029	-0.0321870214172369
5.075	-0.00200066674946599	-0.0321624961122585
5.08	-0.0020027954228553	-0.0321379827313809
5.085	-0.00197030758725474	-0.0321135728708525
5.09	-0.0018893054402819	-0.032088879403421
5.095	-0.00180378761610829	-0.032063309408087
5.1	-0.00176632283271019	-0.0320368070549393
5.105	-0.00177667089190158	-0.0320100356499974
5.11	-0.00181121426734306	-0.0319835456218692
5.115	-0.00184775994962555	-0.0319572895077748
5.12	-0.00187959115002228	-0.0319306429552742
5.125	-0.00192208861733178	-0.0319027785875274
5.13	-0.00198544066988607	-0.0318734713454986
5.135	-0.00204263111256746	-0.0318433149218524
5.14	-0.00204510343317785	-0.0318129854922051
5.145	-0.0019932407428573	-0.0317825720792258
5.15	-0.00191685180312276	-0.0317515434246223
5.155	-0.00181814811554497	-0.0317193262425912
5.16	-0.00170535670771404	-0.0316860125854018
5.165	-0.00161399852626098	-0.0316523791584754
5.17	-0.00155557541799148	-0.0316191149855564
5.175	-0.0015134046314293	-0.0315862894424064
5.18	-0.00148087609197177	-0.0315533514362833
5.185	-0.00147131246454598	-0.0315195552948205
5.19	-0.00149309721512339	-0.0314847958450203
5.195	-0.00152109575124271	-0.0314498146245953
5.2	-0.00152331112051453	-0.0314153639493738
5.205	-0.00150505195931335	-0.0313815798170949
5.21	-0.00150881961957677	-0.0313479032278165
5.215	-0.00155465922094326	-0.0313135655387609
5.22	-0.00163317633520553	-0.0312784447597233
5.225	-0.00173289961262555	-0.0312431894504811
5.23	-0.00182511505960771	-0.031208412649999
5.235	-0.00190300209376613	-0.0311740858322542
5.24	-0.00196354316099496	-0.0311396041175214
5.245	-0.00199325659301697	-0.0311043025641519
5.25	-0.00201576663211362	-0.0310681819049301
5.255	-0.00205724982097103	-0.0310320065436608
5.26	-0.00211211219939997	-0.0309964376529074
5.265	-0.00217315954856956	-0.0309614518387096
5.27	-0.00223359815032238	-0.0309264182263801
5.275	-0.00228060038192399	-0.0308906209504746
5.28	-0.00233307218567023	-0.0308540144711118
5.285	-0.00240953288594874	-0.0308173143149811
5.29	-0.00248844767829802	-0.0307811551867515
5.295	-0.00254472763452129	-0.030745554340099
5.3	-0.00256817441026191	-0.0307099842395034
5.305	-0.002588268364778	-0.0306737569399511
5.31	-0.00266111189263681	-0.0306367576577238
5.315	-0.00278192090826303	-0.0305996323585962
5.32	-0.00289398664514075	-0.0305629586354877
5.325	-0.00298211108113631	-0.0305266408269003
5.33	-0.00305692962658039	-0.030489972687373
5.335	-0.00311608650477548	-0.030452175294513
5.34	-0.00315562905874184	-0.0304132410744599
5.345	-0.00319419216468043	-0.0303739147280507
5.35	-0.00324071870013784	-0.0303347577532956
5.355	-0.00327936742994999	-0.0302956673020918
5.36	-0.00330009480005595	-0.0302559296493263
5.365	-0.00329309128181185	-0.0302147997517455
5.37	-0.00325893013407698	-0.0301723407363941
5.375	-0.00322595212110159	-0.0301293345914918
5.38	-0.00321120835483922	-0.0300863307764335
5.385	-0.00318362770797786	-0.0300432773344993
5.39	-0.00311759174263144	-0.0299995985407481
5.395	-0.00302929910443895	-0.029954618814999
5.4	-0.00294273296687385	-0.0299084476293271
5.405	-0.00286591096093327	-0.0298619816353908
5.41	-0.00279484848601148	-0.029815919284226
5.415	-0.00273351842385875	-0.029770200933275
5.42	-0.0026951870090638	-0.0297240514628203
5.425	-0.0026632462877479	-0.0296769454712898
5.43	-0.00262353220558766	-0.0296292171461586
5.435	-0.002593440951342	-0.0295817480640155
5.44	-0.00258970112128217	-0.0295350188286651
5.445	-0.00261765069505388	-0.0294887415949643
5.45	-0.00266846771670661	-0.029442104102093
5.455	-0.00271577788862982	-0.0293946917278967
5.46	-0.00275556131778777	-0.0293469339129792
5.465	-0.00280897597889083	-0.0292996111445403
5.47	-0.00288492827667092	-0.0292529645094681
5.475	-0.00297785945130862	-0.0292065127776183
5.48	-0.00305037294440433	-0.0291594951891023
5.485	-0.00308887877011691	-0.0291116930027366
5.49	-0.00311266689133501	-0.0290637344962174
5.495	-0.00314522402572131	-0.0290164261966694
5.5	-0.00319089405420734	-0.0289699679095465
5.505	-0.0032404913638199	-0.0289239036506321
5.51	-0.00332371213142513	-0.0288774132351492
5.515	-0.00345192090369104	-0.0288301986456416
5.52	-0.00358424190311599	-0.028782833453766
5.525	-0.00367765701470944	-0.0287360296705835
5.53	-0.00372498709984847	-0.028689912924902
5.535	-0.00377502872877016	-0.0286439038052508
5.54	-0.00385414810288602	-0.0285972312271934
5.545	-0.0039263903610822	-0.0285498857620236
5.55	-0.00399079852215783	-0.0285026174033427
5.555	-0.00405094038193864	-0.0284560881333614
5.56	-0.00409683331837243	-0.0284103582490968
5.565	-0.00415357929042324	-0.0283648254320712
5.57	-0.00425246715320103	-0.0283186889682994
5.575	-0.00437030738111201	-0.0282718748762799
5.58	-0.00447067431578655	-0.0282251171523808
5.585	-0.00453988437591248	-0.0281790545866273
5.59	-0.00457599653795906	-0.0281337416213922
5.595	-0.00461632335208152	-0.0280886106040131
5.6	-0.0046922255055024	-0.0280429518457106
5.605	-0.00481274275579555	-0.0279966900194531
5.61	-0.00494683368812047	-0.0279504856041864
5.615	-0.00504648972288161	-0.0279048882827417
5.62	-0.00513102108361228	-0.0278597138558787
5.625	-0.00521326296864698	-0.0278142060191159
5.63	-0.00527769958803961	-0.0277678543192451
5.635	-0.00533692332101644	-0.0277208663184529
5.64	-0.00539995770999747	-0.0276739488455515
5.645	-0.00545064223233668	-0.0276274730701898
5.65	-0.00549153128247097	-0.0275811255370832
5.655	-0.00551081843168408	-0.0275342410504502
5.66	-0.00551275377047709	-0.027486524244902
5.665	-0.00554035354944136	-0.0274383171098039
5.67	-0.00557829724511233	-0.0273903122458314
5.675	-0.00558884027383746	-0.0273427918577405
5.68	-0.0055863417127527	-0.0272953828851397
5.685	-0.0056041421578852	-0.0272473678671337
5.69	-0.00564908682671676	-0.0271984730965444
5.695	-0.00569384669875087	-0.0271492150537471
5.7	-0.00572802723088512	-0.0271002132711915
5.705	-0.00576298401654969	-0.0270514821390935
5.71	-0.00576702019372172	-0.0270026070554928
5.715	-0.00573046490046232	-0.0269530812113189
5.72	-0.00570563816164176	-0.0269028691567375
5.725	-0.00572066337299265	-0.0268525791277613
5.73	-0.00575522037221329	-0.0268027515602895
5.735	-0.00577084523282474	-0.0267534476299373
5.74	-0.00575736645177339	-0.0267042710571202
5.745	-0.00575502229250133	-0.0266546589368744
5.75	-0.00579012861777992	-0.0266045998853841
5.755	-0.0058411028877592	-0.0265547531023884
5.76	-0.00589326404657959	-0.0265056522892247
5.765	-0.00594169814845206	-0.0264572971357097
5.77	-0.00599089331683654	-0.0264092083164308
5.775	-0.00606013546187052	-0.0263608105987821
5.78	-0.00615924116072356	-0.0263120872790591
5.785	-0.00629843322485364	-0.0262635424449552
5.79	-0.00643572616603554	-0.0262155501484938
5.795	-0.00654043618558641	-0.0261679529832179
5.8	-0.00663098886182822	-0.0261200926663633
5.805	-0.0067069033725934	-0.0260715352523043
5.81	-0.00674722634088897	-0.0260225737276706
5.815	-0.00678324367062149	-0.0259738438508547
5.82	-0.00684957651589469	-0.0259255647747926
5.825	-0.00692560205733177	-0.025877411162132
5.83	-0.00699441350566359	-0.025828711200061
5.835	-0.00703277749225185	-0.0257792002131113
5.84	-0.00702634256670016	-0.0257293570825356
5.845	-0.00699816433897469	-0.025679876059008
5.85	-0.00699133981683047	-0.0256309354049342
5.855	-0.00703221176596463	-0.0255820990277623
5.86	-0.00709024056519732	-0.0255327427900406
5.865	-0.00713369352053937	-0.0254827083168
5.87	-0.0071676629453751	-0.0254324437917017
5.875	-0.00720671585536753	-0.0253824200166277
5.88	-0.00723014620682247	-0.0253326927044365
5.885	-0.00723134198838576	-0.0252828854426667
5.89	-0.00724866104086432	-0.0252324345462776
5.895	-0.00728230539176996	-0.0251812825552642
5.9	-0.00731356580477544	-0.0251299249613654
5.905	-0.00735446133629503	-0.025078682254488
5.91	-0.00741872546899435	-0.0250273387018147
5.915	-0.00746702515354514	-0.0249753685349609
5.92	-0.00745681942482558	-0.0249223425607157
5.925	-0.00739839887416813	-0.024868370371458
5.93	-0.00731928407816531	-0.0248140733723587
5.935	-0.00722988147791801	-0.0247599487222864
5.94	-0.00713591822713655	-0.0247060334805807
5.945	-0.00705105960946366	-0.024651983928971
5.95	-0.00698974082218696	-0.0245974295397276
5.955	-0.00696251026422382	-0.0245424502898523
5.96	-0.006971410696797	-0.0244875104820996
5.965	-0.00698697114442395	-0.0244329236918112
5.97	-0.00698474535917923	-0.0243785876307036
5.975	-0.00699170615767827	-0.0243239981658119
5.98	-0.00701975537744411	-0.0242688166224019
5.985	-0.00704619636988607	-0.0242132539508514
5.99	-0.0070517431034443	-0.024157830939524
5.995	-0.00705445827277347	-0.0241027409721328
6	-0.00706429395378126	-0.0240477583132775
6.005	-0.00706011416467935	-0.0239925068177634
6.01	-0.00705158391489752	-0.023936867761148
6.015	-0.00707874752322105	-0.0238810979531973
6.02	-0.00714243137383451	-0.023825502293838
6.025	-0.00721466201304028	-0.0237700153692407
6.03	-0.00728539867292872	-0.0237141854385045
6.035	-0.00732132656964546	-0.023657576987946
6.04	-0.00730465864618275	-0.0236002115484021
6.045	-0.00727305363853611	-0.0235424784853405
6.05	-0.00726890143739464	-0.0234846208946274
6.055	-0.00727807352984745	-0.0234265460253457
6.06	-0.00725951045265425	-0.0233679357509434
6.065	-0.00720948356709919	-0.0233084481109487
6.07	-0.00714618392885151	-0.0232480965158814
6.075	-0.0070833755735833	-0.0231872381190027
6.08	-0.00701508027437564	-0.0231261675091137
6.085	-0.00693163316116367	-0.0230648889586919
6.09	-0.006839462303894	-0.0230031362025095
6.095	-0.0067644049730721	-0.0229405577035494
6.1	-0.00671592972364574	-0.0228771083244492
6.105	-0.00665580297792561	-0.0228131672841719
6.11	-0.00656989864673129	-0.0227490137554929
6.115	-0.00647474977771977	-0.0226845764358672
6.12	-0.00637846734429274	-0.0226195719323832
6.125	-0.0062821518485592	-0.0225538440702548
6.13	-0.0061942075420926	-0.0224875498104606
6.135	-0.00612354589226755	-0.0224209757051561
6.14	-0.00607044574747402	-0.0223541796092198
6.145	-0.00602070263449632	-0.0222869619410172
6.15	-0.00593513219629529	-0.0222191307725763
6.155	-0.0057995781475974	-0.022150773960086
6.16	-0.00566538572041969	-0.0220821971940004
6.165	-0.00557219475626933	-0.0220137122705185
6.17	-0.00552020598346624	-0.0219453491376969
6.175	-0.00551423611372722	-0.0218767891496775
6.18	-0.00552910890085943	-0.0218076627091422
6.185	-0.00552379913458357	-0.0217379113064297
6.19	-0.00548695404167954	-0.0216677922637628
6.195	-0.00542773350942427	-0.021597564723351
6.2	-0.00537081141732684	-0.0215272285839917
6.205	-0.00534261131490843	-0.0214565169834035
6.21	-0.00532434352564773	-0.0213851799189529
6.215	-0.00527096826689741	-0.0213132953249688
6.22	-0.00517854063206208	-0.0212411826855837
6.225	-0.00506958466911247	-0.0211691349554457
6.23	-0.00495429388832956	-0.0210973005138974
6.235	-0.00487093552397017	-0.0210255775018842
6.24	-0.00485917954267309	-0.020953715306274
6.245	-0.00489492971095882	-0.0208816144409755
6.25	-0.00493162189573359	-0.0208093722585618
6.255	-0.00494274125488149	-0.0207370872642758
6.26	-0.00493025290394485	-0.0206647184531193
6.265	-0.00491237759741604	-0.0205921100757074
6.27	-0.00487569089519026	-0.0205192241748016
6.275	-0.00480812704844405	-0.0204462698771989
6.28	-0.00474327561964296	-0.0203735199181735
6.285	-0.00471302943337143	-0.0203010897596439
6.29	-0.00471011984509144	-0.0202289267570742
6.295	-0.00472260689446101	-0.0201568893091899
6.3	-0.00474932263578568	-0.0200849077994607
6.305	-0.00476806031159638	-0.0200130857448246
6.31	-0.00479254933201176	-0.0199415241019213
6.315	-0.00485108279528672	-0.0198701770758408
6.32	-0.00489885503234314	-0.0197989723489461
6.325	-0.00491672947106985	-0.0197278471902034
6.33	-0.00493728796729829	-0.0196568198034885
6.335	-0.00496041526158176	-0.0195860184235789
6.34	-0.00501240707903799	-0.0195154663497695
6.345	-0.0050879984458886	-0.0194450769428473
6.35	-0.00511913703297645	-0.0193748160105512
6.355	-0.00513505370362953	-0.0193046432680549
6.36	-0.00519645564079345	-0.0192345190943515
6.365	-0.00526226344434138	-0.0191644696187737
6.37	-0.00530335401450529	-0.0190944966617363
6.375	-0.00533670081466847	-0.0190245479154191
6.38	-0.00536972169751669	-0.018954559066345
6.385	-0.00539823054827238	-0.0188844974759958
6.39	-0.00541676257455778	-0.0188143830259135
6.395	-0.00542516077344814	-0.0187442571742243
6.4	-0.00543901022802929	-0.0186740982118725
6.405	-0.00547258414464449	-0.0186038111605838
6.41	-0.00549273966535912	-0.0185333284065387
6.415	-0.00549998834208504	-0.0184625950390198
6.42	-0.00551669851115133	-0.0183915523385179
6.425	-0.00552762255971009	-0.0183201575575762
6.43	-0.00550901907154481	-0.0182483854837288
6.435	-0.00545316096907643	-0.0181762558169263
6.44	-0.00537790377856289	-0.018103834745766
6.445	-0.00531300372296792	-0.0180311762551996
6.45	-0.00525825353716607	-0.0179583077160675
6.455	-0.00519886208942501	-0.017885203267055
6.46	-0.0051592616117931	-0.0178117508958628
6.465	-0.00515281335217906	-0.0177378137238229
6.47	-0.00515266747505399	-0.0176633173016094
6.475	-0.00512786642574727	-0.0175882095201393
6.48	-0.00508268575829879	-0.0175123645202393
6.485	-0.00503004942616536	-0.0174356168344965
6.49	-0.00496248952977593	-0.0173578686831113
6.495	-0.00485355304320604	-0.0172791599251366
6.5	-0.00470585155911129	-0.0171995820481181
6.505	-0.00454966750180993	-0.0171191468793456
6.51	-0.00438944817506631	-0.0170378118958435
6.515	-0.00422351240874827	-0.0169555092106911
6.52	-0.00405423702008108	-0.016872182178731
6.525	-0.00387808430981224	-0.0167878711818673
6.53	-0.00369004801269787	-0.0167026986851738
6.535	-0.00347924036406737	-0.0166167837605935
6.54	-0.00322951758439106	-0.0165302251119144
6.545	-0.00296029561351281	-0.0164431157156797
6.55	-0.00271785884470495	-0.0163555743588187
6.555	-0.00252706265792725	-0.0162677561319719
6.56	-0.00239081722956336	-0.0161797689576655
6.565	-0.0022772907598264	-0.0160916066071409
6.57	-0.00217897605301455	-0.0160030815189932
6.575	-0.00213072587461427	-0.0159139375856163
6.58	-0.00208874884975965	-0.0158241395402994
6.585	-0.00199348681082105	-0.0157338849997192
6.59	-0.00186473867119431	-0.015643335048802
6.595	-0.00172786604937069	-0.015552518592653
6.6	-0.00159379022068476	-0.0154613677788506
6.605	-0.00148476571532511	-0.0153698316420316
6.61	-0.00142281387958259	-0.0152778878293217
6.615	-0.00139256863991977	-0.0151855724981521
6.62	-0.00137575452985418	-0.0150927889541607
6.625	-0.00137239298134611	-0.0149991932741372
6.63	-0.00132997887934368	-0.0149045121658611
6.635	-0.00123033784720545	-0.0148086706229739
6.64	-0.00110730065280673	-0.0147117323812762
6.645	-0.000966820010134545	-0.0146138892177678
6.65	-0.000790254166240275	-0.0145152307487547
6.655	-0.000567506714281284	-0.0144156673897109
6.66	-0.000332186210482939	-0.0143150906676305
6.665	-0.000115562647205168	-0.0142135330907253
6.67	0.000104949943642539	-0.0141112896134077
6.675	0.000349053249901733	-0.0140087211450704
6.68	0.000594392710155008	-0.013905939627705
6.685	0.000804364026014428	-0.0138027669108021
6.69	0.000962524756174151	-0.0136990323120927
6.695	0.00107304833298239	-0.0135947114146459
6.7	0.00115631516658312	-0.0134899374844682
6.705	0.00125641557230287	-0.013384858811546
6.71	0.00137456720081556	-0.0132793758378112
6.715	0.00150349679738236	-0.0131732817205333
6.72	0.00165289878726031	-0.0130665699429008
6.725	0.0017948621902546	-0.0129593895578828
6.73	0.0019102578792008	-0.0128519983009371
6.735	0.00201566203764008	-0.0127445284904513
6.74	0.00213445628336017	-0.0126368480101819
6.745	0.00225543529511089	-0.0125287210106731
6.75	0.00234173492819899	-0.0124200526055264
6.755	0.00239714332687755	-0.0123109563126161
6.76	0.00243962943364864	-0.0122016208212854
6.765	0.002496445396656	-0.0120920351327851
6.77	0.00258241099558433	-0.0119819081790362
6.775	0.00267993330815346	-0.0118709881553882
6.78	0.00278079253379768	-0.0117592877317268
6.785	0.00288366867034238	-0.011647048337891
6.79	0.00300576977395406	-0.0115345917078107
6.795	0.00316558769181519	-0.011422031287697
6.8	0.00335481885475702	-0.0113092275708379
6.805	0.00352030999635338	-0.0111960629538665
6.81	0.00361439221398749	-0.0110825605388364
6.815	0.00366604812739371	-0.0109689040359471
6.82	0.00372356550019312	-0.0108553204744748
6.825	0.00381114729704617	-0.0107417929767797
6.83	0.00389213296792496	-0.0106279899999704
6.835	0.00394903651108899	-0.0105137031216257
6.84	0.00402343505187366	-0.010399095474655
6.845	0.00411992434313346	-0.0102845844044658
6.85	0.00418412292173949	-0.010170371202409
6.855	0.00419255787218314	-0.0100561810471481
6.86	0.00419320780947819	-0.00994156137580957
6.865	0.00422498483866758	-0.00982637915758406
6.87	0.0043049859380708	-0.0097109159944419
6.875	0.00436982950832885	-0.00959553570709422
6.88	0.0043878653174932	-0.00948027807750045
6.885	0.00442087100762925	-0.00936481098820577
6.89	0.00445840846245846	-0.00924873703082482
6.895	0.0044983269299928	-0.00913198522099066
6.9	0.00456695718074583	-0.00901484052271178
6.905	0.00464789557963898	-0.00889767201315227
6.91	0.00475275368698888	-0.00878060649850264
6.915	0.00485982722185524	-0.00866335206505425
6.92	0.00492607941712101	-0.00854558029153899
6.925	0.00496509988535354	-0.00842724892538676
6.93	0.00502185446171268	-0.00830861937275706
6.935	0.00510010908347827	-0.00819001599164991
6.94	0.00517381465440953	-0.00807142489830671
6.945	0.00524069433150701	-0.00795246712721632
6.95	0.00528749867767706	-0.00783281050798359
6.955	0.0053469638426361	-0.0077124986466795
6.96	0.00546132732216697	-0.0075919425716078
6.965	0.0055966111304228	-0.00747155936087658
6.97	0.00568550250000335	-0.0073512830333303
6.975	0.00572206855908341	-0.00723063094140672
6.98	0.0057783309460907	-0.00710935316717831
6.985	0.00587048831187007	-0.0069876045805582
6.99	0.00594897891889241	-0.00686576435214295
6.995	0.00599301618943751	-0.00674400315895842
7	0.00602427172637765	-0.00662202202024623
7.005	0.00607259962205763	-0.00649935151515583
7.01	0.00612641657429019	-0.00637579468749164
7.015	0.00618522738252525	-0.00625153400293263
7.02	0.00627613514688289	-0.00612697836331323
7.025	0.00639370848907722	-0.00600225709175607
7.03	0.00651024305524855	-0.0058770484059475
7.035	0.0066274396105185	-0.005751032972262
7.04	0.00675504102804452	-0.00562420018379044
7.045	0.00687470348910511	-0.00549677729762872
7.05	0.00696738514954803	-0.00536902378865442
7.055	0.00708044590316247	-0.00524101026516826
7.06	0.00725328024066361	-0.00511253162218837
7.065	0.00741687618217287	-0.00498331462683814
7.07	0.00753046669287805	-0.0048533135919026
7.075	0.00763963847543177	-0.00472280047372275
7.08	0.00778589157531671	-0.00459218565080461
7.085	0.00794254074883131	-0.00446153591621688
7.09	0.00806456412135614	-0.0043304922342004
7.095	0.00817957487485734	-0.00419881732994667
7.1	0.00829351751939129	-0.00406655927460542
7.105	0.00838819232654062	-0.00393399930074326
7.11	0.00848065344364991	-0.00380147940077445
7.115	0.00859362580564725	-0.00366901654720468
7.12	0.00870941244462826	-0.00353625815174898
7.125	0.00880437047445285	-0.00340298450522595
7.13	0.00890197237607368	-0.00326938946626471
7.135	0.00901448967531078	-0.00313595125782981
7.14	0.00909337767546413	-0.00300292255463681
7.145	0.00913007404007598	-0.00287007493245054
7.15	0.00914842686255964	-0.00273695861663513
7.155	0.00916668163188596	-0.00260341124695726
7.16	0.00918499831347136	-0.00246961452813788
7.165	0.00920715730618542	-0.00233593062330695
7.17	0.00927054438610654	-0.00220256024485461
7.175	0.00935007863412829	-0.00206930030622743
7.18	0.00939637721345831	-0.0019358597517416
7.185	0.00941433829960029	-0.00180218595002775
7.19	0.00943612959786041	-0.00166853035888527
7.195	0.00948546249925578	-0.00153531234321514
7.2	0.00952839240447353	-0.00140263862146258
7.205	0.00951593675336359	-0.0012701526848049
7.21	0.0094850027725647	-0.0011375409482392
7.215	0.00948095671435943	-0.00100481121039657
7.22	0.00948992300569579	-0.000872240273770542
7.225	0.00948161533663536	-0.000740144027641888
7.23	0.00945778562210197	-0.000608537560693849
7.235	0.00943443062388909	-0.000477085011678537
7.24	0.00939613051376998	-0.000345464251414572
7.245	0.0093455904056636	-0.000213651263184141
7.25	0.00932267694487639	-8.19389536186692e-05
7.255	0.00931571422086743	4.93648522751956e-05
7.26	0.0092919826078505	0.000180336334838362
7.265	0.00924265340954827	0.0003114181106141
7.27	0.00920807128419139	0.000442879627880972
7.275	0.00918867423579523	0.000574702158491788
7.28	0.00915893783529199	0.000706659176326483
7.285	0.00917977697582425	0.000838430110676144
7.29	0.00924225874439486	0.00097002631111968
7.295	0.00928737188350059	0.00110177206622698
7.3	0.00930861044294489	0.00123383812645718
7.305	0.00933641397334122	0.00136607015254683
7.31	0.00937493315974817	0.00149811042329603
7.315	0.0093974316807837	0.00162979889801984
7.32	0.00936855592767119	0.00176145227219593
7.325	0.00930131857320963	0.00189354793170851
7.33	0.00927331892518372	0.00202621899651493
7.335	0.0092714230779698	0.00215933547852897
7.34	0.00925974843535395	0.00229267401717111
7.345	0.00927818079438848	0.0024261807515835
7.35	0.00935427142278022	0.00256005687178357
7.355	0.00945890900081264	0.00269447269578034
7.36	0.00956888697930463	0.00282937283959905
7.365	0.00968442172504978	0.00296447926593233
7.37	0.0097961111685849	0.00309947720566596
7.375	0.00988844006701132	0.00323433535273448
7.38	0.00996924225134618	0.00336933353846955
7.385	0.0100678207762439	0.00350466081553088
7.39	0.0101782570773243	0.00364026495412081
7.395	0.0102547025602218	0.00377596224368594
7.4	0.0103019371062373	0.0039115365065644
7.405	0.0103776707873244	0.00404694596856005
7.41	0.0104725178911591	0.00418241338558266
7.415	0.01055078458596	0.00431808182446937
7.42	0.0105994610083581	0.00445390573358312
7.425	0.0105808943379968	0.00458980749787975
7.43	0.0105355430075574	0.00472570865683469
7.435	0.0105498406071039	0.00486164858786339
7.44	0.0106130008455503	0.00499784428985472
7.445	0.0106504425630063	0.00513445346784592
7.45	0.0106567427925085	0.00527143114795488
7.455	0.0106932907224094	0.00540850418550871
7.46	0.0107742039039082	0.00554537102961492
7.465	0.0108317538635898	0.00568208962033512
7.47	0.0108172374981975	0.00581903693671115
7.475	0.0108046292158209	0.00595639591858151
7.48	0.0108537719224164	0.0060940011235657
7.485	0.01094245539693	0.00623148404517448
7.49	0.011003584532359	0.00636867300041219
7.495	0.0110106461330805	0.00650577135598941
7.5	0.0110168081832821	0.00664307072544532
7.505	0.0110475997184374	0.00678062470070767
7.51	0.0110986091152242	0.00691822656474129
7.515	0.0111390170580694	0.00705560990736466
7.52	0.0111714223833558	0.00719266419378817
7.525	0.0112331361432958	0.00732947694259605
7.53	0.0112953021985827	0.00746615379841058
7.535	0.0113280586452974	0.00760264918431553
7.54	0.0113091557463858	0.0077388365443648
7.545	0.0112431501907151	0.00787459747533701
7.55	0.011184420663357	0.00800994280038174
7.555	0.0111396855771821	0.00814511065858054
7.56	0.0110745034807543	0.0082803600354347
7.565	0.0110083485241843	0.00841570718402669
7.57	0.0110113277438071	0.00855084723948824
7.575	0.0110405701719276	0.0086854777577683
7.58	0.0109981901937494	0.00881965486558444
7.585	0.0108939031088743	0.00895371679277318
7.59	0.0108101658234925	0.00908788879343278
7.595	0.0107691815907283	0.009222175700993
7.6	0.010711891360319	0.00935649211157753
7.605	0.0106721852815503	0.00949064300000707
7.61	0.0107053260639268	0.00962452133123549
7.615	0.0107349486134969	0.00975827724377434
7.62	0.010735530545058	0.0098920051600515
7.625	0.010736752657378	0.0100256414683392
7.63	0.0107139203976582	0.010159072940066
7.635	0.0106477573152325	0.0102922556203151
7.64	0.010575219518715	0.0104253145582986
7.645	0.010554660159658	0.010558440376924
7.65	0.0105775139305304	0.0106916902208045
7.655	0.0105947408036356	0.0108249570458429
7.66	0.0106134052810523	0.0109579928351276
7.665	0.0106331581848636	0.0110905837543893
7.67	0.0106179024002978	0.011222789814137
7.675	0.0105522308319113	0.0113549322145855
7.68	0.0104712219143327	0.0114872425197899
7.685	0.0104389739780051	0.0116196465045941
7.69	0.0104505466386072	0.0117518808548171
7.695	0.0104588420808998	0.0118837665050727
7.7	0.0104417980124948	0.0120153948835248
7.705	0.0104010246809131	0.0121470137509096
7.71	0.0103749941313652	0.0122786958799786
7.715	0.0103698122866484	0.0124103161382539
7.72	0.0103653694415993	0.0125416416976712
7.725	0.0103707116354836	0.0126725130798831
7.73	0.010368060803164	0.0128030186954446
7.735	0.0103395442286611	0.0129333507938829
7.74	0.0102848146214812	0.0130636052507717
7.745	0.0102236576444835	0.0131936964566884
7.75	0.0101948706455955	0.0133234059181742
7.755	0.0101360403307872	0.0134527800296457
7.76	0.0100302683204043	0.0135821032645737
7.765	0.00997370722896693	0.0137115391660224
7.77	0.00997619526062124	0.0138410579476987
7.775	0.00996865299431171	0.0139705264144628
7.78	0.00992818927762493	0.014099778560584
7.785	0.00993764243873275	0.0142286594273046
7.79	0.00997716304962042	0.0143572183124681
7.795	0.0099817987905262	0.0144855723544056
7.8	0.00996912309175957	0.014613675350633
7.805	0.00994383250603652	0.0147413857513402
7.81	0.009864917667418	0.0148686288601091
7.815	0.00974242570676845	0.0149955433256292
7.82	0.00962849623655287	0.0151224261328496
7.825	0.00955184008051314	0.0152495057840277
7.83	0.00949712135272999	0.01537683775482
7.835	0.00944798181207246	0.0155043247644256
7.84	0.0094219759585797	0.0156317807356717
7.845	0.0094445797883473	0.0157590824992879
7.85	0.00950634463083492	0.015886261789224
7.855	0.00954287385709261	0.0160134461567226
7.86	0.00954014772357055	0.0161406514415755
7.865	0.00956060985152415	0.0162676587159487
7.87	0.00960113672689378	0.0163941756027587
7.875	0.00961592101922172	0.0165200791901407
7.88	0.00962786240194149	0.016645436373025
7.885	0.00963080366141315	0.0167703629939031
7.89	0.00958266481403243	0.0168948733335724
7.895	0.00949674521061767	0.0170188331807614
7.9	0.00942623962024965	0.0171419757178931
7.905	0.00936534395762504	0.0172642082602273
7.91	0.00925887902525266	0.0173857950092957
7.915	0.00909230526349421	0.0175071047703955
7.92	0.00890722362546518	0.0176282974179971
7.925	0.00878474866926229	0.0177491631484228
7.93	0.00872823218131976	0.0178693594802421
7.935	0.00866052665052796	0.0179888220096966
7.94	0.00856069207948785	0.0181077906383153
7.945	0.00846240860805847	0.0182264921777318
7.95	0.00837989141475061	0.0183449112852267
7.955	0.00830942645825768	0.0184627905321307
7.96	0.00822686640339549	0.0185798607443018
7.965	0.00810930471211951	0.0186961501979356
7.97	0.00799090969869038	0.0188119317911574
7.975	0.00788610301722855	0.0189274765873077
7.98	0.00775961164646898	0.0190428910030217
7.985	0.00761407734408202	0.0191580536975009
7.99	0.0075029508059499	0.0192726749509511
7.995	0.00745387181503234	0.0193866126628016
8	0.00741808231429773	0.0195000731334841
8.005	0.00735049497780964	0.0196133231376523
8.01	0.00727278232290119	0.0197263414611273
8.015	0.00720793692193978	0.0198388369161692
8.02	0.00713230838692854	0.0199504816206019
8.025	0.00705103302191407	0.0200611898861673
8.03	0.00696536699826767	0.020171259257457
8.035	0.00684571797783702	0.0202810776003349
8.04	0.00670108681048841	0.020390739077524
8.045	0.0065665462491537	0.0205000130539892
8.05	0.0064591121468967	0.0206085372977533
8.055	0.00637374243240535	0.0207162171951517
8.06	0.00628460216704707	0.020823393358636
8.065	0.00616792812529646	0.0209304734307441
8.07	0.00604051624048959	0.0210375359272211
8.075	0.00592508752381168	0.0211443243589291
8.08	0.00582923930334269	0.0212504592304656
8.085	0.0057391212657395	0.0213559152925546
8.09	0.00563628553414615	0.0214611454708213
8.095	0.00554967608161363	0.0215665481333077
8.1	0.00548720557841942	0.0216721464398681
8.105	0.00542327325141249	0.0217776238881139
8.11	0.00538428577451697	0.0218824850314526
8.115	0.00536231559470784	0.0219866128311852
8.12	0.00532891735848562	0.0220904059358338
8.125	0.00529003098370846	0.0221942465841723
8.13	0.00527236712441797	0.0222980396303894
8.135	0.00527656255952671	0.0224012616321875
8.14	0.00524154255507012	0.0225033815457044
8.145	0.00513639186248719	0.0226043966598973
8.15	0.00500236550933186	0.0227048903436825
8.155	0.00485786031934251	0.0228054583154323
8.16	0.0047124717962293	0.0229062281984587
8.165	0.00457938318934668	0.0230068580303463
8.17	0.00445420129017579	0.0231068544834573
8.175	0.00434415444567892	0.0232061091869726
8.18	0.00426964422957076	0.0233050193029673
8.185	0.00418848026881563	0.0234040607554984
8.19	0.00405468176874193	0.0235033286706517
8.195	0.00392731380081743	0.0236023681995634
8.2	0.00386230270218417	0.0237004975219839
8.205	0.00382698287842558	0.0237975260366428
8.21	0.00379103130311887	0.023893926576457
8.215	0.00374007495958585	0.0239902196931536
8.22	0.00368819009512908	0.024086379574856
8.225	0.00363943930724286	0.0241818930820765
8.23	0.00355906817173147	0.02427620800568
8.235	0.00346472209265974	0.024369317019327
8.24	0.0034086472892665	0.0244618076611636
8.245	0.00338678145184102	0.0245542151661726
8.25	0.00334357122682489	0.0246466179231572
8.255	0.00327536049034913	0.0247385618365989
8.26	0.00321379718608406	0.0248293729756749
8.265	0.00315139119315199	0.0249189588972294
8.27	0.00306911836714015	0.0250080143853399
8.275	0.00299823995465211	0.0250971858339372
8.28	0.00295392591266425	0.0251864568166777
8.285	0.00288409008599279	0.0252753133148366
8.29	0.00275208391986036	0.0253631684199365
8.295	0.00258989749705787	0.025450068987156
8.3	0.00244911736814443	0.0255368380563625
8.305	0.00233818224970881	0.0256242654932445
8.31	0.00227133111473792	0.0257123442424701
8.315	0.00226072429667782	0.0258003309483616
8.32	0.00226111810493887	0.0258873238139777
8.325	0.0022626683434923	0.0259730891493565
8.33	0.00227515906231176	0.0260582468973175
8.335	0.00225783563737885	0.0261434784039088
8.34	0.00219826117686423	0.0262288543430144
8.345	0.00212225865150457	0.0263137889568839
8.35	0.00202059649760521	0.0263975364487659
8.355	0.00189889344431584	0.0264800508732244
8.36	0.0018129422222591	0.0265621211107732
8.365	0.0017557021549109	0.0266445742933861
8.37	0.00167294989592561	0.0267275422675647
8.375	0.00158936140761923	0.0268103687671529
8.38	0.00154157263988838	0.0268921315847167
8.385	0.00150956212640821	0.0269727032921752
8.39	0.00147073868655776	0.0270529605354755
8.395	0.00143400078755361	0.0271337405108839
8.4	0.00141830838460715	0.0272150729534505
8.405	0.00144009532537268	0.0272961109556355
8.41	0.00146504341796293	0.0273757737603619
8.415	0.00142132296021013	0.0274539465121561
8.42	0.00132870705983716	0.0275316230969103
8.425	0.0012657748220629	0.0276097254088521
8.43	0.00123212030487875	0.0276882410730525
8.435	0.00119964274513082	0.0277662968882263
8.44	0.00114473076794359	0.027842847249705
8.445	0.00106339377542637	0.0279178000001876
8.45	0.000989289712985228	0.0279921126381172
8.455	0.000933710161640213	0.0280666426347764
8.46	0.000869132926250084	0.0281414173424029
8.465	0.000775927288074669	0.0282156426791677
8.47	0.000655157512555349	0.0282883046604606
8.475	0.000529239945541964	0.0283593022968242
8.48	0.000416097289378345	0.0284297174757239
8.485	0.000317075314740852	0.0285005794492425
8.49	0.000228881607261868	0.0285718801796188
8.495	0.000138474063119283	0.0286427059386854
8.5	4.76827970154596e-05	0.0287119217270956
8.505	-4.63564342774897e-05	0.0287794794809023
8.51	-0.000151836038864045	0.0288466072582482
8.515	-0.000245939528586176	0.0289143350325632
8.52	-0.000296909258535905	0.028982583816227
8.525	-0.000319889066135372	0.0290502953182898
8.53	-0.000358962840657431	0.0291162201808648
8.535	-0.000417540079451215	0.0291802030759102
8.54	-0.000496407331238491	0.0292434382880332
8.545	-0.000599776123289082	0.0293070459000116
8.55	-0.000727134774471944	0.0293711491684906
8.555	-0.000866922499248711	0.0294348740293676
8.56	-0.000995609417990598	0.0294970363611349
8.565	-0.00111314088440501	0.0295575804793596
8.57	-0.0012125003306191	0.0296177549713706
8.575	-0.00128937785973278	0.029678679007137
8.58	-0.00138178560794623	0.0297405043668447
8.585	-0.0014812691209113	0.0298023159980044
8.59	-0.00153535106301242	0.029862803403492
8.595	-0.00155430128802472	0.0299218057208768
8.6	-0.00157112956645664	0.0299805748585224
8.605	-0.00158822210763473	0.0300402639734378
8.61	-0.00162353230163468	0.030100999266888
8.615	-0.00166550415336948	0.0301618102794383
8.62	-0.00167604770828776	0.0302213510969442
8.625	-0.00166629784806032	0.0302794798700679
8.63	-0.00168027783759591	0.0303375962954634
8.635	-0.00172455786968356	0.0303970397119339
8.64	-0.00173476434486346	0.0304578943313713
8.645	-0.0016580299190514	0.0305189320958033
8.65	-0.00152880079919407	0.0305785358388933
8.655	-0.0014263813828859	0.0306364297577914
8.66	-0.00138930833280765	0.0306939732059241
8.665	-0.00137862839831378	0.0307524322572589
8.67	-0.00137590125360377	0.0308118823981601
8.675	-0.00138828697236847	0.0308712466251446
8.68	-0.00140197499257937	0.0309291143446752
8.685	-0.00138326639940838	0.0309852847891495
8.69	-0.00132764319543699	0.031041036317199
8.695	-0.00128959779080089	0.0310975540458938
8.7	-0.0013006623167445	0.031154857966123
8.705	-0.0013435106660784	0.0312118118400638
8.71	-0.00139986983304816	0.0312670092487247
8.715	-0.00144625102160343	0.0313203664645805
8.72	-0.00149772571117826	0.0313734355323366
8.725	-0.00155839397905821	0.0314275570830126
8.73	-0.00159313531038544	0.0314826829107868
8.735	-0.00161754358994376	0.031537588060623
8.74	-0.00165387431350717	0.0315908073620767
8.745	-0.00169018858785842	0.0316423103821454
8.75	-0.00174710982652249	0.0316937966399579
8.755	-0.00180969901871368	0.0317466757509662
8.76	-0.00180770005601717	0.0318008238588728
8.765	-0.00175744093739128	0.0318548483280471
8.77	-0.00170267894100278	0.0319071071747326
8.775	-0.00162359922033767	0.0319573729461577
8.78	-0.00153374825066006	0.0320070880784089
8.785	-0.00149866492703614	0.0320575374756752
8.79	-0.00153304592628237	0.0321086765989129
8.795	-0.00159571334760712	0.0321591890870415
8.8	-0.00164678351432014	0.0322074919161272
8.805	-0.0016857984127815	0.0322535650065349
8.81	-0.00173138862803304	0.0322990790767785
8.815	-0.00178662729745088	0.0323453063654904
8.82	-0.00186100266912828	0.0323920230236965
8.825	-0.00195721177399284	0.0324376314922633
8.83	-0.00206496581897402	0.0324808765644897
8.835	-0.00216957394233663	0.0325222136473573
8.84	-0.00227587595510874	0.0325634146509304
8.845	-0.00240963845076245	0.0326055921263849
8.85	-0.00256584340266591	0.0326483441751051
8.855	-0.00269296829197615	0.0326900286394656
8.86	-0.00276064119103463	0.0327296138873691
8.865	-0.00280946780144712	0.0327679412216825
8.87	-0.00286127723515891	0.0328067489258127
8.875	-0.00290067943385077	0.0328466528963712
8.88	-0.00294596251594596	0.0328868182171949
8.885	-0.00301069180379102	0.0329255847724824
8.89	-0.00305061496435122	0.0329622077666237
8.895	-0.00305627534211553	0.032997815857655
8.9	-0.00308084351826244	0.0330341396332905
8.905	-0.00314051036584431	0.0330716119157131
8.91	-0.00321069553090776	0.0331091528194491
8.915	-0.00327464983393451	0.0331450796587115
8.92	-0.0033271360882942	0.0331790440740318
8.925	-0.00336211175334391	0.0332126069888081
8.93	-0.0033851330387669	0.0332474223277103
8.935	-0.00339768809816498	0.0332835608824014
8.94	-0.00338526899220246	0.0333195513591204
8.945	-0.0033613921385318	0.0333535804339815
8.95	-0.00335263306819945	0.0333855344335842
8.955	-0.00335540743500677	0.0334171908317423
8.96	-0.00336117100982381	0.0334500544865874
8.965	-0.00337635615343641	0.0334840953467663
8.97	-0.00338708330787834	0.0335178088066332
8.975	-0.00338698338202911	0.0335494189484406
8.98	-0.00340281365658868	0.0335789802019781
8.985	-0.00342949800698176	0.0336084030680443
8.99	-0.00344165080639832	0.0336391209425449
8.995	-0.00343996728670549	0.0336709227023097
9	-0.0034467858620836	0.0337022396609661
9.005	-0.00347740992590882	0.0337314031849236
9.01	-0.00351282975111899	0.0337585757184674
9.015	-0.00353455252669882	0.033785739026003
9.02	-0.00355222549870183	0.0338143328286447
9.025	-0.00357991098835783	0.0338440337407738
9.03	-0.00361003460950353	0.0338729980452819
9.035	-0.00363837486972612	0.0338999276741078
9.04	-0.00366014716434186	0.0339255349298312
9.045	-0.00364571081304295	0.0339517661197797
9.05	-0.0036028513606662	0.0339795106035112
9.055	-0.0035725717254045	0.0340079639585838
9.06	-0.00356479716864565	0.0340352095747062
9.065	-0.00357295410282605	0.0340603619573955
9.07	-0.00360216981653532	0.0340847297654765
9.075	-0.00363883649309945	0.0341103895495391
9.08	-0.00365589878470395	0.0341379844145429
9.085	-0.00365068674829538	0.0341664454701252
9.09	-0.00361992667491523	0.0341938787863122
9.095	-0.00354599774183475	0.034219701537324
9.1	-0.00344972595555517	0.034245480205361
9.105	-0.00334486366224283	0.0342729922967427
9.11	-0.00323429309870449	0.0343023702086508
9.115	-0.00315150613644549	0.0343322057157806
9.12	-0.00305536641414556	0.0343605646344177
9.125	-0.00290473413104287	0.0343871417017847
9.13	-0.00274388071279338	0.034413697927898
9.135	-0.00260924128244686	0.0344417639409349
9.14	-0.00249528851276262	0.0344712149767769
9.145	-0.00239569860516791	0.0345004172015113
9.15	-0.00231619881788801	0.0345274808347298
9.155	-0.00224599512681516	0.0345523551494433
9.16	-0.00218509322750052	0.0345769845517905
9.165	-0.00214795326525927	0.0346028803360059
9.17	-0.00214319032215617	0.0346298571745908
9.175	-0.00216696036722769	0.0346563134385476
9.18	-0.00218481725812421	0.0346804465670815
9.185	-0.00219078977975674	0.0347024390628717
9.19	-0.00220223958062829	0.0347244139322274
9.195	-0.00220778157277283	0.0347477531049903
9.2	-0.00221593851532343	0.0347719810972458
9.205	-0.00222863873093897	0.0347950743507851
9.21	-0.00223305493233572	0.0348155923471425
9.215	-0.00225320864337235	0.0348343709954432
9.22	-0.00229814352775862	0.0348535739433144
9.225	-0.00234729516320215	0.0348741246868228
9.23	-0.00239552904161926	0.0348951266677482
9.235	-0.00244315050926778	0.0349145746410887
9.24	-0.00248798731232194	0.0349316107787601
9.245	-0.00253627657355416	0.0349476597137142
9.25	-0.00259068723852335	0.0349647902115437
9.255	-0.00264517086504736	0.0349835117381447
9.26	-0.00270010320792009	0.0350026175405333
9.265	-0.0027570708149515	0.035020264414202
9.27	-0.00279267273852636	0.0350361334191364
9.275	-0.00278022441481382	0.0350520445383408
9.28	-0.00272624392009306	0.0350697841771172
9.285	-0.00265069322949511	0.0350892992439952
9.29	-0.00259079486715087	0.0351090029308279
9.295	-0.00255865745783278	0.0351271043228335
9.3	-0.0025159518884388	0.0351437180888263
9.305	-0.00243191322601538	0.0351609348526776
9.31	-0.00232221564812616	0.035180300198155
9.315	-0.00220639124220667	0.0352015326044941
9.32	-0.00206151995270734	0.0352228087747963
9.325	-0.00191497069646861	0.0352422846641079
9.33	-0.00179205977129977	0.0352602133870651
9.335	-0.00165392535019634	0.0352786858509097
9.34	-0.00150374552576373	0.035299037581159
9.345	-0.00139013164689913	0.0353207405296194
9.35	-0.00130310318719256	0.0353417420058412
9.355	-0.00118428252701774	0.0353605967394714
9.36	-0.0010508561490227	0.0353781311106526
9.365	-0.000965829529514716	0.0353965120675607
9.37	-0.000908289675633703	0.0354165672412289
9.375	-0.000835460009329131	0.0354371919885993
9.38	-0.0007522825114588	0.0354562536521375
9.385	-0.000696987745747925	0.0354729657119408
9.39	-0.000687978231946724	0.0354889061115455
9.395	-0.000691218835308978	0.0355060900977807
9.4	-0.000679876987429025	0.0355248391336623
9.405	-0.000657970689616195	0.0355437355069304
9.41	-0.000635743688172577	0.0355608114790814
9.415	-0.000616145496802061	0.0355758101407594
9.42	-0.000591208277252592	0.0355905811360828
9.425	-0.000544545108385296	0.0356067282519066
9.43	-0.000488301344977307	0.0356242034165474
9.435	-0.000439176259882558	0.0356414141743538
9.44	-0.000395511480366415	0.0356564487218063
9.445	-0.000370401982333365	0.0356693104130061
9.45	-0.000360150616029696	0.0356819847802108
9.455	-0.000345281770484789	0.035695937919882
9.46	-0.00033844123747371	0.0357109718881335
9.465	-0.00034332348403565	0.0357254617178233
9.47	-0.00034185931251647	0.0357376343396005
9.475	-0.0003378189613402	0.0357477053311033
9.48	-0.000332132772816951	0.0357577015433585
9.485	-0.000337961709850874	0.0357689769370122
9.49	-0.000379824973129782	0.035781135236733
9.495	-0.000435144666893077	0.0357922885019985
9.5	-0.000459971875904962	0.0358011418513307
9.505	-0.000452911927914403	0.0358085213486401
9.51	-0.000441315675744963	0.0358164091482445
9.515	-0.000435414044373348	0.035825530996404
9.52	-0.000428866373144996	0.0358348322813936
9.525	-0.000426166679179717	0.0358423383343572
9.53	-0.000439662872074281	0.0358473264519726
9.535	-0.00047158098842047	0.0358512239461166
9.54	-0.000530507511534258	0.0358559512905883
9.545	-0.000611732638027012	0.0358618822746213
9.55	-0.000681134126804444	0.0358676857751773
9.555	-0.000721723953335546	0.0358715134788626
9.56	-0.000764099421511978	0.0358732159648632
9.565	-0.000842420276576504	0.0358747351449311
9.57	-0.000928518533063559	0.0358777490825283
9.575	-0.000966267056969105	0.0358822389780158
9.58	-0.000950015400913522	0.0358867043752492
9.585	-0.000903495610038213	0.0358893758408863
9.59	-0.000852843177598788	0.0358902640937475
9.595	-0.000803014294032277	0.0358912039215218
9.6	-0.000745003206247114	0.0358934970249072
9.605	-0.000688955064125984	0.0358968454325507
9.61	-0.000649477915380142	0.0358997075329629
9.615	-0.000624965322824722	0.035900541897534
9.62	-0.000602243112174185	0.0358996334999832
9.625	-0.000580750960566348	0.0358989295553638
9.63	-0.00057294248747881	0.03589967659623
9.635	-0.000577819315242274	0.0359014006180081
9.64	-0.000579295250180346	0.0359023333193036
9.645	-0.000581302213547315	0.035901457775437
9.65	-0.00058055190462742	0.0358997373898179
9.655	-0.000554086956679245	0.0358990260011074
9.66	-0.000490705834630549	0.0358999029081229
9.665	-0.000410263901794498	0.0359013447258962
9.67	-0.000356385500112184	0.0359016319897071
9.675	-0.000318910003524867	0.0359002257390359
9.68	-0.000265456231060265	0.0358985143358926
9.685	-0.000192396852829548	0.0358981394527575
9.69	-0.000133091333049556	0.0358993043393811
9.695	-9.84172055663852e-05	0.0359008040504501
9.7	-5.68425214668325e-05	0.0359010519955308
9.705	9.78523434056919e-06	0.0358999769823506
9.71	0.000113438991279558	0.0358991942541571
9.715	0.000249104004393222	0.0358999347608948
9.72	0.000407774593468316	0.0359019055162121
9.725	0.000565430494951952	0.0359035794411053
9.73	0.000691821671495509	0.035903379228986
9.735	0.000782660611354	0.0359014188642231
9.74	0.000840383888976579	0.0358994652116968
9.745	0.000864031852560183	0.035898768269695
9.75	0.00086742792830158	0.0358990028552145
9.755	0.000877495199160547	0.0358985726638281
9.76	0.000912704837049548	0.0358963777829131
9.765	0.0009580998763792	0.0358931194615822
9.77	0.0009968579065474	0.0358904812694873
9.775	0.00105498662489142	0.0358890055123318
9.78	0.00112204873063948	0.0358878038479742
9.785	0.00113275456349025	0.0358854135938943
9.79	0.00108342600240231	0.0358814407679532
9.795	0.00104220834716469	0.0358771742262734
9.8	0.00105555165003037	0.0358741385783563
9.805	0.00110122540211696	0.0358725360025278
9.81	0.00113753890450709	0.0358713145818365
9.815	0.00117494559774383	0.0358690423417583
9.82	0.00125592251778869	0.0358655268573367
9.825	0.0013916253026624	0.0358620678508665
9.83	0.0015580093845897	0.0358596880270768
9.835	0.00171165870085629	0.0358581701901965
9.84	0.00182653233920247	0.0358562370645948
9.845	0.00191242393200047	0.0358524777968087
9.85	0.00198247604997769	0.0358469160340524
9.855	0.00202206463850935	0.0358410815509588
9.86	0.00201280345583061	0.0358361295540431
9.865	0.00196051452901632	0.0358319535645763
9.87	0.00191229438165699	0.0358273712899108
9.875	0.00191195944884165	0.0358211268194031
9.88	0.00194518254068396	0.0358134386336643
9.885	0.00198158762100756	0.0358058042428621
9.89	0.00199561696016731	0.0357991232150643
9.895	0.00199613895907416	0.0357929010363397
9.9	0.00198944652647181	0.0357857179843391
9.905	0.00196631057399874	0.0357768423052682
9.91	0.00196364572187333	0.0357670099410548
9.915	0.00200749274441273	0.0357575320502705
9.92	0.00205715054335463	0.0357487615765878
9.925	0.00206229452404224	0.0357399190482006
9.93	0.00202929348900176	0.0357296990596035
9.935	0.00200761456317664	0.0357176875990047
9.94	0.00201158784150576	0.0357049715681191
9.945	0.00201945207953301	0.0356927550739739
9.95	0.00200894608158515	0.0356810534896811
9.955	0.00196930658185375	0.0356688530883945
9.96	0.00191246362301519	0.0356549566679464
9.965	0.00185724608842376	0.0356394113017886
9.97	0.00181639812775443	0.0356235648936263
9.975	0.00180713275572484	0.0356083032832455
9.98	0.00183275045635765	0.0355932642045509
9.985	0.00185997641394972	0.0355772149324877
9.99	0.00184757989040171	0.0355590311826665
9.995	0.0017826017909913	0.0355389829764066
[truncated: 18,001 more rows]
