# Supplementary material for: Modified control method of a motion compensated gangway
Source: PLoS One. 2026 Jul 10;21(7):e0351153. doi: 10.1371/journal.pone.0351153 (PMC13353997; doi:10.1371/journal.pone.0351153)
Supplement: S1 Dataset — (ZIP) [file pone.0351153.s001.zip › Fig16a_Original_data.txt]

0	-0.0141456372845025
0.001	-0.0139739421068389
0.002	-0.0138022890049101
0.003	-0.0136306783627365
0.004	-0.0134591105639178
0.005	-0.0132875859916338
0.006	-0.0131161050286468
0.007	-0.0129446680573031
0.008	-0.0127732754595348
0.009	-0.0126019276168615
0.01	-0.0124306249103922
0.011	-0.0122593677208267
0.012	-0.0120881564284579
0.013	-0.0119169914131732
0.014	-0.0117458730544562
0.015	-0.011574801731389
0.016	-0.0114037778226535
0.017	-0.0112328017065333
0.018	-0.0110618737609157
0.019	-0.0108909943632933
0.02	-0.0107201638907658
0.021	-0.0105493827200422
0.022	-0.010378651227442
0.023	-0.0102079697888975
0.024	-0.0100373387799556
0.025	-0.0098667585757794
0.026	-0.00969622955115011
0.027	-0.00952575208046905
0.028	-0.00935532653775965
0.029	-0.00918495329666857
0.03	-0.00901463273046851
0.031	-0.00884436521205944
0.032	-0.0086741511139706
0.033	-0.00850399080836258
0.034	-0.00833388466702895
0.035	-0.00816383306139837
0.036	-0.00799383636253628
0.037	-0.00782389494114668
0.038	-0.00765400916757455
0.039	-0.00748417941180715
0.04	-0.00731440604347638
0.041	-0.00714468943186031
0.042	-0.00697502994588517
0.043	-0.00680542795412778
0.044	-0.0066358838248167
0.045	-0.00646639792583444
0.046	-0.00629697062471978
0.047	-0.00612760228866893
0.048	-0.00595829328453829
0.049	-0.00578904397884565
0.05	-0.00561985473777269
0.051	-0.00545072592716656
0.052	-0.00528165791254189
0.053	-0.00511265105908294
0.054	-0.00494370573164526
0.055	-0.00477482229475791
0.056	-0.00460600111262525
0.057	-0.00443724254912866
0.058	-0.00426854696782921
0.059	-0.00409991473196891
0.06	-0.00393134620447278
0.061	-0.00376284174795127
0.062	-0.00359440172470212
0.063	-0.00342602649671149
0.064	-0.00325771642565695
0.065	-0.00308947187290913
0.066	-0.00292129319953356
0.067	-0.00275318076629273
0.068	-0.00258513493364817
0.069	-0.00241715606176222
0.07	-0.00224924451050011
0.071	-0.00208140063943209
0.072	-0.00191362480783514
0.073	-0.00174591737469529
0.074	-0.00157827869870915
0.075	-0.00141070913828642
0.076	-0.00124320905155146
0.077	-0.00107577879634564
0.078	-0.000908418730228922
0.079	-0.000741129210482237
0.08	-0.000573910594109246
0.081	-0.000406763237838519
0.082	-0.000239687498125224
0.083	-7.2683731153506e-05
0.084	9.42477071618341e-05
0.085	0.000261106461173095
0.086	0.000427892175497844
0.087	0.00059460449501681
0.088	0.000761243064872058
0.089	0.000927807530464765
0.09	0.00109429753745335
0.091	0.00126071273175137
0.092	0.00142705275952579
0.093	0.00159331726719451
0.094	0.00175950590142493
0.095	0.00192561830913148
0.096	0.00209165413747378
0.097	0.00225761303385488
0.098	0.00242349464591877
0.099	0.0025892986215489
0.1	0.00275502460886573
0.101	0.00292067225622505
0.102	0.00308624121221585
0.103	0.00325173112565835
0.104	0.00341714164560214
0.105	0.0035824724213237
0.106	0.00374772310232517
0.107	0.00391289333833163
0.108	0.00407798277928953
0.109	0.00424299107536464
0.11	0.00440791787693993
0.111	0.00457276283461369
0.112	0.00473752559919751
0.113	0.00490220582171436
0.114	0.00506680315339644
0.115	0.00523131724568351
0.116	0.00539574775022035
0.117	0.0055600943188555
0.118	0.00572435660363882
0.119	0.00588853425681947
0.12	0.0060526269308442
0.121	0.00621663427835526
0.122	0.00638055595218835
0.123	0.00654439160537112
0.124	0.00670814089112025
0.125	0.00687180346284037
0.126	0.00703537897412175
0.127	0.00719886707873843
0.128	0.00736226743064622
0.129	0.0075255796839806
0.13	0.0076888034930551
0.131	0.00785193851235914
0.132	0.00801498439655608
0.133	0.00817794080048122
0.134	0.00834080737914019
0.135	0.00850358378770663
0.136	0.00866626968152038
0.137	0.00882886471608566
0.138	0.00899136854706917
0.139	0.00915378083029775
0.14	0.00931610122175722
0.141	0.00947832937758964
0.142	0.00964046495409195
0.143	0.00980250760771389
0.144	0.00996445699505611
0.145	0.0101263127728681
0.146	0.0102880745980467
0.147	0.0104497421276337
0.148	0.0106113150188145
0.149	0.0107727929289157
0.15	0.0109341755154035
0.151	0.0110954624358819
0.152	0.0112566533480904
0.153	0.0114177479099028
0.154	0.0115787457793246
0.155	0.0117396466144919
0.156	0.0119004500736688
0.157	0.0120611558152462
0.158	0.0122217634977394
0.159	0.0123822727797865
0.16	0.012542683320147
0.161	0.012702994777699
0.162	0.0128632068114382
0.163	0.0130233190804758
0.164	0.0131833312440365
0.165	0.0133432429614572
0.166	0.0135030538921845
0.167	0.0136627636957733
0.168	0.0138223720318852
0.169	0.0139818785602864
0.17	0.0141412829408458
0.171	0.0143005848335335
0.172	0.0144597838984189
0.173	0.0146188797956693
0.174	0.0147778721855472
0.175	0.0149367607284094
0.176	0.0150955450847053
0.177	0.0152542249149744
0.178	0.0154127998798452
0.179	0.0155712696400331
0.18	0.0157296338563393
0.181	0.0158878921896481
0.182	0.0160460443009258
0.183	0.0162040898512192
0.184	0.0163620285016534
0.185	0.0165198599134301
0.186	0.0166775837478265
0.187	0.0168351996661929
0.188	0.0169927073299515
0.189	0.0171501064005944
0.19	0.0173073965396826
0.191	0.0174645774088433
0.192	0.0176216486697692
0.193	0.017778609984216
0.194	0.0179354610140018
0.195	0.0180922014210046
0.196	0.018248830867161
0.197	0.0184053490144646
0.198	0.0185617555249643
0.199	0.018718050060763
0.2	0.0188742322840155
0.201	0.0190303018569272
0.202	0.0191862584417528
0.203	0.0193421017007942
0.204	0.0194978312963991
0.205	0.0196534468909598
0.206	0.0198089481469111
0.207	0.0199643347267295
0.208	0.0201196062929305
0.209	0.0202747625080684
0.21	0.020429803034734
0.211	0.0205847275355532
0.212	0.0207395356731856
0.213	0.0208942271103231
0.214	0.021048801509688
0.215	0.0212032585340322
0.216	0.0213575978461352
0.217	0.0215118191088029
0.218	0.0216659219848657
0.219	0.021819906137178
0.22	0.0219737712286157
0.221	0.0221275169220756
0.222	0.0222811428804733
0.223	0.0224346487667426
0.224	0.0225880342438334
0.225	0.0227412989747104
0.226	0.0228944426223524
0.227	0.0230474648497498
0.228	0.0232003653199045
0.229	0.0233531436958276
0.23	0.0235057996405381
0.231	0.0236583328170623
0.232	0.0238107428884319
0.233	0.0239630295176829
0.234	0.0241151923678536
0.235	0.0242672311019849
0.236	0.0244191453831173
0.237	0.0245709348742907
0.238	0.0247225992385424
0.239	0.0248741381389068
0.24	0.0250255512384131
0.241	0.0251768382000849
0.242	0.0253279986869384
0.243	0.0254790323619815
0.244	0.0256299388882127
0.245	0.0257807179286192
0.246	0.0259313691461767
0.247	0.0260818922038476
0.248	0.0262322867645801
0.249	0.0263825524913069
0.25	0.0265326890469437
0.251	0.0266826960943892
0.252	0.0268325732965225
0.253	0.0269823203162032
0.254	0.0271319368162697
0.255	0.0272814224595381
0.256	0.0274307769088016
0.257	0.0275799998268284
0.258	0.0277290908763623
0.259	0.0278780497201197
0.26	0.0280268760207901
0.261	0.0281755694410345
0.262	0.0283241296434842
0.263	0.02847255629074
0.264	0.0286208490453712
0.265	0.0287690075699149
0.266	0.0289170315268744
0.267	0.0290649205787187
0.268	0.0292126743878815
0.269	0.02936029261676
0.27	0.0295077749277144
0.271	0.0296551209830669
0.272	0.0298023304451002
0.273	0.0299494029760572
0.274	0.0300963382381404
0.275	0.0302431358935101
0.276	0.0303897956042844
0.277	0.0305363170325378
0.278	0.0306826998403008
0.279	0.0308289436895587
0.28	0.030975048242251
0.281	0.0311210131602706
0.282	0.031266838105463
0.283	0.0314125227396255
0.284	0.0315580667245063
0.285	0.0317034697218041
0.286	0.031848731393167
0.287	0.031993851400192
0.288	0.0321388294044244
0.289	0.0322836650673565
0.29	0.0324283580504278
0.291	0.0325729080150235
0.292	0.0327173146224746
0.293	0.0328615775340564
0.294	0.0330056964109885
0.295	0.0331496709144342
0.296	0.0332935007054993
0.297	0.0334371854452323
0.298	0.033580724794623
0.299	0.0337241184146026
0.3	0.0338673659660426
0.301	0.0340104671097547
0.302	0.03415342150649
0.303	0.0342962288169388
0.304	0.0344388887017294
0.305	0.0345814008214283
0.306	0.0347237648365394
0.307	0.0348659804075038
0.308	0.0350080471946987
0.309	0.0351499648584379
0.31	0.0352917330589704
0.311	0.0354333514564808
0.312	0.0355748197110883
0.313	0.0357161374828466
0.314	0.0358573044317436
0.315	0.0359983202177008
0.316	0.036139184500573
0.317	0.036279896940148
0.318	0.0364204571961467
0.319	0.0365608649282217
0.32	0.0367011197959582
0.321	0.036841221458873
0.322	0.0369811695764146
0.323	0.0371209638079625
0.324	0.0372606038128275
0.325	0.0374000892502509
0.326	0.0375394197794051
0.327	0.0376785950593924
0.328	0.0378176147492455
0.329	0.0379564785079271
0.33	0.03809518599433
0.331	0.0382337368672763
0.332	0.0383721307855181
0.333	0.0385103674077367
0.334	0.0386484463925428
0.335	0.0387863673984767
0.336	0.0389241300840075
0.337	0.0390617341075338
0.338	0.0391991791273829
0.339	0.0393364648018118
0.34	0.039473590789006
0.341	0.0396105567470802
0.342	0.0397473623340783
0.343	0.0398840072079731
0.344	0.0400204910266668
0.345	0.0401568134479904
0.346	0.0402929741297045
0.347	0.0404289727294989
0.348	0.0405648089049928
0.349	0.0407004823137352
0.35	0.0408359926132042
0.351	0.0409713394608082
0.352	0.0411065225138856
0.353	0.0412415414297045
0.354	0.0413763958654639
0.355	0.0415110854782929
0.356	0.0416456099252513
0.357	0.0417799688633302
0.358	0.0419141619494516
0.359	0.0420481888404692
0.36	0.0421820491931683
0.361	0.0423157426642664
0.362	0.0424492689104129
0.363	0.0425826275881906
0.364	0.0427158183541143
0.365	0.0428488408646331
0.366	0.0429816947761291
0.367	0.0431143797449189
0.368	0.0432468954272532
0.369	0.0433792414793182
0.37	0.0435114175572345
0.371	0.0436434233170589
0.372	0.0437752584147846
0.373	0.0439069225063412
0.374	0.0440384152475953
0.375	0.0441697362943516
0.376	0.0443008853023523
0.377	0.0444318619272788
0.378	0.0445626658247516
0.379	0.0446932966503308
0.38	0.0448237540595169
0.381	0.0449540377077516
0.382	0.0450841472504179
0.383	0.0452140823428408
0.384	0.0453438426402887
0.385	0.0454734277979729
0.386	0.0456028374710489
0.387	0.0457320713146172
0.388	0.0458611289837237
0.389	0.0459900101333604
0.39	0.0461187144184663
0.391	0.0462472414939284
0.392	0.0463755910145814
0.393	0.04650376263521
0.394	0.0466317560105484
0.395	0.0467595707952818
0.396	0.046887206644047
0.397	0.0470146632114332
0.398	0.0471419401519829
0.399	0.0472690371201928
0.4	0.0473959537705148
0.401	0.0475226897573566
0.402	0.0476492447350827
0.403	0.0477756183580155
0.404	0.0479018102804362
0.405	0.0480278201565856
0.406	0.0481536476406654
0.407	0.0482792923868386
0.408	0.048404754049231
0.409	0.0485300322819321
0.41	0.0486551267389966
0.411	0.0487800370744441
0.412	0.0489047629422618
0.413	0.0490293039964045
0.414	0.0491536598907961
0.415	0.0492778302793305
0.416	0.0494018148158736
0.417	0.0495256131542624
0.418	0.049649224948309
0.419	0.0497726498517992
0.42	0.0498958875184952
0.421	0.0500189376021363
0.422	0.0501417997564403
0.423	0.0502644736351045
0.424	0.0503869588918074
0.425	0.0505092551802091
0.426	0.0506313621539538
0.427	0.0507532794666702
0.428	0.050875006771973
0.429	0.0509965437234644
0.43	0.0511178899747355
0.431	0.0512390451793674
0.432	0.0513600089909327
0.433	0.051480781062997
0.434	0.0516013610491204
0.435	0.0517217486028585
0.436	0.0518419433777641
0.437	0.0519619450273889
0.438	0.0520817532052849
0.439	0.0522013675650051
0.44	0.0523207877601061
0.441	0.0524400134441493
0.442	0.0525590442707021
0.443	0.0526778798933397
0.444	0.0527965199656466
0.445	0.0529149641412185
0.446	0.0530332120736631
0.447	0.0531512634166027
0.448	0.0532691178236754
0.449	0.0533867749485364
0.45	0.0535042344448603
0.451	0.0536214959663424
0.452	0.0537385591667003
0.453	0.0538554236996761
0.454	0.0539720892190376
0.455	0.0540885553785801
0.456	0.0542048218321287
0.457	0.0543208882335396
0.458	0.0544367542367017
0.459	0.0545524194955391
0.46	0.0546678836640121
0.461	0.0547831463961194
0.462	0.0548982073459007
0.463	0.0550130661674373
0.464	0.0551277225148543
0.465	0.0552421760423234
0.466	0.0553564264040638
0.467	0.0554704732543442
0.468	0.0555843162474858
0.469	0.0556979550378627
0.47	0.0558113892799054
0.471	0.0559246186281013
0.472	0.0560376427369981
0.473	0.0561504612612049
0.474	0.0562630738553943
0.475	0.0563754801743055
0.476	0.0564876798727447
0.477	0.0565996726055883
0.478	0.0567114580277848
0.479	0.0568230357943569
0.48	0.0569344055604035
0.481	0.0570455669811019
0.482	0.0571565197117101
0.483	0.0572672634075686
0.484	0.0573777977241031
0.485	0.0574881223168263
0.486	0.0575982368413407
0.487	0.0577081409533397
0.488	0.0578178343086111
0.489	0.0579273165630385
0.49	0.0580365873726045
0.491	0.0581456463933914
0.492	0.0582544932815855
0.493	0.058363127693478
0.494	0.0584715492854678
0.495	0.0585797577140639
0.496	0.0586877526358879
0.497	0.0587955337076758
0.498	0.0589031005862811
0.499	0.059010452928677
0.5	0.0591175903919584
0.501	0.0592245126333451
0.502	0.0593312193101836
0.503	0.0594377100799501
0.504	0.0595439846002525
0.505	0.0596500425288331
0.506	0.0597558835235714
0.507	0.0598615072424862
0.508	0.0599669133437384
0.509	0.0600721014856336
0.51	0.0601770713266245
0.511	0.0602818225253137
0.512	0.0603863547404558
0.513	0.0604906676309608
0.514	0.0605947608558965
0.515	0.0606986340744904
0.516	0.0608022869461336
0.517	0.0609057191303826
0.518	0.061008930286962
0.519	0.0611119200757678
0.52	0.0612146881568697
0.521	0.0613172341905138
0.522	0.0614195578371257
0.523	0.0615216587573127
0.524	0.0616235366118672
0.525	0.0617251910617691
0.526	0.0618266217681889
0.527	0.0619278283924901
0.528	0.0620288105962322
0.529	0.0621295680411743
0.53	0.0622301003892763
0.531	0.0623304073027035
0.532	0.0624304884438288
0.533	0.062530343475235
0.534	0.0626299720597189
0.535	0.0627293738602934
0.536	0.0628285485401905
0.537	0.0629274957628651
0.538	0.0630262151919963
0.539	0.0631247064914925
0.54	0.0632229693254927
0.541	0.06332100335837
0.542	0.0634188082547352
0.543	0.0635163836794394
0.544	0.0636137292975767
0.545	0.063710844774488
0.546	0.0638077297757636
0.547	0.0639043839672463
0.548	0.0640008070150349
0.549	0.064096998585487
0.55	0.0641929583452221
0.551	0.0642886859611246
0.552	0.064384181100348
0.553	0.0644794434303166
0.554	0.0645744726187294
0.555	0.0646692683335637
0.556	0.0647638302430779
0.557	0.0648581580158141
0.558	0.0649522513206029
0.559	0.0650461098265648
0.56	0.0651397332031152
0.561	0.0652331211199666
0.562	0.065326273247132
0.563	0.0654191892549285
0.564	0.0655118688139807
0.565	0.0656043115952236
0.566	0.0656965172699064
0.567	0.0657884855095951
0.568	0.0658802159861773
0.569	0.0659717083718641
0.57	0.0660629623391941
0.571	0.066153977561037
0.572	0.0662447537105967
0.573	0.0663352904614149
0.574	0.0664255874873743
0.575	0.0665156444627028
0.576	0.0666054610619755
0.577	0.0666950369601199
0.578	0.0667843718324183
0.579	0.0668734653545116
0.58	0.0669623172024025
0.581	0.0670509270524599
0.582	0.0671392945814215
0.583	0.0672274194663979
0.584	0.0673153013848756
0.585	0.0674029400147215
0.586	0.0674903350341856
0.587	0.0675774861219051
0.588	0.0676643929569076
0.589	0.067751055218615
0.59	0.0678374725868479
0.591	0.0679236447418269
0.592	0.0680095713641794
0.593	0.0680952521349405
0.594	0.0681806867355584
0.595	0.0682658748478974
0.596	0.0683508161542417
0.597	0.0684355103372992
0.598	0.0685199570802049
0.599	0.0686041560665254
0.6	0.0686881069802616
0.601	0.0687718095058532
0.602	0.0688552633281823
0.603	0.0689384681325769
0.604	0.0690214236048153
0.605	0.0691041294311291
0.606	0.0691865852982074
0.607	0.069268790893201
0.608	0.0693507459037254
0.609	0.0694324500178656
0.61	0.0695139029241786
0.611	0.069595104311699
0.612	0.0696760538699413
0.613	0.0697567512889049
0.614	0.069837196259077
0.615	0.0699173884714375
0.616	0.0699973276174622
0.617	0.0700770133891268
0.618	0.0701564454789111
0.619	0.0702356235798031
0.62	0.070314547385302
0.621	0.0703932165894233
0.622	0.0704716308867021
0.623	0.070549789972197
0.624	0.0706276935414949
0.625	0.0707053412907139
0.626	0.070782732916508
0.627	0.0708598681160709
0.628	0.07093674658714
0.629	0.0710133680280007
0.63	0.0710897321374898
0.631	0.0711658386150004
0.632	0.0712416871604851
0.633	0.0713172774744608
0.634	0.0713926092580126
0.635	0.071467682212797
0.636	0.0715424960410476
0.637	0.0716170504455777
0.638	0.0716913451297854
0.639	0.0717653797976571
0.64	0.0718391541537719
0.641	0.071912667903306
0.642	0.0719859207520363
0.643	0.0720589124063447
0.644	0.0721316425732225
0.645	0.0722041109602744
0.646	0.0722763172757228
0.647	0.0723482612284116
0.648	0.072419942527811
0.649	0.0724913608840208
0.65	0.0725625160077757
0.651	0.0726334076104489
0.652	0.0727040354040559
0.653	0.07277439910126
0.654	0.0728444984153751
0.655	0.0729143330603706
0.656	0.0729839027508762
0.657	0.0730532072021848
0.658	0.0731222461302583
0.659	0.0731910192517305
0.66	0.0732595262839123
0.661	0.0733277669447958
0.662	0.0733957409530581
0.663	0.0734634480280661
0.664	0.0735308878898808
0.665	0.0735980602592617
0.666	0.0736649648576699
0.667	0.0737316014072744
0.668	0.073797969630955
0.669	0.0738640692523074
0.67	0.0739298999956467
0.671	0.0739954615860125
0.672	0.0740607537491729
0.673	0.0741257762116296
0.674	0.0741905287006206
0.675	0.0742550109441263
0.676	0.0743192226708729
0.677	0.0743831636103371
0.678	0.0744468334927507
0.679	0.0745102320491044
0.68	0.0745733590111524
0.681	0.0746362141114172
0.682	0.0746987970831939
0.683	0.0747611076605543
0.684	0.0748231455783511
0.685	0.0748849105722232
0.686	0.0749464023785995
0.687	0.0750076207347034
0.688	0.075068565378557
0.689	0.0751292360489866
0.69	0.0751896324856255
0.691	0.0752497544289198
0.692	0.0753096016201325
0.693	0.0753691738013473
0.694	0.0754284707154746
0.695	0.075487492106254
0.696	0.0755462377182601
0.697	0.0756047072969065
0.698	0.0756629005884511
0.699	0.0757208173399989
0.7	0.0757784572995081
0.701	0.0758358202157939
0.702	0.075892905838533
0.703	0.0759497139182679
0.704	0.0760062442064123
0.705	0.0760624964552546
0.706	0.0761184704179627
0.707	0.0761741658485887
0.708	0.0762295825020736
0.709	0.076284720134251
0.71	0.0763395785018527
0.711	0.0763941573625123
0.712	0.0764484564747701
0.713	0.076502475598078
0.714	0.0765562144928036
0.715	0.0766096729202344
0.716	0.076662850642583
0.717	0.0767157474229918
0.718	0.0767683630255364
0.719	0.0768206972152312
0.72	0.0768727497580339
0.721	0.0769245204208493
0.722	0.0769760089715347
0.723	0.0770272151789038
0.724	0.0770781388127317
0.725	0.0771287796437591
0.726	0.0771791374436974
0.727	0.0772292119852326
0.728	0.0772790030420301
0.729	0.0773285103887396
0.73	0.0773777338009993
0.731	0.0774266730554403
0.732	0.077475327929692
0.733	0.0775236982023852
0.734	0.0775717836531585
0.735	0.0776195840626612
0.736	0.0776670992125593
0.737	0.0777143288855383
0.738	0.07776127286531
0.739	0.0778079309366149
0.74	0.0778543028852287
0.741	0.0779003884979654
0.742	0.0779461875626822
0.743	0.077991699868285
0.744	0.0780369252047316
0.745	0.0780818633630373
0.746	0.0781265141352787
0.747	0.0781708773145993
0.748	0.078214952695213
0.749	0.0782587400724091
0.75	0.0783022392425572
0.751	0.0783454500031111
0.752	0.0783883721526141
0.753	0.0784310054907027
0.754	0.0784733498181123
0.755	0.0785154049366804
0.756	0.0785571706493523
0.757	0.0785986467601854
0.758	0.0786398330743536
0.759	0.0786807293981515
0.76	0.0787213355389997
0.761	0.0787616513054489
0.762	0.0788016765071842
0.763	0.0788414109550305
0.764	0.0788808544609567
0.765	0.0789200068380796
0.766	0.0789588679006695
0.767	0.0789974374641536
0.768	0.0790357153451215
0.769	0.0790737013613298
0.77	0.0791113953317053
0.771	0.0791487970763517
0.772	0.0791859064165517
0.773	0.0792227231747738
0.774	0.0792592471746749
0.775	0.0792954782411068
0.776	0.0793314162001186
0.777	0.0793670608789626
0.778	0.0794024121060989
0.779	0.0794374697111988
0.78	0.079472233525151
0.781	0.079506703380064
0.782	0.0795408791092724
0.783	0.0795747605473409
0.784	0.0796083475300682
0.785	0.0796416398944924
0.786	0.0796746374788944
0.787	0.0797073401228032
0.788	0.079739747667001
0.789	0.0797718599535259
0.79	0.0798036768256778
0.791	0.0798351981280223
0.792	0.0798664237063956
0.793	0.0798973534079084
0.794	0.0799279870809506
0.795	0.0799583245751958
0.796	0.0799883657416061
0.797	0.0800181104324354
0.798	0.0800475585012353
0.799	0.0800767098028592
0.8	0.080105564193465
0.801	0.0801341215305221
0.802	0.0801623816728146
0.803	0.0801903444804448
0.804	0.08021800981484
0.805	0.0802453775387536
0.806	0.0802724475162733
0.807	0.080299219612822
0.808	0.0803256936951649
0.809	0.080351869631412
0.81	0.0803777472910232
0.811	0.080403326544813
0.812	0.0804286072649545
0.813	0.0804535893249833
0.814	0.0804782725998031
0.815	0.0805026569656885
0.816	0.0805267423002907
0.817	0.0805505284826409
0.818	0.0805740153931551
0.819	0.080597202913638
0.82	0.0806200909272884
0.821	0.0806426793187015
0.822	0.0806649679738755
0.823	0.0806869567802139
0.824	0.0807086456265313
0.825	0.0807300344030568
0.826	0.0807511230014385
0.827	0.0807719113147475
0.828	0.0807923992374829
0.829	0.0808125866655753
0.83	0.0808324734963912
0.831	0.0808520596287376
0.832	0.0808713449628655
0.833	0.0808903294004751
0.834	0.080909012844719
0.835	0.0809273952002069
0.836	0.0809454763730101
0.837	0.0809632562706651
0.838	0.0809807348021777
0.839	0.0809979118780276
0.84	0.081014787410173
0.841	0.0810313613120531
0.842	0.0810476334985941
0.843	0.0810636038862121
0.844	0.0810792723928179
0.845	0.0810946389378207
0.846	0.0811097034421318
0.847	0.0811244658281702
0.848	0.0811389260198647
0.849	0.08115308394266
0.85	0.0811669395235186
0.851	0.081180492690927
0.852	0.0811937433748979
0.853	0.0812066915069757
0.854	0.0812193370202392
0.855	0.0812316798493068
0.856	0.0812437199303396
0.857	0.0812554572010461
0.858	0.0812668916006858
0.859	0.0812780230700729
0.86	0.0812888515515804
0.861	0.0812993769891453
0.862	0.08130959932827
0.863	0.0813195185160288
0.864	0.0813291345010702
0.865	0.0813384472336214
0.866	0.0813474566654918
0.867	0.0813561627500773
0.868	0.0813645654423645
0.869	0.0813726646989336
0.87	0.0813804604779627
0.871	0.081387952739232
0.872	0.0813951414441272
0.873	0.0814020265556432
0.874	0.0814086080383883
0.875	0.0814148858585876
0.876	0.0814208599840873
0.877	0.0814265303843579
0.878	0.0814318970304984
0.879	0.0814369598952394
0.88	0.0814417189529475
0.881	0.0814461741796291
0.882	0.0814503255529331
0.883	0.0814541730521559
0.884	0.0814577166582438
0.885	0.0814609563537982
0.886	0.0814638921230773
0.887	0.0814665239520015
0.888	0.081468851828156
0.889	0.0814708757407946
0.89	0.0814725956808441
0.891	0.0814740116409062
0.892	0.081475123615263
0.893	0.0814759315998789
0.894	0.0814764355924054
0.895	0.0814766355921838
0.896	0.0814765316002492
0.897	0.0814761236193335
0.898	0.0814754116538695
0.899	0.0814743957099942
0.9	0.0814730757955517
0.901	0.0814714519200976
0.902	0.0814695240949013
0.903	0.0814672923329506
0.904	0.0814647566489543
0.905	0.0814619170593457
0.906	0.0814587735822862
0.907	0.081455326237669
0.908	0.0814515750471209
0.909	0.081447520034008
0.91	0.0814431612234368
0.911	0.0814384986422587
0.912	0.0814335323190732
0.913	0.0814282622842309
0.914	0.0814226885698367
0.915	0.0814168112097534
0.916	0.0814106302396041
0.917	0.081404145696777
0.918	0.0813973576204266
0.919	0.0813902660514786
0.92	0.0813828710326318
0.921	0.0813751726083619
0.922	0.0813671708249246
0.923	0.0813588657303586
0.924	0.0813502573744884
0.925	0.0813413458089279
0.926	0.0813321310870835
0.927	0.0813226132641561
0.928	0.0813127923971457
0.929	0.081302668544853
0.93	0.0812922417678833
0.931	0.0812815121286491
0.932	0.081270479691373
0.933	0.0812591445220911
0.934	0.0812475066886554
0.935	0.0812355662607369
0.936	0.0812233233098286
0.937	0.0812107779092476
0.938	0.0811979301341402
0.939	0.0811847800614813
0.94	0.0811713277700806
0.941	0.0811575733405828
0.942	0.0811435168554724
0.943	0.0811291583990748
0.944	0.0811144980575603
0.945	0.0810995359189459
0.946	0.081084272073099
0.947	0.0810687066117388
0.948	0.0810528396284406
0.949	0.081036671218637
0.95	0.0810202014796211
0.951	0.0810034305105494
0.952	0.0809863584124442
0.953	0.0809689852881959
0.954	0.080951311242566
0.955	0.080933336382189
0.956	0.080915060815576
0.957	0.0808964846531165
0.958	0.0808776080070805
0.959	0.0808584309916219
0.96	0.0808389537227804
0.961	0.0808191763184839
0.962	0.0807990988985514
0.963	0.0807787215846947
0.964	0.0807580445005213
0.965	0.0807370677715367
0.966	0.0807157915251463
0.967	0.0806942158906583
0.968	0.0806723409992856
0.969	0.0806501669841487
0.97	0.0806276939802765
0.971	0.0806049221246104
0.972	0.0805818515560052
0.973	0.0805584824152322
0.974	0.0805348148449802
0.975	0.0805108489898587
0.976	0.0804865849963999
0.977	0.0804620230130603
0.978	0.0804371631902235
0.979	0.0804120056802017
0.98	0.0803865506372377
0.981	0.0803607982175071
0.982	0.0803347485791212
0.983	0.0803084018821276
0.984	0.0802817582885126
0.985	0.0802548179622036
0.986	0.0802275810690707
0.987	0.0802000477769287
0.988	0.0801722182555388
0.989	0.0801440926766107
0.99	0.0801156712138043
0.991	0.0800869540427313
0.992	0.0800579413409579
0.993	0.0800286332880056
0.994	0.0799990300653532
0.995	0.0799691318564386
0.996	0.079938938846661
0.997	0.0799084512233818
0.998	0.0798776691759267
0.999	0.0798465928955871
1	0.0798152225756224
1.001	0.0797835584112607
1.002	0.079751600599701
1.003	0.0797193493401143
1.004	0.0796868048336455
1.005	0.0796539672834153
1.006	0.0796208368945203
1.007	0.0795874138740363
1.008	0.079553698431018
1.009	0.079519690776502
1.01	0.0794853911235069
1.011	0.0794507996870358
1.012	0.0794159166840763
1.013	0.0793807423336034
1.014	0.0793452768565797
1.015	0.0793095204759571
1.016	0.0792734734166782
1.017	0.0792371359056769
1.018	0.0792005081718806
1.019	0.0791635904462102
1.02	0.0791263829615829
1.021	0.0790888859529115
1.022	0.0790510996571068
1.023	0.0790130243130786
1.024	0.078974660161736
1.025	0.0789360074459892
1.026	0.0788970664107504
1.027	0.0788578373029347
1.028	0.0788183203714609
1.029	0.0787785158672527
1.03	0.0787384240432398
1.031	0.0786980451543584
1.032	0.0786573794575526
1.033	0.0786164272117745
1.034	0.0785751886779861
1.035	0.078533664119159
1.036	0.0784918538002761
1.037	0.0784497579883318
1.038	0.078407376952333
1.039	0.0783647109632997
1.04	0.0783217602942659
1.041	0.0782785252202801
1.042	0.078235006018406
1.043	0.0781912029677228
1.044	0.0781471163493269
1.045	0.078102746446331
1.046	0.078058093543865
1.047	0.0780131579290778
1.048	0.0779679398911365
1.049	0.0779224397212271
1.05	0.0778766577125547
1.051	0.0778305941603454
1.052	0.0777842493618446
1.053	0.0777376236163188
1.054	0.0776907172250555
1.055	0.0776435304913636
1.056	0.0775960637205737
1.057	0.0775483172200381
1.058	0.0775002912991316
1.059	0.0774519862692508
1.06	0.0774034024438161
1.061	0.0773545401382695
1.062	0.0773053996700763
1.063	0.0772559813587256
1.064	0.0772062855257281
1.065	0.0771563124946191
1.066	0.0771060625909568
1.067	0.0770555361423224
1.068	0.0770047334783205
1.069	0.0769536549305793
1.07	0.0769023008327497
1.071	0.076850671520506
1.072	0.0767987673315454
1.073	0.0767465886055881
1.074	0.0766941356843767
1.075	0.0766414089116767
1.076	0.0765884086332759
1.077	0.0765351351969836
1.078	0.0764815889526316
1.079	0.0764277702520729
1.08	0.0763736794491816
1.081	0.0763193168998528
1.082	0.0762646829620023
1.083	0.0762097779955652
1.084	0.0761546023624972
1.085	0.0760991564267727
1.086	0.0760434405543852
1.087	0.0759874551133457
1.088	0.0759312004736836
1.089	0.0758746770074451
1.09	0.0758178850886931
1.091	0.0757608250935067
1.092	0.0757034973999796
1.093	0.0756459023882212
1.094	0.0755880404403536
1.095	0.0755299119405134
1.096	0.0754715172748489
1.097	0.0754128568315206
1.098	0.0753539310006994
1.099	0.075294740174567
1.1	0.0752352847473138
1.101	0.0751755651151393
1.102	0.0751155816762494
1.103	0.0750553348308578
1.104	0.0749948249811828
1.105	0.0749340525314479
1.106	0.07487301788788
1.107	0.0748117214587087
1.108	0.074750163654165
1.109	0.0746883448864803
1.11	0.0746262655698853
1.111	0.0745639261206089
1.112	0.074501326956877
1.113	0.0744384684989111
1.114	0.0743753511689272
1.115	0.0743119753911351
1.116	0.0742483415917359
1.117	0.0741844501989218
1.118	0.0741203016428743
1.119	0.0740558963557628
1.12	0.0739912347717432
1.121	0.0739263173269567
1.122	0.0738611444595282
1.123	0.073795716609565
1.124	0.0737300342191544
1.125	0.0736640977323642
1.126	0.0735979075952387
1.127	0.0735314642557987
1.128	0.0734647681640391
1.129	0.0733978197719286
1.13	0.0733306195334056
1.131	0.0732631679043791
1.132	0.0731954653427253
1.133	0.0731275123082864
1.134	0.073059309262869
1.135	0.0729908566702414
1.136	0.0729221549961331
1.137	0.0728532047082325
1.138	0.0727840062761839
1.139	0.0727145601715872
1.14	0.0726448668679948
1.141	0.0725749268409101
1.142	0.0725047405677857
1.143	0.0724343085280209
1.144	0.0723636312029597
1.145	0.072292709075889
1.146	0.0722215426320367
1.147	0.0721501323585686
1.148	0.0720784787445871
1.149	0.0720065822811291
1.15	0.0719344434611628
1.151	0.0718620627795863
1.152	0.0717894407332254
1.153	0.0717165778208304
1.154	0.0716434745430746
1.155	0.0715701314025519
1.156	0.071496548903774
1.157	0.0714227275531677
1.158	0.0713486678590738
1.159	0.0712743703317432
1.16	0.0711998354833345
1.161	0.071125063827913
1.162	0.071050055881446
1.163	0.0709748121618018
1.164	0.0708993331887464
1.165	0.0708236194839407
1.166	0.0707476715709386
1.167	0.0706714899751833
1.168	0.0705950752240056
1.169	0.0705184278466202
1.17	0.0704415483741236
1.171	0.0703644373394906
1.172	0.0702870952775726
1.173	0.0702095227250932
1.174	0.0701317202206468
1.175	0.0700536883046947
1.176	0.0699754275195622
1.177	0.0698969384094362
1.178	0.0698182215203619
1.179	0.0697392774002393
1.18	0.069660106598821
1.181	0.0695807096677081
1.182	0.0695010871603484
1.183	0.0694212396320318
1.184	0.0693411676398882
1.185	0.0692608717428836
1.186	0.0691803525018177
1.187	0.0690996104793193
1.188	0.0690186462398445
1.189	0.0689374603496724
1.19	0.0688560533769022
1.191	0.0687744258914493
1.192	0.0686925784650431
1.193	0.0686105116712218
1.194	0.0685282260853307
1.195	0.0684457222845172
1.196	0.0683630008477289
1.197	0.0682800623557081
1.198	0.0681969073909901
1.199	0.0681135365378985
1.2	0.068029950382542
1.201	0.0679461495128105
1.202	0.0678621345183717
1.203	0.0677779059906669
1.204	0.0676934645229082
1.205	0.0676088107100734
1.206	0.0675239451489038
1.207	0.0674388684378989
1.208	0.0673535811773136
1.209	0.0672680839691534
1.21	0.0671823774171719
1.211	0.0670964621268648
1.212	0.0670103387054682
1.213	0.0669240077619532
1.214	0.0668374699070222
1.215	0.0667507257531048
1.216	0.066663775914354
1.217	0.0665766210066419
1.218	0.0664892616475558
1.219	0.0664016984563936
1.22	0.06631393205416
1.221	0.0662259630635624
1.222	0.0661377921090062
1.223	0.0660494198165911
1.224	0.0659608468141063
1.225	0.0658720737310262
1.226	0.0657831011985069
1.227	0.0656939298493808
1.228	0.0656045603181527
1.229	0.0655149932409953
1.23	0.0654252292557448
1.231	0.0653352690018962
1.232	0.0652451131205991
1.233	0.065154762254653
1.234	0.065064217048503
1.235	0.0649734781482345
1.236	0.0648825462015696
1.237	0.0647914218578618
1.238	0.0647001057680912
1.239	0.0646085985848605
1.24	0.0645169009623898
1.241	0.0644250135565114
1.242	0.0643329370246664
1.243	0.0642406720258984
1.244	0.0641482192208496
1.245	0.0640555792717558
1.246	0.063962752842441
1.247	0.0638697405983134
1.248	0.0637765432063594
1.249	0.0636831613351398
1.25	0.0635895956547835
1.251	0.063495846836984
1.252	0.0634019155549929
1.253	0.063307802483616
1.254	0.0632135082992073
1.255	0.0631190336796644
1.256	0.0630243793044235
1.257	0.0629295458544537
1.258	0.062834534012252
1.259	0.0627393444618386
1.26	0.0626439778887506
1.261	0.062548434980038
1.262	0.062452716424257
1.263	0.0623568229114659
1.264	0.0622607551332192
1.265	0.0621645137825621
1.266	0.0620680995540254
1.267	0.0619715131436197
1.268	0.0618747552488305
1.269	0.0617778265686124
1.27	0.0616807278033832
1.271	0.0615834596550188
1.272	0.0614860228268481
1.273	0.0613884180236465
1.274	0.0612906459516308
1.275	0.0611927073184533
1.276	0.0610946028331964
1.277	0.0609963332063669
1.278	0.0608978991498901
1.279	0.0607993013771043
1.28	0.0607005406027547
1.281	0.0606016175429878
1.282	0.0605025329153457
1.283	0.0604032874387603
1.284	0.0603038818335469
1.285	0.0602043168213993
1.286	0.0601045931253827
1.287	0.0600047114699284
1.288	0.0599046725808284
1.289	0.0598044771852282
1.29	0.0597041260116214
1.291	0.0596036197898442
1.292	0.0595029592510682
1.293	0.0594021451277952
1.294	0.0593011781538507
1.295	0.0592000590643778
1.296	0.0590987885958315
1.297	0.0589973674859715
1.298	0.058895796473857
1.299	0.0587940762998403
1.3	0.0586922077055598
1.301	0.0585901914339344
1.302	0.0584880282291573
1.303	0.058385718836689
1.304	0.0582832640032519
1.305	0.058180664476823
1.306	0.0580779210066277
1.307	0.0579750343431339
1.308	0.0578720052380454
1.309	0.0577688344442946
1.31	0.0576655227160372
1.311	0.057562070808645
1.312	0.0574584794786993
1.313	0.0573547494839847
1.314	0.0572508815834823
1.315	0.0571468765373633
1.316	0.0570427351069817
1.317	0.0569384580548685
1.318	0.056834046144725
1.319	0.056729500141415
1.32	0.0566248208109592
1.321	0.0565200089205282
1.322	0.0564150652384354
1.323	0.0563099905341304
1.324	0.0562047855781926
1.325	0.0560994511423234
1.326	0.05599398799934
1.327	0.0558883969231691
1.328	0.0557826786888381
1.329	0.0556768340724707
1.33	0.0555708638512774
1.331	0.0554647688035506
1.332	0.0553585497086567
1.333	0.0552522073470284
1.334	0.0551457425001595
1.335	0.0550391559505959
1.336	0.0549324484819298
1.337	0.0548256208787919
1.338	0.0547186739268449
1.339	0.0546116084127755
1.34	0.0545044251242882
1.341	0.0543971248500972
1.342	0.0542897083799198
1.343	0.0541821765044693
1.344	0.0540745300154472
1.345	0.053966769705536
1.346	0.053858896368392
1.347	0.0537509107986387
1.348	0.0536428137918582
1.349	0.0535346061445846
1.35	0.0534262886542965
1.351	0.0533178621194098
1.352	0.0532093273392698
1.353	0.0531006851141442
1.354	0.0529919362452155
1.355	0.0528830815345731
1.356	0.0527741217852067
1.357	0.0526650578009982
1.358	0.0525558903867136
1.359	0.0524466203479971
1.36	0.0523372484913618
1.361	0.0522277756241828
1.362	0.0521182025546899
1.363	0.0520085300919595
1.364	0.051898759045907
1.365	0.0517888902272793
1.366	0.0516789244476471
1.367	0.0515688625193966
1.368	0.051458705255723
1.369	0.0513484534706216
1.37	0.0512381079788804
1.371	0.0511276695960724
1.372	0.0510171391385479
1.373	0.0509065174234261
1.374	0.0507958052685882
1.375	0.0506850034926686
1.376	0.0505741129150473
1.377	0.0504631343558428
1.378	0.0503520686359025
1.379	0.0502409165767969
1.38	0.0501296790008091
1.381	0.0500183567309293
1.382	0.0499069505908456
1.383	0.0497954614049357
1.384	0.0496838899982594
1.385	0.0495722371965507
1.386	0.0494605038262093
1.387	0.0493486907142926
1.388	0.049236798688508
1.389	0.049124828577204
1.39	0.0490127812093629
1.391	0.0489006574145927
1.392	0.0487884580231177
1.393	0.0486761838657714
1.394	0.0485638357739886
1.395	0.0484514145797961
1.396	0.0483389211158051
1.397	0.048226356215203
1.398	0.048113720711745
1.399	0.0480010154397459
1.4	0.0478882412340709
1.401	0.0477753989301295
1.402	0.047662489363865
1.403	0.0475495133717466
1.404	0.047436471790762
1.405	0.0473233654584081
1.406	0.0472101952126831
1.407	0.0470969618920779
1.408	0.0469836663355671
1.409	0.046870309382602
1.41	0.0467568918731007
1.411	0.0466434146474406
1.412	0.0465298785464491
1.413	0.0464162844113959
1.414	0.0463026330839839
1.415	0.0461889254063412
1.416	0.0460751622210121
1.417	0.0459613443709486
1.418	0.0458474726995019
1.419	0.0457335480504142
1.42	0.0456195712678094
1.421	0.0455055431961852
1.422	0.0453914646804038
1.423	0.0452773365656835
1.424	0.0451631596975905
1.425	0.0450489349220299
1.426	0.0449346630852364
1.427	0.0448203450337669
1.428	0.0447059816144904
1.429	0.0445915736745805
1.43	0.0444771220615062
1.431	0.0443626276230223
1.432	0.0442480912071623
1.433	0.0441335136622285
1.434	0.0440188958367833
1.435	0.0439042385796407
1.436	0.0437895427398575
1.437	0.0436748091667239
1.438	0.0435600387097561
1.439	0.043445232218685
1.44	0.0433303905434503
1.441	0.0432155145341893
1.442	0.0431006050412292
1.443	0.0429856629150777
1.444	0.0428706890064143
1.445	0.0427556841660818
1.446	0.0426406492450763
1.447	0.0425255850945394
1.448	0.0424104925657487
1.449	0.0422953725101084
1.45	0.0421802257791416
1.451	0.0420650532244803
1.452	0.0419498556978563
1.453	0.0418346340510931
1.454	0.041719389136096
1.455	0.0416041218048438
1.456	0.0414888329093792
1.457	0.0413735233017999
1.458	0.0412581938342497
1.459	0.0411428453589094
1.46	0.0410274787279878
1.461	0.0409120947937127
1.462	0.0407966944083209
1.463	0.0406812784240505
1.464	0.0405658476931312
1.465	0.0404504030677745
1.466	0.0403349454001659
1.467	0.0402194755424546
1.468	0.040103994346745
1.469	0.0399885026650873
1.47	0.0398730013494686
1.471	0.0397574912518035
1.472	0.0396419732239246
1.473	0.0395264481175743
1.474	0.0394109167843945
1.475	0.0392953800759185
1.476	0.0391798388435605
1.477	0.0390642939386077
1.478	0.0389487462122098
1.479	0.0388331965153714
1.48	0.0387176456989408
1.481	0.0386020946136028
1.482	0.0384865441098673
1.483	0.0383709950380622
1.484	0.0382554482483222
1.485	0.0381399045905813
1.486	0.0380243649145621
1.487	0.0379088300697674
1.488	0.0377933009054702
1.489	0.0376777782707053
1.49	0.0375622630142589
1.491	0.0374467559846606
1.492	0.0373312580301729
1.493	0.0372157699987823
1.494	0.0371002927381908
1.495	0.0369848270958049
1.496	0.0368693739187277
1.497	0.036753934053749
1.498	0.036638508347336
1.499	0.0365230976456237
1.5	0.0364077027944065
1.501	0.0362923246391271
1.502	0.0361769640248692
1.503	0.0360616217963471
1.504	0.0359462987978956
1.505	0.0358309958734619
1.506	0.0357157138665958
1.507	0.0356004536204399
1.508	0.0354852159777208
1.509	0.0353700017807398
1.51	0.0352548118713624
1.511	0.0351396470910104
1.512	0.0350245082806512
1.513	0.0349093962807896
1.514	0.0347943119314574
1.515	0.0346792560722043
1.516	0.034564229542089
1.517	0.0344492331796689
1.518	0.0343342678229913
1.519	0.0342193343095842
1.52	0.034104433476446
1.521	0.033989566160037
1.522	0.0338747331962693
1.523	0.0337599354204976
1.524	0.0336451736675102
1.525	0.033530448771519
1.526	0.0334157615661502
1.527	0.0333011128844351
1.528	0.0331865035588006
1.529	0.0330719344210593
1.53	0.0329574063024007
1.531	0.0328429200333819
1.532	0.0327284764439171
1.533	0.0326140763632696
1.534	0.032499720620041
1.535	0.0323854100421628
1.536	0.0322711454568864
1.537	0.0321569276907738
1.538	0.0320427575696885
1.539	0.0319286359187855
1.54	0.0318145635625021
1.541	0.0317005413245488
1.542	0.0315865700278995
1.543	0.0314726504947819
1.544	0.0313587835466685
1.545	0.0312449700042672
1.546	0.0311312106875114
1.547	0.0310175064155509
1.548	0.0309038580067426
1.549	0.0307902662786407
1.55	0.0306767320479878
1.551	0.0305632561307048
1.552	0.0304498393418821
1.553	0.03033648249577
1.554	0.0302231864057688
1.555	0.0301099518844204
1.556	0.0299967797433986
1.557	0.0298836707934983
1.558	0.0297706258446282
1.559	0.0296576457058001
1.56	0.0295447311851199
1.561	0.0294318830897779
1.562	0.0293191022260403
1.563	0.0292063893992385
1.564	0.0290937454137612
1.565	0.0289811710730433
1.566	0.0288686671795582
1.567	0.0287562345348075
1.568	0.0286438739393116
1.569	0.028531586192601
1.57	0.0284193720932063
1.571	0.028307232438649
1.572	0.0281951680254327
1.573	0.0280831796490326
1.574	0.0279712681038877
1.575	0.02785943418339
1.576	0.0277476786798759
1.577	0.0276360023846173
1.578	0.0275244060878112
1.579	0.0274128905785715
1.58	0.0273014566449188
1.581	0.0271901050737719
1.582	0.0270788366509377
1.583	0.0269676521611028
1.584	0.0268565523878232
1.585	0.0267455381135161
1.586	0.0266346101194501
1.587	0.0265237691857355
1.588	0.0264130160913162
1.589	0.0263023516139593
1.59	0.0261917765302468
1.591	0.0260812916155653
1.592	0.0259708976440982
1.593	0.0258605953888151
1.594	0.0257503856214637
1.595	0.0256402691125598
1.596	0.0255302466313785
1.597	0.025420318945945
1.598	0.0253104868230254
1.599	0.0252007510281176
1.6	0.0250911123254419
1.601	0.0249815714779321
1.602	0.0248721292472265
1.603	0.0247627863936583
1.604	0.0246535436762468
1.605	0.0245444018526886
1.606	0.0244353616793477
1.607	0.0243264239112472
1.608	0.0242175893020598
1.609	0.0241088586040986
1.61	0.0240002325683088
1.611	0.0238917119442576
1.612	0.023783297480126
1.613	0.0236749899226991
1.614	0.0235667900173581
1.615	0.02345869850807
1.616	0.0233507161373793
1.617	0.0232428436463997
1.618	0.0231350817748035
1.619	0.0230274312608135
1.62	0.0229198928411952
1.621	0.0228124672512453
1.622	0.0227051552247853
1.623	0.0225979574941508
1.624	0.022490874790184
1.625	0.0223839078422231
1.626	0.0222770573780955
1.627	0.0221703241241072
1.628	0.0220637088050348
1.629	0.0219572121441163
1.63	0.0218508348630426
1.631	0.0217445776819486
1.632	0.0216384413194038
1.633	0.0215324264924052
1.634	0.0214265339163657
1.635	0.0213207643051084
1.636	0.0212151183708558
1.637	0.0211095968242213
1.638	0.0210042003742019
1.639	0.0208989297281677
1.64	0.020793785591854
1.641	0.0206887686693534
1.642	0.0205838796631049
1.643	0.0204791192738881
1.644	0.0203744882008121
1.645	0.0202699871413086
1.646	0.0201656167911222
1.647	0.0200613778443022
1.648	0.0199572709931945
1.649	0.0198532969284322
1.65	0.0197494563389275
1.651	0.0196457499118628
1.652	0.0195421783326832
1.653	0.0194387422850865
1.654	0.019335442451016
1.655	0.0192322795106516
1.656	0.0191292541424009
1.657	0.0190263670228914
1.658	0.0189236188269615
1.659	0.018821010227653
1.66	0.0187185418962015
1.661	0.0186162145020293
1.662	0.0185140287127359
1.663	0.0184119851940906
1.664	0.0183100846100234
1.665	0.018208327622617
1.666	0.0181067148920992
1.667	0.0180052470768336
1.668	0.0179039248333117
1.669	0.0178027488161446
1.67	0.0177017196780556
1.671	0.0176008380698707
1.672	0.0175001046405114
1.673	0.0173995200369858
1.674	0.0172990849043816
1.675	0.0171987998858565
1.676	0.0170986656226313
1.677	0.0169986827539814
1.678	0.016898851917228
1.679	0.0167991737477319
1.68	0.0166996488788834
1.681	0.0166002779420957
1.682	0.0165010615667962
1.683	0.0164020003804192
1.684	0.0163030950083971
1.685	0.0162043460741529
1.686	0.0161057541990927
1.687	0.016007320002597
1.688	0.0159090441020136
1.689	0.0158109271126494
1.69	0.0157129696477621
1.691	0.0156151723185536
1.692	0.0155175357341607
1.693	0.015420060501649
1.694	0.0153227472260037
1.695	0.0152255965101227
1.696	0.0151286089548087
1.697	0.0150317851587614
1.698	0.0149351257185698
1.699	0.0148386312287052
1.7	0.0147423022815129
1.701	0.0146461394672044
1.702	0.0145501433738509
1.703	0.0144543145873747
1.704	0.0143586536915419
1.705	0.0142631612679558
1.706	0.0141678378960482
1.707	0.0140726841530724
1.708	0.0139777006140958
1.709	0.0138828878519928
1.71	0.013788246437437
1.711	0.0136937769388937
1.712	0.0135994799226133
1.713	0.0135053559526229
1.714	0.0134114055907202
1.715	0.0133176293964654
1.716	0.0132240279271739
1.717	0.0131306017379095
1.718	0.0130373513814779
1.719	0.0129442774084172
1.72	0.0128513803669936
1.721	0.0127586608031921
1.722	0.0126661192607105
1.723	0.0125737562809519
1.724	0.0124815724030182
1.725	0.0123895681637025
1.726	0.0122977440974816
1.727	0.0122061007365109
1.728	0.0121146386106152
1.729	0.0120233582472832
1.73	0.0119322601716604
1.731	0.0118413449065418
1.732	0.0117506129723654
1.733	0.0116600648872053
1.734	0.0115697011667646
1.735	0.0114795223243689
1.736	0.0113895288709604
1.737	0.0112997213150889
1.738	0.0112101001629079
1.739	0.0111206659181657
1.74	0.0110314190822
1.741	0.0109423601539307
1.742	0.0108534896298538
1.743	0.0107648080040345
1.744	0.0106763157681007
1.745	0.0105880134112365
1.746	0.0104999014201757
1.747	0.0104119802791955
1.748	0.01032425047011
1.749	0.0102367124722638
1.75	0.0101493667625258
1.751	0.0100622138152822
1.752	0.00997525410243112
1.753	0.00988848809337533
1.754	0.00980191625501754
1.755	0.00971553905175184
1.756	0.00962935694546018
1.757	0.00954337039550355
1.758	0.00945757985871821
1.759	0.00937198578940781
1.76	0.00928658863933842
1.761	0.00920138885773149
1.762	0.00911638689125904
1.763	0.00903158318403642
1.764	0.00894697817761763
1.765	0.00886257231098783
1.766	0.00877836602055898
1.767	0.00869435974016259
1.768	0.00861055390104541
1.769	0.00852694893186178
1.77	0.00844354525866941
1.771	0.00836034330492278
1.772	0.00827734349146778
1.773	0.00819454623653553
1.774	0.00811195195573751
1.775	0.00802956106205903
1.776	0.00794737396585426
1.777	0.00786539107484028
1.778	0.00778361279409175
1.779	0.00770203952603527
1.78	0.00762067167044425
1.781	0.00753950962443276
1.782	0.00745855378245048
1.783	0.00737780453627748
1.784	0.00729726227501895
1.785	0.00721692738509899
1.786	0.00713680025025642
1.787	0.00705688125153899
1.788	0.00697717076729774
1.789	0.00689766917318294
1.79	0.00681837684213754
1.791	0.00673929414439313
1.792	0.00666042144746406
1.793	0.00658175911614316
1.794	0.00650330751249571
1.795	0.00642506699585535
1.796	0.00634703792281849
1.797	0.00626922064723951
1.798	0.00619161552022642
1.799	0.0061142228901347
1.8	0.0060370431025638
1.801	0.00596007650035144
1.802	0.00588332342356922
1.803	0.0058067842095178
1.804	0.00573045919272222
1.805	0.00565434870492697
1.806	0.00557845307509168
1.807	0.00550277262938624
1.808	0.00542730769118632
1.809	0.00535205858106896
1.81	0.00527702561680773
1.811	0.00520220911336848
1.812	0.00512760938290502
1.813	0.00505322673475427
1.814	0.00497906147543204
1.815	0.0049051139086293
1.816	0.00483138433520675
1.817	0.00475787305319151
1.818	0.00468458035777226
1.819	0.00461150654129546
1.82	0.00453865189326091
1.821	0.00446601670031745
1.822	0.00439360124625952
1.823	0.00432140581202245
1.824	0.00424943067567839
1.825	0.00417767611243285
1.826	0.00410614239462039
1.827	0.00403482979170067
1.828	0.00396373857025432
1.829	0.00389286899398001
1.83	0.00382222132368932
1.831	0.00375179581730421
1.832	0.00368159272985191
1.833	0.00361161231346292
1.834	0.00354185481736531
1.835	0.00347232048788309
1.836	0.00340300956843092
1.837	0.00333392229951171
1.838	0.00326505891871217
1.839	0.00319641966070016
1.84	0.00312800475722043
1.841	0.00305981443709219
1.842	0.00299184892620421
1.843	0.00292410844751319
1.844	0.00285659322103894
1.845	0.00278930346386225
1.846	0.00272223939012056
1.847	0.002655401211006
1.848	0.00258878913476103
1.849	0.00252240336667595
1.85	0.00245624410908559
1.851	0.00239031156136635
1.852	0.00232460591993323
1.853	0.00225912737823652
1.854	0.00219387612675928
1.855	0.00212885235301398
1.856	0.00206405624153978
1.857	0.00199948797390015
1.858	0.0019351477286791
1.859	0.00187103568147942
1.86	0.0018071520049193
1.861	0.00174349686862974
1.862	0.00168007043925222
1.863	0.00161687288043558
1.864	0.0015539043528338
1.865	0.00149116501410355
1.866	0.00142865501890111
1.867	0.00136637451888056
1.868	0.00130432366269098
1.869	0.00124250259597436
1.87	0.00118091146136255
1.871	0.00111955039847595
1.872	0.00105841954392036
1.873	0.000997519031285482
1.874	0.000936848991141966
1.875	0.000876409551039665
1.876	0.000816200835505729
1.877	0.000756222966041886
1.878	0.000696476061123053
1.879	0.000636960236194911
1.88	0.000577675603672209
1.881	0.000518622272936462
1.882	0.000459800350334406
1.883	0.000401209939175975
1.884	0.000342851139732852
1.885	0.000284724049235721
1.886	0.000226828761873856
1.887	0.000169165368792347
1.888	0.000111733958091044
1.889	5.45346148226189e-05
1.89	-2.43257900881991e-06
1.891	-5.91675444492289e-05
1.892	-0.000115670205596394
1.893	-0.000171940489601303
1.894	-0.000227978326669244
1.895	-0.000283783650061541
1.896	-0.000339356396097126
1.897	-0.000394696504152972
1.898	-0.000449803916666274
1.899	-0.000504678579135234
1.9	-0.000559320440120082
1.901	-0.000613729451245015
1.902	-0.000667905567198039
1.903	-0.000721848745733386
1.904	-0.000775558947671299
1.905	-0.00082903613690022
1.906	-0.000882280280376568
1.907	-0.000935291348126779
1.908	-0.000988069313246984
1.909	-0.00104061415190483
1.91	-0.00109292584333999
1.911	-0.0011450043698646
1.912	-0.00119684971686385
1.913	-0.00124846187279782
1.914	-0.00129984082920063
1.915	-0.00135098658068184
1.916	-0.00140189912492667
1.917	-0.00145257846269691
1.918	-0.00150302459783082
1.919	-0.00155323753724442
1.92	-0.00160321729093039
1.921	-0.00165296387196014
1.922	-0.00170247729648302
1.923	-0.00175175758372697
1.924	-0.00180080475599847
1.925	-0.00184961883868285
1.926	-0.00189819986024477
1.927	-0.00194654785222793
1.928	-0.00199466284925529
1.929	-0.00204254488902873
1.93	-0.00209019401232931
1.931	-0.00213761026301779
1.932	-0.00218479368803353
1.933	-0.00223174433739465
1.934	-0.00227846226419847
1.935	-0.00232494752462043
1.936	-0.00237120017791402
1.937	-0.00241722028641108
1.938	-0.0024630079155206
1.939	-0.00250856313372934
1.94	-0.00255388601260002
1.941	-0.00259897662677216
1.942	-0.00264383505396072
1.943	-0.00268846137495632
1.944	-0.00273285567362372
1.945	-0.00277701803690178
1.946	-0.00282094855480289
1.947	-0.00286464732041176
1.948	-0.00290811442988503
1.949	-0.00295134998245034
1.95	-0.00299435408040571
1.951	-0.00303712682911817
1.952	-0.00307966833702329
1.953	-0.00312197871562397
1.954	-0.0031640580794897
1.955	-0.00320590654625536
1.956	-0.00324752423661986
1.957	-0.00328891127434546
1.958	-0.00333006778625631
1.959	-0.00337099390223736
1.96	-0.00341168975523331
1.961	-0.00345215548124666
1.962	-0.00349239121933724
1.963	-0.00353239711162022
1.964	-0.00357217330326493
1.965	-0.00361171994249304
1.966	-0.0036510371805779
1.967	-0.0036901251718421
1.968	-0.00372898407365635
1.969	-0.00376761404643778
1.97	-0.00380601525364838
1.971	-0.00384418786179307
1.972	-0.00388213204041792
1.973	-0.00391984796210861
1.974	-0.00395733580248884
1.975	-0.00399459574021741
1.976	-0.00403162795698777
1.977	-0.0040684326375245
1.978	-0.00410500996958302
1.979	-0.00414136014394584
1.98	-0.00417748335442194
1.981	-0.00421337979784364
1.982	-0.00424904967406489
1.983	-0.00428449318595885
1.984	-0.00431971053941623
1.985	-0.00435470194334213
1.986	-0.0043894676096545
1.987	-0.00442400775328092
1.988	-0.00445832259215738
1.989	-0.00449241234722448
1.99	-0.00452627724242621
1.991	-0.0045599175047061
1.992	-0.00459333336400639
1.993	-0.00462652505326333
1.994	-0.00465949280840623
1.995	-0.00469223686835433
1.996	-0.004724757475013
1.997	-0.00475705487327228
1.998	-0.00478912931100412
1.999	-0.00482098103905798
[truncated: 98,001 more rows]
