# Supplementary material for: Modified control method of a motion compensated gangway
Source: PLoS One. 2026 Jul 10;21(7):e0351153. doi: 10.1371/journal.pone.0351153 (PMC13353997; doi:10.1371/journal.pone.0351153)
Supplement: S1 Dataset — (ZIP) [file pone.0351153.s001.zip › Fig16b_Original_data.txt]

0	1.45436691657386e-06
0.001	-5.48329365801803e-05
0.002	-0.000110998284466459
0.003	-0.000167041332999284
0.004	-0.000222961740199823
0.005	-0.000278759165855506
0.006	-0.00033443327152184
0.007	-0.000389983720524547
0.008	-0.000445410177961432
0.009	-0.000500712310704271
0.01	-0.000555889787400785
0.011	-0.00061094227847654
0.012	-0.000665869456136717
0.013	-0.000720670994368039
0.014	-0.000775346568940567
0.015	-0.000829895857409408
0.016	-0.000884318539116694
0.017	-0.000938614295193061
0.018	-0.000992782808559663
0.019	-0.00104682376392955
0.02	-0.00110073684780971
0.021	-0.00115452174850248
0.022	-0.00120817815610728
0.023	-0.00126170576252223
0.024	-0.0013151042614457
0.025	-0.00136837334837796
0.026	-0.00142151272062263
0.027	-0.00147452207728836
0.028	-0.00152740111929018
0.029	-0.0015801495493511
0.03	-0.00163276707200348
0.031	-0.0016852533935905
0.032	-0.00173760822226776
0.033	-0.00178983126800432
0.034	-0.00184192224258436
0.035	-0.00189388085960846
0.036	-0.00194570683449494
0.037	-0.00199739988448103
0.038	-0.00204895972862438
0.039	-0.00210038608780422
0.04	-0.00215167868472248
0.041	-0.00220283724390531
0.042	-0.00225386149170395
0.043	-0.00230475115629607
0.044	-0.00235550596768705
0.045	-0.00240612565771075
0.046	-0.00245660996003099
0.047	-0.0025069586101425
0.048	-0.00255717134537189
0.049	-0.00260724790487877
0.05	-0.00265718802965684
0.051	-0.00270699146253481
0.052	-0.00275665794817737
0.053	-0.00280618723308617
0.054	-0.00285557906560079
0.055	-0.00290483319589954
0.056	-0.00295394937600047
0.057	-0.00300292735976213
0.058	-0.00305176690288454
0.059	-0.00310046776290993
0.06	-0.00314902969922352
0.061	-0.00319745247305427
0.062	-0.00324573584747584
0.063	-0.00329387958740703
0.064	-0.00334188345961277
0.065	-0.00338974723270454
0.066	-0.00343747067714132
0.067	-0.00348505356522996
0.068	-0.00353249567112604
0.069	-0.00357979677083434
0.07	-0.00362695664220937
0.071	-0.00367397506495603
0.072	-0.00372085182063023
0.073	-0.00376758669263916
0.074	-0.00381417946624197
0.075	-0.00386062992855018
0.076	-0.0039069378685281
0.077	-0.00395310307699327
0.078	-0.00399912534661699
0.079	-0.00404500447192439
0.08	-0.00409074024929521
0.081	-0.00413633247696372
0.082	-0.00418178095501937
0.083	-0.00422708548540685
0.084	-0.00427224587192653
0.085	-0.00431726192023455
0.086	-0.00436213343784324
0.087	-0.0044068602341211
0.088	-0.00445144212029321
0.089	-0.00449587890944117
0.09	-0.00454017041650348
0.091	-0.00458431645827545
0.092	-0.00462831685340941
0.093	-0.0046721714224147
0.094	-0.00471587998765791
0.095	-0.00475944237336265
0.096	-0.00480285840560972
0.097	-0.00484612791233708
0.098	-0.00488925072333983
0.099	-0.00493222667027011
0.1	-0.00497505558663699
0.101	-0.00501773730780651
0.102	-0.00506027167100142
0.103	-0.00510265851530104
0.104	-0.00514489768164125
0.105	-0.00518698901281414
0.106	-0.00522893235346784
0.107	-0.00527072755010632
0.108	-0.00531237445108923
0.109	-0.00535387290663139
0.11	-0.0053952227688027
0.111	-0.00543642389152779
0.112	-0.00547747613058564
0.113	-0.00551837934360914
0.114	-0.00555913339008496
0.115	-0.00559973813135291
0.116	-0.00564019343060564
0.117	-0.00568049915288811
0.118	-0.00572065516509724
0.119	-0.00576066133598129
0.12	-0.00580051753613952
0.121	-0.00584022363802144
0.122	-0.00587977951592644
0.123	-0.00591918504600323
0.124	-0.00595844010624904
0.125	-0.00599754457650925
0.126	-0.00603649833847662
0.127	-0.00607530127569057
0.128	-0.00611395327353675
0.129	-0.00615245421924607
0.13	-0.00619080400189413
0.131	-0.00622900251240044
0.132	-0.00626704964352763
0.133	-0.00630494528988071
0.134	-0.00634268934790632
0.135	-0.00638028171589171
0.136	-0.00641772229396413
0.137	-0.00645501098408975
0.138	-0.00649214769007292
0.139	-0.00652913231755528
0.14	-0.00656596477401462
0.141	-0.00660264496876418
0.142	-0.00663917281295153
0.143	-0.00667554821955761
0.144	-0.00671177110339576
0.145	-0.00674784138111053
0.146	-0.0067837589711769
0.147	-0.00681952379389896
0.148	-0.00685513577140888
0.149	-0.00689059482766588
0.15	-0.00692590088845489
0.151	-0.00696105388138573
0.152	-0.00699605373589151
0.153	-0.00703090038322783
0.154	-0.00706559375647119
0.155	-0.00710013379051808
0.156	-0.00713452042208352
0.157	-0.00716875358969981
0.158	-0.00720283323371523
0.159	-0.00723675929629282
0.16	-0.00727053172140889
0.161	-0.00730415045485171
0.162	-0.00733761544422013
0.163	-0.00737092663892226
0.164	-0.00740408399017384
0.165	-0.00743708745099699
0.166	-0.00746993697621871
0.167	-0.00750263252246926
0.168	-0.00753517404818084
0.169	-0.00756756151358599
0.17	-0.00759979488071596
0.171	-0.00763187411339925
0.172	-0.00766379917726004
0.173	-0.00769557003971652
0.174	-0.00772718666997923
0.175	-0.00775864903904953
0.176	-0.00778995711971781
0.177	-0.00782111088656202
0.178	-0.00785211031594563
0.179	-0.00788295538601621
0.18	-0.00791364607670346
0.181	-0.00794418236971774
0.182	-0.00797456424854789
0.183	-0.00800479169845977
0.184	-0.00803486470649427
0.185	-0.00806478326146545
0.186	-0.00809454735395884
0.187	-0.00812415697632936
0.188	-0.00815361212269953
0.189	-0.00818291278895753
0.19	-0.00821205897275529
0.191	-0.00824105067350646
0.192	-0.0082698878923845
0.193	-0.00829857063232062
0.194	-0.00832709889800183
0.195	-0.00835547269586885
0.196	-0.0083836920341141
0.197	-0.00841175692267955
0.198	-0.00843966737325477
0.199	-0.00846742339927467
0.2	-0.00849502501591738
0.201	-0.00852247224010227
0.202	-0.00854976509048755
0.203	-0.0085769035874682
0.204	-0.00860388775317377
0.205	-0.00863071761146619
0.206	-0.00865739318793737
0.207	-0.00868391450990712
0.208	-0.00871028160642069
0.209	-0.00873649450824668
0.21	-0.00876255324787454
0.211	-0.00878845785951226
0.212	-0.00881420837908413
0.213	-0.00883980484422824
0.214	-0.00886524729429415
0.215	-0.00889053577034043
0.216	-0.00891567031513231
0.217	-0.00894065097313913
0.218	-0.00896547779053196
0.219	-0.00899015081518103
0.22	-0.00901467009665334
0.221	-0.00903903568621002
0.222	-0.00906324763680385
0.223	-0.0090873060030768
0.224	-0.00911121084135715
0.225	-0.00913496220965727
0.226	-0.00915856016767074
0.227	-0.00918200477676989
0.228	-0.00920529610000301
0.229	-0.00922843420209176
0.23	-0.00925141914942852
0.231	-0.0092742510100736
0.232	-0.00929692985375262
0.233	-0.00931945575185369
0.234	-0.00934182877742466
0.235	-0.00936404900517046
0.236	-0.00938611651145017
0.237	-0.00940803137427425
0.238	-0.00942979367330177
0.239	-0.00945140348983758
0.24	-0.0094728609068293
0.241	-0.00949416600886472
0.242	-0.00951531888216853
0.243	-0.00953631961459981
0.244	-0.00955716829564876
0.245	-0.00957786501643404
0.246	-0.00959840986969957
0.247	-0.0096188029498117
0.248	-0.00963904435275619
0.249	-0.00965913417613516
0.25	-0.00967907251916403
0.251	-0.00969885948266867
0.252	-0.00971849516908198
0.253	-0.00973797968244122
0.254	-0.00975731312838458
0.255	-0.00977649561414828
0.256	-0.00979552724856332
0.257	-0.00981440814205242
0.258	-0.00983313840662671
0.259	-0.0098517181558828
0.26	-0.00987014750499935
0.261	-0.00988842657073395
0.262	-0.00990655547141994
0.263	-0.00992453432696303
0.264	-0.00994236325883823
0.265	-0.00996004239008637
0.266	-0.00997757184531102
0.267	-0.00999495175067493
0.268	-0.010012182233897
0.269	-0.0100292634242486
0.27	-0.0100461954525505
0.271	-0.0100629784511695
0.272	-0.0100796125540147
0.273	-0.0100960978965346
0.274	-0.0101124346157132
0.275	-0.0101286228500668
0.276	-0.0101446627396406
0.277	-0.0101605544260053
0.278	-0.0101762980522532
0.279	-0.0101918937629951
0.28	-0.0102073417043567
0.281	-0.010222642023975
0.282	-0.0102377948709949
0.283	-0.0102528003960655
0.284	-0.0102676587513364
0.285	-0.0102823700904546
0.286	-0.0102969345685603
0.287	-0.0103113523422837
0.288	-0.0103256235697412
0.289	-0.0103397484105318
0.29	-0.0103537270257334
0.291	-0.0103675595778991
0.292	-0.0103812462310537
0.293	-0.0103947871506895
0.294	-0.0104081825037634
0.295	-0.0104214324586923
0.296	-0.0104345371853498
0.297	-0.0104474968550626
0.298	-0.0104603116406063
0.299	-0.0104729817162016
0.3	-0.0104855072575112
0.301	-0.010497888441635
0.302	-0.010510125447107
0.303	-0.0105222184538909
0.304	-0.0105341676433769
0.305	-0.0105459731983771
0.306	-0.0105576353031222
0.307	-0.0105691541432571
0.308	-0.0105805299058374
0.309	-0.0105917627793251
0.31	-0.010602852953585
0.311	-0.0106138006198806
0.312	-0.01062460597087
0.313	-0.010635269200602
0.314	-0.0106457905045122
0.315	-0.0106561700794188
0.316	-0.0106664081235187
0.317	-0.0106765048363834
0.318	-0.0106864604189552
0.319	-0.0106962750735425
0.32	-0.0107059490038165
0.321	-0.0107154824148065
0.322	-0.010724875512896
0.323	-0.0107341285058187
0.324	-0.0107432416026544
0.325	-0.0107522150138244
0.326	-0.010761048951088
0.327	-0.0107697436275376
0.328	-0.0107782992575953
0.329	-0.0107867160570081
0.33	-0.0107949942428438
0.331	-0.0108031340334873
0.332	-0.0108111356486354
0.333	-0.0108189993092935
0.334	-0.0108267252377707
0.335	-0.010834313657676
0.336	-0.0108417647939136
0.337	-0.0108490788726788
0.338	-0.0108562561214538
0.339	-0.0108632967690032
0.34	-0.0108702010453696
0.341	-0.0108769691818697
0.342	-0.0108836014110893
0.343	-0.0108900979668796
0.344	-0.0108964590843521
0.345	-0.010902684999875
0.346	-0.0109087759510681
0.347	-0.0109147321767989
0.348	-0.0109205539171778
0.349	-0.0109262414135539
0.35	-0.0109317949085105
0.351	-0.0109372146458605
0.352	-0.0109425008706423
0.353	-0.0109476538291149
0.354	-0.0109526737687534
0.355	-0.0109575609382452
0.356	-0.0109623155874844
0.357	-0.0109669379675682
0.358	-0.0109714283307918
0.359	-0.0109757869306442
0.36	-0.0109800140218035
0.361	-0.0109841098601322
0.362	-0.0109880747026729
0.363	-0.0109919088076436
0.364	-0.0109956124344328
0.365	-0.0109991858435955
0.366	-0.011002629296848
0.367	-0.0110059430570637
0.368	-0.0110091273882681
0.369	-0.0110121825556344
0.37	-0.0110151088254788
0.371	-0.0110179064652558
0.372	-0.0110205757435534
0.373	-0.0110231169300887
0.374	-0.0110255302957028
0.375	-0.0110278161123565
0.376	-0.0110299746531254
0.377	-0.011032006192195
0.378	-0.0110339110048564
0.379	-0.011035689367501
0.38	-0.0110373415576162
0.381	-0.0110388678537804
0.382	-0.0110402685356582
0.383	-0.0110415438839961
0.384	-0.0110426941806166
0.385	-0.011043719708415
0.386	-0.0110446207513527
0.387	-0.0110453975944543
0.388	-0.0110460505238012
0.389	-0.0110465798265277
0.39	-0.0110469857908158
0.391	-0.0110472687058904
0.392	-0.0110474288620144
0.393	-0.0110474665504839
0.394	-0.0110473820636232
0.395	-0.0110471756947803
0.396	-0.0110468477383212
0.397	-0.011046398489626
0.398	-0.011045828245083
0.399	-0.0110451373020847
0.4	-0.011044325959022
0.401	-0.01104339451528
0.402	-0.0110423432712327
0.403	-0.0110411725282378
0.404	-0.0110398825886324
0.405	-0.0110384737557273
0.406	-0.0110369463338027
0.407	-0.0110353006281026
0.408	-0.0110335369448303
0.409	-0.011031655591143
0.41	-0.0110296568751472
0.411	-0.0110275411058932
0.412	-0.0110253085933706
0.413	-0.0110229596485028
0.414	-0.0110204945831425
0.415	-0.0110179137100658
0.416	-0.0110152173429683
0.417	-0.0110124057964589
0.418	-0.0110094793860555
0.419	-0.0110064384281798
0.42	-0.0110032832401519
0.421	-0.0110000141401855
0.422	-0.0109966314473827
0.423	-0.0109931354817289
0.424	-0.0109895265640879
0.425	-0.0109858050161965
0.426	-0.0109819711606594
0.427	-0.0109780253209444
0.428	-0.0109739678213769
0.429	-0.0109697989871348
0.43	-0.0109655191442438
0.431	-0.0109611286195715
0.432	-0.0109566277408231
0.433	-0.0109520168365355
0.434	-0.0109472962360725
0.435	-0.0109424662696196
0.436	-0.0109375272681788
0.437	-0.0109324795635634
0.438	-0.0109273234883929
0.439	-0.0109220593760874
0.44	-0.0109166875608632
0.441	-0.0109112083777268
0.442	-0.01090562216247
0.443	-0.0108999292516649
0.444	-0.0108941299826584
0.445	-0.010888224693567
0.446	-0.0108822137232716
0.447	-0.0108760974114124
0.448	-0.0108698760983834
0.449	-0.0108635501253275
0.45	-0.0108571198341308
0.451	-0.0108505855674179
0.452	-0.010843947668546
0.453	-0.0108372064816003
0.454	-0.0108303623513883
0.455	-0.0108234156234345
0.456	-0.0108163666439754
0.457	-0.0108092157599541
0.458	-0.0108019633190149
0.459	-0.0107946096694983
0.46	-0.0107871551604353
0.461	-0.0107796001415424
0.462	-0.0107719449632162
0.463	-0.0107641899765283
0.464	-0.0107563355332196
0.465	-0.0107483819856952
0.466	-0.0107403296870192
0.467	-0.0107321789909092
0.468	-0.0107239302517311
0.469	-0.0107155838244935
0.47	-0.0107071400648431
0.471	-0.0106985993290582
0.472	-0.0106899619740446
0.473	-0.0106812283573292
0.474	-0.0106723988370555
0.475	-0.0106634737719778
0.476	-0.0106544535214558
0.477	-0.0106453384454497
0.478	-0.0106361289045141
0.479	-0.0106268252597937
0.48	-0.0106174278730167
0.481	-0.0106079371064905
0.482	-0.0105983533230959
0.483	-0.0105886768862814
0.484	-0.0105789081600585
0.485	-0.010569047508996
0.486	-0.0105590952982144
0.487	-0.010549051893381
0.488	-0.0105389176607041
0.489	-0.010528692966928
0.49	-0.0105183781793273
0.491	-0.0105079736657016
0.492	-0.0104974797943702
0.493	-0.0104868969341666
0.494	-0.0104762254544335
0.495	-0.0104654657250167
0.496	-0.0104546181162602
0.497	-0.0104436829990009
0.498	-0.0104326607445628
0.499	-0.0104215517247519
0.5	-0.0104103563118508
0.501	-0.0103990748786131
0.502	-0.0103877077982581
0.503	-0.0103762554444656
0.504	-0.0103647181913702
0.505	-0.0103530964135561
0.506	-0.0103413904860515
0.507	-0.0103296007843235
0.508	-0.0103177276842724
0.509	-0.0103057715622263
0.51	-0.0102937327949361
0.511	-0.0102816117595695
0.512	-0.0102694088337061
0.513	-0.0102571243953317
0.514	-0.010244758822833
0.515	-0.0102323124949922
0.516	-0.0102197857909814
0.517	-0.0102071790903576
0.518	-0.010194492773057
0.519	-0.0101817272193894
0.52	-0.0101688828100334
0.521	-0.0101559599260303
0.522	-0.0101429589487794
0.523	-0.0101298802600318
0.524	-0.0101167242418856
0.525	-0.0101034912767803
0.526	-0.0100901817474916
0.527	-0.0100767960371255
0.528	-0.0100633345291132
0.529	-0.0100497976072059
0.53	-0.010036185655469
0.531	-0.010022499058277
0.532	-0.0100087382003079
0.533	-0.00999490346653795
0.534	-0.00998099524223615
0.535	-0.0099670139129589
0.536	-0.00995295986454456
0.537	-0.00993883348310815
0.538	-0.00992463515503586
0.539	-0.00991036526697965
0.54	-0.00989602420585204
0.541	-0.00988161235882034
0.542	-0.00986713011330175
0.543	-0.00985257785695759
0.544	-0.00983795597768806
0.545	-0.00982326486362695
0.546	-0.009808504903136
0.547	-0.00979367648479985
0.548	-0.00977877999742035
0.549	-0.00976381583001146
0.55	-0.00974878437179361
0.551	-0.00973368601218862
0.552	-0.00971852114081409
0.553	-0.00970329014747808
0.554	-0.00968799342217388
0.555	-0.00967263135507454
0.556	-0.00965720433652751
0.557	-0.00964171275704933
0.558	-0.00962615700732021
0.559	-0.00961053747817881
0.56	-0.00959485456061672
0.561	-0.00957910864577316
0.562	-0.00956330012492986
0.563	-0.00954742938950538
0.564	-0.00953149683104998
0.565	-0.00951550284124028
0.566	-0.00949944781187387
0.567	-0.00948333213486394
0.568	-0.00946715620223411
0.569	-0.00945092040611302
0.57	-0.009434625138729
0.571	-0.00941827079240473
0.572	-0.00940185775955205
0.573	-0.00938538643266661
0.574	-0.00936885720432244
0.575	-0.00935227046716681
0.576	-0.00933562661391485
0.577	-0.00931892603734434
0.578	-0.00930216913029037
0.579	-0.00928535628563998
0.58	-0.00926848789632707
0.581	-0.00925156435532697
0.582	-0.00923458605565122
0.583	-0.00921755339034236
0.584	-0.00920046675246847
0.585	-0.00918332653511826
0.586	-0.00916613313139551
0.587	-0.0091488869344139
0.588	-0.00913158833729181
0.589	-0.00911423773314718
0.59	-0.00909683551509204
0.591	-0.00907938207622747
0.592	-0.00906187780963826
0.593	-0.0090443231083878
0.594	-0.00902671836551278
0.595	-0.00900906397401808
0.596	-0.00899136032687142
0.597	-0.00897360781699827
0.598	-0.00895580683727661
0.599	-0.0089379577805318
0.6	-0.00892006103953137
0.601	-0.00890211700697976
0.602	-0.00888412607551326
0.603	-0.00886608863769484
0.604	-0.00884800508600891
0.605	-0.00882987581285622
0.606	-0.00881170121054871
0.607	-0.00879348167130435
0.608	-0.00877521758724201
0.609	-0.00875690935037631
0.61	-0.00873855735261259
0.611	-0.00872016198574163
0.612	-0.00870172364143464
0.613	-0.00868324271123817
0.614	-0.00866471958656899
0.615	-0.00864615465870888
0.616	-0.00862754831879976
0.617	-0.00860890095783845
0.618	-0.00859021296667161
0.619	-0.00857148473599068
0.62	-0.0085527166563269
0.621	-0.0085339091180462
0.622	-0.00851506251134403
0.623	-0.00849617722624059
0.624	-0.0084772536525755
0.625	-0.00845829218000296
0.626	-0.0084392931979867
0.627	-0.0084202570957949
0.628	-0.00840118426249525
0.629	-0.00838207508694987
0.63	-0.00836292995781053
0.631	-0.00834374926351332
0.632	-0.00832453339227393
0.633	-0.00830528273208273
0.634	-0.00828599767069952
0.635	-0.00826667859564872
0.636	-0.00824732589421462
0.637	-0.00822793995343613
0.638	-0.00820852116010207
0.639	-0.00818906990074601
0.64	-0.0081695865616417
0.641	-0.00815007152879776
0.642	-0.00813052518795308
0.643	-0.0081109479245718
0.644	-0.00809134012383847
0.645	-0.00807170217065318
0.646	-0.00805203444962651
0.647	-0.00803233734507504
0.648	-0.00801261124101607
0.649	-0.00799285652116316
0.65	-0.00797307356892096
0.651	-0.00795326276738065
0.652	-0.00793342449931495
0.653	-0.00791355914717341
0.654	-0.00789366709307752
0.655	-0.00787374871881602
0.656	-0.00785380440583997
0.657	-0.00783383453525817
0.658	-0.00781383948783222
0.659	-0.00779381964397186
0.66	-0.00777377538373011
0.661	-0.00775370708679871
0.662	-0.00773361513250326
0.663	-0.00771349989979846
0.664	-0.00769336176726349
0.665	-0.00767320111309736
0.666	-0.00765301831511401
0.667	-0.00763281375073782
0.668	-0.00761258779699878
0.669	-0.00759234083052803
0.67	-0.007572073227553
0.671	-0.00755178536389283
0.672	-0.00753147761495375
0.673	-0.00751115035572447
0.674	-0.00749080396077151
0.675	-0.00747043880423459
0.676	-0.00745005525982209
0.677	-0.00742965370080647
0.678	-0.00740923450001954
0.679	-0.0073887980298481
0.68	-0.0073683446622292
0.681	-0.00734787476864574
0.682	-0.00732738872012178
0.683	-0.00730688688721816
0.684	-0.00728636964002786
0.685	-0.00726583734817161
0.686	-0.00724529038079326
0.687	-0.00722472910655541
0.688	-0.00720415389363478
0.689	-0.00718356510971795
0.69	-0.00716296312199675
0.691	-0.0071423482971639
0.692	-0.00712172100140848
0.693	-0.00710108160041157
0.694	-0.00708043045934185
0.695	-0.00705976794285118
0.696	-0.00703909441507016
0.697	-0.00701841023960382
0.698	-0.00699771577952717
0.699	-0.006977011397381
0.7	-0.00695629745516735
0.701	-0.00693557431434519
0.702	-0.00691484233582622
0.703	-0.00689410187997048
0.704	-0.00687335330658202
0.705	-0.00685259697490461
0.706	-0.00683183324361764
0.707	-0.00681106247083146
0.708	-0.00679028501408351
0.709	-0.0067695012303339
0.71	-0.00674871147596117
0.711	-0.00672791610675805
0.712	-0.0067071154779274
0.713	-0.00668630994407778
0.714	-0.0066654998592195
0.715	-0.00664468557676009
0.716	-0.00662386744950066
0.717	-0.00660304582963124
0.718	-0.00658222106872695
0.719	-0.00656139351774374
0.72	-0.00654056352701428
0.721	-0.00651973144624389
0.722	-0.00649889762450648
0.723	-0.00647806241024031
0.724	-0.00645722615124415
0.725	-0.00643638919467303
0.726	-0.00641555188703427
0.727	-0.00639471457418352
0.728	-0.00637387760132055
0.729	-0.00635304131298541
0.73	-0.00633220605305451
0.731	-0.00631137216473625
0.732	-0.00629053999056751
0.733	-0.00626970987240935
0.734	-0.00624888215144339
0.735	-0.00622805716816751
0.736	-0.00620723526239223
0.737	-0.00618641677323656
0.738	-0.0061656020391244
0.739	-0.00614479139778033
0.74	-0.00612398518622599
0.741	-0.00610318374077609
0.742	-0.00608238739703467
0.743	-0.00606159648989111
0.744	-0.0060408113535165
0.745	-0.00602003232135973
0.746	-0.0059992597261437
0.747	-0.00597849389986153
0.748	-0.00595773517377294
0.749	-0.00593698387840026
0.75	-0.00591624034352486
0.751	-0.00589550489818343
0.752	-0.00587477787066412
0.753	-0.00585405958850307
0.754	-0.00583335037848046
0.755	-0.00581265056661712
0.756	-0.00579196047817064
0.757	-0.00577128043763178
0.758	-0.00575061076872098
0.759	-0.00572995179438457
0.76	-0.00570930383679128
0.761	-0.00568866721732857
0.762	-0.00566804225659909
0.763	-0.00564742927441713
0.764	-0.00562682858980509
0.765	-0.00560624052098989
0.766	-0.00558566538539947
0.767	-0.00556510349965929
0.768	-0.00554455517958887
0.769	-0.0055240207401982
0.77	-0.00550350049568451
0.771	-0.00548299475942848
0.772	-0.00546250384399114
0.773	-0.00544202806111022
0.774	-0.00542156772169681
0.775	-0.00540112313583207
0.776	-0.00538069461276363
0.777	-0.00536028246090244
0.778	-0.00533988698781929
0.779	-0.00531950850024159
0.78	-0.00529914730404985
0.781	-0.0052788037042746
0.782	-0.00525847800509294
0.783	-0.00523817050982538
0.784	-0.0052178815209324
0.785	-0.00519761134001142
0.786	-0.00517736026779341
0.787	-0.00515712860413973
0.788	-0.00513691664803887
0.789	-0.00511672469760337
0.79	-0.00509655305006657
0.791	-0.00507640200177937
0.792	-0.00505627184820725
0.793	-0.00503616288392706
0.794	-0.00501607540262381
0.795	-0.00499600969708782
0.796	-0.00497596605921129
0.797	-0.00495594477998555
0.798	-0.00493594614949781
0.799	-0.00491597045692809
0.8	-0.00489601799054648
0.801	-0.00487608903770967
0.802	-0.00485618388485844
0.803	-0.00483630281751427
0.804	-0.00481644612027662
0.805	-0.00479661407681998
0.806	-0.00477680696989071
0.807	-0.00475702508130439
0.808	-0.00473726869194271
0.809	-0.00471753808175076
0.81	-0.004697833529734
0.811	-0.00467815531395548
0.812	-0.00465850371153296
0.813	-0.00463887899863615
0.814	-0.00461928145048374
0.815	-0.00459971134134089
0.816	-0.00458016894451603
0.817	-0.00456065453235859
0.818	-0.00454116837625579
0.819	-0.00452171074663024
0.82	-0.00450228191293697
0.821	-0.0044828821436609
0.822	-0.00446351170631414
0.823	-0.00444417086743319
0.824	-0.00442485989257644
0.825	-0.00440557904632137
0.826	-0.00438632859226209
0.827	-0.00436710879300656
0.828	-0.00434791991017423
0.829	-0.00432876220439317
0.83	-0.00430963593529769
0.831	-0.00429054136152584
0.832	-0.00427147874071673
0.833	-0.00425244832950806
0.834	-0.00423345038353373
0.835	-0.00421448515742122
0.836	-0.00419555290478919
0.837	-0.00417665387824503
0.838	-0.00415778832938241
0.839	-0.0041389565087788
0.84	-0.00412015866599333
0.841	-0.00410139504956399
0.842	-0.00408266590700555
0.843	-0.00406397148480722
0.844	-0.00404531202843012
0.845	-0.00402668778230519
0.846	-0.00400809898983057
0.847	-0.00398954589336974
0.848	-0.0039710287342488
0.849	-0.00395254775275462
0.85	-0.00393410318813222
0.851	-0.00391569527858291
0.852	-0.00389732426126174
0.853	-0.00387899037227563
0.854	-0.00386069384668095
0.855	-0.00384243491848145
0.856	-0.00382421382062617
0.857	-0.00380603078500731
0.858	-0.00378788604245794
0.859	-0.00376977982275018
0.86	-0.00375171235459292
0.861	-0.00373368386562984
0.862	-0.00371569458243744
0.863	-0.00369774473052282
0.864	-0.00367983453432188
0.865	-0.00366196421719715
0.866	-0.00364413400143602
0.867	-0.00362634410824849
0.868	-0.00360859475776555
0.869	-0.00359088616903705
0.87	-0.0035732185600298
0.871	-0.00355559214762576
0.872	-0.00353800714762014
0.873	-0.00352046377471946
0.874	-0.0035029622425398
0.875	-0.00348550276360496
0.876	-0.00346808554934459
0.877	-0.00345071081009254
0.878	-0.00343337875508486
0.879	-0.00341608959245829
0.88	-0.00339884352924831
0.881	-0.00338164077138753
0.882	-0.00336448152370388
0.883	-0.00334736598991924
0.884	-0.00333029437264711
0.885	-0.00331326687339176
0.886	-0.00329628369254594
0.887	-0.00327934502938964
0.888	-0.00326245108208824
0.889	-0.00324560204769108
0.89	-0.00322879812212984
0.891	-0.00321203950021701
0.892	-0.0031953263756442
0.893	-0.00317865894098089
0.894	-0.00316203738767261
0.895	-0.00314546190603984
0.896	-0.00312893268527602
0.897	-0.00311244991344657
0.898	-0.0030960137774873
0.899	-0.00307962446320287
0.9	-0.00306328215526549
0.901	-0.00304698703721356
0.902	-0.00303073929145019
0.903	-0.00301453909924202
0.904	-0.0029983866407177
0.905	-0.00298228209486668
0.906	-0.00296622563953788
0.907	-0.00295021745143842
0.908	-0.00293425770613239
0.909	-0.00291834657803948
0.91	-0.00290248424043386
0.911	-0.00288667086544288
0.912	-0.00287090662404598
0.913	-0.00285519168607343
0.914	-0.00283952622020519
0.915	-0.0028239103939697
0.916	-0.0028083443737429
0.917	-0.00279282832474695
0.918	-0.00277736241104922
0.919	-0.00276194679556125
0.92	-0.0027465816400376
0.921	-0.00273126710507475
0.922	-0.0027160033501104
0.923	-0.00270079053342203
0.924	-0.00268562881212615
0.925	-0.00267051834217734
0.926	-0.00265545927836718
0.927	-0.00264045177432337
0.928	-0.00262549598250879
0.929	-0.00261059205422064
0.93	-0.00259574013958949
0.931	-0.00258094038757838
0.932	-0.00256619294598211
0.933	-0.00255149796142622
0.934	-0.00253685557936633
0.935	-0.00252226594408723
0.936	-0.00250772919870205
0.937	-0.00249324548515173
0.938	-0.00247881494420398
0.939	-0.00246443771545266
0.94	-0.00245011393731722
0.941	-0.00243584374704168
0.942	-0.00242162728069426
0.943	-0.00240746467316644
0.944	-0.00239335605817254
0.945	-0.002379301568249
0.946	-0.00236530133475371
0.947	-0.00235135548786552
0.948	-0.00233746415658353
0.949	-0.00232362746872662
0.95	-0.00230984555093295
0.951	-0.0022961185286593
0.952	-0.00228244652618069
0.953	-0.0022688296665897
0.954	-0.00225526807179628
0.955	-0.002241761862527
0.956	-0.0022283111583248
0.957	-0.00221491607754839
0.958	-0.0022015767373721
0.959	-0.00218829325378529
0.96	-0.00217506574159196
0.961	-0.00216189431441051
0.962	-0.00214877908467335
0.963	-0.00213572016362656
0.964	-0.00212271766132959
0.965	-0.00210977168665506
0.966	-0.00209688234728828
0.967	-0.00208404974972727
0.968	-0.00207127399928223
0.969	-0.00205855520007558
0.97	-0.00204589345504167
0.971	-0.00203328886592647
0.972	-0.00202074153328755
0.973	-0.00200825155649391
0.974	-0.00199581903372579
0.975	-0.00198344406197456
0.976	-0.00197112673704271
0.977	-0.00195886715354363
0.978	-0.00194666540490166
0.979	-0.00193452158335192
0.98	-0.00192243577994042
0.981	-0.00191040808452397
0.982	-0.00189843858577013
0.983	-0.00188652737115738
0.984	-0.00187467452697493
0.985	-0.00186288013832305
0.986	-0.00185114428911285
0.987	-0.00183946706206662
0.988	-0.00182784853871779
0.989	-0.00181628879941103
0.99	-0.00180478792330251
0.991	-0.00179334598835999
0.992	-0.00178196307136289
0.993	-0.0017706392479027
0.994	-0.00175937459238297
0.995	-0.00174816917801964
0.996	-0.00173702307684132
0.997	-0.00172593635968939
0.998	-0.00171490909621837
0.999	-0.00170394135489635
1	-0.00169303320300495
1.001	-0.00168218470663998
1.002	-0.00167139593071162
1.003	-0.00166066693894475
1.004	-0.0016499977938794
1.005	-0.00163938855687113
1.006	-0.00162883928809139
1.007	-0.00161835004652797
1.008	-0.00160792088998548
1.009	-0.00159755187508571
1.01	-0.00158724305726821
1.011	-0.00157699449079068
1.012	-0.00156680622872951
1.013	-0.00155667832298041
1.014	-0.00154661082425873
1.015	-0.00153660378210027
1.016	-0.00152665724486162
1.017	-0.00151677125972091
1.018	-0.00150694587267832
1.019	-0.00149718112855676
1.02	-0.00148747707100248
1.021	-0.00147783374248573
1.022	-0.00146825118430143
1.023	-0.00145872943656989
1.024	-0.00144926853823746
1.025	-0.00143986852707729
1.026	-0.00143052943968999
1.027	-0.00142125131150451
1.028	-0.00141203417677883
1.029	-0.00140287806860072
1.03	-0.00139378301888868
1.031	-0.00138474905839252
1.032	-0.00137577621669447
1.033	-0.00136686452220978
1.034	-0.00135801400218776
1.035	-0.00134922468271259
1.036	-0.00134049658870428
1.037	-0.00133182974391949
1.038	-0.00132322417095243
1.039	-0.00131467989123605
1.04	-0.0013061969250427
1.041	-0.00129777529148542
1.042	-0.00128941500851854
1.043	-0.00128111609293912
1.044	-0.0012728785603876
1.045	-0.00126470242534919
1.046	-0.00125658770115471
1.047	-0.00124853439998155
1.048	-0.00124054253285518
1.049	-0.00123261210964982
1.05	-0.00122474313908982
1.051	-0.00121693562875071
1.052	-0.00120918958506035
1.053	-0.00120150501330017
1.054	-0.00119388191760629
1.055	-0.0011863203009707
1.056	-0.00117882016524246
1.057	-0.0011713815111292
1.058	-0.00116400433819795
1.059	-0.00115668864487668
1.06	-0.00114943442845557
1.061	-0.00114224168508812
1.062	-0.00113511040979278
1.063	-0.00112804059645386
1.064	-0.00112103223782324
1.065	-0.00111408532552161
1.066	-0.0011071998500397
1.067	-0.00110037580073992
1.068	-0.00109361316585752
1.069	-0.00108691193250219
1.07	-0.00108027208665942
1.071	-0.00107369361319191
1.072	-0.00106717649584116
1.073	-0.00106072071722877
1.074	-0.00105432625885814
1.075	-0.0010479931011158
1.076	-0.00104172122327309
1.077	-0.00103551060348752
1.078	-0.00102936121880456
1.079	-0.00102327304515901
1.08	-0.00101724605737664
1.081	-0.00101128022917586
1.082	-0.00100537553316928
1.083	-0.000999531940865352
1.084	-0.000993749422669965
1.085	-0.000988027947888218
1.086	-0.000982367484725984
1.087	-0.000976768000291727
1.088	-0.000971229460598026
1.089	-0.000965751830563453
1.09	-0.000960335074014302
1.091	-0.000954979153686212
1.092	-0.000949684031226063
1.093	-0.000944449667193633
1.094	-0.000939276021063553
1.095	-0.000934163051227012
1.096	-0.000929110714993508
1.097	-0.000924118968592891
1.098	-0.000919187767177056
1.099	-0.000914317064821743
1.1	-0.00090950681452866
1.101	-0.000904756968227176
1.102	-0.000900067476776336
1.103	-0.000895438289966677
1.104	-0.000890869356522281
1.105	-0.000886360624102721
1.106	-0.000881912039304872
1.107	-0.000877523547665139
1.108	-0.000873195093661201
1.109	-0.000868926620714233
1.11	-0.000864718071190732
1.111	-0.000860569386404778
1.112	-0.000856480506619883
1.113	-0.000852451371051151
1.114	-0.000848481917867361
1.115	-0.000844572084193026
1.116	-0.000840721806110489
1.117	-0.000836931018662131
1.118	-0.000833199655852431
1.119	-0.00082952765065
1.12	-0.000825914934990158
1.121	-0.000822361439776522
1.122	-0.000818867094883635
1.123	-0.00081543182915903
1.124	-0.000812055570425434
1.125	-0.000808738245482951
1.126	-0.000805479780111472
1.127	-0.00080228009907274
1.128	-0.000799139126112751
1.129	-0.000796056783963947
1.13	-0.000793032994347555
1.131	-0.000790067677975951
1.132	-0.000787160754554904
1.133	-0.000784312142785927
1.134	-0.000781521760368646
1.135	-0.000778789524003163
1.136	-0.000776115349392427
1.137	-0.000773499151244585
1.138	-0.000770940843275486
1.139	-0.000768440338210999
1.14	-0.000765997547789495
1.141	-0.000763612382764174
1.142	-0.000761284752905726
1.143	-0.000759014567004611
1.144	-0.000756801732873646
1.145	-0.000754646157350507
1.146	-0.000752547746300099
1.147	-0.000750506404617196
1.148	-0.000748522036228924
1.149	-0.000746594544097373
1.15	-0.000744723830222088
1.151	-0.000742909795642567
1.152	-0.000741152340441015
1.153	-0.000739451363744806
1.154	-0.000737806763729138
1.155	-0.000736218437619571
1.156	-0.000734686281694911
1.157	-0.00073321019128939
1.158	-0.000731790060795807
1.159	-0.000730425783667911
1.16	-0.000729117252423184
1.161	-0.000727864358645409
1.162	-0.000726666992987551
1.163	-0.000725525045174386
1.164	-0.000724438404005171
1.165	-0.000723406957356484
1.166	-0.000722430592184862
1.167	-0.00072150919452965
1.168	-0.000720642649515847
1.169	-0.000719830841356654
1.17	-0.00071907365335652
1.171	-0.0007183709679138
1.172	-0.000717722666523609
1.173	-0.00071712862978065
1.174	-0.000716588737382155
1.175	-0.00071610286813056
1.176	-0.000715670899936599
1.177	-0.000715292709821903
1.178	-0.000714968173922143
1.179	-0.000714697167489683
1.18	-0.000714479564896877
1.181	-0.000714315239638578
1.182	-0.000714204064335222
1.183	-0.00071414591073587
1.184	-0.000714140649721103
1.185	-0.000714188151305901
1.186	-0.000714288284642744
1.187	-0.000714440918024523
1.188	-0.000714645918887604
1.189	-0.00071490315381479
1.19	-0.000715212488538315
1.191	-0.000715573787943
1.192	-0.000715986916069084
1.193	-0.000716451736115574
1.194	-0.00071696811044296
1.195	-0.000717535900576596
1.196	-0.000718154967209614
1.197	-0.000718825170206082
1.198	-0.000719546368604042
1.199	-0.000720318420618779
1.2	-0.000721141183645709
1.201	-0.000722014514263762
1.202	-0.000722938268238349
1.203	-0.000723912300524629
1.204	-0.000724936465270615
1.205	-0.000726010615820367
1.206	-0.000727134604717224
1.207	-0.000728308283706866
1.208	-0.000729531503740713
1.209	-0.000730804114978996
1.21	-0.000732125966794062
1.211	-0.000733496907773595
1.212	-0.000734916785723695
1.213	-0.000736385447672483
1.214	-0.000737902739873099
1.215	-0.000739468507806988
1.216	-0.000741082596187285
1.217	-0.000742744848962128
1.218	-0.000744455109317802
1.219	-0.000746213219682219
1.22	-0.000748019021728108
1.221	-0.000749872356376464
1.222	-0.000751773063799787
1.223	-0.000753720983425524
1.224	-0.000755715953939351
1.225	-0.000757757813288585
1.226	-0.000759846398685528
1.227	-0.000761981546610863
1.228	-0.000764163092817156
1.229	-0.000766390872331928
1.23	-0.000768664719461574
1.231	-0.000770984467794347
1.232	-0.000773349950203942
1.233	-0.000775760998853031
1.234	-0.000778217445196521
1.235	-0.000780719119985226
1.236	-0.000783265853269055
1.237	-0.000785857474400794
1.238	-0.000788493812039326
1.239	-0.000791174694153282
1.24	-0.000793899948024481
1.241	-0.000796669400251366
1.242	-0.000799482876752786
1.243	-0.000802340202771031
1.244	-0.000805241202875905
1.245	-0.000808185700967837
1.246	-0.000811173520281711
1.247	-0.000814204483390313
1.248	-0.000817278412207723
1.249	-0.000820395127993305
1.25	-0.000823554451354843
1.251	-0.000826756202252304
1.252	-0.000830000200001514
1.253	-0.000833286263277735
1.254	-0.000836614210119057
1.255	-0.000839983857930267
1.256	-0.000843395023486375
1.257	-0.000846847522936285
1.258	-0.000850341171806256
1.259	-0.000853875785003747
1.26	-0.00085745117682116
1.261	-0.00086106716093905
1.262	-0.000864723550430351
1.263	-0.000868420157763643
1.264	-0.00087215679480695
1.265	-0.000875933272831552
1.266	-0.00087974940251545
1.267	-0.000883604993947306
1.268	-0.000887499856629923
1.269	-0.000891433799484085
1.27	-0.000895406630852358
1.271	-0.000899418158502604
1.272	-0.0009034681896319
1.273	-0.000907556530870195
1.274	-0.000911682988283988
1.275	-0.00091584736738023
1.276	-0.000920049473110058
1.277	-0.000924289109872438
1.278	-0.00092856608151807
1.279	-0.000932880191353012
1.28	-0.000937231242142678
1.281	-0.000941619036115447
1.282	-0.000946043374966572
1.283	-0.000950504059861838
1.284	-0.000955000891441585
1.285	-0.000959533669824297
1.286	-0.000964102194610605
1.287	-0.00096870626488698
1.288	-0.000973345679229571
1.289	-0.000978020235708261
1.29	-0.000982729731890116
1.291	-0.000987473964843598
1.292	-0.000992252731142234
1.293	-0.000997065826868467
1.294	-0.00100191304761756
1.295	-0.00100679418850156
1.296	-0.00101170904415298
1.297	-0.00101665740872879
1.298	-0.00102163907591431
1.299	-0.00102665383892706
1.3	-0.00103170149052074
1.301	-0.00103678182298892
1.302	-0.00104189462816914
1.303	-0.00104703969744684
1.304	-0.00105221682175908
1.305	-0.00105742579159863
1.306	-0.0010626663970178
1.307	-0.00106793842763246
1.308	-0.00107324167262588
1.309	-0.00107857592075266
1.31	-0.00108394096034273
1.311	-0.0010893365793053
1.312	-0.00109476256513276
1.313	-0.0011002187049047
1.314	-0.00110570478529174
1.315	-0.00111122059255972
1.316	-0.00111676591257329
1.317	-0.00112234053080035
1.318	-0.00112794423231562
1.319	-0.00113357680180488
1.32	-0.00113923802356881
1.321	-0.00114492768152703
1.322	-0.00115064555922206
1.323	-0.00115639143982338
1.324	-0.00116216510613131
1.325	-0.00116796634058111
1.326	-0.00117379492524696
1.327	-0.00117965064184592
1.328	-0.00118553327174202
1.329	-0.00119144259595023
1.33	-0.00119737839514043
1.331	-0.00120334044964149
1.332	-0.00120932853944532
1.333	-0.00121534244421078
1.334	-0.00122138194326789
1.335	-0.00122744681562161
1.336	-0.00123353683995618
1.337	-0.00123965179463882
1.338	-0.00124579145772412
1.339	-0.0012519556069578
1.34	-0.00125814401978096
1.341	-0.00126435647333397
1.342	-0.00127059274446053
1.343	-0.00127685260971188
1.344	-0.00128313584535069
1.345	-0.00128944222735533
1.346	-0.00129577153142349
1.347	-0.00130212353297684
1.348	-0.00130849800716462
1.349	-0.00131489472886797
1.35	-0.0013213134727038
1.351	-0.00132775401302904
1.352	-0.00133421612394473
1.353	-0.00134069957929983
1.354	-0.00134720415269557
1.355	-0.00135372961748945
1.356	-0.00136027574679932
1.357	-0.00136684231350734
1.358	-0.00137342909026425
1.359	-0.00138003584949342
1.36	-0.00138666236339482
1.361	-0.00139330840394917
1.362	-0.00139997374292209
1.363	-0.00140665815186815
1.364	-0.00141336140213498
1.365	-0.00142008326486719
1.366	-0.00142682351101077
1.367	-0.00143358191131698
1.368	-0.00144035823634647
1.369	-0.00144715225647348
1.37	-0.00145396374188976
1.371	-0.00146079246260886
1.372	-0.00146763818847004
1.373	-0.00147450068914257
1.374	-0.0014813797341298
1.375	-0.00148827509277297
1.376	-0.00149518653425575
1.377	-0.00150211382760807
1.378	-0.00150905674171021
1.379	-0.00151601504529714
1.38	-0.00152298850696235
1.381	-0.00152997689516209
1.382	-0.00153697997821949
1.383	-0.00154399752432859
1.384	-0.00155102930155857
1.385	-0.00155807507785773
1.386	-0.00156513462105757
1.387	-0.00157220769887709
1.388	-0.00157929407892668
1.389	-0.00158639352871236
1.39	-0.00159350581563984
1.391	-0.00160063070701864
1.392	-0.00160776797006606
1.393	-0.00161491737191158
1.394	-0.00162207867960073
1.395	-0.00162925166009914
1.396	-0.00163643608029692
1.397	-0.00164363170701245
1.398	-0.00165083830699674
1.399	-0.00165805564693737
1.4	-0.00166528349346256
1.401	-0.00167252161314549
1.402	-0.00167976977250813
1.403	-0.00168702773802549
1.404	-0.00169429527612971
1.405	-0.00170157215321405
1.406	-0.00170885813563716
1.407	-0.00171615298972699
1.408	-0.00172345648178502
1.409	-0.00173076837809026
1.41	-0.00173808844490337
1.411	-0.00174541644847072
1.412	-0.00175275215502852
1.413	-0.00176009533080693
1.414	-0.00176744574203402
1.415	-0.00177480315493994
1.416	-0.001782167335761
1.417	-0.00178953805074371
1.418	-0.00179691506614889
1.419	-0.00180429814825575
1.42	-0.00181168706336581
1.421	-0.00181908157780733
1.422	-0.00182648145793889
1.423	-0.00183388647015385
1.424	-0.0018412963808842
1.425	-0.00184871095660475
1.426	-0.00185612996383706
1.427	-0.00186355316915358
1.428	-0.00187098033918169
1.429	-0.00187841124060777
1.43	-0.0018858456401812
1.431	-0.00189328330471837
1.432	-0.0019007240011068
1.433	-0.00190816749630921
1.434	-0.00191561355736748
1.435	-0.00192306195140666
1.436	-0.00193051244563909
1.437	-0.00193796480736836
1.438	-0.00194541880399347
1.439	-0.00195287420301251
1.44	-0.00196033077202715
1.441	-0.00196778827874629
1.442	-0.00197524649099028
1.443	-0.00198270517669471
1.444	-0.00199016410391469
1.445	-0.00199762304082869
1.446	-0.00200508175574251
1.447	-0.00201254001709345
1.448	-0.00201999759345405
1.449	-0.00202745425353626
1.45	-0.00203490976619544
1.451	-0.00204236390043419
1.452	-0.00204981642540649
1.453	-0.00205726711042152
1.454	-0.00206471572494776
1.455	-0.00207216203861693
1.456	-0.00207960582122787
1.457	-0.00208704684275058
1.458	-0.00209448487333012
1.459	-0.00210191968329065
1.46	-0.00210935104313922
1.461	-0.00211677872356989
1.462	-0.00212420249546755
1.463	-0.00213162212991179
1.464	-0.00213903739818106
1.465	-0.00214644807175635
1.466	-0.00215385392232522
1.467	-0.00216125472178578
1.468	-0.00216865024225038
1.469	-0.00217604025604979
1.47	-0.00218342453573695
1.471	-0.00219080285409071
1.472	-0.00219817498412016
1.473	-0.00220554069906801
1.474	-0.0022128997724148
1.475	-0.00222025197788274
1.476	-0.0022275970894394
1.477	-0.00223493488130177
1.478	-0.00224226512793997
1.479	-0.00224958760408131
1.48	-0.00225690208471383
1.481	-0.00226420834509048
1.482	-0.0022715061607327
1.483	-0.00227879530743438
1.484	-0.00228607556126565
1.485	-0.00229334669857673
1.486	-0.00230060849600167
1.487	-0.0023078607304623
1.488	-0.00231510317917185
1.489	-0.00232233561963894
1.49	-0.00232955782967121
1.491	-0.00233676958737917
1.492	-0.00234397067118006
1.493	-0.00235116085980152
1.494	-0.00235833993228536
1.495	-0.00236550766799139
1.496	-0.00237266384660117
1.497	-0.00237980824812159
1.498	-0.00238694065288892
1.499	-0.00239406084157235
1.5	-0.00240116859517761
1.501	-0.00240826369505108
1.502	-0.00241534592288305
1.503	-0.00242241506071177
1.504	-0.00242947089092704
1.505	-0.00243651319627377
1.506	-0.00244354175985604
1.507	-0.00245055636514031
1.508	-0.00245755679595946
1.509	-0.00246454283651638
1.51	-0.00247151427138751
1.511	-0.00247847088552666
1.512	-0.00248541246426845
1.513	-0.00249233879333233
1.514	-0.0024992496588257
1.515	-0.00250614484724803
1.516	-0.0025130241454942
1.517	-0.00251988734085812
1.518	-0.00252673422103649
1.519	-0.00253356457413223
1.52	-0.00254037818865833
1.521	-0.00254717485354104
1.522	-0.00255395435812383
1.523	-0.00256071649217067
1.524	-0.00256746104586989
1.525	-0.00257418780983741
1.526	-0.00258089657512056
1.527	-0.0025875871332015
1.528	-0.00259425927600071
1.529	-0.00260091279588053
1.53	-0.00260754748564882
1.531	-0.00261416313856238
1.532	-0.00262075954833029
1.533	-0.0026273365091177
1.534	-0.00263389381554905
1.535	-0.00264043126271164
1.536	-0.00264694864615933
1.537	-0.00265344576191549
1.538	-0.00265992240647698
1.539	-0.00266637837681725
1.54	-0.00267281347038991
1.541	-0.00267922748513216
1.542	-0.00268562021946817
1.543	-0.00269199147231253
1.544	-0.00269834104307355
1.545	-0.00270466873165682
1.546	-0.00271097433846848
1.547	-0.00271725766441858
1.548	-0.00272351851092448
1.549	-0.00272975667991438
1.55	-0.00273597197383027
1.551	-0.00274216419563162
1.552	-0.00274833314879863
1.553	-0.00275447863733546
1.554	-0.00276060046577361
1.555	-0.00276669843917526
1.556	-0.00277277236313657
1.557	-0.00277882204379069
1.558	-0.00278484728781155
1.559	-0.00279084790241671
1.56	-0.00279682369537071
1.561	-0.00280277447498851
1.562	-0.00280870005013842
1.563	-0.00281460023024568
1.564	-0.0028204748252953
1.565	-0.0028263236458356
1.566	-0.00283214650298121
1.567	-0.00283794320841644
1.568	-0.00284371357439821
1.569	-0.00284945741375954
1.57	-0.00285517453991235
1.571	-0.00286086476685098
1.572	-0.00286652790915505
1.573	-0.00287216378199277
1.574	-0.00287777220112399
1.575	-0.00288335298290325
1.576	-0.00288890594428313
1.577	-0.00289443090281699
1.578	-0.0028999276766624
1.579	-0.00290539608458392
1.58	-0.0029108359459563
1.581	-0.0029162470807677
1.582	-0.00292162930962241
1.583	-0.00292698245374406
1.584	-0.00293230633497868
1.585	-0.00293760077579758
1.586	-0.00294286559930051
1.587	-0.00294810062921855
1.588	-0.00295330568991706
1.589	-0.00295848060639871
1.59	-0.00296362520430652
1.591	-0.00296873930992669
1.592	-0.00297382275019154
1.593	-0.00297887535268246
1.594	-0.00298389694563291
1.595	-0.00298888735793116
1.596	-0.00299384641912341
1.597	-0.00299877395941651
1.598	-0.00300366980968077
1.599	-0.00300853380145308
1.6	-0.0030133657669395
1.601	-0.00301816553901834
1.602	-0.00302293295124267
1.603	-0.00302766783784358
1.604	-0.00303237003373259
1.605	-0.00303703937450463
1.606	-0.00304167569644072
1.607	-0.00304627883651108
1.608	-0.00305084863237736
1.609	-0.00305538492239581
1.61	-0.00305988754561986
1.611	-0.00306435634180289
1.612	-0.0030687911514009
1.613	-0.00307319181557526
1.614	-0.00307755817619539
1.615	-0.00308189007584148
1.616	-0.00308618735780717
1.617	-0.00309044986610208
1.618	-0.0030946774454546
1.619	-0.00309886994131446
1.62	-0.0031030271998554
1.621	-0.00310714906797782
1.622	-0.00311123539331119
1.623	-0.00311528602421695
1.624	-0.00311930080979076
1.625	-0.0031232795998653
1.626	-0.00312722224501277
1.627	-0.00313112859654731
1.628	-0.0031349985065278
1.629	-0.00313883182776005
1.63	-0.00314262841379956
1.631	-0.00314638811895394
1.632	-0.00315011079828532
1.633	-0.00315379630761294
1.634	-0.0031574445035155
1.635	-0.00316105524333367
1.636	-0.00316462838517259
1.637	-0.00316816378790413
1.638	-0.00317166131116937
1.639	-0.00317512081538107
1.64	-0.00317854216172597
1.641	-0.0031819252121672
1.642	-0.00318526982944665
1.643	-0.00318857587708729
1.644	-0.00319184321939547
1.645	-0.00319507172146333
1.646	-0.0031982612491711
1.647	-0.00320141166918933
1.648	-0.00320452284898115
1.649	-0.00320759465680472
1.65	-0.00321062696171532
1.651	-0.00321361963356762
1.652	-0.00321657254301809
1.653	-0.00321948556152687
1.654	-0.0032223585613603
1.655	-0.00322519141559303
1.656	-0.00322798399811013
1.657	-0.00323073618360929
1.658	-0.00323344784760309
1.659	-0.0032361188664209
1.66	-0.0032387491172113
1.661	-0.00324133847794399
1.662	-0.00324388682741193
1.663	-0.0032463940452336
1.664	-0.00324886001185486
1.665	-0.00325128460855101
1.666	-0.00325366771742911
1.667	-0.00325600922142976
1.668	-0.00325830900432922
1.669	-0.00326056695074139
1.67	-0.00326278294611987
1.671	-0.00326495687675997
1.672	-0.00326708862980049
1.673	-0.00326917809322593
1.674	-0.0032712251558683
1.675	-0.003273229707409
1.676	-0.00327519163838098
1.677	-0.00327711084017027
1.678	-0.00327898720501838
1.679	-0.00328082062602356
1.68	-0.00328261099714319
1.681	-0.00328435821319543
1.682	-0.00328606216986102
1.683	-0.00328772276368518
1.684	-0.00328933989207935
1.685	-0.00329091345332311
1.686	-0.00329244334656577
1.687	-0.00329392947182836
1.688	-0.00329537173000529
1.689	-0.00329677002286605
1.69	-0.00329812425305691
1.691	-0.00329943432410283
1.692	-0.00330070014040898
1.693	-0.00330192160726246
1.694	-0.00330309863083407
1.695	-0.00330423111817983
1.696	-0.00330531897724269
1.697	-0.00330636211685426
1.698	-0.00330736044673628
1.699	-0.0033083138775023
1.7	-0.00330922232065919
1.701	-0.00331008568860889
1.702	-0.00331090389464973
1.703	-0.00331167685297831
1.704	-0.00331240447869061
1.705	-0.00331308668778398
1.706	-0.00331372339715816
1.707	-0.00331431452461718
1.708	-0.00331485998887067
1.709	-0.0033153597095353
1.71	-0.00331581360713619
1.711	-0.00331622160310854
1.712	-0.0033165836197989
1.713	-0.00331689958046653
1.714	-0.00331716940928496
1.715	-0.00331739303134329
1.716	-0.00331757037264742
1.717	-0.00331770136012161
1.718	-0.00331778592160981
1.719	-0.00331782398587671
1.72	-0.00331781548260943
1.721	-0.00331776034241852
1.722	-0.00331765849683924
1.723	-0.00331750987833322
1.724	-0.00331731442028915
1.725	-0.00331707205702434
1.726	-0.00331678272378601
1.727	-0.00331644635675216
1.728	-0.00331606289303313
1.729	-0.00331563227067255
1.73	-0.00331515442864855
1.731	-0.00331462930687502
1.732	-0.00331405684620251
1.733	-0.00331343698841958
1.734	-0.00331276967625385
1.735	-0.00331205485337298
1.736	-0.00331129246438583
1.737	-0.00331048245484349
1.738	-0.00330962477124048
1.739	-0.00330871936101545
1.74	-0.00330776617255249
1.741	-0.00330676515518211
1.742	-0.00330571625918201
1.743	-0.00330461943577835
1.744	-0.00330347463714641
1.745	-0.00330228181641167
1.746	-0.00330104092765099
1.747	-0.00329975192589296
1.748	-0.00329841476711926
1.749	-0.00329702940826551
1.75	-0.00329559580722181
1.751	-0.00329411392283398
1.752	-0.0032925837149042
1.753	-0.0032910051441918
1.754	-0.00328937817241428
1.755	-0.00328770276224779
1.756	-0.00328597887732825
1.757	-0.00328420648225184
1.758	-0.00328238554257586
1.759	-0.00328051602481964
1.76	-0.00327859789646482
1.761	-0.00327663112595654
1.762	-0.00327461568270383
1.763	-0.00327255153708034
1.764	-0.00327043866042511
1.765	-0.00326827702504306
1.766	-0.00326606660420578
1.767	-0.00326380737215201
1.768	-0.00326149930408829
1.769	-0.00325914237618961
1.77	-0.00325673656559989
1.771	-0.00325428185043251
1.772	-0.0032517782097711
1.773	-0.00324922562366961
1.774	-0.00324662407315338
1.775	-0.00324397354021906
1.776	-0.00324127400783565
1.777	-0.00323852545994449
1.778	-0.00323572788145999
1.779	-0.00323288125826999
1.78	-0.00322998557723622
1.781	-0.00322704082619467
1.782	-0.00322404699395588
1.783	-0.00322100407030549
1.784	-0.00321791204600454
1.785	-0.00321477091278977
1.786	-0.00321158066337403
1.787	-0.00320834129144651
1.788	-0.00320505279167305
1.789	-0.00320171515969653
1.79	-0.00319832839213702
1.791	-0.0031948924865921
1.792	-0.00319140744163709
1.793	-0.00318787325682524
1.794	-0.00318428993268798
1.795	-0.00318065747073515
1.796	-0.00317697587345508
1.797	-0.00317324514431479
1.798	-0.00316946528776017
1.799	-0.00316563630921616
1.8	-0.00316175821508675
1.801	-0.00315783101275519
1.802	-0.00315385471058401
1.803	-0.00314982931791509
1.804	-0.0031457548450699
1.805	-0.00314163130334909
1.806	-0.00313745870503314
1.807	-0.00313323706338194
1.808	-0.00312896639263482
1.809	-0.00312464670801074
1.81	-0.00312027802570806
1.811	-0.00311586036290459
1.812	-0.00311139373775757
1.813	-0.00310687816940339
1.814	-0.00310231367795779
1.815	-0.00309770028451554
1.816	-0.00309303801115038
1.817	-0.00308832688091485
1.818	-0.00308356691784024
1.819	-0.00307875814693629
1.82	-0.00307390059419115
1.821	-0.00306899428657103
1.822	-0.00306403925202007
1.823	-0.00305903551946013
1.824	-0.00305398311879052
1.825	-0.00304888208088774
1.826	-0.00304373243760518
1.827	-0.00303853422177296
1.828	-0.00303328746719736
1.829	-0.00302799220866078
1.83	-0.00302264848192135
1.831	-0.00301725632371244
1.832	-0.00301181577174235
1.833	-0.00300632686469412
1.834	-0.00300078964222482
1.835	-0.00299520414496544
1.836	-0.00298957041452022
1.837	-0.00298388849346643
1.838	-0.00297815842535374
1.839	-0.00297238025470384
1.84	-0.00296655402700998
1.841	-0.00296067978873633
1.842	-0.00295475758731772
1.843	-0.00294878747115882
1.844	-0.00294276948963384
1.845	-0.00293670369308572
1.846	-0.00293059013282603
1.847	-0.00292442886113359
1.848	-0.00291821993125477
1.849	-0.00291196339740219
1.85	-0.0029056593147544
1.851	-0.00289930773945514
1.852	-0.00289290872861278
1.853	-0.00288646234029949
1.854	-0.00287996863355071
1.855	-0.00287342766836426
1.856	-0.00286683950569977
1.857	-0.00286020420747793
1.858	-0.00285352183657957
1.859	-0.00284679245684519
1.86	-0.00284001613307387
1.861	-0.00283319293102269
1.862	-0.00282632291740581
1.863	-0.00281940615989375
1.864	-0.00281244272711234
1.865	-0.00280543268864222
1.866	-0.00279837611501746
1.867	-0.00279127307772522
1.868	-0.00278412364920455
1.869	-0.00277692790284537
1.87	-0.0027696859129879
1.871	-0.00276239775492145
1.872	-0.00275506350488346
1.873	-0.00274768324005866
1.874	-0.00274025703857798
1.875	-0.00273278497951765
1.876	-0.00272526714289805
1.877	-0.00271770360968273
1.878	-0.00271009446177747
1.879	-0.00270243978202909
1.88	-0.00269473965422439
1.881	-0.00268699416308915
1.882	-0.00267920339428695
1.883	-0.00267136743441793
1.884	-0.00266348637101799
1.885	-0.00265556029255743
1.886	-0.00264758928843965
1.887	-0.00263957344900032
1.888	-0.00263151286550577
1.889	-0.00262340763015228
1.89	-0.00261525783606442
1.891	-0.00260706357729402
1.892	-0.00259882494881894
1.893	-0.00259054204654175
1.894	-0.00258221496728838
1.895	-0.0025738438088071
1.896	-0.00256542866976687
1.897	-0.00255696964975615
1.898	-0.00254846684928182
1.899	-0.00253992036976737
1.9	-0.0025313303135519
1.901	-0.00252269678388863
1.902	-0.00251401988494341
1.903	-0.00250529972179351
1.904	-0.00249653640042603
1.905	-0.00248773002773657
1.906	-0.00247888071152774
1.907	-0.00246998856050776
1.908	-0.00246105368428881
1.909	-0.00245207619338576
1.91	-0.00244305619921454
1.911	-0.00243399381409073
1.912	-0.00242488915122781
1.913	-0.00241574232473586
1.914	-0.00240655344961993
1.915	-0.00239732264177829
1.916	-0.00238805001800119
1.917	-0.00237873569596894
1.918	-0.00236937979425044
1.919	-0.00235998243230153
1.92	-0.0023505437304633
1.921	-0.00234106380996063
1.922	-0.00233154279290026
1.923	-0.00232198080226917
1.924	-0.00231237796193308
1.925	-0.00230273439663446
1.926	-0.00229305023199114
1.927	-0.00228332559449405
1.928	-0.0022735606115061
1.929	-0.00226375541125991
1.93	-0.00225391012285641
1.931	-0.00224402487626268
1.932	-0.00223409980231047
1.933	-0.00222413503269416
1.934	-0.00221413069996908
1.935	-0.00220408693754948
1.936	-0.00219400387970701
1.937	-0.00218388166156837
1.938	-0.00217372041911382
1.939	-0.0021635202891752
1.94	-0.00215328140943376
1.941	-0.00214300391841863
1.942	-0.00213268795550462
1.943	-0.00212233366091023
1.944	-0.00211194117569597
1.945	-0.00210151064176213
1.946	-0.00209104220184676
1.947	-0.0020805359995239
1.948	-0.00206999217920138
1.949	-0.00205941088611876
1.95	-0.00204879226634549
1.951	-0.0020381364667787
1.952	-0.00202744363514106
1.953	-0.00201671391997891
1.954	-0.00200594747065996
1.955	-0.00199514443737136
1.956	-0.00198430497111744
1.957	-0.00197342922371758
1.958	-0.00196251734780422
1.959	-0.00195156949682048
1.96	-0.00194058582501821
1.961	-0.00192956648745557
1.962	-0.00191851163999511
1.963	-0.00190742143930121
1.964	-0.00189629604283827
1.965	-0.00188513560886803
1.966	-0.00187394029644778
1.967	-0.00186271026542769
1.968	-0.0018514456764489
1.969	-0.00184014669094084
1.97	-0.00182881347111924
1.971	-0.0018174461799838
1.972	-0.00180604498131573
1.973	-0.00179461003967545
1.974	-0.00178314152040026
1.975	-0.00177163958960204
1.976	-0.00176010441416493
1.977	-0.0017485361617426
1.978	-0.00173693500075634
1.979	-0.00172530110039228
1.98	-0.00171363463059909
1.981	-0.00170193576208568
1.982	-0.00169020466631858
1.983	-0.00167844151551945
1.984	-0.00166664648266288
1.985	-0.00165481974147352
1.986	-0.00164296146642404
1.987	-0.00163107183273224
1.988	-0.00161915101635867
1.989	-0.00160719919400425
1.99	-0.00159521654310739
1.991	-0.00158320324184189
1.992	-0.0015711594691139
1.993	-0.00155908540455979
1.994	-0.0015469812285432
1.995	-0.00153484712215265
1.996	-0.00152268326719887
1.997	-0.00151048984621228
1.998	-0.00149826704244013
1.999	-0.00148601503984408
[truncated: 101,993 more rows]
