# Supplementary material for: Modified control method of a motion compensated gangway
Source: PLoS One. 2026 Jul 10;21(7):e0351153. doi: 10.1371/journal.pone.0351153 (PMC13353997; doi:10.1371/journal.pone.0351153)
Supplement: S1 Dataset — (ZIP) [file pone.0351153.s001.zip › Fig17_Original_data.txt]

0	0.0699999999999997	0.159999999999999
0.005	0.0699633148865205	0.159980000490943
0.01	0.0697497726966111	0.159901679006573
0.015	0.069245479818547	0.159787050166177
0.02	0.0683096590490956	0.159712901482361
0.025	0.0672104910187888	0.159743259866423
0.03	0.0663459510715391	0.159866210302229
0.035	0.0659319388643193	0.159996912756021
0.04	0.0658201198853333	0.160043745538198
0.045	0.0656800103227104	0.15997798908089
0.05	0.0652632562623861	0.159847612430579
0.055	0.0645313435900293	0.159725179732909
0.06	0.0636150928149889	0.159636822145677
0.065	0.0626992324586032	0.159537032225865
0.07	0.0619168343263266	0.159352205416634
0.075	0.0613393463208317	0.159051903443347
0.08	0.0609477736929532	0.158683217842515
0.085	0.060607909272219	0.158336649914943
0.09	0.060135181315494	0.158072082870044
0.095	0.0594118312941608	0.157874795526369
0.1	0.0584819853341289	0.157679613026919
0.105	0.0575194106796236	0.157438528618627
0.11	0.0566984331605787	0.157168956431113
0.115	0.0560800797125394	0.156939531175549
0.12	0.0555957174786505	0.156807732561333
0.125	0.055115867309622	0.156767133654793
0.13	0.0545228734265062	0.156753172485001
0.135	0.0537604074294416	0.156700888051903
0.14	0.0528561739738033	0.156600240905424
0.145	0.0519149487823586	0.156498907640533
0.15	0.0510674368407025	0.156451760440265
0.155	0.0503852701832695	0.156465101248635
0.16	0.0498292468797825	0.15648781594823
0.165	0.0492766675855842	0.156456586253459
0.17	0.0486129338079855	0.15635162160502
0.175	0.0478030822561514	0.156211173668612
0.18	0.0468976222247607	0.156092605246153
0.185	0.0459895421388214	0.156017381988561
0.19	0.0451596852032676	0.155951717175498
0.195	0.0444442985309225	0.155840059672279
0.2	0.0438179710801168	0.155658506061897
0.205	0.0432017106136008	0.155437712137527
0.21	0.0425058590559975	0.155234741729173
0.215	0.0416880165165879	0.155081248173504
0.22	0.0407857896939761	0.154957051003966
0.225	0.0398891995459254	0.154813201136879
0.23	0.0390762742329914	0.154621234965384
0.235	0.0383633621630253	0.154401462706039
0.24	0.0377069415584659	0.154204283808846
0.245	0.0370404820089749	0.154063222902394
0.25	0.0363105416440502	0.153964663616301
0.255	0.0354994268097918	0.153862492054502
0.26	0.0346315886865733	0.153722503916619
0.265	0.033765524209075	0.153553789081897
0.27	0.0329628012869708	0.153397985059911
0.275	0.0322465042810342	0.153287788570793
0.28	0.031583228799626	0.153214926327347
0.285	0.0309061798199671	0.153137865760181
0.29	0.0301650350595994	0.153020863896343
0.295	0.029356888513697	0.152866430457529
0.3	0.0285194806888008	0.152710734874958
0.305	0.0277015356460089	0.152587400650549
0.31	0.0269353950060581	0.152494975521319
0.315	0.0262272332965574	0.152399002083942
0.32	0.0255553904690172	0.152265700623275
0.325	0.0248783699323607	0.152094198308077
0.33	0.0241564562970505	0.151916676576089
0.335	0.0233784174663479	0.151767179525373
0.34	0.0225735178889487	0.151649646339986
0.345	0.0217913737339162	0.151535719563705
0.35	0.0210656365741778	0.151393515828926
0.355	0.020391869179261	0.151218865232075
0.36	0.0197370845996414	0.151039084657054
0.365	0.0190664073708541	0.150886449998941
0.37	0.0183616601797131	0.150767569615863
0.375	0.0176256806426217	0.150658135564399
0.38	0.0168776467571267	0.150527344120167
0.385	0.0161461965718811	0.150367658812432
0.39	0.0154563590993035	0.1502012544525
0.395	0.0148120975067291	0.150057675788747
0.4	0.0141901052350447	0.149944984834192
0.405	0.0135543435078017	0.149842349187391
0.41	0.012883514324272	0.149720599848618
0.415	0.0121857658330102	0.149570155801837
0.42	0.0114893061558227	0.149409287279617
0.425	0.0108204055643871	0.14926538820084
0.43	0.0101877282136141	0.149148062882732
0.435	0.0095836866285345	0.149040208548037
0.44	0.00899179958423826	0.148915171214931
0.445	0.00839335459141006	0.148762639820743
0.45	0.00777489230842745	0.14859806917825
0.455	0.0071365419875506	0.148447048322834
0.46	0.00649664728559793	0.148320403646639
0.465	0.00588127283691842	0.148204336197712
0.47	0.00530456208820054	0.148074669609987
0.475	0.00475756321056977	0.147920692549876
0.48	0.00421595678091071	0.147755271418288
0.485	0.00366048535843921	0.147601877669716
0.49	0.00308882797083161	0.147471730529217
0.495	0.00251219424479006	0.147353450609505
0.5	0.00194498759483874	0.147224866843843
0.505	0.00139789152169136	0.147074865276214
0.51	0.00087672832351533	0.146913833081169
0.515	0.000379263267126806	0.146762945876533
0.52	-0.000107245131530576	0.146633297365503
0.525	-0.000600493893674159	0.14651540177672
0.53	-0.00110996856286887	0.14638894794885
0.535	-0.00162713801331833	0.14624273125652
0.54	-0.00213175728702213	0.146085137954969
0.545	-0.00260852904019337	0.145935318884409
0.55	-0.00305827048135789	0.1458041920364
0.555	-0.00349384735855933	0.145684020118443
0.56	-0.00392785862519274	0.145556434604458
0.565	-0.00436602908959243	0.145410548763449
0.57	-0.00480803708003297	0.145253265066329
0.575	-0.00524974509365732	0.145102013081709
0.58	-0.00568276498323286	0.144967496178248
0.585	-0.0060960228055027	0.144843513774175
0.59	-0.00648373792768435	0.144713544488961
0.595	-0.00685245385626034	0.144567168864431
0.6	-0.00721795730674293	0.144410056763259
0.605	-0.00759224314173466	0.144258006571671
0.61	-0.00797339809093476	0.144121310911838
0.615	-0.00834866313359432	0.143994952876591
0.62	-0.00870606008713919	0.14386400340165
0.625	-0.00904269053280116	0.143718493754754
0.63	-0.00936286172264742	0.143562988968763
0.635	-0.00967251295491112	0.143411707283799
0.64	-0.0099771146135355	0.143274376151635
0.645	-0.0102817208233223	0.143146887247984
0.65	-0.0105888152739232	0.143015718682666
0.655	-0.0108938056563168	0.142871389847906
0.66	-0.0111856198892313	0.142717555026898
0.665	-0.011455108669688	0.142567010400423
0.67	-0.0117036102050929	0.142428907136686
0.675	-0.0119424727690705	0.142299912138581
0.68	-0.01218290841521	0.142167826075583
0.685	-0.0124270882379721	0.142023744037878
0.69	-0.0126685781887494	0.141870627541401
0.695	-0.0128994329872225	0.141720036572367
0.7	-0.0131157437754094	0.141580572604363
0.705	-0.0133170809499056	0.141449569556671
0.71	-0.0135045618872975	0.14131605168493
0.715	-0.0136814488167598	0.141171719807532
0.72	-0.013853889681674	0.141018984128385
0.725	-0.01402780750157	0.140868289444597
0.73	-0.0142028773986071	0.140727672678996
0.735	-0.0143709141147926	0.140594994941382
0.74	-0.0145221334498107	0.140460361902535
0.745	-0.0146537158481321	0.140316049914111
0.75	-0.014772085855865	0.14016399894677
0.755	-0.0148865674880036	0.140013623037558
0.76	-0.0150016603011077	0.139872376214687
0.765	-0.0151153189196521	0.139738523707088
0.77	-0.0152228824795665	0.139603125761195
0.775	-0.0153209190184243	0.139459007660923
0.78	-0.0154073711860675	0.139307721308363
0.785	-0.0154806381948379	0.139157750344616
0.79	-0.0155411344378035	0.139015985217974
0.795	-0.0155934005759591	0.138881020435267
0.8	-0.015644361712096	0.138744783217091
0.805	-0.0156975057095162	0.13860064068967
0.81	-0.0157486509280125	0.13844984494374
0.815	-0.0157890107493675	0.138300057484963
0.82	-0.0158129654207147	0.1381576425167
0.825	-0.0158226863166857	0.138021470541929
0.83	-0.0158252740269212	0.137884258605308
0.835	-0.0158259865529806	0.13773989978649
0.84	-0.0158252374268223	0.13758941260284
0.845	-0.0158207759127854	0.1374397237084
0.85	-0.0158104053229591	0.13729669802978
0.855	-0.0157915486283646	0.137159425874179
0.86	-0.0157599632045063	0.137021330308247
0.865	-0.0157126137158897	0.136876796850292
0.87	-0.0156523383749715	0.136726652205826
0.875	-0.0155876177530469	0.136577156087957
0.88	-0.0155254714168681	0.136433695400962
0.885	-0.0154637736463108	0.136295529308641
0.89	-0.015392745827942	0.136156708983761
0.895	-0.0153045333185991	0.136012077677701
0.9	-0.015200618240728	0.135862305616153
0.905	-0.0150895388249912	0.135713050452705
0.91	-0.0149777739005772	0.135569249139228
0.915	-0.0148649932273628	0.135430293939957
0.92	-0.0147471362441004	0.135290801278045
0.925	-0.0146214983943694	0.135146044718621
0.93	-0.0144876386308071	0.134996573103862
0.935	-0.0143444284948474	0.134847506364473
0.94	-0.0141904953036639	0.134703365483961
0.945	-0.0140279350845237	0.134563651444886
0.95	-0.013862985222318	0.134423492435988
0.955	-0.0137006069117819	0.134278565771567
0.96	-0.0135378343508054	0.134129326858344
0.965	-0.0133657617173387	0.133980413748542
0.97	-0.0131787433157975	0.133835961854186
0.975	-0.0129804285566704	0.133695558357407
0.98	-0.0127797909344988	0.133554791808149
0.985	-0.0125814408854342	0.133409713528633
0.99	-0.0123824046550178	0.133260704768649
0.995	-0.0121774309269824	0.13311196849107
1	-0.0119649116404966	0.132967281169111
1.005	-0.0117464916147327	0.132826295859392
1.01	-0.0115224589951954	0.132685013651192
1.015	-0.0112916230219981	0.13253983007574
1.02	-0.0110553180490043	0.132391066922293
1.025	-0.0108185237862446	0.132242533954522
1.03	-0.010584705199906	0.132097674995936
1.035	-0.0103501625238888	0.131956193792232
1.04	-0.0101070357277281	0.131814463013887
1.045	-0.00985204422847889	0.131669196129909
1.05	-0.00959058345125756	0.131520669174304
1.055	-0.00933084960461006	0.131372338358911
1.06	-0.00907492259510745	0.131227341867846
1.065	-0.00881803762980571	0.13108542357494
1.07	-0.00855535118638251	0.130943292033827
1.075	-0.00828704296130249	0.130797954322533
1.08	-0.00801585498710304	0.130649651839136
1.085	-0.00774215162791192	0.130501522486465
1.09	-0.00746456940443236	0.130356423751996
1.095	-0.00718419913816515	0.130214130933406
1.1	-0.00690521974771601	0.130071656012916
1.105	-0.00662961239597788	0.129926275947678
1.11	-0.00635315516855091	0.129778205433253
1.115	-0.00606950626669427	0.129630294996967
1.12	-0.00577778165590939	0.129485144268496
1.125	-0.00548425626873499	0.129342552321654
1.13	-0.00519530169428855	0.129199804573271
1.135	-0.00491054996233347	0.129054425120323
1.14	-0.00462458895161557	0.128906607815561
1.145	-0.00433393063825438	0.128758943003005
1.15	-0.00404036187668586	0.128613793397001
1.155	-0.00374686017504642	0.1284709760561
1.16	-0.00345332932655662	0.128328023480255
1.165	-0.00315817601134851	0.128182686142267
1.17	-0.00286239144840517	0.128035141972421
1.175	-0.00256953674220934	0.127887746239783
1.18	-0.0022805135737519	0.127742644951073
1.185	-0.00199115489910771	0.127599668965951
1.19	-0.00169672670142624	0.127456574389205
1.195	-0.00139795835083243	0.127311319010809
1.2	-0.00110092583317556	0.127164068754163
1.205	-0.000810044647878971	0.127016966265116
1.21	-0.000523435929162286	0.126871959444193
1.215	-0.000235977018668088	0.126728889757541
1.22	5.4469186333872e-05	0.126585715799138
1.225	0.000345295451896455	0.126440584975811
1.23	0.000633737356766595	0.126293654194035
1.235	0.000920256144942666	0.126146873531653
1.24	0.00120651044767888	0.126002009755135
1.245	0.00149169281201491	0.125858912342511
1.25	0.00177289585553044	0.125715723300313
1.255	0.00204976072773562	0.125570763150962
1.26	0.00232599178222239	0.125424181807638
1.265	0.00260507505103442	0.125277754718398
1.27	0.0028855225983917	0.125133083272954
1.275	0.00316187987359937	0.124990023120131
1.28	0.00343111036371688	0.124846882530959
1.285	0.00369584847187339	0.12470213988933
1.29	0.00396083077723359	0.124555939598805
1.295	0.00422730370067903	0.124409898713515
1.3	0.00449213716812	0.124265467805246
1.305	0.004752568488958	0.124122507276216
1.31	0.00500929466980224	0.123979476173419
1.315	0.00526435666335274	0.123834996830986
1.32	0.00551748408901522	0.123689209355241
1.325	0.00576618813826233	0.123543587060811
1.33	0.00600989439239754	0.123399443092954
1.335	0.00625149940579215	0.123256641779547
1.34	0.00649384833141777	0.123113779114453
1.345	0.00673564011318257	0.122969608469458
1.35	0.00697225614210533	0.12282426646476
1.355	0.00720124618178879	0.122679096082624
1.36	0.00742516006020431	0.122535285403197
1.365	0.00764836432917075	0.12239270184856
1.37	0.00787193783539255	0.122250065724741
1.375	0.00809274048025692	0.122106249844779
1.38	0.00830774686753486	0.121961387967086
1.385	0.00851742431084759	0.121816704507219
1.39	0.00872422160564232	0.121673273571132
1.395	0.00892881881349403	0.121530965285093
1.4	0.0091292554982858	0.121388613028643
1.405	0.00932416798428255	0.121245198255089
1.41	0.00951515072671762	0.121100852064171
1.415	0.00970481489410924	0.120956690970803
1.42	0.00989303757837749	0.120813685462062
1.425	0.0100764293143109	0.120671708169763
1.43	0.0102522361828463	0.120529695224278
1.435	0.0104218081142966	0.120386726716673
1.44	0.0105891470483822	0.120242931184671
1.445	0.0107562579331477	0.120099326941472
1.45	0.0109208788534226	0.119956790220527
1.455	0.0110792911302348	0.119815195908286
1.46	0.011230710603319	0.119673573575781
1.465	0.0113776844699468	0.1195310930595
1.47	0.0115224941000591	0.119387880652778
1.475	0.0116643744580292	0.119244865502725
1.48	0.0118009294277435	0.119102838314332
1.485	0.0119318380227497	0.118961676257929
1.49	0.0120593007374744	0.118820494040132
1.495	0.0121847762216877	0.118678542945304
1.5	0.012306526809004	0.118535946765728
1.505	0.0124214246131973	0.11839355317733
1.51	0.0125292462849766	0.118252075039695
1.515	0.012633321776421	0.11811139176704
1.52	0.0127365994594236	0.117970695568521
1.525	0.012838008591821	0.117829311651663
1.53	0.0129336008770109	0.117687361362499
1.535	0.0130214410876039	0.117545618331307
1.54	0.0131036850298833	0.117404725007242
1.545	0.0131836005981439	0.117264563302076
1.55	0.0132615713359648	0.117124396067055
1.555	0.0133349703293638	0.116983615517908
1.56	0.0134020543126133	0.116842340274248
1.565	0.0134641615474037	0.116701276200405
1.57	0.0135235595751035	0.116561001612773
1.575	0.0135801098477494	0.116421400901559
1.58	0.0136312434293227	0.116281801425201
1.585	0.0136755910228503	0.116141656323056
1.59	0.0137151132824426	0.116001081602199
1.595	0.0137528487397661	0.115860721539256
1.6	0.0137890784675498	0.115721096401234
1.605	0.0138207589648826	0.115582093135139
1.61	0.0138452410562665	0.115443097732211
1.615	0.0138634524436429	0.115303618322443
1.62	0.0138788153044503	0.115163768037807
1.625	0.0138937685162107	0.115024134938024
1.63	0.0139077442070932	0.114885186764637
1.635	0.0139185293019507	0.114746813251644
1.64	0.0139250059549274	0.114608453916252
1.645	0.0139277576658922	0.114469666742438
1.65	0.013927353451866	0.114330561875484
1.655	0.0139230788657687	0.114191676045138
1.66	0.0139139785585738	0.114053429371749
1.665	0.0139009566243704	0.113915714431441
1.67	0.0138865542057513	0.113778019601762
1.675	0.0138722461858684	0.113639947986657
1.68	0.0138564472976878	0.113501606609348
1.685	0.0138357949067576	0.113363485308157
1.69	0.0138086585310218	0.113225961074868
1.695	0.013776702993222	0.113088929485252
1.7	0.0137429020297729	0.112951923543253
1.705	0.013708492027203	0.112814587175183
1.71	0.0136722545591892	0.112677024144809
1.715	0.013632645947246	0.112539681428808
1.72	0.0135896218489472	0.112402896988708
1.725	0.0135440133855626	0.112266569510095
1.73	0.0134957206856071	0.112130272748527
1.735	0.0134434302956719	0.11199368750287
1.74	0.0133864692849196	0.111856914175307
1.745	0.0133263152879961	0.11172036062399
1.75	0.0132654899539435	0.111584329557505
1.755	0.0132048357026333	0.111448722848309
1.76	0.0131423702377089	0.111313151452863
1.765	0.0130752066304501	0.111177329519866
1.77	0.0130025563329198	0.111041354035329
1.775	0.0129263394544114	0.110905597093311
1.78	0.0128489034928121	0.110770329540651
1.785	0.0127706759208734	0.110635456525239
1.79	0.0126903150182311	0.110500622989039
1.795	0.0126068799533258	0.110365573223896
1.8	0.0125209245879276	0.110230400790918
1.805	0.0124332471818162	0.110095445114095
1.81	0.0123432666379931	0.109960948189526
1.815	0.0122494140013081	0.10982681843053
1.82	0.0121513009635224	0.109692731869838
1.825	0.0120507749453539	0.109558459999602
1.83	0.0119502264082569	0.109424092804173
1.835	0.0118499790273546	0.109289939769388
1.84	0.0117478401428874	0.109156216878273
1.845	0.0116414082857083	0.109022835882996
1.85	0.0115305600698845	0.108889501146299
1.855	0.011417301752491	0.108756008574964
1.86	0.0113033859510672	0.108622444549835
1.865	0.0111886077857198	0.108489091184853
1.87	0.0110716228953013	0.108356141006827
1.875	0.0109520136716856	0.108223509253814
1.88	0.0108307558385473	0.108090926331943
1.885	0.0107085904853209	0.10795821021952
1.89	0.010584657637859	0.107825443651431
1.895	0.0104573462305193	0.107692883749037
1.9	0.0103264641382141	0.107560701962004
1.905	0.0101939095146058	0.107428817044958
1.91	0.0100617633183078	0.107296983220303
1.915	0.00992996481107058	0.107165038259232
1.92	0.00979635873816695	0.107033061202085
1.925	0.00965913313885593	0.106901286415795
1.93	0.00951872673110046	0.10676986652097
1.935	0.00937703064667517	0.1066387237087
1.94	0.0092351141411851	0.10650763378603
1.945	0.0090922706220633	0.106376452364142
1.95	0.00894735932158879	0.106245254943866
1.955	0.00880054854137358	0.106114255010374
1.96	0.00865309352990238	0.105983588163028
1.965	0.00850547867773645	0.105853180058861
1.97	0.00835648186525262	0.105722826240502
1.975	0.00820453321457517	0.1055923982058
1.98	0.008049807534527	0.105461967857659
1.985	0.00789433472277974	0.105331729629458
1.99	0.00773981119690719	0.105201803787337
1.995	0.00758573748718483	0.105072119428884
2	0.00743007050584161	0.104942490292106
2.005	0.00727158183581844	0.104812802291848
2.01	0.0071111051591437	0.104683123789269
2.015	0.00695029077885092	0.104553631851954
2.02	0.00678960934144692	0.10442443324409
2.025	0.00662809101649673	0.104295460654861
2.03	0.00646495537315674	0.104166544416054
2.035	0.00630085709835484	0.104037583210361
2.04	0.00613703561213512	0.103908641808827
2.045	0.00597352829724125	0.103779881305556
2.05	0.00580886821756481	0.103651396107304
2.055	0.00564181527384777	0.103523122056367
2.06	0.00547303662193208	0.103394904465544
2.065	0.00530452966114021	0.10326665359981
2.07	0.00513740049895857	0.103138430979435
2.075	0.00497068307217416	0.103010383316521
2.08	0.00480257829343254	0.102882594149557
2.085	0.00463257856808816	0.102755002713948
2.09	0.00446188861726249	0.102627468205449
2.095	0.00429177226515653	0.102499911170838
2.1	0.00412205391632057	0.102372389781937
2.105	0.00395162006402883	0.102245037465572
2.11	0.00378014495272296	0.10211792796859
2.115	0.00360867796010531	0.101991003798179
2.12	0.00343826785391945	0.10186413677152
2.125	0.00326846566706198	0.101737256560145
2.13	0.00309772926520919	0.101610417924256
2.135	0.00292533661517993	0.101483742020834
2.14	0.00275241533750412	0.101357293764072
2.145	0.00258071780962164	0.101231018737496
2.15	0.00241063281533727	0.101104800318348
2.155	0.00224085096430402	0.100978576533606
2.16	0.00207003968317707	0.10085239917281
2.165	0.00189841800517705	0.100726378481652
2.17	0.00172730446916987	0.100600571634168
2.175	0.00155736846909393	0.100474927274058
2.18	0.00138788717886431	0.10034933929965
2.185	0.00121790127554862	0.100223753053139
2.19	0.00104768014523993	0.100098217304819
2.195	0.000878485933517492	0.099972832184254
2.2	0.000710919986229808	0.0998476478118093
2.205	0.00054403751017329	0.0997226157708326
2.21	0.000376446181417567	0.0995976397530484
2.215	0.000208075608484659	0.0994726719283136
2.22	4.03592623254845e-05	0.0993477582490598
2.225	-0.000125434339910324	0.0992229895652145
2.23	-0.000289633335102479	0.0990984098222342
2.235	-0.000453623597882302	0.0989739735730666
2.24	-0.000618073253510687	0.0988495932498509
2.245	-0.000782184085030391	0.0987252266547401
2.25	-0.000944843571075005	0.098600916898819
2.255	-0.0011060749562037	0.0984767465972809
2.26	-0.00126690096719608	0.0983527543568172
2.265	-0.00142784305047279	0.0982288975257575
2.27	-0.00158808222685227	0.0981050965652813
2.275	-0.00174644884734043	0.0979813145717543
2.28	-0.00190295485537506	0.0978575921039692
2.285	-0.00205886049692401	0.0977340041674992
2.29	-0.00221512478703527	0.0976105845235821
2.295	-0.00237117413890324	0.0974872932261377
2.3	-0.00252557226495806	0.0973640581272576
2.305	-0.00267772795549446	0.0972408470033116
2.31	-0.00282850076827081	0.0971176978244415
2.315	-0.00297900687033517	0.0969946785771242
2.32	-0.00312918856669482	0.0968718187033005
2.325	-0.00327798621693782	0.0967490807198686
2.33	-0.00342479992149762	0.0966263990139794
2.335	-0.00357026254043795	0.096503745393106
2.34	-0.0037153306960283	0.0963811554308421
2.345	-0.00385990767848456	0.0962586908975595
2.35	-0.00400285857898055	0.0961363773991408
2.355	-0.00414343815858524	0.0960141798275913
2.36	-0.00428227043612042	0.0958920387875494
2.365	-0.00442059904062315	0.0957699298303822
2.37	-0.00455872668442643	0.0956478862919582
2.375	-0.00469562958964449	0.0955259642859545
2.38	-0.00483023302434473	0.0954041862280789
2.385	-0.00496270088874287	0.0952825195018193
2.39	-0.00509411804756548	0.0951609103478191
2.395	-0.00522502375707496	0.0950393376006503
2.4	-0.00535472387655336	0.094917832478194
2.405	-0.00548225462523488	0.0947964458805004
2.41	-0.00560768598211849	0.094675197177439
2.415	-0.00573203556824344	0.0945540558734166
2.42	-0.00585588638837802	0.0944329733056293
2.425	-0.00597853269396484	0.094311931267157
2.43	-0.0060988221628814	0.0941909588600723
2.435	-0.00621661292961067	0.0940701020842766
2.44	-0.00633296710088258	0.0939493777317722
2.445	-0.00644882442935444	0.0938287576293746
2.45	-0.0065638389671328	0.0937081978093048
2.455	-0.00667685025397304	0.0935876823889061
2.46	-0.00678733861221215	0.0934672383533695
2.465	-0.00689599723698979	0.0933469074697996
2.47	-0.0070037428390429	0.0932267044204906
2.475	-0.00711049752914494	0.0931066030665505
2.48	-0.00721533939223731	0.092986563622263
2.485	-0.00731777942199479	0.0928665725437327
2.49	-0.00741844469581165	0.092746655211235
2.495	-0.00751825596781144	0.0926268495915394
2.5	-0.00761716576580689	0.092507168300628
2.505	-0.00771413344687284	0.0923875870295305
2.51	-0.00780841619195032	0.0922680698189311
2.515	-0.00790052047371885	0.0921486051478638
2.52	-0.00799158617754996	0.0920292167343703
2.525	-0.00808198148469801	0.0919099390068496
2.53	-0.00817088715196785	0.0917907828302518
2.535	-0.00825736007578657	0.0916717257231738
2.54	-0.00834148746246726	0.0915527353662682
2.545	-0.00842418247715671	0.091433802123521
2.55	-0.00850594620707135	0.0913149480573807
2.555	-0.0085862356192349	0.0911962043754187
2.56	-0.00866423805936272	0.0910775806260276
2.565	-0.00873999497603677	0.0909590562269429
2.57	-0.00881437884580842	0.0908406020127586
2.575	-0.00888793377437747	0.0907222096536486
2.58	-0.00896009990429452	0.0906038995848221
2.585	-0.0090298834486525	0.0904857000764395
2.59	-0.00909712371872455	0.0903676192607378
2.595	-0.00916272506267397	0.0902496380185028
2.6	-0.00922754891756128	0.0901317300467895
2.605	-0.00929136693467525	0.0900138884071708
2.61	-0.00935319795751406	0.0898961321215296
2.615	-0.0094125625232893	0.0897784869616629
2.62	-0.00947004774413758	0.0896609601349027
2.625	-0.00952648949433712	0.0895435342871153
2.63	-0.00958186861649226	0.0894261859361706
2.635	-0.00963537270315307	0.0893089093296069
2.64	-0.00968651375079617	0.0891917221313221
2.645	-0.00973581645864154	0.0890746477551943
2.65	-0.0097841665150991	0.0889576924732481
2.655	-0.00983165011197427	0.0888408402423693
2.66	-0.00987740306363101	0.0887240698980833
2.665	-0.00992069494545671	0.0886073767798422
2.67	-0.00996186649882658	0.0884907773538572
2.675	-0.0100019220982769	0.0883742928973604
2.68	-0.0100412921886473	0.0882579287697269
2.685	-0.0100793374075965	0.0881416700473835
2.69	-0.01011520985348	0.0880254974893887
2.695	-0.0101489428945587	0.0879094072112508
2.7	-0.0101813745129356	0.0877934145159998
2.705	-0.0102130320162432	0.0876775386614412
2.71	-0.0102434468779957	0.087561784248777
2.715	-0.0102717956097384	0.0874461377604646
2.72	-0.010298016491242	0.0873305820661486
2.725	-0.0103229424913295	0.0872151140528274
2.73	-0.0103472615316098	0.0870997479238611
2.735	-0.0103706321050812	0.0869845013286238
2.74	-0.0103921029841845	0.0868693784815449
2.745	-0.0104113169515506	0.0867543671302073
2.75	-0.0104289741516739	0.0866394519361691
2.755	-0.0104459701939611	0.0865246305152283
2.76	-0.0104623028614853	0.0864099160731883
2.765	-0.0104771320060287	0.0862953245051585
2.77	-0.0104898913722359	0.0861808593692445
2.775	-0.0105010146739835	0.0860665094717632
2.78	-0.0105113615675494	0.0859522611536534
2.785	-0.0105211014878489	0.0858381127137463
2.79	-0.0105295080600076	0.0857240765816968
2.795	-0.0105359322897039	0.0856101674152285
2.8	-0.0105406925891219	0.0854963883366523
2.805	-0.0105447225818766	0.0853827289968493
2.81	-0.0105484043069144	0.0852691770556604
2.815	-0.0105510765644551	0.0851557312557404
2.82	-0.0105518649376831	0.0850424030560447
2.825	-0.0105507922681718	0.0849292057035768
2.83	-0.0105487696635147	0.0848161420164146
2.835	-0.0105464839506534	0.0847032027604016
2.84	-0.0105435881777891	0.0845903768961435
2.845	-0.0105391965971283	0.0844776634402621
2.85	-0.0105330286048593	0.0843650730462812
2.855	-0.0105257597417018	0.0842526178948944
2.86	-0.010518153656367	0.0841403003876494
2.865	-0.0105100918026632	0.0840281119969902
2.87	-0.0105007498700184	0.0839160430045581
2.875	-0.0104897039932666	0.0838040929580472
2.88	-0.010477538100488	0.083692271698321
2.885	-0.0104651495195248	0.0835805901859217
2.89	-0.0104526249447034	0.0834690504194384
2.895	-0.010439110784629	0.0833576446597377
2.9	-0.0104238685245672	0.0832463642256101
2.905	-0.0104072188198135	0.0831352088729886
2.91	-0.0103901890061706	0.0830241876748247
2.915	-0.0103732880613782	0.0829133107161411
2.92	-0.0103559356613083	0.0828025800104854
2.925	-0.010337244166467	0.0826919886631103
2.93	-0.0103171470586259	0.082581528913569
2.935	-0.0102964641509486	0.0824712007668964
2.94	-0.0102758499526097	0.0823610126600315
2.945	-0.0102549596637283	0.0822509738345858
2.95	-0.0102329118398547	0.0821410859813042
2.955	-0.0102094653774378	0.0820313425946267
2.96	-0.0101853840643656	0.0819217365848076
2.965	-0.0101615255302511	0.0818122680756716
2.97	-0.0101377826467541	0.0817029448643595
2.975	-0.0101132109159479	0.0815937752691653
2.98	-0.0100872115436283	0.0814847606708938
2.985	-0.0100602980415266	0.0813758952628206
2.99	-0.0100334978787743	0.081267172842405
2.995	-0.0100071252205748	0.0811585937192945
3	-0.009980412206595	0.0810501650580946
3.005	-0.00995247598527689	0.0809418944901594
3.01	-0.00992346636004608	0.0808337832612693
3.015	-0.00989438622420113	0.0807258258953596
3.02	-0.00986586726415579	0.0806180167017715
3.025	-0.00983731437435473	0.0805103561445847
3.03	-0.00980762095028913	0.0804028508301272
3.035	-0.00977669813650692	0.0802955075704446
3.04	-0.00974563364071663	0.0801883274914815
3.045	-0.00971545879541678	0.0800813059236233
3.05	-0.0096858620196846	0.0799744379499927
3.055	-0.00965546992374016	0.0798677240508866
3.06	-0.00962356140295713	0.0797611702773153
3.065	-0.00959097626624139	0.0796547827920179
3.07	-0.00955912280159756	0.0795485623917045
3.075	-0.00952837784879641	0.0794425044822447
3.08	-0.00949762033507024	0.0793366043665841
3.085	-0.00946567018069917	0.0792308624806253
3.09	-0.00943277711047878	0.0791252843932142
3.095	-0.00940022054887644	0.0790198757808682
3.1	-0.00936879322027302	0.0789146374129288
3.105	-0.00933779594681692	0.0788095651463962
3.11	-0.00930597157177129	0.0787046547798113
3.115	-0.00927316858812084	0.0785999067875267
3.12	-0.00924050153926226	0.0784953262395163
3.125	-0.00920902161429025	0.0783909181046596
3.13	-0.00917843090761661	0.078286682949485
3.135	-0.00914740582893527	0.078182617078096
3.14	-0.00911529944978913	0.0780787168312799
3.145	-0.00908290318157183	0.0779749827631221
3.15	-0.00905147791090517	0.0778714194536335
3.155	-0.00902134027512025	0.0777680311958719
3.16	-0.00899148778954721	0.0776648180663798
3.165	-0.00896091321034333	0.077561776273842
3.17	-0.00892981470789618	0.077458902193105
3.175	-0.00889924797360395	0.0773561962002731
3.18	-0.00886982852435905	0.0772536624840072
3.185	-0.00884101945618214	0.0771513050364021
3.19	-0.00881185364389942	0.0770491239314524
3.195	-0.00878217603891311	0.0769471155629518
3.2	-0.00875286514639031	0.0768452765296445
3.205	-0.00872475102385186	0.0767436071339972
3.21	-0.008697566846286	0.0766421111082607
3.215	-0.00867025466473432	0.0765407919971565
3.22	-0.00864226964893886	0.0764396498730164
3.225	-0.00861428839631175	0.0763386815557439
3.23	-0.00858744350084075	0.076237884040674
3.235	-0.00856199049056316	0.0761372576518824
3.24	-0.00853702310268716	0.0760368057191968
3.245	-0.0085115815409643	0.0759365312606917
3.25	-0.00848580114653616	0.0758364341120554
3.255	-0.00846072238245172	0.0757365111711096
3.26	-0.00843701324564536	0.075636759496841
3.265	-0.00841417495981602	0.0755371792273579
3.27	-0.00839120488536995	0.0754377732744587
3.275	-0.00836787823041005	0.0753385443131251
3.28	-0.00834505928284175	0.0752394920427975
3.285	-0.00832364701038006	0.0751406135440092
3.29	-0.00830344663088827	0.0750419062155643
3.295	-0.0082833866454405	0.074943370120485
3.3	-0.00826283071855638	0.0748450076332304
3.305	-0.00824237188004142	0.0747468209068998
3.31	-0.00822313765370941	0.0746488095707832
3.315	-0.00820544736107802	0.0745509708574176
3.32	-0.00818845118955789	0.0744533021700761
3.325	-0.0081711852696718	0.0743558034094633
3.33	-0.0081537477495762	0.0742584767280064
3.335	-0.00813716402621676	0.0741613240112329
3.34	-0.00812211221176806	0.0740643446320917
3.345	-0.00810808328071584	0.0739675357734157
3.35	-0.00809402541121109	0.0738708948549117
3.355	-0.00807967046395044	0.0737744216404266
3.36	-0.00806590139116796	0.0736781178899491
3.365	-0.00805369336717519	0.073581985031278
3.37	-0.00804291274011426	0.0734860223260881
3.375	-0.00803246692240771	0.073390227088332
3.38	-0.0080216305247176	0.0732945967852075
3.385	-0.00801092807350461	0.0731991309813679
3.39	-0.00800150216878448	0.0731038311123996
3.395	-0.00799373242288155	0.0730086983570274
3.4	-0.00798679624819574	0.0729137317449059
3.405	-0.00797970540542332	0.0728189284492075
3.41	-0.00797252947787142	0.072724285919324
3.415	-0.0079662999252049	0.0726298036624669
3.42	-0.00796171192339639	0.0725354829116753
3.425	-0.00795823946377254	0.0724413245824934
3.43	-0.00795478282462811	0.072347327649274
3.435	-0.00795104576951724	0.0722534894365779
3.44	-0.00794792939300928	0.0721598074034191
3.445	-0.0079464481834794	0.0720662807442508
3.45	-0.00794649156061906	0.0719729102060526
3.455	-0.0079469564545616	0.0718796963089119
3.46	-0.00794708916876132	0.0717866378568928
3.465	-0.0079473897117146	0.0716937321966412
3.47	-0.00794897334713118	0.0716009768682824
3.475	-0.00795218590130506	0.0715083710310466
3.48	-0.00795619601480047	0.0714159151854474
3.485	-0.0079600537484497	0.0713236094595061
3.49	-0.0079638965860461	0.0712314523994678
3.495	-0.00796879375681865	0.0711394413677056
3.5	-0.00797539493317681	0.0710475740972782
3.505	-0.00798307507448834	0.0709558498324085
3.51	-0.00799067162580309	0.0708642688798761
3.515	-0.00799791778787418	0.0707728311276441
3.52	-0.00800580114962264	0.0706815350115733
3.525	-0.00801537415997417	0.0705903778258318
3.53	-0.0080264727230948	0.0704993571215184
3.535	-0.0080379494145558	0.0704084719050528
3.54	-0.00804908689701129	0.0703177222944277
3.545	-0.00806043050419207	0.0702271081185828
3.55	-0.00807304461231482	0.0701366278420849
3.555	-0.00808714101823345	0.0700462787992606
3.56	-0.00810182597605058	0.0699560585158025
3.565	-0.00811627867323983	0.0698659657646516
3.57	-0.00813083738209048	0.069776000292967
3.575	-0.00814660332430428	0.0696861616268805
3.58	-0.00816404108343569	0.0695964482246012
3.585	-0.00818232367917258	0.0695068576316729
3.59	-0.00820028995819877	0.0694173875445983
3.595	-0.00821785754637512	0.0693280367452488
3.6	-0.00823613271368453	0.0692388048779279
3.605	-0.00825607165517574	0.0691496913570091
3.61	-0.00827734537865217	0.0690606945075061
3.615	-0.00829880394940927	0.0689718118704548
3.62	-0.00831991207348217	0.0688830412440183
3.625	-0.00834134809393232	0.0687943813769138
3.63	-0.00836405687842419	0.0687058317378217
3.635	-0.00838799338937681	0.0686173915549205
3.64	-0.00841217953296986	0.0685290591152921
3.645	-0.00843599193959541	0.0684408320027984
3.65	-0.00846001166476062	0.0683527079790565
3.655	-0.00848532421166812	0.068264685661299
3.66	-0.00851212689440191	0.0681767643572314
3.665	-0.00853941811707646	0.0680889432051657
3.67	-0.00856619210191924	0.068001220460296
3.675	-0.0085926537484621	0.0679135936615651
3.68	-0.00861994183488148	0.0678260605463407
3.685	-0.00864871178124949	0.0677386197162448
3.69	-0.00867835930314795	0.0676512703805102
3.695	-0.00870783488404898	0.0675640115344606
3.7	-0.00873697049967959	0.0674768413893204
3.705	-0.00876663463405292	0.0673897575385311
3.71	-0.0087975450383909	0.0673027577510567
3.715	-0.00882928758007431	0.0672158405905037
3.72	-0.00886082929376109	0.0671290051778414
3.725	-0.00889186386158451	0.067042250406594
3.73	-0.00892324462525833	0.0669555744267043
3.735	-0.00895592439115767	0.0668689748640816
3.74	-0.00898973208653011	0.0667824495727075
3.745	-0.00902355045699297	0.0666959971494165
3.75	-0.00905668039719707	0.0666096166665426
3.755	-0.00908967086230072	0.0665233069916496
3.76	-0.00912358178054653	0.0664370663589352
3.765	-0.009158637376885	0.0663508925026733
3.77	-0.00919398236476923	0.0662647833036289
3.775	-0.00922881340229651	0.0661787372946094
3.78	-0.00926340425194239	0.0660927534331861
3.785	-0.00929870710375802	0.0660068304881136
3.79	-0.00933506125725092	0.0659209666393409
3.795	-0.0093717046438063	0.0658351596429625
3.8	-0.00940773485110515	0.0657494074502495
3.805	-0.00944327671348466	0.0656637085553854
3.81	-0.00947934287772796	0.0655780618689192
3.815	-0.00951654682376457	0.0654924662321037
3.82	-0.00955430904779764	0.0654069199186907
3.825	-0.00959157497500396	0.06532142079963
3.83	-0.00962811802098082	0.0652359669548815
3.835	-0.00966477119480409	0.0651505570014251
3.84	-0.00970231715563781	0.0650651898868688
3.845	-0.00974048163275256	0.0649798643960438
3.85	-0.00977831932336288	0.0648945788374633
3.855	-0.00981545848307732	0.0648093312192557
3.86	-0.00985257173433478	0.0647241197412313
3.865	-0.00989046296467926	0.0646389431313565
3.87	-0.00992896993995673	0.0645538004180921
3.875	-0.0099671263625944	0.0644686904315506
3.88	-0.0100043833351599	0.0643836115106964
3.885	-0.0100413151891627	0.0642985616715649
3.89	-0.010078894441965	0.0642135390759137
3.895	-0.0101172591672999	0.0641285423260882
3.9	-0.0101555505677145	0.0640435703337928
3.905	-0.0101930084792837	0.0639586219097581
3.91	-0.0102299018027088	0.0638736955337947
3.915	-0.0102671038380393	0.0637887894678414
3.92	-0.0103048943040444	0.063703902086786
3.925	-0.010342579944296	0.0636190321224035
3.93	-0.010379421057573	0.0635341785506299
3.935	-0.0104156244473756	0.06344934022583
3.94	-0.0104520881510106	0.0633645156162658
3.945	-0.0104892234962401	0.0632797028955693
3.95	-0.0105263967482453	0.0631949003374046
3.955	-0.0105627091704896	0.0631101065962298
3.96	-0.0105981087096264	0.0630253206686589
3.965	-0.0106334171395696	0.0629405416307861
3.97	-0.0106692175925747	0.0628557682530996
3.975	-0.0107050812965131	0.0627709989228848
3.98	-0.0107401627083855	0.062686231966812
3.985	-0.0107743289306425	0.0626014659743888
3.99	-0.0108083411975055	0.0625166998987623
3.995	-0.0108428535566236	0.0624319328603519
4	-0.0108774826647947	0.0623471638232942
4.005	-0.0109110636938963	0.0622623914682436
4.01	-0.0109431758319919	0.062177614356581
4.015	-0.0109747319264092	0.0620928312518956
4.02	-0.0110068349180438	0.0620080412583562
4.025	-0.0110392295957526	0.0619232436408822
4.03	-0.011070531207499	0.0618384375053836
4.035	-0.0110999620093391	0.0617536216477987
4.04	-0.0111283558209842	0.0616687947259877
4.045	-0.0111571165205436	0.0615839555732748
4.05	-0.0111864509893985	0.0614991033463127
4.055	-0.0112151375100014	0.0614142373869555
4.06	-0.011242087972381	0.0613293569255802
4.065	-0.0112676648767805	0.0612444609144134
4.07	-0.0112930995857869	0.0611595481640251
4.075	-0.0113188372940959	0.0610746176182531
4.08	-0.0113439975823731	0.0609896684925943
4.085	-0.0113676201895679	0.060904700163735
4.09	-0.0113899850131039	0.0608197119119851
4.095	-0.0114122285937035	0.0607347027738427
4.1	-0.0114347705692341	0.0606496716636798
4.105	-0.0114566642279002	0.0605646176292112
4.11	-0.0114767805940031	0.0604795399890008
4.115	-0.0114952972140944	0.0603944382154381
4.12	-0.0115135254736054	0.0603093116932797
4.125	-0.0115322578477861	0.0602241595977432
4.13	-0.01155075420136	0.060138981005224
4.135	-0.011567675065398	0.0600537751222731
4.14	-0.011582751935141	0.0599685414117516
4.145	-0.0115970568124768	0.0598832794687965
4.15	-0.0116115775986991	0.0597979887635589
4.155	-0.0116259787345244	0.0597126685407503
4.16	-0.0116391251183957	0.0596273179784632
4.165	-0.0116506137393486	0.0595419364226075
4.17	-0.011661271674846	0.0594565234441788
4.175	-0.011671987589297	0.059371078680816
4.18	-0.0116824603199411	0.0592856016468943
4.185	-0.0116915550097726	0.0592000916989747
4.19	-0.0116988181242777	0.0591145481557703
4.195	-0.0117051408973341	0.0590289704539813
4.2	-0.0117116479346914	0.058943358224947
4.205	-0.0117182307130262	0.0588577111971006
4.21	-0.0117236516769449	0.0587720290001016
4.215	-0.0117271043019555	0.0586863110955278
4.22	-0.0117292213294873	0.0586005569098901
4.225	-0.0117312452395391	0.0585147660307328
4.23	-0.0117334500184771	0.058428938256921
4.235	-0.011734847941157	0.0583430734531731
4.24	-0.0117345172495133	0.0582571713884036
4.245	-0.0117327888052713	0.0581712317030338
4.25	-0.0117307540906822	0.0580852540180061
4.255	-0.0117287800732293	0.0579992380785157
4.26	-0.011726012888309	0.0579131838030818
4.265	-0.0117215290086168	0.0578270911701878
4.27	-0.0117156016388547	0.0577409600579401
4.275	-0.0117093879145361	0.0576547902072633
4.28	-0.0117034213915655	0.0575685813195193
4.285	-0.0116968816404319	0.0574823332011263
4.29	-0.011688619739235	0.0573960458096536
4.295	-0.0116786313133044	0.0573097191638368
4.3	-0.0116680717005221	0.0572233532123022
4.305	-0.0116577901663079	0.0571369477962577
4.31	-0.0116472699878905	0.0570505027299348
4.315	-0.011635327029313	0.05696401791146
4.32	-0.0116216450890934	0.0568774933616851
4.325	-0.0116071568699812	0.0567909291628453
4.33	-0.0115927982357508	0.0567043253584188
4.335	-0.0115782836888929	0.0566176819079402
4.34	-0.0115625080468407	0.0565309987513473
4.345	-0.0115450335247066	0.056444275918011
4.35	-0.0115266928075732	0.0563575135561692
4.355	-0.0115085118344339	0.0562707118495752
4.36	-0.0114903642926229	0.0561838709121716
4.365	-0.0114711189793046	0.0560969907847593
4.37	-0.0114500999692753	0.056010071531415
4.375	-0.0114279763381801	0.0559231133195283
4.38	-0.0114059255550881	0.0558361164066099
4.385	-0.0113841373893149	0.0557490810486016
4.39	-0.0113615862169051	0.055662007396225
4.395	-0.0113373750437198	0.0555748954762905
4.4	-0.0113119102903086	0.0554877453178307
4.405	-0.0112863693929223	0.0554005571146973
4.41	-0.0112611571574295	0.0553133312366526
4.415	-0.0112353707327237	0.055226068057587
4.42	-0.0112079763871336	0.0551387677726481
4.425	-0.011179181427097	0.0550514304066141
4.43	-0.0111502104264562	0.0549640560351364
4.435	-0.0111217448475362	0.0548766449746466
4.44	-0.0110930434706509	0.0547891977000035
4.445	-0.0110628976313502	0.0547017146031081
4.45	-0.0110311958719052	0.0546141958821423
4.455	-0.0109990880013418	0.0545266416514863
4.46	-0.0109675363831434	0.0544390521523184
4.465	-0.0109361004662195	0.0543514278553616
4.47	-0.0109035122569487	0.0542637693415784
4.475	-0.0108693117901772	0.0541760770945686
4.48	-0.0108344462836317	0.0540883514122228
4.485	-0.0108000689821499	0.0540005925049471
4.49	-0.0107660818684757	0.0539128006887736
4.495	-0.0107312805955477	0.0538249765028411
4.5	-0.0106949130075056	0.0537371206069906
4.505	-0.0106576595160909	0.0536492335256028
4.51	-0.0106207769465201	0.0535613155427257
4.515	-0.0105844968402955	0.0534733668761817
4.52	-0.0105477401830998	0.0533853878811911
4.525	-0.0105095209193244	0.053297379098322
4.53	-0.0104702320165387	0.0532093411333264
4.535	-0.0104311622799724	0.0531212744724485
4.54	-0.0103928602690534	0.053033179428202
4.545	-0.0103544376154204	0.0529450562450407
4.55	-0.0103147131772585	0.0528569052588367
4.555	-0.01027374462921	0.0527687269897797
4.56	-0.010232788726383	0.0526805220421977
4.565	-0.0101927303630192	0.0525922909201455
4.57	-0.0101529656254411	0.0525040339910163
4.575	-0.0101121659661181	0.0524157515711963
4.58	-0.0100699747937121	0.0523274440299659
4.585	-0.0100274819810805	0.0522391118801025
4.59	-0.00998586610524654	0.0521507557468169
4.595	-0.00994492816038797	0.0520623761890633
4.6	-0.00990336681687447	0.0519739735968713
4.605	-0.00986044011250957	0.0518855482895518
4.61	-0.00981691284606496	0.0517971006714987
4.615	-0.00977409704656269	0.051708631263665
4.62	-0.00973220180496259	0.0516201406573885
4.625	-0.00969008075242224	0.0515316294322361
4.63	-0.00964671371546801	0.0514430980135828
4.635	-0.00960254396194262	0.0513545467097856
4.64	-0.00955894840069273	0.0512659759180679
4.645	-0.00951650401093413	0.0511773861967455
4.65	-0.00947424597248023	0.0510887781569352
4.655	-0.00943086649705283	0.0510001523108386
4.66	-0.00938636778788577	0.0509115090257538
4.665	-0.00934209521059897	0.0508228485926111
4.67	-0.00929909390236911	0.0507341713206856
4.675	-0.0092568338831513	0.0506454775894085
4.68	-0.00921389508136041	0.0505567678487836
4.685	-0.0091697585873197	0.0504680425365166
4.69	-0.00912545917957779	0.0503793019719836
4.695	-0.00908228546185406	0.050290546406427
4.7	-0.00904016911991681	0.0502017761799422
4.705	-0.00899778726652327	0.0501129917602057
4.71	-0.00895425086802613	0.0500241936247306
4.715	-0.00891025493362649	0.0499353821983917
4.72	-0.00886723174263757	0.0498465578124154
4.725	-0.00882556121488509	0.049757720719056
4.73	-0.00878408599298304	0.0496688712232952
4.735	-0.008741556665675	0.0495800097408349
4.74	-0.00869821555773322	0.0494911367083446
4.745	-0.0086555272768579	0.0494022524881487
4.75	-0.0086143808178174	0.0493133573558566
4.755	-0.00857399647567174	0.0492244515182776
4.76	-0.00853290889430758	0.049135535200196
4.765	-0.00849079588746617	0.04904660872877
4.77	-0.00844888053394675	0.048957672475089
4.775	-0.00840841303320179	0.0488687267232578
4.78	-0.00836912462050252	0.0487797716450714
4.785	-0.00832957843379534	0.0486908073949039
4.79	-0.00828898526914257	0.0486018341764535
4.795	-0.00824821227087886	0.0485128522304862
4.8	-0.00820871382148542	0.0484238617745305
4.805	-0.00817071491813239	0.0483348629663738
4.81	-0.00813292139609514	0.0482458558807394
4.815	-0.00809413564148604	0.0481568405455434
4.82	-0.00805477153089118	0.04806781706137
4.825	-0.00801636136650208	0.0479787855946768
4.83	-0.00797967349498778	0.0478897463070879
4.835	-0.00794376660788663	0.0478006993140227
4.84	-0.0079071801687296	0.047711644634542
4.845	-0.00786975638730984	0.0476225822944045
4.85	-0.00783282066599789	0.0475335124045543
4.855	-0.0077975213387643	0.0474444350462065
4.86	-0.00776340359335288	0.0473553502074751
4.865	-0.00772900676986232	0.0472662578573392
4.87	-0.00769371882905014	0.0471771579575332
4.875	-0.0076585597753672	0.0470880503911758
4.88	-0.00762490617357834	0.0469989350425379
4.885	-0.00759275170008982	0.0469098118699947
4.89	-0.00756069213987338	0.0468206808526404
4.895	-0.00752767713859637	0.046731541935192
4.9	-0.00749434884592821	0.0466423950328661
4.905	-0.00746227237243771	0.0465532400304539
4.91	-0.00743201636337085	0.0464640767730913
4.915	-0.00740245383197102	0.046374905113251
4.92	-0.00737217102393322	0.0462857249085587
4.925	-0.00734121358913358	0.0461965360061299
4.93	-0.00731098525250458	0.0461073382592502
4.935	-0.00728247373698689	0.0460181314294729
4.94	-0.00725503633980038	0.0459289151259796
4.945	-0.00722725434628693	0.0458396890307057
4.95	-0.00719874221345114	0.0457504529720694
4.955	-0.00717064548638664	0.0456612067305358
4.96	-0.00714418686478471	0.0455719499588767
4.965	-0.00711908545228512	0.0454826822742007
4.97	-0.00709387599947062	0.0453934032697688
4.975	-0.00706774845012923	0.0453041125341173
4.98	-0.00704158884163757	0.0452148097086351
4.985	-0.00701690680417881	0.0451254944301155
4.99	-0.00699397069432122	0.0450361662476155
4.995	-0.00697146631216032	0.0449468246325978
5	-0.00694811308300913	0.0448574690884925
5.005	-0.00692423930143482	0.0447680992056831
5.01	-0.00690135085376173	0.044678714638728
5.015	-0.00688025370030623	0.0445893150177909
5.02	-0.00686007523052963	0.0444998998501106
5.025	-0.00683940105002883	0.0444104685804035
5.03	-0.00681805660144876	0.044321020686094
5.035	-0.00679729113781873	0.0442315556632664
5.04	-0.00677815398742449	0.0441420729841468
5.045	-0.00676013509101727	0.044052572067811
5.05	-0.00674180808148659	0.0439630522823492
5.055	-0.00672266198415778	0.0438735129443387
5.06	-0.00670378675972181	0.0437839533729559
5.065	-0.00668651869404426	0.0436943729288018
5.07	-0.0066707395915409	0.0436047710136677
5.075	-0.00665498053649456	0.0435151470572237
5.08	-0.00663822898188844	0.0434255004008008
5.085	-0.00662118388815758	0.0433358302334185
5.09	-0.00660538288311372	0.0432461356630824
5.095	-0.00659129391161288	0.0431564158839052
5.1	-0.00657775577367907	0.0430666702126956
5.105	-0.00656344922916432	0.0429768979882937
5.11	-0.00654853179302046	0.0428870985154802
5.115	-0.00653438311498391	0.0427972710267966
5.12	-0.00652181628233466	0.0427074147305291
5.125	-0.00651004307341125	0.0426175289098367
5.13	-0.00649770166186894	0.0425276129327813
5.135	-0.00648461564233136	0.0424376661434607
5.14	-0.00647202142344101	0.0423476877293524
5.145	-0.00646096931547389	0.0422576767836091
5.15	-0.0064509480531723	0.0421676323775472
5.155	-0.00644050233486277	0.0420775535170847
5.16	-0.00642907831173192	0.0419874392329689
5.165	-0.00641774651989868	0.0418972886396517
5.17	-0.00640785413754292	0.0418071008522716
5.175	-0.00639930740710826	0.0417168749471031
5.18	-0.00639066869288341	0.0416266099719039
5.185	-0.0063809480351698	0.04153630498881
5.19	-0.00637081861782827	0.0414459591071889
5.195	-0.00636172450082979	0.0413555714276569
5.2	-0.00635403954220042	0.041265140972726
5.205	-0.00634662315855436	0.0411746666869348
5.21	-0.00633831157869214	0.0410841475245306
5.215	-0.00632940135997595	0.0409935825070761
5.22	-0.00632121840515172	0.0409029707558361
5.225	-0.00631435381574148	0.040812311456655
5.23	-0.00630786069587739	0.0407216037311471
5.235	-0.00630046694789241	0.040630846616537
5.24	-0.00629223801477954	0.0405400390792622
5.245	-0.00628452000051478	0.0404491800631789
5.25	-0.0062782170351821	0.0403582686113097
5.255	-0.00627260598345929	0.0402673038520689
5.26	-0.00626621610015334	0.0401762849056269
5.265	-0.0062586657906416	0.0400852108408031
5.27	-0.00625111169832309	0.0399940806655181
5.275	-0.00624474924312581	0.039902893366309
5.28	-0.00623930196035456	0.0398116480185749
5.285	-0.00623341512485398	0.0397203437810617
5.29	-0.00622640865606288	0.0396289797867496
5.295	-0.00621910989107892	0.0395375550770055
5.3	-0.00621270959819453	0.0394460685966564
5.305	-0.00620716758937867	0.0393545193198193
5.31	-0.00620125533309155	0.0392629063752807
5.315	-0.00619417292243067	0.0391712289698873
5.32	-0.00618661451208293	0.0390794862607308
5.325	-0.00617986832399566	0.0389876773432349
5.33	-0.00617411606068359	0.0388958012712379
5.335	-0.00616814927260201	0.0388038571009346
5.34	-0.00616088763471527	0.0387118439447221
5.345	-0.0061527455221837	0.0386197609997424
5.35	-0.00614508018255711	0.0385276074749925
5.355	-0.00613844316579559	0.0384353825196712
5.36	-0.00613188900763308	0.0383430852582592
5.365	-0.00612420915859131	0.0382507148111941
5.37	-0.00611547000687347	0.0381582703365453
5.375	-0.00610686149901953	0.0380657510857077
5.38	-0.00609909244802846	0.0379731563555637
5.385	-0.00609145133218956	0.0378804853736625
5.39	-0.0060827542217428	0.0377877372898368
5.395	-0.00607292152558303	0.0376949112544693
5.4	-0.00606308656318504	0.0376020064461315
5.405	-0.00605408699474985	0.0375090221018539
5.41	-0.00604532803125908	0.037415957494899
5.415	-0.00603551306049033	0.0373228118893351
5.42	-0.00602430420472766	0.0372295845547498
5.425	-0.00601273629380641	0.0371362747212302
5.43	-0.00600185790542937	0.0370428816030483
5.435	-0.00599138395973968	0.0369494044521488
5.44	-0.00598008313465872	0.0368558425691589
5.445	-0.00596737184548193	0.0367621953154924
5.45	-0.0059540221805972	0.0366684620907662
5.455	-0.00594107569473836	0.0365746422691998
5.46	-0.00592844238921195	0.0364807351923133
5.465	-0.00591503590035369	0.0363867402219739
5.47	-0.00590023779391107	0.036292656796347
5.475	-0.00588473257582649	0.0361984844651872
5.48	-0.00586958286089851	0.036104222804849
5.485	-0.0058547860678833	0.0360098713431981
5.49	-0.0058392323816685	0.0359154295458467
5.495	-0.00582213564789633	0.0358208968900357
5.5	-0.005804062614411	0.0357262729601857
5.505	-0.0057861922851755	0.0356315574665714
5.51	-0.00576877932207669	0.0355367502202014
5.515	-0.00575081498097383	0.035441851036866
5.52	-0.00573131897497419	0.0353468596615983
5.525	-0.00571058024357045	0.0352517757797116
5.53	-0.00568973364894578	0.0351565990878683
5.535	-0.00566926489216613	0.0350613293923502
5.54	-0.00564840386867074	0.0349659666058571
5.545	-0.00562616527857918	0.0348705106513563
5.55	-0.00560264397694272	0.0347749614186796
5.555	-0.00557883996248663	0.0346793187489283
5.56	-0.00555527801410802	0.0345835824881405
5.565	-0.00553128386060706	0.0344877525855125
5.57	-0.0055058739976821	0.0343918291137612
5.575	-0.00547907490445274	0.034295812184476
5.58	-0.00545190612429618	0.0341997018660564
5.585	-0.00542503658608631	0.0341034981673857
5.59	-0.00539788424977976	0.0340072010982226
5.595	-0.00536934555719224	0.0339108107787368
5.6	-0.00533921088663654	0.0338143274610729
5.605	-0.00530841477493764	0.0337177514671993
5.61	-0.00527780722340019	0.0336210830783074
5.615	-0.00524706633226932	0.0335243225072574
5.62	-0.00521514793393401	0.0334274700057819
5.625	-0.00518165799640506	0.0333305259270745
5.63	-0.00514733262451363	0.0332334907260815
5.635	-0.00511301206743138	0.033136364917226
5.64	-0.0050785042917239	0.0330391489834128
5.645	-0.00504284431705324	0.0329418433537569
5.65	-0.00500559341975277	0.0328444484892188
5.655	-0.00496744376217268	0.032746964933159
5.66	-0.00492930800765068	0.0326493933448646
5.665	-0.00489109593871575	0.0325517344697104
5.67	-0.0048518003806846	0.0324539890045273
5.675	-0.00481079445759249	0.0323561575840955
5.68	-0.00476864564750077	0.0322582408874879
5.685	-0.00472637930975255	0.0321602397188741
5.69	-0.00468416006506871	0.0320621550048401
5.695	-0.00464109808728423	0.0319639877066976
5.7	-0.00459641489598175	0.0318657387658931
5.705	-0.00455043954870611	0.0317674091090439
5.71	-0.00450414020917904	0.031668999658045
5.715	-0.00445783520863605	0.0315705114197897
5.72	-0.00441078368114764	0.0314719455431785
5.725	-0.00436218357854417	0.0313733032401331
5.73	-0.00431225205190842	0.0312745857057479
5.735	-0.00426194781429423	0.0311757940917119
5.74	-0.00421170258074124	0.0310769295727283
5.745	-0.0041608321564996	0.0309779934511198
5.75	-0.0041084079014829	0.0308789871548868
5.755	-0.00405446990571967	0.0307799121545372
5.76	-0.00399999226850065	0.0306807699057245
5.765	-0.00394563998738402	0.0305815618424361
5.77	-0.00389092617013675	0.03048228944957
5.775	-0.00383484608544009	0.0303829543358034
5.78	-0.00377717067421548	0.0302835582299281
5.785	-0.00371872706951235	0.030184102906766
5.79	-0.00366032388131918	0.0300845900778839
5.795	-0.00360172654968913	0.0299850214304286
5.8	-0.00354198690993446	0.0298853987446776
5.805	-0.00348069194489931	0.029785723916504
5.81	-0.00341849910723857	0.0296859989213402
5.815	-0.00335625479591011	0.0295862257879563
5.82	-0.00329387611334582	0.0294864065137403
5.825	-0.00323046496257753	0.0293865430397716
5.83	-0.00316550197709562	0.0292866373592048
5.835	-0.00309957020603839	0.029186691582882
5.84	-0.00303363879195508	0.0290867079603316
5.845	-0.00296780770808986	0.0289866888341379
5.85	-0.00290113629720681	0.0288866365458532
5.855	-0.00283281426469166	0.0287865533762272
5.86	-0.00276321846841485	0.0286864415647614
5.865	-0.00269348930770672	0.0285863034652209
5.87	-0.00262414129451027	0.0284861416640638
5.875	-0.00255444536899603	0.0283859589041583
5.88	-0.00248335066854946	0.0282857578716943
5.885	-0.00241078365041716	0.0281855411496736
5.89	-0.00233769571272386	0.0280853113323673
5.895	-0.00226485555975726	0.0279850710961426
5.9	-0.00219192173941982	0.027884823287755
5.905	-0.00211793671827998	0.0277845709309247
5.91	-0.00204260346288097	0.0276843170815496
5.915	-0.00196670198797948	0.0275840646556205
5.92	-0.00189108827510456	0.0274838164888664
5.925	-0.0018155567507435	0.027383575543486
5.93	-0.00173904626491268	0.027283344961802
5.935	-0.00166097768471332	0.0271831279664553
5.94	-0.00158205121386237	0.0270829277415544
5.945	-0.0015034674646258	0.0269827474036987
5.95	-0.00142549682657371	0.0268825900976168
5.955	-0.00134715941023114	0.0267824591425637
5.96	-0.00126741254310483	0.0266823580747399
5.965	-0.00118641562969168	0.0265822905022816
5.97	-0.00110532210039356	0.0264822599895894
5.975	-0.00102486451996118	0.0263822700852145
5.98	-0.000944508674702149	0.0262823243459337
5.985	-0.000863179360069122	0.0261824263978014
5.99	-0.000780644256195018	0.0260825799881886
5.995	-0.000697810821929234	0.0259827889901786
6	-0.000615574928316853	0.0258830572749574
6.005	-0.000533659384410878	0.0257833886152852
6.01	-0.000450952816986128	0.0256837867976032
6.015	-0.000366944700340976	0.0255842557601099
6.02	-0.000282474111892128	0.0254847995788396
6.025	-0.000198783755892595	0.0253854224073962
6.03	-0.000115967768435343	0.0252861284153965
6.035	-3.28273200082663e-05	0.0251869216759701
6.04	5.16911776879958e-05	0.0250878062431781
6.045	0.000137192082041793	0.0249887863265386
6.05	0.000222303729495454	0.0248898663017997
6.055	0.000306340869358479	0.024791050547357
6.06	0.000390079445104785	0.0246923433546613
6.065	0.000474688840269977	0.0245937490259706
6.07	0.000560201099582791	0.0244952719662038
6.075	0.000645536678944403	0.0243969167168729
6.08	0.00073000371331533	0.0242986878692037
6.085	0.000814230883507161	0.0242005899901216
6.09	0.000899377569556048	0.0241026276373546
6.095	0.000985885418594723	0.0240048054583482
6.1	0.00107318734179271	0.0239071282234306
6.105	0.0011605609788881	0.0238096007252011
6.11	0.0012480260631996	0.0237122278011341
6.115	0.00133602550222376	0.0236150143092772
6.12	0.00142450808825867	0.023517965063067
6.125	0.00151283118422931	0.023421084875055
6.13	0.00160062466805639	0.0233243786409943
6.135	0.00168853728166969	0.0232278513885092
6.14	0.00177760796970183	0.023131508236213
6.145	0.00186800687277486	0.0230353542972423
6.15	0.00195877196021827	0.0229393945398584
6.155	0.00204884743994924	0.0228436338090049
6.16	0.0021382285179472	0.0227480770214655
6.165	0.0022277278716623	0.0226527292350809
6.17	0.00231783581307123	0.0225575956713115
6.175	0.00240825078578553	0.0224626817027527
6.18	0.0024985515810017	0.0223679926783319
6.185	0.00258899445453515	0.0222735338097948
6.19	0.00268011932363388	0.0221793102197481
6.195	0.00277173322513731	0.022085327053621
6.2	0.00286286069112682	0.0219915896057529
6.205	0.00295283204924193	0.021898103344671
6.21	0.00304220214361415	0.0218048737667544
6.215	0.00313212348661072	0.0217119062368269
6.22	0.00322294448844787	0.021619205993052
6.225	0.00331392824861405	0.021526778227512
6.23	0.00340428556256978	0.0214346281864124
6.235	0.0034941279571612	0.0213427613113581
6.24	0.00358396875669378	0.021251183241597
6.245	0.00367367384146169	0.0211598996443712
6.25	0.00376259688765268	0.0210689160662
6.255	0.00385067230127918	0.0209782379005631
6.26	0.00393885673571619	0.0208878705043318
6.265	0.004027931365514	0.0207978193349518
6.27	0.00411725125342066	0.0207080899321923
6.275	0.00420539765697017	0.020618687828474
6.28	0.00429193007697393	0.0205296185017744
6.285	0.0043779036782186	0.0204408873766369
6.29	0.00446430357902914	0.0203524998863557
6.295	0.00455068894272292	0.0202644615576332
6.3	0.00463601140881913	0.0201767780104532
6.305	0.00472029565433791	0.0200894548534592
6.31	0.0048045731378151	0.0200024976310601
6.315	0.0048890745172776	0.0199159118164047
6.32	0.0049725877559462	0.0198297028255865
6.325	0.00505413270601984	0.0197438761319773
6.33	0.00513448137125598	0.0196584373010879
6.335	0.00521509669030262	0.0195733919090486
6.34	0.0052959433719546	0.01948874549485
6.345	0.00537558727986616	0.0194045034742061
6.35	0.00545346753253053	0.0193206711456853
6.355	0.00553075744656288	0.0192372538891846
6.36	0.00560836542553602	0.0191542572165574
6.365	0.00568524392276286	0.0190716866212071
6.37	0.00575982432824009	0.0189895474691383
6.375	0.00583249660293648	0.0189078449807525
6.38	0.00590510438391556	0.0188265843166477
6.385	0.00597812124814343	0.0187457706939028
6.39	0.00604988008098193	0.0186654094001753
6.395	0.00611928483341639	0.0185855056988089
6.4	0.00618753704685266	0.0185060647502624
6.405	0.00625609595199634	0.0184270915719736
6.41	0.00632407517192011	0.0183485910742917
6.415	0.00638940792354505	0.0182705682220771
6.42	0.00645226532443131	0.0181930280639804
6.425	0.00651494524360796	0.018115975612011
6.43	0.00657833393037901	0.0180394157492273
6.435	0.00664038856981923	0.0179633532138297
6.44	0.00669941132231084	0.0178877926961647
6.445	0.0067567348620325	0.0178127389332957
6.45	0.00681442997697736	0.0177381966643239
6.455	0.00687172964927099	0.0176641705824494
6.46	0.00692600550139391	0.0175906653343048
6.465	0.00697725887587897	0.0175176854686015
6.47	0.00702829847387338	0.017445235435936
6.475	0.00708036126108018	0.0173733196911812
6.48	0.00713092409757952	0.0173019427634358
6.485	0.00717772525624802	0.0172311091681323
6.49	0.00722237625980702	0.0171608232538219
6.495	0.00726761055433727	0.017091089138593
6.5	0.00731270694203392	0.0170219108706831
6.505	0.00735443285815922	0.0169532925373787
6.51	0.00739268175200509	0.0168852381925774
6.515	0.00743079994048665	0.0168177518579839
6.52	0.00747028395116622	0.0167508374830504
6.525	0.00750801084538253	0.0166844988659449
6.53	0.00754120578935335	0.016618739705811
6.535	0.00757191494589238	0.0165535636434328
6.54	0.00760356849772172	0.0164889742454221
6.545	0.00763534914428723	0.0164249750482824
6.55	0.00766329285465224	0.0163615695093853
6.555	0.0076872376498895	0.0162987609751113
6.56	0.00771116602397468	0.0162365527708772
6.565	0.00773683758752179	0.0161749482001085
6.57	0.00776050420155414	0.0161139506089
6.575	0.00777897935373906	0.0160535633786964
6.58	0.00779486728038892	0.0159937896213023
6.585	0.00781226498241834	0.0159346321461427
6.59	0.00783009945548603	0.015876093649166
6.595	0.00784357948790966	0.0158181767478084
6.6	0.00785253539595354	0.0157608840311298
6.605	0.00786166730725082	0.0157042180869524
6.61	0.00787303278909519	0.0156481814596589
6.615	0.00788224135181945	0.0155927765442797
6.62	0.00788567688535533	0.0155380056459208
6.625	0.00788649039585154	0.0154838710748805
6.63	0.00788941949326469	0.0154303750303839
6.635	0.00789310122067501	0.0153775196306896
6.64	0.00789190126211174	0.0153253068975502
6.645	0.00788565596233495	0.0152737386162414
6.65	0.00787982369273292	0.0152228163677208
6.655	0.00787681633184594	0.0151725416231699
6.66	0.00787162154878516	0.015122915885037
6.665	0.00786012765412734	0.015073940664368
6.67	0.00784594839962569	0.0150256172679207
6.675	0.00783446302229427	0.0149779467871824
6.68	0.00782410326452778	0.0149309301676993
6.685	0.00780839528482433	0.0148845683190473
6.69	0.0077870979862257	0.0148388622145518
6.695	0.00776642498458617	0.0147938128934925
6.7	0.00774929447200003	0.0147494213334824
6.705	0.00773022856278276	0.0147056882222756
6.71	0.00770451158238137	0.0146626139708459
6.715	0.00767598071555016	0.0146201987826274
6.72	0.00765059305482714	0.0145784427774956
6.725	0.00762676182165372	0.014537346158734
6.73	0.00759729121359003	0.0144969091386102
6.735	0.0075617621318556	0.0144571317734929
6.74	0.00752705113240983	0.0144180138507025
6.745	0.00749667012982185	0.0143795549788223
6.75	0.00746478743387691	0.0143417547751653
6.755	0.00742588235101893	0.0143046129375705
6.76	0.00738376752055645	0.0142681292000873
6.765	0.00734507553114039	0.0142323031399457
6.77	0.00730863023240689	0.0141971340475479
6.775	0.00726667579571503	0.0141626209810724
6.78	0.00721829300818237	0.0141287629100077
6.785	0.00717069110150152	0.0140955588621225
6.79	0.00712806393687337	0.0140630078805174
6.795	0.00708459781366564	0.0140311088253682
6.8	0.00703390666411359	0.0139998602245583
6.805	0.00697940983925882	0.0139692603846498
6.81	0.00692834932076574	0.0139393076528464
6.815	0.00688037893163713	0.013910000552103
6.82	0.00682746263817524	0.0138813376647292
6.825	0.00676792203411489	0.0138533173304637
6.83	0.00670904013454194	0.0138259375104539
6.835	0.00665573506690329	0.013799195885538
6.84	0.00660240129097342	0.0137730900871915
6.845	0.00654161098183943	0.0137476178964874
6.85	0.00647615553168883	0.0137227772309174
6.855	0.00641406672252947	0.013698565921122
6.86	0.00635631114843971	0.0136749814972006
6.865	0.00629458958661253	0.0136520211827118
6.87	0.00622591075819319	0.0136296820631372
6.875	0.00615735635853065	0.013607961345781
6.88	0.00609485061616182	0.013586856385929
6.885	0.00603342073856803	0.013566364470374
6.89	0.0059644183613071	0.0135464826601336
6.895	0.005889677663549	0.0135272077156273
6.9	0.00581814516761199	0.0135085362310676
6.905	0.00575250917864656	0.0134904648544889
6.91	0.00568453334417898	0.0134729902996824
6.915	0.00560918431283346	0.0134561092530376
6.92	0.00553262696144481	0.0134398182298071
6.925	0.00546205395398935	0.0134241135040739
6.93	0.00539412779203134	0.0134089911983835
6.935	0.00531933638844508	0.0133944474385288
6.94	0.00523787764831383	0.0133804784080866
6.945	0.0051589882175584	0.0133670802544842
6.95	0.00508722989096872	0.0133542489804327
6.955	0.00501520937336766	0.0133419803576686
6.96	0.00493575127233123	0.0133302699779193
6.965	0.00485322744454164	0.0133191134164676
6.97	0.00477583507724804	0.0133085063370245
6.975	0.00470278737832412	0.0132984444381947
6.98	0.00462457218764003	0.0132889232833122
6.985	0.00453927959896134	0.0132799382244031
6.99	0.00445552408271999	0.0132714844702278
6.995	0.00437953940730438	0.0132635572191646
7	0.00430544758407132	0.0132561517429323
7.005	0.00422408589929066	0.0132492633336398
7.01	0.00413752463816417	0.0132428871916261
7.015	0.00405485292445542	0.0132370183268463
7.02	0.00397846778144446	0.0132316515767528
7.025	0.00389970702608986	0.0132267817425017
7.03	0.003813758118946	0.0132224036878924
7.035	0.00372754263007193	0.0132185123063493
7.04	0.00364882284299757	0.013215102409815
7.045	0.00357415226806577	0.0132121686628309
7.05	0.00349306412202237	0.0132097056197068
7.055	0.00340492567577373	0.0132077077841757
7.06	0.00331911880903188	0.0132061696461747
7.065	0.00324117254695953	0.0132050857049634
7.07	0.00316444210663427	0.0132044504180016
7.075	0.00308113474055602	0.0132042581514469
7.08	0.00299485741203425	0.0132045031645077
7.085	0.00291411769648153	0.0132051796431227
7.09	0.00283919270380304	0.0132062817639067
7.095	0.00276020160734021	0.0132078037079495
7.1	0.00267359012004569	0.0132097396520294
7.105	0.00258773850923921	0.0132120837285555
7.11	0.00251056771717426	0.0132148299810694
7.115	0.00243794813640319	0.0132179723568257
7.12	0.00235947441652122	0.0132215047568764
7.125	0.00227487632804495	0.0132254211042266
7.13	0.00219307153488781	0.0132297153513505
7.135	0.00211858867911019	0.0132343814183045
7.14	0.00204441157618751	0.0132394131526581
7.145	0.00196372707357426	0.0132448043501199
7.15	0.00188123207580402	0.0132505488178026
7.155	0.00180561512761575	0.0132566404025312
7.16	0.00173661847132678	0.0132630729537354
7.165	0.00166379191549666	0.0132698402656018
7.17	0.00158324008274358	0.0132769360434409
7.175	0.00150305909919819	0.0132843539390493
7.18	0.00143121192848614	0.0132920876337622
7.185	0.00136416001568307	0.0133001308885994
7.19	0.00129216713597557	0.0133084775102162
7.195	0.00121506281280066	0.0133171212578361
7.2	0.00114137621163373	0.0133260557872944
7.205	0.00107525749142923	0.0133352746982212
7.21	0.00100958729433076	0.0133447716296629
7.215	0.000937173231823429	0.0133545403036422
7.22	0.000862351638079595	0.0133645744801683
7.225	0.000794227576904927	0.0133748678743004
7.23	0.000733686501761976	0.0133854141183988
7.235	0.00067101218067398	0.0133962068047566
7.24	0.000601331168630814	0.0134072395612634
7.245	0.000531420619179457	0.0134185060865107
7.25	0.000469110679631868	0.0134300001218165
7.255	0.00041197455060491	0.0134417153898951
7.26	0.000350579734853262	0.0134536455582278
7.265	0.000283953445298746	0.0134657842499067
7.27	0.000220368452084418	0.013478125101858
7.275	0.000165019470905925	0.0134906618182285
7.28	0.000111998177521766	0.0135033881589933
7.285	5.29451712234952e-05	0.0135162979001422
7.29	-9.86630682824341e-06	0.0135293848040007
7.295	-6.75035242790223e-05	0.0135426426147717
7.3	-0.00011713585204367	0.0135560650798126
7.305	-0.000166673056410627	0.0135696459847168
7.31	-0.00022226804473906	0.0135833791749988
7.315	-0.000279186665078868	0.0135972585428718
7.32	-0.000329506809982671	0.0136112779775374
7.325	-0.000373518680150653	0.0136254313149095
7.33	-0.000420320553101483	0.0136397123778991
7.335	-0.000473005722479058	0.0136541150741579
7.34	-0.000524323562099482	0.0136686334288726
7.345	-0.00056735476056744	0.01368326153233
7.35	-0.000605399761572212	0.0136979934695148
7.355	-0.000647735669699401	0.0137128232955291
7.36	-0.000695221886799935	0.0137277450668492
7.365	-0.000739963167428481	0.0137427528966256
7.37	-0.000776886620329531	0.0137578409882096
7.375	-0.000811117244179105	0.0137730036173508
7.38	-0.000850158725582251	0.0137882350832925
7.385	-0.000892084169477236	0.0138035296820917
7.39	-0.000928979548349051	0.0138188817364707
7.395	-0.000958417909689935	0.0138342856441355
7.4	-0.000987680792178747	0.013849735884888
7.405	-0.00102276161078825	0.0138652269948565
7.41	-0.0010595014858092	0.0138807535417442
7.415	-0.00109002185078264	0.013896310107755
7.42	-0.00111357899396518	0.0139118913088737
7.425	-0.00113817546776271	0.013927491829898
7.43	-0.0011679527186395	0.0139431064170765
7.435	-0.00119759970013904	0.0139587298608674
7.44	-0.0012205615868301	0.0139743569978307
7.445	-0.00123832902030347	0.013989982709569
7.45	-0.00125903452675313	0.0140056019110475
7.455	-0.00128449554412491	0.0140212095475306
7.46	-0.00130790093288731	0.0140368006170419
7.465	-0.00132359720742841	0.014052370198533
7.47	-0.00133504231117385	0.0140679134457812
7.475	-0.00135030715418001	0.0140834255509475
7.48	-0.00136987763025251	0.0140989017334832
7.485	-0.00138671688558851	0.0141143372563391
7.49	-0.00139638873634116	0.0141297274565844
7.495	-0.00140332531540492	0.0141450677558865
7.5	-0.00141424011479137	0.0141603536430736
7.505	-0.00142782541442052	0.0141755806565925
7.51	-0.00143717889436674	0.0141907443735718
7.515	-0.00143967705930166	0.0142058404229459
7.52	-0.0014411686216639	0.0142208644977401
7.525	-0.00144750656435564	0.014235812360387
7.53	-0.00145595204157187	0.0142506798469867
7.535	-0.00145940711934376	0.0142654628585589
7.54	-0.00145607633422751	0.0142801573604729
7.545	-0.00145222933010629	0.0142947593756617
7.55	-0.00145279498886008	0.0143092649760291
7.555	-0.0014545541268463	0.014323670295731
7.56	-0.00145105160040702	0.0143379715406468
7.565	-0.00144179921143452	0.0143521649736101
7.57	-0.00143336334858448	0.0143662469074798
7.575	-0.00142917665316711	0.0143802137312434
7.58	-0.00142383722112447	0.0143940619132493
7.585	-0.00141050948536767	0.0144077879655057
7.59	-0.00139048990460902	0.0144213884248856
7.595	-0.00137253927528747	0.0144348598885912
7.6	-0.0013604669092393	0.0144481990512375
7.605	-0.00134835199488537	0.014461402685518
7.61	-0.0013287330089879	0.014474467624764
7.615	-0.00130214229408052	0.0144873907546796
7.62	-0.00127635337622687	0.0145001689930936
7.625	-0.00125469966365275	0.0145127993071981
7.63	-0.00123223150906693	0.0145252787473922
7.635	-0.00120349375309221	0.0145376044523061
7.64	-0.00117032826373551	0.0145497736229331
7.645	-0.00113972715631379	0.014561783503359
7.65	-0.00111273773480827	0.0145736313954657
7.655	-0.00108271653635033	0.0145853146714174
7.66	-0.00104453895675896	0.0145968307660297
7.665	-0.00100190769088773	0.0146081771759839
7.67	-0.000963267588938965	0.0146193514611028
7.675	-0.000929878870464673	0.0146303512413482
7.68	-0.000894444686656914	0.0146411741844716
7.685	-0.000850953654904263	0.0146518180087
7.69	-0.000802345998156806	0.0146622805132637
7.695	-0.000756397115525775	0.0146725595823014
7.7	-0.000714487470875191	0.0146826531584537
7.705	-0.00067058640458928	0.0146925592106214
7.71	-0.000620250129564059	0.014702275727754
7.715	-0.000566903566564214	0.0147118007631349
7.72	-0.000517001940114792	0.0147211324659267
7.725	-0.000470073218147782	0.0147302690690978
7.73	-0.000419364541325429	0.0147392088606139
7.735	-0.000361264481130608	0.0147479501507419
7.74	-0.000300659388259827	0.0147564912777966
7.745	-0.000244775443267287	0.0147648306314409
7.75	-0.000193075458955594	0.0147729666868713
7.755	-0.000138255127717457	0.0147808980362484
7.76	-7.59500753067854e-05	0.0147886233214408
7.765	-1.03427667631273e-05	0.0147961411699796
7.77	5.16988987122602e-05	0.014803450226475
7.775	0.000110161494235417	0.0148105492136011
7.78	0.000171095566318691	0.0148174369487123
7.785	0.00023792000153664	0.0148241123012966
7.79	0.000306695718778194	0.0148305741793834
7.795	0.000371842532687872	0.0148368215158584
7.8	0.000434459068037452	0.0148428532730236
7.805	0.000500688114568426	0.0148486684878137
7.81	0.000573166479006471	0.0148542662981512
7.815	0.000647043905289823	0.0148596459121052
7.82	0.000716259051895562	0.0148648065586585
7.825	0.0007819230271779	0.0148697474793181
7.83	0.000850684818434022	0.01487446795892
7.835	0.000925999145314815	0.0148789673548066
7.84	0.00100368374756012	0.0148832450910888
7.845	0.00107760470975986	0.0148873006217343
7.85	0.00114795661072806	0.0148911334022088
7.855	0.00122035961542046	0.0148947429114912
7.86	0.00129799430662958	0.0148981286814006
7.865	0.00137737106778362	0.0149012903111569
7.87	0.00145331452942097	0.0149042274694921
7.875	0.00152647917151532	0.0149069398640862
7.88	0.00160229679317236	0.0149094272034517
7.885	0.00168341632788049	0.014911689213973
7.89	0.00176583202969018	0.0149137256868016
7.895	0.00184397248717625	0.0149155365011609
7.9	0.0019184443991235	0.0149171215934459
7.905	0.00199518914709058	0.014918480922627
7.91	0.00207769156559072	0.0149196144607771
7.915	0.00216246572190268	0.0149205222024193
7.92	0.00224353258460379	0.0149212041815915
7.925	0.00232047434615783	0.0149216604785252
7.93	0.00239852374619955	0.0149218912383802
7.935	0.00248137483660926	0.0149218966618975
7.94	0.00256640012285487	0.0149216769607492
7.945	0.00264824822060756	0.0149212323415071
7.95	0.002726537115438	0.0149205630343459
7.955	0.0028061472222312	0.0149196693321585
7.96	0.00289037740011295	0.0149185516122088
7.965	0.00297632315928213	0.0149172102978525
7.97	0.00305840686862497	0.0149156457946304
7.975	0.00313630140199992	0.0149138584984257
7.98	0.0032153795061217	0.0149118488402451
7.985	0.00329958364314082	0.0149096173028397
7.99	0.00338623308232089	0.0149071644142992
7.995	0.00346922864121266	0.0149044907422834
8	0.00354745614005889	0.0149015968882338
8.005	0.00362593760421142	0.0148984834569276
8.01	0.0037089458970903	0.0148951510338676
8.015	0.00379445136357122	0.014891600225755
8.02	0.00387676343462866	0.0148878317087721
8.025	0.00395471745742117	0.0148838462205475
8.03	0.00403298209262832	0.0148796445442756
8.035	0.00411545766964894	0.0148752274689727
8.04	0.00419990331793256	0.0148705957434288
8.045	0.00428062656835113	0.014865750105912
8.05	0.0043566984022493	0.0148606913563384
8.055	0.0044331788442113	0.0148554203960131
8.06	0.00451427076760771	0.0148499381993105
8.065	0.00459770474921646	0.0148442457168798
8.07	0.00467740524793481	0.0148383438050914
8.075	0.00475197730358206	0.0148322332793057
8.08	0.0048262918375789	0.0148259150296667
8.085	0.00490478167573842	0.0148193900932583
8.09	0.00498563982628672	0.014812659583427
8.095	0.00506313634114015	0.0148057245444775
8.1	0.00513589335873386	0.0147985859303589
8.105	0.00520848892578751	0.0147912446714827
8.11	0.00528494557814527	0.0147837017607401
8.115	0.00536319606547648	0.0147759583306126
8.12	0.00543758719248553	0.0147680155886874
8.125	0.00550711877942636	0.0147598746851401
8.13	0.00557675307853955	0.0147515366565145
8.135	0.0056506178460757	0.0147430025269315
8.14	0.00572642031136432	0.0147342734687598
8.145	0.00579814844883346	0.014725350800974
8.15	0.00586458871379785	0.0147162358538367
8.155	0.00593072975750841	0.0147069298612294
8.16	0.00600088240182934	0.0146974339665206
8.165	0.00607296504798809	0.0146877493436577
8.17	0.00614114381409951	0.0146778773011519
8.175	0.00620431780660953	0.014667819222295
8.18	0.00626737459142008	0.0146575764535783
8.185	0.00633428986252698	0.0146471502906536
8.19	0.00640265267100917	0.0146365419551927
8.195	0.00646663848563813	0.0146257525868563
8.2	0.00652550152576277	0.014614783394741
8.205	0.00658450943902284	0.0146036357571788
8.21	0.00664769822803821	0.0145923111297904
8.215	0.00671238331412445	0.0145808108905072
8.22	0.00677250756775578	0.014569136237732
8.225	0.00682729231088839	0.0145572883167688
8.23	0.00688203760932424	0.014545268424655
8.235	0.00694075620119028	0.0145330780115884
8.24	0.00700075538914184	0.0145207185637929
8.245	0.00705623240098934	0.0145081915169442
8.25	0.00710673449178145	0.0144954982293058
8.255	0.00715751639865383	0.0144826399816921
8.26	0.00721212445946708	0.0144696180773124
8.265	0.00726743382342763	0.0144564339687093
8.27	0.00731780301760843	0.0144430892163612
8.275	0.00736327910204784	0.0144295853097887
8.28	0.00740936891470509	0.0144159236268834
8.285	0.00745944795663114	0.0144021055441883
8.29	0.00751009818879051	0.0143881325016949
8.295	0.00755569204632103	0.0143740059774871
8.3	0.00759639495628157	0.0143597274652862
8.305	0.0076376299425811	0.014345298463499
8.31	0.00768256166625498	0.0143307203992336
8.315	0.00772778078497112	0.0143159946347993
8.32	0.00776812289364006	0.0143011225352623
8.325	0.00780412993496329	0.0142861054335214
8.33	0.00784100274345141	0.0142709446549262
8.335	0.00788128721740078	0.0142556415960485
8.34	0.00792120431880567	0.0142401976889744
8.345	0.0079558828447321	0.0142246143760758
8.35	0.00798637454893276	0.0142088931362707
8.355	0.00801807323720665	0.014193035436206
8.36	0.00805334433322713	0.0141770426793443
8.365	0.00808819897510702	0.0141609163245818
8.37	0.00811782063348181	0.01414465790657
8.375	0.0081432904888949	0.0141282688929778
8.38	0.00816982068808478	0.0141117506670085
8.385	0.00819960994055178	0.0140951046023432
8.39	0.00822881472960058	0.0140783321090765
8.395	0.00825303810999234	0.0140614346266219
8.4	0.00827355163345187	0.0140444135630176
8.405	0.00829530123262083	0.0140272702318768
8.41	0.00832005024898672	0.0140100059383286
8.415	0.00834380772654866	0.013992622094321
8.42	0.00836243808437347	0.0139751201335443
8.425	0.00837749792610625	0.0139575014392562
8.43	0.00839399237743619	0.0139397673774724
8.435	0.00841359497406859	0.0139219193003939
8.44	0.00843226166711517	0.0139039585840308
8.445	0.00844586127448501	0.013885886607622
8.45	0.00845584723584398	0.0138677046839916
8.455	0.00846706599785652	0.0138494141132526
8.46	0.00848119460422483	0.0138310162505803
8.465	0.00849443403975227	0.0138125124960311
8.47	0.00850290707151924	0.0137939042501728
8.475	0.00850803276876286	0.0137751928488925
8.48	0.00851439019541189	0.013756379581595
8.485	0.00852345015464699	0.0137374657444013
8.49	0.008531457780024	0.0137184526669856
8.495	0.00853470255140865	0.0136993417092725
8.5	0.00853468969360005	0.0136801341828487
8.505	0.00853600860915167	0.0136608313563727
8.51	0.00854016007949676	0.0136414344868172
8.515	0.00854344376058078	0.0136219447984331
8.52	0.00854207999126366	0.0136023634935981
8.525	0.00853730776372465	0.0135826918198433
8.53	0.00853358144854699	0.0135629310578409
8.535	0.0085326157437982	0.01354308241757
8.54	0.0085315031220456	0.0135231470748792
8.545	0.00852692205503862	0.0135031262238371
8.55	0.00851935489545736	0.0134830211288516
8.555	0.00851202085885134	0.0134628330996847
8.56	0.00850636307427663	0.0134425634133464
8.565	0.00850028153704079	0.0134222133106434
8.57	0.00849135860784615	0.013401783939608
8.575	0.00848052169416542	0.0133812764280677
8.58	0.00847083540371347	0.013360692009546
8.585	0.00846328851989409	0.0133400318889869
8.59	0.00845513250900964	0.0133192971555118
8.595	0.00844328693863066	0.0132984888868492
8.6	0.00842844995120924	0.0132776081706893
8.605	0.00841416220925995	0.0132566561016205
8.61	0.00840237523101832	0.013235633822093
8.615	0.00839113783956211	0.0132145424288808
8.62	0.0083773308069671	0.0131933829418443
8.625	0.00836088985041066	0.01317215641958
8.63	0.00834451425765685	0.0131508640391687
8.635	0.00832977515087672	0.0131295070234899
8.64	0.00831488642612212	0.0131080864555329
8.645	0.00829712887861422	0.0130866032205915
8.65	0.00827693576871598	0.0130650581333114
8.655	0.0082574882735261	0.0130434521102515
8.66	0.00824059095033096	0.0130217861943933
8.665	0.00822419823654066	0.0130000614511061
8.67	0.00820481330222922	0.0129782789231427
8.675	0.00818213180972433	0.012956439642646
8.68	0.00815922093522818	0.0129345446079796
8.685	0.00813847454826533	0.0129125947237085
8.69	0.00811866464313349	0.0128905908091909
8.695	0.00809670730385807	0.0128685337175284
8.7	0.00807219530680428	0.0128464243560302
8.705	0.00804778799473302	0.0128242636630034
8.71	0.00802540808093841	0.0128020525977689
8.715	0.00800345141204035	0.0127797920604294
8.72	0.00797865138130724	0.0127574829581164
8.725	0.0079508213658289	0.0127351261643
8.73	0.00792320939497388	0.0127127224605402
8.735	0.00789832815643141	0.0126902726686041
8.74	0.00787473003350216	0.0126677776482239
8.745	0.00784873890020314	0.0126452382544258
8.75	0.00781954784779968	0.0126226554188207
8.755	0.00778998828876087	0.0126000300362691
8.76	0.00776254960277161	0.0125773628372031
8.765	0.00773607958535152	0.012554654502253
8.77	0.00770732000935475	0.0125319056858189
8.775	0.00767587071785378	0.0125091169506362
8.78	0.00764474862396476	0.0124862888618821
8.785	0.00761622237889776	0.0124634221323291
8.79	0.00758860576826592	0.0124405175827235
8.795	0.00755818422654704	0.0124175760335632
8.8	0.00752451192189252	0.0123945982081807
8.805	0.00749093771415747	0.0123715847325016
8.81	0.00746015141464271	0.0123485361991101
8.815	0.00743070925018205	0.0123254532169781
8.82	0.00739892905452129	0.0123023364995731
8.825	0.00736423611583365	0.0122791868106745
8.83	0.00732969306657116	0.0122560048722065
8.835	0.00729761671610012	0.0122327913108776
8.84	0.00726632324428254	0.0122095467297527
8.845	0.00723231524717622	0.0121862718305394
8.85	0.0071955271257508	0.0121629673673084
8.855	0.00715942322232337	0.0121396340157347
8.86	0.00712630631786055	0.0121162723677884
8.865	0.00709415377073377	0.0120928830310902
8.87	0.00705920410301291	0.0120694665772447
8.875	0.0070212941594237	0.0120460235343103
8.88	0.00698384713335027	0.0120225545017277
8.885	0.00694914958221933	0.0119990600996829
8.89	0.00691527723696659	0.0119755408271146
8.895	0.00687881784231905	0.0119519971639733
8.9	0.00683994401057104	0.0119284296835119
8.905	0.00680202343340337	0.0119048389655873
8.91	0.00676687757894801	0.0118812255438712
8.915	0.00673212067180486	0.0118575899234514
8.92	0.00669435133910925	0.011833932596636
8.925	0.00665406671918012	0.0118102540594577
8.93	0.00661490176560298	0.0117865548335715
8.935	0.00657874173081909	0.0117628354037805
8.94	0.00654317563135818	0.0117390961592349
8.945	0.00650487699074391	0.0117153374789808
8.95	0.00646431743878146	0.0116915597889033
8.955	0.0064248422889543	0.0116677635270619
8.96	0.00638796864457261	0.0116439491472335
8.965	0.00635121966946572	0.0116201171144922
8.97	0.00631166648519388	0.0115962678248053
8.975	0.00627022132853678	0.0115724016604588
8.98	0.00623033904696202	0.011548519080975
8.985	0.00619331306941575	0.011524620526167
8.99	0.00615638037309258	0.0115007063784446
8.995	0.0061165150027688	0.0114767770097146
9	0.00607461700609306	0.0114528328263873
9.005	0.00603411171754384	0.0114288742640241
9.01	0.00599631520057944	0.0114049017011993
9.015	0.00595865316095567	0.0113809154754378
9.02	0.00591839300064256	0.0113569159586433
9.025	0.00587651843567514	0.0113329035622215
9.03	0.00583621450849039	0.0113088786745294
9.035	0.00579844940070515	0.0112848416650081
9.04	0.00576050089796993	0.011260792851327
9.045	0.00571975915972924	0.0112367324522822
9.05	0.00567740531143679	0.0112126607317379
9.055	0.00563677716218622	0.0111885780568329
9.06	0.00559892968783071	0.0111644847843408
9.065	0.00556116423004109	0.0111403812245385
9.07	0.00552079098132028	0.0111162676912755
9.075	0.00547875639851005	0.0110921445024601
9.08	0.00543814936486848	0.0110680120162883
9.085	0.00539999621383549	0.0110438706683127
9.09	0.00536185296777099	0.0110197208561615
9.095	0.00532133685356264	0.0109955628385123
9.1	0.00527951591013593	0.0109713968055331
9.105	0.00523939871017376	0.0109472229120641
9.11	0.00520183843420705	0.010923041381254
9.115	0.00516422758686517	0.0108988525907904
9.12	0.00512402038163602	0.0108746568438775
9.125	0.00508218232229707	0.0108504542846717
9.13	0.00504182387388532	0.0108262450085689
9.135	0.00500411436738073	0.0108020291237281
9.14	0.00496676078619576	0.0107778067870555
9.145	0.00492722709415823	0.0107535782337649
9.15	0.0048861903213977	0.0107293437434691
9.155	0.00484645485750432	0.0107051035222071
9.16	0.00480910809954302	0.0106808577122138
9.165	0.00477198533387035	0.010656606460654
9.17	0.00473265644127689	0.0106323499832172
9.175	0.00469185060680255	0.0106080885842673
9.18	0.00465247397974595	0.0105838225003126
9.185	0.00461576291008239	0.0105595519252105
9.19	0.00457958338586817	0.010535277019477
9.195	0.00454123474003385	0.0105109978439543
9.2	0.00450109115954893	0.010486714535979
9.205	0.0044619764612527	0.0104624272764724
9.21	0.00442540956079522	0.0104381362202659
9.215	0.00438963408020241	0.0104138416042119
9.22	0.00435202797025873	0.0103895436297833
9.225	0.00431277709412097	0.0103652424157374
9.23	0.00427452573912177	0.010340938127419
9.235	0.00423877481878732	0.010316630974387
9.24	0.00420380128991535	0.0102923211961652
9.245	0.00416686559487189	0.0102680090526377
9.25	0.00412805721834122	0.0102436947560562
9.255	0.00409016245653158	0.0102193784615764
9.26	0.00405500409901203	0.0101950603530824
9.265	0.00402104951858186	0.0101707406824048
9.27	0.003985343481183	0.0101464196803306
9.275	0.00394760047512213	0.0101220975055625
9.28	0.00391045328343393	0.0100977742559493
9.285	0.00387588434226789	0.0100734499859669
9.29	0.00384260440635291	0.0100491248170144
9.295	0.00380771076622572	0.0100247989301266
9.3	0.00377086391446655	0.0100004724733225
9.305	0.00373468387504445	0.00997614555911639
9.31	0.00370117915600865	0.00995181831945047
9.315	0.00366900081408428	0.00992749087263718
9.32	0.00363505367812769	0.00990316323068186
9.325	0.00359890616764176	0.0098788354244121
9.33	0.00356331619628074	0.0098545075265676
9.335	0.00353053006166775	0.00983017956304195
9.34	0.00349930472082782	0.00980585159501146
9.345	0.00346643343249289	0.00978152378413597
9.35	0.00343134235067204	0.00975719626115819
9.355	0.00339674882788517	0.00973286899189674
9.36	0.00336490655965926	0.00970854192449338
9.365	0.00333453392772842	0.00968421513952365
9.37	0.00330240408889697	0.00965988872480779
9.375	0.00326807104015918	0.00963556272052131
9.38	0.00323442550071409	0.00961123711683172
9.385	0.00320373418416304	0.00958691191291052
9.39	0.0031745330526646	0.00956258717232004
9.395	0.00314342810083881	0.00953826295707501
9.4	0.00310998843413266	0.00951393933565612
9.405	0.00307722041939016	0.00948961636233605
9.41	0.0030474319022832	0.00946529404366743
9.415	0.00301909848607425	0.00944097235452404
9.42	0.00298884955884686	0.00941665125806566
9.425	0.00295638807535452	0.00939233069827168
9.43	0.00292476419298318	0.00936801066042676
9.435	0.00289611265937166	0.00934369114677054
9.44	0.00286867512330051	0.00931937212177587
9.445	0.0028391188773	0.00929505358188294
9.45	0.00280740315911521	0.00927073552550866
9.455	0.00277673709698769	0.00924641793265408
9.46	0.00274914896095249	0.00922210085541053
9.465	0.00272267103030188	0.00919778433829492
9.47	0.00269399841389664	0.00917346834419846
9.475	0.00266324852337503	0.00914915283077562
9.48	0.00263362666182427	0.00912483773107908
9.485	0.002606957729963	0.00910052303767941
9.49	0.00258113554399575	0.00907620885673737
9.495	0.00255306513683147	0.00905189523541594
9.5	0.00252316085384985	0.00902758209883388
9.505	0.00249464175191258	0.00900326933474531
9.51	0.00246905214439899	0.00897895685361618
9.515	0.00244404732817021	0.00895464458785824
9.52	0.00241664912207824	0.00893033247687782
9.525	0.00238750062508126	0.0089060204727943
9.53	0.00235985015748339	0.00888170852583983
9.535	0.00233508098429036	0.00885739655691538
9.54	0.00231076576526501	0.0088330845387901
9.545	0.00228409707986605	0.00880877246657405
9.55	0.00225584472407103	0.00878446026316624
9.555	0.00222912951161733	0.00876014784066399
9.56	0.00220510772896176	0.00873583518836227
9.565	0.00218132532200412	0.00871152234417991
9.57	0.00215520418726642	0.00868720921742323
9.575	0.002127675755428	0.00866289558002649
9.58	0.00210180117926919	0.00863858123522761
9.585	0.00207858189516825	0.00861426606898448
9.59	0.00205552301025191	0.00858995002028564
9.595	0.00203014854466614	0.00856563293634451
9.6	0.00200342524807784	0.00854131451314402
9.605	0.00197831650061469	0.00851699443225726
9.61	0.00195573117957961	0.00849267249014503
9.615	0.00193322285048714	0.00846834860541037
9.62	0.00190843315319853	0.00844402271506937
9.625	0.0018823490971779	0.00841969469904313
9.63	0.00185786770476017	0.00839536437417223
9.635	0.00183586739395345	0.00837103151897622
9.64	0.00181395765073216	0.00834669593703126
9.645	0.00178981239173268	0.00832235755621298
9.65	0.00176434217109165	0.00829801633064591
9.655	0.00174035826313883	0.00827367210908108
9.66	0.0017187823043435	0.00824932460513566
9.665	0.00169738068784548	0.0082249735025286
9.67	0.00167388291231569	0.00820061859532757
9.675	0.00164907301865203	0.00817625970518918
9.68	0.00162562844064906	0.00815189662630331
9.685	0.0016044944970016	0.00812752912256087
9.69	0.00158356957033616	0.00810315698995367
9.695	0.00156057775148222	0.00807878003106452
9.7	0.00153617168442128	0.00805439801567473
9.705	0.0015130011144441	0.00803001070967753
9.71	0.00149218189066973	0.00800561783405271
9.715	0.00147179553301573	0.00798121905557991
9.72	0.00144946416153306	0.00795681395622125
9.725	0.00142556331974832	0.00793240208778485
9.73	0.00140262412083754	0.00790798305276326
9.735	0.00138193883961719	0.0078835565239018
9.74	0.00136184219681894	0.00785912227308643
9.745	0.00133993346379118	0.00783468014604409
9.75	0.00131638715891986	0.00781022995036409
9.755	0.00129367153889541	0.00778577138003413
9.76	0.00127324915369824	0.00776130403398128
9.765	0.00125361448051473	0.00773682754222307
9.77	0.00123221151767954	0.00771234159195302
9.775	0.00120893999411367	0.0076878457889876
9.78	0.00118623304670136	0.00766333973258924
9.785	0.00116581890646472	0.00763882315970363
9.79	0.00114645372876865	0.00761429584839988
9.795	0.00112549924503815	0.00758975751141122
9.8	0.00110259764325109	0.00756520780960415
9.805	0.00108007904686502	0.00754064640943426
9.81	0.00105979950702393	0.00751607300825299
9.815	0.00104065302405036	0.00749148725642499
9.82	0.00101994697996535	0.00746688869719492
9.825	0.000997178929567877	0.00744227677708835
9.83	0.000974662266103365	0.00741765088316129
9.835	0.000954397872801227	0.00739301043131349
9.84	0.000935401665450897	0.00736835491239845
9.845	0.000914921699516036	0.00734368386172264
9.85	0.000892297848181744	0.00731899683186725
9.855	0.000869783645896671	0.00729429341577372
9.86	0.000849489092546474	0.00726957324950632
9.865	0.000830579899436668	0.00724483599921655
9.87	0.000810325026956615	0.00722008126566323
9.875	0.000787937346583334	0.00719530853801444
9.88	0.000765543130478807	0.00717051726047231
9.885	0.000745246634268781	0.00714570685611165
9.89	0.00072629336191472	0.00712087681494467
9.895	0.000706000939215112	0.00709602667119356
9.9	0.000683549800563199	0.00707115600944093
9.905	0.000661050115982764	0.00704626445088508
9.91	0.000640689522605875	0.00702135147863174
9.915	0.000621824736590781	0.00699641644702069
9.92	0.000601749363895188	0.00697145873105285
9.925	0.000579434680378466	0.0069464778395016
9.93	0.000556816507316071	0.00692147338581606
9.935	0.000536144112182857	0.00689644494530342
9.94	0.000517014907550273	0.00687139199881273
9.945	0.000496901131168492	0.00684631392947921
9.95	0.000474698499570092	0.00682121010879655
9.955	0.000452144119669118	0.00679608001817655
9.96	0.000431409701129315	0.00677092324051642
9.965	0.0004121876585641	0.00674573937291427
9.97	0.000392037640592324	0.00672052791650941
9.975	0.000369750665075497	0.00669528820049834
9.98	0.0003469412055364	0.0066700194663369
9.985	0.000325937565474099	0.00664472105308818
9.99	0.000306661222685811	0.00661939248609968
9.995	0.000286746773562463	0.00659403339654432
[truncated: 18,001 more rows]
