# Supplementary material for: Modified control method of a motion compensated gangway
Source: PLoS One. 2026 Jul 10;21(7):e0351153. doi: 10.1371/journal.pone.0351153 (PMC13353997; doi:10.1371/journal.pone.0351153)
Supplement: S1 Dataset — (ZIP) [file pone.0351153.s001.zip › Fig18_Original_data.txt]

0	-0.0223025235258597	-0.0074341745086199
0.005	-0.022424867202357	-0.00747608726559637
0.01	-0.0225574257835906	-0.00753219750256345
0.015	-0.0226824959856649	-0.00760038685591407
0.02	-0.0228831931413065	-0.00767774967261092
0.025	-0.0230917626881755	-0.00776094498885054
0.03	-0.02318540282085	-0.00784649715426641
0.035	-0.0230728127048516	-0.00793095596778701
0.04	-0.0229205166713177	-0.00801087397155149
0.045	-0.02289598817318	-0.00808279477443404
0.05	-0.0229865200679873	-0.00814346700059254
0.055	-0.0230692946753124	-0.00819034169600585
0.06	-0.0230529241792548	-0.00822219174604176
0.065	-0.0229595325970869	-0.00823949663742684
0.07	-0.0229221349596057	-0.00824426940114891
0.075	-0.0229652565133458	-0.00823946530529017
0.08	-0.0230008183551495	-0.00822843346773602
0.085	-0.0229778791123905	-0.00821438921570638
0.09	-0.0229245057394882	-0.00820047509080919
0.095	-0.0229077267284276	-0.00818974452168974
0.1	-0.0229281453847853	-0.0081849051874228
0.105	-0.0229319843185885	-0.00818797343991712
0.11	-0.0228932928169526	-0.00820009327754398
0.115	-0.0228471794430908	-0.00822160777630065
0.12	-0.0228385660956485	-0.0082522282244439
0.125	-0.022852767384012	-0.00829130071214056
0.13	-0.0228479853546601	-0.00833790038341609
0.135	-0.0228115593276377	-0.00839076432287278
0.14	-0.0227743190845177	-0.00844824495980245
0.145	-0.022763359302219	-0.0085084355539863
0.15	-0.0227617776078662	-0.00856945499089345
0.155	-0.0227412454606885	-0.00862972034744137
0.16	-0.0227014588380577	-0.008688030384235
0.165	-0.0226746410959223	-0.0087434441475575
0.17	-0.0226711403643539	-0.00879511355720019
0.175	-0.0226666004200971	-0.00884224904426623
0.18	-0.022639406733675	-0.00888425635056063
0.185	-0.0225971655685896	-0.00892091795428743
0.19	-0.0225708287231724	-0.00895244833745535
0.195	-0.0225639627443821	-0.00897936640984142
0.2	-0.0225524221576416	-0.00900229211038889
0.205	-0.022521671644695	-0.00902183217405227
0.21	-0.0224846461056287	-0.00903862403674299
0.215	-0.0224634583852923	-0.00905345147859503
0.22	-0.0224533499764673	-0.00906727554479684
0.225	-0.0224330260472351	-0.00908110605318303
0.23	-0.022394990776979	-0.00909579368260229
0.235	-0.0223588913718009	-0.00911190008493395
0.24	-0.0223411777905108	-0.00912973312227844
0.245	-0.0223305332241867	-0.00914948650068527
0.25	-0.0223075090673406	-0.00917133602460106
0.255	-0.0222690996003644	-0.00919539938404253
0.26	-0.0222345804724706	-0.0092216082864131
0.265	-0.0222147097862304	-0.00924963165299558
0.27	-0.0221971832770487	-0.0092789426046168
0.275	-0.0221673632231489	-0.00930898834950895
0.28	-0.022127803883291	-0.00933932802601937
0.285	-0.0220973981996803	-0.00936963741552496
0.29	-0.0220799879281002	-0.00939960727069426
0.295	-0.022060369451212	-0.0094288588708204
0.3	-0.0220263158279675	-0.00945697561419288
0.305	-0.0219845070891313	-0.00948363177448603
0.31	-0.0219538512114398	-0.00950870260234907
0.315	-0.0219349027932085	-0.00953225538334089
0.32	-0.0219119272719997	-0.00955443266391366
0.325	-0.0218758739444572	-0.00957533713509112
0.33	-0.0218357270615681	-0.00959501917777684
0.335	-0.0218063592474793	-0.00961356500517633
0.34	-0.0217848251336347	-0.00963118579713545
0.345	-0.0217566879315922	-0.00964820872708787
0.35	-0.0217163339643335	-0.00966496733104971
0.355	-0.0216762227458013	-0.00968168585259352
0.36	-0.0216483819660546	-0.00969845643616583
0.365	-0.0216263926769393	-0.00971531853558803
0.37	-0.0215962661701536	-0.00973235432116034
0.375	-0.0215545231020299	-0.00974970329522778
0.38	-0.0215141688736304	-0.00976748228119527
0.385	-0.0214847957971927	-0.00978569085946571
0.39	-0.0214590702409746	-0.00980419607066094
0.395	-0.0214251166623054	-0.0098228133999049
0.4	-0.0213823406895681	-0.00984140971429998
0.405	-0.0213435048485582	-0.0098599355724282
0.41	-0.0213143210943755	-0.00987836529618475
0.415	-0.0212863079693758	-0.00989661256127135
0.42	-0.021249201907848	-0.00991451011373837
0.425	-0.0212042216557482	-0.00993187706499864
0.43	-0.0211648139829814	-0.00994861125267965
0.435	-0.0211350923716185	-0.00996472036469834
0.44	-0.0211054343606668	-0.00998026563141656
0.445	-0.0210666384022983	-0.00999527569352197
0.45	-0.0210212033064897	-0.0100097139441174
0.455	-0.0209815992090195	-0.0100235275569705
0.46	-0.0209501904294926	-0.010036726047757
0.465	-0.0209173331778622	-0.0100494094564645
0.47	-0.0208754633073929	-0.0100617167666381
0.475	-0.0208288839051679	-0.0100737430473966
0.48	-0.0207895969862277	-0.0100855026135887
0.485	-0.0207581246049231	-0.0100969690457901
0.49	-0.0207238741139527	-0.0101081482818119
0.495	-0.0206798388207818	-0.0101191107819177
0.5	-0.0206317102974254	-0.0101299511588301
0.505	-0.0205914316035102	-0.0101407156060795
0.51	-0.0205584276300298	-0.0101513680891264
0.515	-0.0205219754988181	-0.0101618272564583
0.52	-0.0204762781641643	-0.0101720372331131
0.525	-0.0204279753238475	-0.0101820040876051
0.53	-0.0203874754850592	-0.0101917653118804
0.535	-0.0203528524944478	-0.0102013258280013
0.54	-0.0203137452060278	-0.0102106255137239
0.545	-0.0202655710934447	-0.0102195706386559
0.55	-0.0202163487815489	-0.0102280985348393
0.555	-0.0201755514512436	-0.0102362131707872
0.56	-0.0201399355747224	-0.0102439590233827
0.565	-0.0200991952959738	-0.0102513612370624
0.57	-0.0200495989050061	-0.0102583915855957
0.575	-0.0199995111748941	-0.0102649925423948
0.58	-0.0199574520853974	-0.0102711340899185
0.585	-0.0199196603520277	-0.0102768465277348
0.59	-0.0198765506561382	-0.010282197303779
0.595	-0.0198255626688724	-0.0102872351900596
0.6	-0.0197751984249808	-0.0102919561067421
0.605	-0.0197324619826383	-0.0102963221899253
0.61	-0.0196930619421352	-0.0103003130496895
0.615	-0.0196479685590497	-0.0103039575351501
0.62	-0.0195953039099161	-0.0103073149389145
0.625	-0.019543890664344	-0.0103104249463679
0.63	-0.0195000384444622	-0.0103132756799329
0.635	-0.019459129400517	-0.0103158202541823
0.64	-0.0194126028221199	-0.0103180243015801
0.645	-0.0193590294326598	-0.0103198974089384
0.65	-0.0193067059956064	-0.0103214785882957
0.655	-0.0192612299653905	-0.0103227917476411
0.66	-0.0192182083193638	-0.0103238159669617
0.665	-0.019169797022939	-0.0103244996163859
0.67	-0.0191150399302529	-0.0103248037474331
0.675	-0.019061876437042	-0.0103247320179119
0.68	-0.0190152577507797	-0.010324318741796
0.685	-0.0189708510950321	-0.0103235883272029
0.69	-0.0189211541601552	-0.0103225268100354
0.695	-0.0188651780588742	-0.0103210930505622
0.7	-0.0188105696529114	-0.0103192575358065
0.705	-0.0187622573918261	-0.0103170300330612
0.71	-0.0187163102339162	-0.0103144492873661
0.715	-0.0186655901044037	-0.0103115458013973
0.72	-0.0186089855260245	-0.0103083146638519
0.725	-0.0185532634245984	-0.0103047244212602
0.73	-0.0185031879603068	-0.0103007519883741
0.735	-0.0184554772625932	-0.0102964084364178
0.74	-0.0184034556871519	-0.0102917304702783
0.745	-0.018345827186787	-0.0102867467649432
0.75	-0.0182887983032853	-0.0102814526898142
0.755	-0.0182372241662477	-0.0102758177732862
0.76	-0.0181883516525577	-0.010269817563926
0.765	-0.0181356120648919	-0.0102634579674907
0.77	-0.0180771464012779	-0.0102567684861248
0.775	-0.0180184956035007	-0.0102497719831947
0.78	-0.0179650029241403	-0.0102424613799077
0.785	-0.0179146681280558	-0.0102348060009862
0.79	-0.0178611249537615	-0.0102267805991201
0.795	-0.0178020400601216	-0.0102183880894942
0.8	-0.0177421151282357	-0.0102096540358851
0.805	-0.0176869703881856	-0.01020059925843
0.81	-0.0176352510713532	-0.0101912181589809
0.815	-0.0175807278576352	-0.0101814838970606
0.82	-0.0175205748631504	-0.0101713745902
0.825	-0.0174590615872991	-0.010160894257544
0.83	-0.0174023331933043	-0.0101500681313477
0.835	-0.0173495673540195	-0.0101389176863958
0.84	-0.0172944526019155	-0.0101274404438566
0.845	-0.0172335331384716	-0.0101156141497842
0.85	-0.0171705066267625	-0.0101034204380069
0.855	-0.0171121030408468	-0.0100908641215017
0.86	-0.0170580147931463	-0.0100779692508786
0.865	-0.0170019516585305	-0.010064756445509
0.87	-0.0169401427513393	-0.0100512242473557
0.875	-0.0168760152200269	-0.010037352619414
0.88	-0.0168163616734672	-0.0100231244560939
0.885	-0.0167610924983839	-0.0100085434352537
0.89	-0.0167039181790236	-0.00999363078862761
0.895	-0.0166408526481496	-0.00997840480071661
0.9	-0.0165753109520338	-0.00996286369681148
0.905	-0.0165145265425268	-0.00994698863470346
0.91	-0.0164585185370651	-0.00993076328682629
0.915	-0.0164006719773888	-0.00991419032089486
0.92	-0.016336591540747	-0.00989728872061907
0.925	-0.0162696068238778	-0.00988007519126541
0.93	-0.0162075322489168	-0.00986254842627338
0.935	-0.016150548419593	-0.00984469162632659
0.94	-0.0160917852443631	-0.00982649026877398
0.945	-0.0160266975711689	-0.00980794722910033
0.95	-0.0159587153908227	-0.00978908048530022
0.955	-0.0158957717141203	-0.0097699061909804
0.96	-0.0158378745905311	-0.00975042419061884
0.965	-0.0157779103885815	-0.0097306201261843
0.97	-0.0157113908129202	-0.00971048155160269
0.975	-0.0156423086892904	-0.00969001178032681
0.98	-0.0155787322494189	-0.00966922790413656
0.985	-0.01552026570423	-0.00964814539194601
0.99	-0.0154593538329205	-0.00962676479909122
0.995	-0.0153915219768366	-0.00960507357184365
1	-0.0153213608459838	-0.00958306070424382
1.005	-0.0152570933662155	-0.00956072943869605
1.01	-0.0151978535556809	-0.00953809557161578
1.015	-0.0151358044872324	-0.00951517346306796
1.02	-0.0150667516470682	-0.00949196388235484
1.025	-0.0149958002635723	-0.00946845558888817
1.03	-0.0149309014485428	-0.00944463868265863
1.035	-0.0148706607434861	-0.0094205162433078
1.04	-0.0148071981711516	-0.00939610286648134
1.045	-0.0147367837160255	-0.00937141194355351
1.05	-0.014665219050361	-0.00934644455109176
1.055	-0.0146000337535244	-0.00932119084065741
1.06	-0.0145391055264656	-0.00929564219157337
1.065	-0.0144744281415014	-0.00926980184957889
1.07	-0.0144027466322123	-0.00924368363130333
1.075	-0.0143305555289461	-0.00921730033470033
1.08	-0.014264900185914	-0.00919065357611507
1.085	-0.0142029563011993	-0.00916373501141547
1.09	-0.0141368506298337	-0.00913653739178772
1.095	-0.0140640366344918	-0.00910906426969138
1.1	-0.0139913725703262	-0.00908132883523759
1.105	-0.0139251522940507	-0.00905334335326177
1.11	-0.0138621193316761	-0.00902510988167477
1.115	-0.0137946930164411	-0.00899662136631811
1.12	-0.0137209413943567	-0.0089678717165196
1.125	-0.0136480824357004	-0.00893886466536613
1.13	-0.0135816589656692	-0.00890961272361685
1.135	-0.013517894587678	-0.00888012755758165
1.14	-0.0134493968054176	-0.00885041152773046
1.145	-0.0133747882575684	-0.00882045868549307
1.15	-0.013301627268937	-0.00879026395974333
1.155	-0.0132347814054617	-0.00875983123615552
1.16	-0.0131700812700127	-0.00872917240390626
1.165	-0.0131005046548015	-0.00869829858376162
1.17	-0.0130252701604112	-0.00866721241793978
1.175	-0.0129519143557713	-0.00863590898598257
1.18	-0.0128845300808037	-0.0086043841834146
1.185	-0.012818814399365	-0.00857264208245241
1.19	-0.0127482561290344	-0.00854069405312783
1.195	-0.0126725543501031	-0.00850855076232056
1.2	-0.0125990528544309	-0.00847621515257768
1.205	-0.0125312805717122	-0.00844368328971751
1.21	-0.0124647658067005	-0.00841095200442223
1.215	-0.0123933655418918	-0.00837802558938652
1.22	-0.0123171400561573	-0.008344914978244
1.225	-0.0122433604205816	-0.00831163044314392
1.23	-0.0121751533273809	-0.00827817520511208
1.235	-0.0121079399576299	-0.00824454622609561
1.24	-0.0120358889639051	-0.00821074118208974
1.245	-0.0119593154585806	-0.0081767645537571
1.25	-0.0118852780836013	-0.00814262685503163
1.255	-0.0118165727804172	-0.00810833796802954
1.26	-0.0117486405045768	-0.00807390133434494
1.265	-0.0116759548110791	-0.00803931470260983
1.27	-0.0115990336569252	-0.0080045764946911
1.275	-0.0115247239820058	-0.00796969134107311
1.28	-0.0114555689591508	-0.00793466935093762
1.285	-0.0113870611347054	-0.00789952002693311
1.29	-0.0113138788045547	-0.00786424698867473
1.295	-0.0112365879731295	-0.00782884868349337
1.3	-0.0111618871559587	-0.00779332420068349
1.305	-0.0110922446444288	-0.00775767829889976
1.31	-0.0110232854494103	-0.00772192071133807
1.315	-0.0109498236024308	-0.00768606058826359
1.32	-0.0108723314006915	-0.00765010170711595
1.325	-0.0107972285817381	-0.00761404315136812
1.33	-0.0107270144080992	-0.00757788462145129
1.335	-0.0106575913764849	-0.00754163099660381
1.34	-0.0105839129206929	-0.00750529166885685
1.345	-0.0105063086664921	-0.0074688754651032
1.35	-0.0104308561222508	-0.00743238630126313
1.355	-0.0103601145219251	-0.00739582383289265
1.36	-0.0102903304828818	-0.00735918830663203
1.365	-0.010216569430275	-0.00732248469591334
1.37	-0.0101388714196724	-0.00728572206004984
1.375	-0.0100629470913076	-0.00724890890367885
1.38	-0.00999160510024462	-0.00721204923699395
1.385	-0.00992158786602741	-0.00717514320189629
1.39	-0.00984799546515343	-0.0071381915053955
1.395	-0.0097703652646133	-0.00710119916708603
1.4	-0.00969385133119363	-0.00706417490125958
1.405	-0.00962166681946776	-0.00702712687565816
1.41	-0.00955134525528698	-0.00699005914291781
1.415	-0.00947808312635253	-0.00695297224549166
1.42	-0.00940076900657197	-0.00691586726852396
1.425	-0.00932373669019253	-0.00687874923358804
1.43	-0.00925072996014649	-0.00684162650221561
1.435	-0.00918015380058989	-0.00680450689960571
1.44	-0.00910731740057678	-0.00676739448527759
1.445	-0.00903038113889277	-0.00673029013844337
1.45	-0.00895281701821172	-0.00669319526281076
1.455	-0.0088790410360606	-0.00665611485664471
1.46	-0.00880831681163918	-0.00661905693508335
1.465	-0.00873600536999359	-0.00658202898569998
1.47	-0.0086594942083168	-0.00654503504676516
1.475	-0.00858140905445289	-0.00650807627289166
1.48	-0.0085068897403801	-0.00647115432159277
1.485	-0.00843601153254903	-0.00643427412872973
1.49	-0.00836419859103046	-0.00639744334912717
1.495	-0.00828813453008866	-0.00636066911563379
1.5	-0.00820977882896341	-0.00632395539825667
1.505	-0.00813462338116695	-0.006287303551732
1.51	-0.00806346032595094	-0.00625071541151862
1.515	-0.00799191931428256	-0.00621419580066066
1.52	-0.00791620598002848	-0.00617775198779082
1.525	-0.00783771839596884	-0.00614139072376077
1.53	-0.00776204323641345	-0.00610511585727621
1.535	-0.0076905837976581	-0.00606892886603377
1.54	-0.0076193076059841	-0.00603283168860129
1.545	-0.00754407435067404	-0.00599682898832629
1.55	-0.00746565866634089	-0.00596092762951245
1.555	-0.00738948788447201	-0.00592513396830324
1.56	-0.00731756048022298	-0.0058894517009526
1.565	-0.00724640215401866	-0.00585388237736121
1.57	-0.00717168969462416	-0.00581842798944043
1.575	-0.00709352594430629	-0.00578309301170549
1.58	-0.0070168820213264	-0.00574788389334369
1.585	-0.00694434093706523	-0.00571280658064483
1.59	-0.00687323458651029	-0.00567786457745197
1.595	-0.00679919249132271	-0.00564305944269731
1.6	-0.00672154474102867	-0.00560839315741287
1.605	-0.006644483613955	-0.00557386996352783
1.61	-0.0065711648985742	-0.00553949587217748
1.615	-0.00649998781429289	-0.00550527639765919
1.62	-0.00642670751274593	-0.00547121480992196
1.625	-0.00634974885983564	-0.00543731261545678
1.63	-0.00627222022560754	-0.00540357172176461
1.635	-0.00619809455147712	-0.00536999609332006
1.64	-0.00612687422139038	-0.00533659127677802
1.645	-0.00605446417928313	-0.00530336232936976
1.65	-0.00597835363473107	-0.00527031224630648
1.655	-0.00590058779810176	-0.00523744242560336
1.66	-0.00582568459767631	-0.0052047546473551
1.665	-0.00575420442262842	-0.00517225256330186
1.67	-0.00568243159916265	-0.00513994123829018
1.675	-0.00560714174053436	-0.00510782525592122
1.68	-0.00552948677215374	-0.00507590730448949
1.685	-0.00545399014069122	-0.00504418862556318
1.69	-0.00538213166889145	-0.00501267082343636
1.695	-0.00531082865783474	-0.00498135720352907
1.7	-0.00523640367339192	-0.00495025232993614
1.705	-0.00515906915681029	-0.00491936029355449
1.71	-0.00508300352387636	-0.00488868344200998
1.715	-0.00501054327264319	-0.00485822281214795
1.72	-0.00493952038583108	-0.00482797978409589
1.725	-0.00486607782134857	-0.00479795728272106
1.73	-0.00478943362084945	-0.00476815935147795
1.735	-0.00471292171754601	-0.00473858956950024
1.74	-0.00463964696935752	-0.00470924991222291
1.745	-0.004568660169174	-0.00468014116792085
1.75	-0.00449621151574557	-0.00465126444965981
1.755	-0.00442048493597294	-0.0046226222729478
1.76	-0.00434376293913933	-0.00459421814603221
1.765	-0.00426979560996443	-0.00456605512333781
1.77	-0.00419877914543524	-0.00453813478414253
1.775	-0.00412724675150224	-0.00451045763295748
1.78	-0.0040524928225678	-0.00448302448115548
1.785	-0.00397583768978262	-0.00445583741243112
1.79	-0.00390128358565797	-0.0044288993896475
1.795	-0.00383007098944034	-0.0044022129336972
1.8	-0.00375928326619368	-0.0043757792096306
1.805	-0.00368559006353153	-0.00434959841079478
1.81	-0.00360930305779481	-0.0043236710197673
1.815	-0.00353415884704607	-0.00429799867032355
1.82	-0.00346235545898846	-0.00427258376867679
1.825	-0.0033918957190611	-0.00424742828570455
1.83	-0.00331920014458022	-0.00422253293984515
1.835	-0.00324358091299705	-0.00419789756648178
1.84	-0.00316806041335802	-0.00417352227156647
1.845	-0.00309564730719587	-0.00414940820414655
1.85	-0.00302547022491505	-0.00412555719540934
1.855	-0.00295392657570603	-0.00410197065691244
1.86	-0.00287921648621639	-0.00407864885114703
1.865	-0.00280349822341306	-0.00405559124472888
1.87	-0.00273035044585791	-0.00403279756118451
1.875	-0.00266012010307205	-0.00401026846991931
1.88	-0.00258953905841685	-0.00398800524093353
1.885	-0.00251592919208547	-0.00396600873877875
1.89	-0.00244044410130466	-0.0039442787717534
1.895	-0.00236673404665785	-0.00392281442917268
1.9	-0.00229619886238217	-0.00390161504238063
1.905	-0.00222627055425717	-0.00388068079903794
1.91	-0.00215374623365525	-0.00386001241341825
1.915	-0.00207876289575438	-0.00383961020815368
1.92	-0.00200467385239209	-0.00381947353448735
1.925	-0.00193378339103317	-0.00379960109436398
1.93	-0.00186434784196726	-0.00377999181759542
1.935	-0.00179288354602617	-0.00376064540826095
1.94	-0.00171854661816911	-0.00374156202933328
1.945	-0.00164414098468585	-0.00372274146400203
1.95	-0.00157266928081529	-0.00370418259955678
1.955	-0.00150346059735456	-0.00368588373475378
1.96	-0.00143307171769734	-0.00366784338123063
1.965	-0.00135968501083267	-0.00365006075094975
1.97	-0.00128530538939865	-0.00363253545743902
1.975	-0.00121330563307813	-0.00361526675173222
1.98	-0.00114410448661641	-0.00359825306455801
1.985	-0.00107462676073118	-0.00358149229942822
1.99	-0.00100231893523948	-0.00356498256446393
1.995	-0.000928295258819904	-0.00354872260604623
2	-0.000855941821417581	-0.00353271152515227
2.005	-0.000786602479151561	-0.00351694807991373
2.01	-0.000717819152935144	-0.00350143027784814
2.015	-0.000646566911661823	-0.00348615565248982
2.02	-0.000573033020955727	-0.00347112192930434
2.025	-0.000500370944515769	-0.0034563274094703
2.03	-0.000430730895444293	-0.00344177070033404
2.035	-0.000362459740369374	-0.00342745008001463
2.04	-0.000292316318172663	-0.00341336313718491
2.045	-0.000219580309884169	-0.00339950703493332
2.05	-0.000146907921678396	-0.00338587911911408
2.055	-7.70056472603908e-05	-0.00337247725935386
2.06	-9.09687384623048e-06	-0.00335929959439956
2.065	6.0036070013183e-05	-0.00334634395314494
2.07	0.000131909990753289	-0.00333360753525981
2.075	0.000204484237863038	-0.00332108716003318
2.08	0.000274701643353694	-0.00330877981983816
2.085	0.000342444513218343	-0.00329668298134344
2.09	0.000410675379148255	-0.00328479434464837
2.095	0.000481574508965448	-0.00327311131643306
2.1	0.000553839413471451	-0.00326163072860413
2.105	0.000624313168005912	-0.0032503490743107
2.11	0.000692040953426574	-0.00323926301264517
2.115	0.000759517945015666	-0.00322836963512817
2.12	0.000829390371728511	-0.00321766623869451
2.125	0.000901132461312173	-0.00320714984664735
2.13	0.000971722297915605	-0.00319681696113441
2.135	0.00103950613572055	-0.00318666378629319
2.14	0.00110637828797289	-0.00317668668769498
2.145	0.00117525504125659	-0.00316688242710459
2.15	0.00124636189034224	-0.00315724794816212
2.155	0.00131697043827996	-0.00314777994001161
2.16	0.00138486344643319	-0.00313847461896224
2.165	0.00145125218345992	-0.00312932793866484
2.17	0.00151914609600395	-0.00312033600841291
2.175	0.00158948096709398	-0.00311149530021449
2.18	0.00165997410399866	-0.00310280244729863
2.185	0.00172801074500054	-0.00309425384731594
2.19	0.00179406844613444	-0.00308584547057401
2.195	0.00186105624595356	-0.00307757305801618
2.2	0.00193052292546023	-0.00306943250211495
2.205	0.0020007334015963	-0.00306142002932051
2.21	0.00206886161278966	-0.00305353201072439
2.215	0.00213468001828682	-0.00304576460119721
2.22	0.00220084867628543	-0.00303811357123158
2.225	0.00226941034551018	-0.00303057449352782
2.23	0.00233922026530339	-0.00302314308988165
2.235	0.00240739458499649	-0.00301581539136129
2.24	0.00247305116444855	-0.00300858756047561
2.245	0.00253847151475791	-0.00300145556355653
2.25	0.00260606970798698	-0.0029944150239498
2.255	0.00267533452051829	-0.00298746139711099
2.26	0.00274349000616443	-0.002980590285686
2.265	0.0028090732272474	-0.00297379757968236
2.27	0.00287386831710045	-0.00296707928969907
2.275	0.00294051316526001	-0.00296043124929748
2.28	0.00300912180904964	-0.00295384898664606
2.285	0.00307716423918507	-0.00294732788864009
2.29	0.00314271451408354	-0.00294086348727372
2.295	0.00320700243807059	-0.00293445158213915
2.3	0.00327275169845214	-0.00292808808417115
2.305	0.00334065095080582	-0.0029217687454192
2.31	0.0034085020944539	-0.00291548904745216
2.315	0.00347402268269978	-0.00290924435570811
2.32	0.00353785821804513	-0.00290303018042906
2.325	0.00360270172052775	-0.00289684228429088
2.33	0.00366976885574576	-0.00289067653699663
2.335	0.00373728185405769	-0.00288452867057003
2.34	0.00380274300548702	-0.00287839418247343
2.345	0.00386621877048952	-0.00287226847965484
2.35	0.0039302302729193	-0.00286614711502314
2.355	0.00399642033699115	-0.00286002588099865
2.36	0.0040634790803321	-0.00285390067348858
2.365	0.00412882034128192	-0.0028477672696025
2.37	0.0041919695105733	-0.00284162124347358
2.375	0.00425519440555579	-0.00283545810053543
2.38	0.00432050197967191	-0.00282927349155443
2.385	0.00438707777684874	-0.00282306329311589
2.39	0.00445231957983285	-0.00281682348015623
2.395	0.0045152222944237	-0.00281054992442908
2.4	0.0045777187932971	-0.0028042383220589
2.405	0.00464210854656899	-0.00279788431917432
2.41	0.00470810830460016	-0.00279148370644532
2.415	0.0047732081543891	-0.0027850324893569
2.42	0.0048359140431611	-0.00277852677015473
2.425	0.00489774479783703	-0.00277196256584682
2.43	0.00496119305510542	-0.00276533574628647
2.435	0.00502649883347138	-0.00275864215183524
2.44	0.00509136024884448	-0.00275187777028741
2.445	0.00515390335190123	-0.0027450387976405
2.45	0.00521516617230986	-0.00273812152779711
2.455	0.00527768253899056	-0.00273112218755994
2.46	0.00534217726146016	-0.00272403688383905
2.465	0.0054066683301529	-0.00271686171355853
2.47	0.00546902021675946	-0.00270959292395132
2.475	0.00552976917997919	-0.00270222696441502
2.48	0.00559138605156644	-0.00269476038318873
2.485	0.00565503324778019	-0.00268718967701463
2.49	0.00571910437550203	-0.00267951124503333
2.495	0.00578127951532785	-0.00267172149034926
2.5	0.00584156947046617	-0.00266381696537127
2.505	0.00590228846826115	-0.00265579441683776
2.51	0.00596500359375296	-0.00264765069019801
2.515	0.00602854952116143	-0.00263938259360151
2.52	0.00609052339854609	-0.00263098685841461
2.525	0.00615042393019927	-0.00262246023342265
2.53	0.00621029923957453	-0.00261379961661754
2.535	0.00627202901603294	-0.00260500209418029
2.54	0.00633493770201762	-0.00259606485215963
2.545	0.00639667545203645	-0.00258698505332454
2.55	0.0064562736850108	-0.00257775980313828
2.555	0.00651541565545466	-0.00256838623673312
2.56	0.00657618878702571	-0.00255886163788857
2.565	0.00663841003568445	-0.00254918347216272
2.57	0.00669986578861893	-0.00253934930522552
2.575	0.00675916027664142	-0.00252935669224168
2.58	0.0068175657220617	-0.00251920315004493
2.585	0.0068773190194468	-0.00250888623852137
2.59	0.00693872684729078	-0.00249840366887904
2.595	0.00699978663262762	-0.00248775333225369
2.6	0.00705875884516733	-0.00247693322409561
2.605	0.00711646679013533	-0.00246594134356406
2.61	0.00717519101455103	-0.00245477566928057
2.615	0.00723571056416761	-0.00244343423376339
2.62	0.00729632577404129	-0.00243191522032986
2.625	0.00735502605949572	-0.00242021698631401
2.63	0.0074121309344677	-0.00240833799211024
2.635	0.00746985006475318	-0.00239627670964668
2.64	0.00752939341207711	-0.002384031602038
2.645	0.00758944879956378	-0.00237160119270111
2.65	0.00764784864072913	-0.00235898415328162
2.655	0.00770439476637138	-0.0023461793235387
2.66	0.00776111420780282	-0.0023331856462162
2.665	0.00781959683363855	-0.00232000208447254
2.67	0.00787898089903408	-0.00230662760494046
2.675	0.00793704236946123	-0.00229306124185904
2.68	0.0079930736273883	-0.00227930217681984
2.685	0.00804882472437836	-0.00226534975554961
2.69	0.00810620114816658	-0.00225120342758901
2.695	0.00816483565980198	-0.00223686267102973
2.7	0.0082225503081821	-0.00222232697762011
2.705	0.00827815388251924	-0.00220759591142234
2.71	0.00833301457043174	-0.0021926691807348
2.715	0.00838924506826236	-0.00217754665176126
2.72	0.00844699671398118	-0.0021622282924625
2.725	0.0085042756585065	-0.00214671410477319
2.73	0.00855948168886755	-0.00213100411293154
2.735	0.00861350281503762	-0.00211509841791289
2.74	0.00866853512720652	-0.00209899726233443
2.745	0.00872526061672506	-0.00208270104176536
2.75	0.0087819986391947	-0.00206621025320175
2.755	0.00883682656470246	-0.00204952543381474
2.76	0.00889008246894292	-0.00203264715099377
2.765	0.00894391464971234	-0.00201557605214101
2.77	0.00899950395606876	-0.00199831292315291
2.775	0.00905558713123716	-0.00198085869717955
2.78	0.00911003890503199	-0.001963214406458
2.785	0.00916261536176407	-0.00194538112635552
2.79	0.00921527386133032	-0.0019273599667259
2.795	0.0092696311703968	-0.00190915211718472
2.8	0.00932493337299698	-0.0018907588994601
2.805	0.00937898919186196	-0.00187218177448322
2.81	0.0094309666056688	-0.00185342229829519
2.815	0.00948248542991587	-0.00183448207161306
2.82	0.00953550707902233	-0.00181536273281536
2.825	0.00958986002644224	-0.001796065999678
2.83	0.00964345328912554	-0.00177659371655684
2.835	0.00969492479046712	-0.00175694785946582
2.84	0.00974540997368697	-0.00173713049491837
2.845	0.00979704548722427	-0.00171714373436918
2.85	0.0098502658255477	-0.00169698972890014
2.855	0.00990327592780311	-0.00167667070762194
2.86	0.00995429235859124	-0.00165618902005416
2.865	0.0100038410446174	-0.00163554713992553
2.87	0.0100540782945228	-0.00161474762694864
2.875	0.0101060480617336	-0.00159379308475621
2.88	0.0101583821632991	-0.001572686155951
2.885	0.0102089834830177	-0.00155142955716942
2.89	0.0102576931512996	-0.00153002611769473
2.895	0.0103064959838755	-0.00150847878287535
2.9	0.0103569913169629	-0.00148679057947035
2.905	0.0104084151360849	-0.00146496457779365
2.91	0.0104585660765925	-0.00144300388745435
2.915	0.0105065866763391	-0.00142091168880334
2.92	0.0105540921966831	-0.00139869126650501
2.925	0.0106030977140968	-0.00137634601038504
2.93	0.0106535099730615	-0.00135387938200853
2.935	0.0107032357582646	-0.00133129487928279
2.94	0.010750774071991	-0.00130859603255206
2.945	0.0107971536923361	-0.00128578643348269
2.95	0.0108446085286402	-0.00126286976583206
2.955	0.0108937532771416	-0.00123984980689117
2.96	0.0109428267991126	-0.00121673039846327
2.965	0.0109898598028481	-0.00119351541670737
2.97	0.0110351919885332	-0.00117020877034509
2.975	0.0110810421753784	-0.00114681442760917
2.98	0.0111287022740867	-0.00112333644379118
2.985	0.011176960132146	-0.00109977896115641
2.99	0.0112235711029015	-0.00107614618095008
2.995	0.0112680741583876	-0.00105244233483403
3	0.0113123794964872	-0.0010286716828454
3.005	0.0113583471996619	-0.00100483853761056
3.01	0.0114055125995914	-0.000980947288495946
3.015	0.0114516285165584	-0.000957002400533042
3.02	0.011495444487369	-0.000933008388435157
3.025	0.0115383225748298	-0.000908969790324283
3.03	0.0115824954729682	-0.000884891165518855
3.035	0.0116282999350417	-0.000860777116138847
3.04	0.0116737737118663	-0.000836632308341603
3.045	0.0117170605047542	-0.00081246146994479
3.05	0.011758771940656	-0.000788269365347807
3.055	0.0118011967491086	-0.000764060771297386
3.06	0.0118454334904592	-0.000739840475512494
3.065	0.0118900594237765	-0.000715613297047648
3.07	0.0119328451290679	-0.000691384106170894
3.075	0.0119735528287103	-0.000667157822830218
3.08	0.0120142512876754	-0.00064293939457305
3.085	0.0120567091757855	-0.000618733775024358
3.09	0.0121002438032289	-0.000594545922756584
3.095	0.0121425312556212	-0.000570380819562502
3.1	0.0121824739998448	-0.000546243487890345
3.105	0.0122216099039023	-0.00052213898874089
3.11	0.0122621602476394	-0.000498072401162757
3.115	0.0123043067567323	-0.000474048802604656
3.12	0.0123459679533481	-0.000450073267945941
3.125	0.0123853233986974	-0.000426150886018712
3.13	0.012423119721463	-0.000402286775155947
3.135	0.0124617226739382	-0.000378486080473879
3.14	0.012502183359477	-0.000354753954457712
3.145	0.0125429754843751	-0.000331095538967858
3.15	0.0125818181978781	-0.000307515964634408
3.155	0.0126185258362482	-0.000284020365992701
3.16	0.0126552623872028	-0.00026061389517154
3.165	0.0126938343169408	-0.000237301718573333
3.17	0.0127335161980328	-0.000214088998087085
3.175	0.0127719023555549	-0.000190980873825959
3.18	0.0128078466296775	-0.000167982463003495
3.185	0.0128429183437247	-0.000145098873328049
3.19	0.0128794240818534	-0.00012233521543628
3.195	0.0129176112665996	-9.96966003395983e-05
3.2	0.0129553678434141	-7.7188123195624e-05
3.205	0.0129907556970872	-5.48148482389621e-05
3.21	0.0130244450221575	-3.25818083799945e-05
3.215	0.0130588641969573	-1.04940180333379e-05
3.22	0.0130952079269231	1.14435153543369e-05
3.225	0.0131320188344565	3.32257938772429e-05
3.23	0.0131669144580939	5.48478442695455e-05
3.235	0.0131995408468314	7.63047317748544e-05
3.24	0.0132320284272803	9.75915608074374e-05
3.245	0.0132663289501676	0.000118703463801477
3.25	0.0133018747516915	0.000139635591411285
3.255	0.0133362406464578	0.000160383115624931
3.26	0.0133680929500629	0.000180941244031558
3.265	0.0133988821970683	0.00020130523260784
3.27	0.0134310132302335	0.000221470386379323
3.275	0.0134649251367056	0.000241432049512902
3.28	0.0134985689477496	0.000261185596882605
3.285	0.013529860194894	0.000280726437284002
3.29	0.0135593029618275	0.000300050026866838
3.295	0.0135893527631864	0.000319151881209852
3.3	0.01362136921984	0.00033802757579533
3.305	0.0136539913856536	0.00035667273637003
3.31	0.0136847573265725	0.000375083030698171
3.315	0.0137131594757036	0.000393254171317068
3.32	0.0137412971655302	0.000411181927682271
3.325	0.0137712443692965	0.000428862137035626
3.33	0.0138025524219658	0.000446290704873711
3.335	0.0138327635131401	0.000463463596299114
3.34	0.0138604033694968	0.000480376828232512
3.345	0.0138868500965468	0.000497026471164279
3.35	0.0139145908627786	0.000513408659420698
3.355	0.0139441866789817	0.000529519600509865
3.36	0.0139736018257766	0.000545355575354201
3.365	0.0140006415310378	0.000560912930432878
3.37	0.0140257129349214	0.000576188071031751
3.375	0.0140513094199586	0.000591177463657289
3.38	0.0140789148682	0.000605877646114052
3.385	0.0141072320103586	0.000620285236416773
3.39	0.0141337181983455	0.000634396933433195
3.395	0.0141577384207267	0.000648209510430569
3.4	0.0141813890487303	0.000661719809674999
3.405	0.0142068645211518	0.000674924745053271
3.41	0.0142338030835907	0.000687821311779473
3.415	0.0142596957630981	0.000700406595159251
3.42	0.0142829458544161	0.000712677771205215
3.425	0.014304912250266	0.00072463209996517
3.43	0.0143281828395806	0.00073626691951878
3.435	0.0143533889800422	0.000747579647631547
3.44	0.0143784513582044	0.000758567789937175
3.445	0.0144010961138633	0.000769228946896483
3.45	0.0144217328804401	0.000779560813619877
3.455	0.0144429301461877	0.000789561173864168
3.46	0.0144662024953689	0.000799227895005679
3.465	0.0144901843100066	0.000808558929709395
3.47	0.0145122600371502	0.000817552323147464
3.475	0.0145318369961419	0.000826206218944669
3.48	0.0145511128175693	0.000834518858581355
3.485	0.0145723028026372	0.000842488575691913
3.49	0.0145949499088071	0.000850113791654703
3.495	0.0146164439024367	0.000857393017898893
3.5	0.0146352232900591	0.000864324862977846
3.505	0.0146527873517842	0.000870908037455038
3.51	0.0146717883121545	0.000877141352227166
3.515	0.0146927639370733	0.000883023712580773
3.52	0.0147134759758421	0.000888554114557074
3.525	0.0147316322012174	0.000893731647635896
3.53	0.0147478431749863	0.000898555501362264
3.535	0.0147648320981348	0.000903024970155961
3.54	0.0147839888264297	0.000907139452853052
3.545	0.014803676592028	0.000910898447821822
3.55	0.0148212115718637	0.000914301548879326
3.555	0.0148362806119289	0.00091734844629789
3.56	0.0148513661793604	0.00092003893187897
3.565	0.01486857034021	0.000922372903265298
3.57	0.0148870373936231	0.000924350363497783
3.575	0.0149039850079558	0.000925971416523694
3.58	0.0149181785300702	0.000927236263305602
3.585	0.0149315346630351	0.000928145202387736
3.59	0.0149466480380861	0.000928698633584109
3.595	0.0149635700431195	0.000928897060582212
3.6	0.0149797436826283	0.000928741089615741
3.605	0.0149931806628969	0.000928231425037751
3.61	0.015005048197718	0.000927368865930749
3.615	0.0150181437893317	0.000926154306882996
3.62	0.0150333649130201	0.000924588742076811
3.625	0.0150486188698406	0.000922673268498446
3.63	0.0150614036389444	0.000920409085050391
3.635	0.0150720348943746	0.000917797488713639
3.64	0.0150832295311953	0.000914839871667397
3.645	0.0150966264326295	0.00091153772215522
3.65	0.0151107758505611	0.000907892628037263
3.655	0.0151229195992925	0.000903906279210194
3.66	0.0151325201292913	0.000899580466268439
3.665	0.0151419698203824	0.000894917076508097
3.67	0.015153487468811	0.000889918090819997
3.675	0.0151663588719129	0.000884585583869217
3.68	0.0151778119266913	0.000878921726576198
3.685	0.015186537930542	0.000872928787660001
3.69	0.0151944176098831	0.000866609131909044
3.695	0.0152040531385838	0.000859965216069902
3.7	0.0152154953441449	0.000852999585647964
3.705	0.0152261848676143	0.000845714874870165
3.71	0.0152341724035824	0.000838113808749217
3.715	0.0152406778686384	0.0008301992041722
3.72	0.0152484766019017	0.000821973967979943
3.725	0.0152583563121524	0.000813441092952871
3.73	0.0152681489114493	0.000804603654658731
3.735	0.0152754473618358	0.000795464811172248
3.74	0.0152807510655043	0.000786027804758476
3.745	0.0152868025993705	0.00077629596277168
3.75	0.0152950439361783	0.000766272695899737
3.755	0.0153038258243721	0.0007559614945351
3.76	0.0153104682415059	0.000745365925968198
3.765	0.0153147382947533	0.000734489634100566
3.77	0.0153191525862554	0.000723336340630922
3.775	0.0153256874764499	0.000711909845278171
3.78	0.0153333063893916	0.000700214023605206
3.785	0.0153392573459068	0.000688252823287669
3.79	0.0153426247542929	0.000676030261278253
3.795	0.0153455455773964	0.000663550423372801
3.8	0.0153503855589673	0.000650817465203595
3.805	0.0153567442849645	0.000637835612409798
3.81	0.0153619613999337	0.000624609158438503
3.815	0.0153645281004349	0.000611142460912788
3.82	0.0153660919177175	0.000597439938853697
3.825	0.0153692612391918	0.000583506071814881
3.83	0.0153742660892353	0.000569345400310013
3.835	0.0153786811579599	0.000554962525595499
3.84	0.0153805219307066	0.000540362107356032
3.845	0.0153808729832872	0.00052554886000868
3.85	0.0153824312837933	0.00051052754971618
3.855	0.0153860166785934	0.000495302993381781
3.86	0.0153895534460408	0.000479880058861628
3.865	0.0153907079508326	0.000464263664431428
3.87	0.0153899605955609	0.000448458776216736
3.875	0.0153899478918968	0.00043247040408362
3.88	0.0153920179668957	0.000416303597998748
3.885	0.0153945482708487	0.000399963446436384
3.89	0.0153950101641649	0.000383455076430259
3.895	0.015393292737365	0.000366783653446827
3.9	0.0153918479459264	0.000349954379654722
3.905	0.015392460121703	0.0003329724911017
3.91	0.0153939790470792	0.000315843255336841
3.915	0.0153937670270728	0.000298571970419452
3.92	0.0153911508537037	0.000281163964474018
3.925	0.0153883273439166	0.000263624594375589
3.93	0.0153874367226293	0.000245959243114804
3.935	0.0153878299169405	0.000228173316434219
3.94	0.0153869128960959	0.000210272240003775
3.945	0.0153835490912872	0.000192261458259804
3.95	0.0153795797751986	0.000174146434625957
3.955	0.0153773439900019	0.00015593265162801
3.96	0.0153766606625236	0.000137625609159411
3.965	0.0153750316171874	0.000119230820613279
3.97	0.0153708789896683	0.000100753808584919
3.975	0.015365694420456	8.22001014029361e-05
3.98	0.0153620315443298	6.35752314110327e-05
3.985	0.0153601944708975	4.48847344577708e-05
3.99	0.0153578674661348	2.61341484165989e-05
3.995	0.015353084997501	7.32901017048704e-06
4	0.0153468426451504	-1.15251479761191e-05
4.005	0.0153417510745074	-3.04228013698893e-05
4.01	0.0153386280001851	-4.93584348013698e-05
4.015	0.015335468471369	-6.83265435982427e-05
4.02	0.0153300171500696	-8.73216351011141e-05
4.025	0.0153227756266956	-0.00010633823123209
4.03	0.0153163248539437	-0.000125370871542474
4.035	0.0153119278092771	-0.000144414115340101
4.04	0.0153079284951134	-0.000163462542247146
4.045	0.0153018753670491	-0.00018251075194879
4.05	0.015293776819239	-0.000201553364624214
4.055	0.0152860815823962	-0.000220585022866189
4.06	0.0152804190576501	-0.000239600394457833
4.065	0.0152755176126227	-0.000258594174832547
4.07	0.0152688340364431	-0.000277561088625165
4.075	0.0152599129841967	-0.000296495890705142
4.08	0.0152510008639934	-0.000315393367758752
4.085	0.0152440442230621	-0.000334248340980672
4.09	0.0152381901188714	-0.000353055669293569
4.095	0.0152308816780823	-0.000371810252057037
4.1	0.0152212184615143	-0.000390507030766454
4.105	0.015211167958053	-0.000409140990208403
4.11	0.0152029207191921	-0.000427707160060313
4.115	0.0151960594613643	-0.000446200617413384
4.12	0.0151880976746606	-0.000464616489718628
4.125	0.015177730908675	-0.000482949957201813
4.13	0.0151665939960777	-0.000501196254285317
4.135	0.0151570541233744	-0.000519350670493806
4.14	0.0151491337105193	-0.000537408551745786
4.145	0.0151405020537588	-0.000555365302322421
4.15	0.0151295170700515	-0.000573216386896043
4.155	0.0151174281423247	-0.000590957331685864
4.16	0.0151066804263895	-0.000608583724709026
4.165	0.015097725385166	-0.000626091215914375
4.17	0.0150884619006887	-0.000643475518035084
4.175	0.0150769518216912	-0.000660732408340428
4.18	0.015063999812033	-0.000677857730844149
4.185	0.0150520546593389	-0.000694847398350973
4.19	0.0150419946609416	-0.000711697394067024
4.195	0.0150320085309452	-0.000728403773195065
4.2	0.015019919577875	-0.000744962665103008
4.205	0.0150060885061169	-0.000761370276181585
4.21	0.014992925792722	-0.000777622892756282
4.215	0.0149817040457575	-0.000793716883217108
4.22	0.014970934642908	-0.000809648699230046
4.225	0.0149582778089582	-0.000825414876564441
4.23	0.0149436434168107	-0.000841012036143791
4.235	0.0149293098746913	-0.000856436885490899
4.24	0.0149169011034492	-0.000871686220151462
4.245	0.0149053124320174	-0.000886756924513197
4.25	0.0148921209750026	-0.000901645971925715
4.255	0.0148767717158737	-0.000916350424662271
4.26	0.0148613224809792	-0.000930867434351965
4.265	0.0148476995250773	-0.000945194243003584
4.27	0.0148352273385479	-0.000959328184228685
4.275	0.0148214921849687	-0.000973266684138201
4.28	0.0148054967040551	-0.000987007261690076
4.285	0.014789000037902	-0.00100054752889617
4.29	0.0147741639607432	-0.00101388519143209
4.295	0.0147607646614966	-0.00102701804986206
4.3	0.0147464783934998	-0.00103994400114336
4.305	0.014729890930468	-0.00105266103989484
4.31	0.0147123884363403	-0.00106516725922459
4.315	0.014696302092334	-0.00107746085141229
4.32	0.0146818936082119	-0.0010895401088336
4.325	0.0146670244429433	-0.00110140342518694
4.33	0.0146498983851444	-0.00111304929677048
4.335	0.014631453700526	-0.00112447632348092
4.34	0.01461410524369	-0.00113568320938406
4.345	0.0145985954838173	-0.00114666876300964
4.35	0.0145830598167545	-0.0011574318977745
4.355	0.0145654179327912	-0.00116797163268868
4.36	0.0145461292187708	-0.001178287092842
4.365	0.0145275641940968	-0.00118837750927645
4.37	0.0145108997473331	-0.00119824221850431
4.375	0.0144946414983646	-0.00120788066220287
4.38	0.0144765184733909	-0.0012172923872718
4.385	0.014456462697951	-0.00122647704601
4.39	0.0144367184222042	-0.00123543439597975
4.395	0.0144189127398955	-0.0012441642991121
4.4	0.0144019848626227	-0.00125266672019497
4.405	0.0143834979872924	-0.00126094172571231
4.41	0.0143628016717687	-0.00126898948399949
4.415	0.0143419084979332	-0.00127681026646806
4.42	0.0143228451836322	-0.001284404448767
4.425	0.0143050691862967	-0.00129177251120924
4.43	0.0142861226353837	-0.00129891503883958
4.435	0.014264795340233	-0.00130583272190321
4.44	0.014242756813669	-0.00131252635698292
4.445	0.0142223508002493	-0.00131899684807299
4.45	0.0142036005643407	-0.00132524520670166
4.455	0.0141841742764218	-0.00133127255105375
4.46	0.0141623456764495	-0.00133708010471858
4.465	0.0141392771707393	-0.00134266919577303
4.47	0.0141174824695808	-0.00134804125648188
4.475	0.0140976073345327	-0.00135319782306652
4.48	0.0140776301995998	-0.00135814053473325
4.485	0.0140554039834712	-0.00136287113173746
4.49	0.0140314602548112	-0.00136739145316318
4.495	0.0140082994723011	-0.00137170343538648
4.5	0.0139871728603117	-0.00137580911151747
4.505	0.0139665351480328	-0.00137971061113076
4.51	0.0139439583295709	-0.00138341015942648
4.515	0.0139192730582159	-0.00138691007558023
4.52	0.0138948013549213	-0.00139021277092534
4.525	0.0138723408006419	-0.00139332074776716
4.53	0.0138509187608922	-0.00139623659909809
4.535	0.0138279848960225	-0.00139896300879023
4.54	0.013802671427424	-0.00140150275139924
4.545	0.0137769471066105	-0.00140385869111126
4.55	0.0137530500489026	-0.00140603378020228
4.555	0.0137306837339447	-0.00140803105772981
4.56	0.0137073766655936	-0.00140985364882019
4.565	0.0136815910929499	-0.00141150476428406
4.57	0.0136547393456198	-0.00141298769988572
4.575	0.0136293415976693	-0.00141430583485998
4.58	0.0136058484794364	-0.00141546262992295
4.585	0.0135820810188458	-0.00141646162543146
4.59	0.0135559390349025	-0.00141730644003596
4.595	0.0135281319170039	-0.00141800076957185
4.6	0.0135012457090337	-0.00141854838567
4.605	0.0134764504083164	-0.00141895313388496
4.61	0.0134520681312191	-0.00141921893159901
4.615	0.0134256286831193	-0.00141934976616997
4.62	0.013397031629227	-0.00141934969357731
4.625	0.0133686941879836	-0.00141922283714172
4.63	0.0133424649569492	-0.00141897338566903
4.635	0.0133173453846051	-0.00141860559087346
4.64	0.0132906920654881	-0.0014181237645778
4.645	0.0132615534763856	-0.00141753227648272
4.65	0.0132319140793404	-0.00141683555278256
4.655	0.0132041241584885	-0.00141603807534068
4.66	0.013177988625406	-0.00141514438078531
4.665	0.0131509956961628	-0.00141415905908136
4.67	0.0131214347775543	-0.00141308675174338
4.675	0.0130906222679523	-0.00141193215018897
4.68	0.0130612005756153	-0.00141069999435544
4.685	0.0130338378023325	-0.00140939507117922
4.69	0.0130064148101626	-0.00140802221255739
4.695	0.012976611266618	-0.00140658629286102
4.7	0.0129448803058142	-0.0014050922262635
4.705	0.0129138629180945	-0.00140354496425383
4.71	0.0128850528409847	-0.00140194949361601
4.715	0.0128569855675758	-0.00140031083471463
4.72	0.0128269989059456	-0.00139863403948015
4.725	0.0127945935598206	-0.00139692418892623
4.73	0.0127620893939237	-0.00139518639052519
4.735	0.0127316672341023	-0.00139342577577583
4.74	0.0127027100137706	-0.00139164749812951
4.745	0.0126725026982695	-0.00138985673112251
4.75	0.0126396606978136	-0.00138805866629779
4.755	0.0126058984683292	-0.00138625851072709
4.76	0.0125738241599151	-0.00138446148440846
4.765	0.0125437243672654	-0.00138267281791459
4.77	0.0125132173756045	-0.00138089775039708
4.775	0.0124801556636158	-0.0013791415277379
4.78	0.0124453773009832	-0.00137740940057103
4.785	0.0124116275128855	-0.00137570662201024
4.79	0.0123801313889001	-0.0013740384452189
4.795	0.0123491185706576	-0.00137241012117578
4.8	0.0123159401757944	-0.00137082689689723
4.805	0.0122804153642526	-0.00136929401392059
4.81	0.0122450761259654	-0.00136781670655701
4.815	0.0122119622234264	-0.00136640019965915
4.82	0.012180156107332	-0.00136504970602297
4.825	0.012146786934591	-0.0013637704237169
4.83	0.0121107681235485	-0.00136256753370817
4.835	0.0120741173514448	-0.0013614461977273
4.84	0.0120393808255179	-0.00136041155601331
4.845	0.012006518449063	-0.00135946872479022
4.85	0.0119728924093566	-0.00135862279343512
4.855	0.0119366048307231	-0.00135787882167993
4.86	0.0118988791673715	-0.00135724183734591
4.865	0.0118624886818754	-0.00135671683443414
4.87	0.0118283155642719	-0.00135630877106347
4.875	0.0117942904055345	-0.00135602256714702
4.88	0.0117578828250642	-0.00135586310210728
4.885	0.0117193185101866	-0.00135583521271005
4.89	0.0116812944592126	-0.00135594369107539
4.895	0.011645579407782	-0.00135619328286008
4.9	0.0116108847003756	-0.0013565886853568
4.905	0.0115743342870737	-0.00135713454519507
4.91	0.0115352245077644	-0.00135783545563866
4.915	0.0114958619674159	-0.00135869595372699
4.92	0.0114586237552224	-0.00135972051764189
4.925	0.0114230541409212	-0.00136091356454748
4.93	0.0113863106756603	-0.00136227944870448
4.935	0.0113468800705682	-0.00136382245941629
4.94	0.0113064200434668	-0.00136554681891933
4.945	0.0112676222819823	-0.00136745668043456
4.95	0.0112309059200895	-0.00136955612646269
4.955	0.0111939189643157	-0.00137184916708874
4.96	0.0111543940308794	-0.00137433973815061
4.965	0.0111130593522872	-0.00137703169922022
4.97	0.0110726981622746	-0.00137992883157573
4.975	0.0110346423033882	-0.00138303483650263
4.98	0.0109971622876245	-0.00138635333404473
4.985	0.0109575557257946	-0.00138988786195221
4.99	0.0109155803085271	-0.00139364187433521
4.995	0.0108737773909533	-0.00139761873979371
5	0.0108342345589802	-0.00140182173914006
5.005	0.01079604613827	-0.00140625406304735
5.01	0.0107563345844519	-0.00141091880989437
5.015	0.0107139882799597	-0.00141581898374223
5.02	0.0106710436878447	-0.00142095749228129
5.025	0.0106300599012809	-0.00142633714466991
5.03	0.0105909621234017	-0.00143196064932481
5.035	0.0105511066285853	-0.00143783061196569
5.04	0.0105085856436162	-0.00144394953418717
5.045	0.0104646859985444	-0.00145031981249065
5.05	0.0104222175360535	-0.00145694373734723
5.055	0.0103819911955956	-0.00146382349195027
5.06	0.0103418366047895	-0.00147096115070726
5.065	0.0102992629944617	-0.0014783586777394
5.07	0.0102546710843498	-0.00148601792564988
5.075	0.010210832715775	-0.00149394063450895
5.08	0.0101693578187775	-0.00150212843080856
5.085	0.0101287268068842	-0.00151058282634404
5.09	0.0100861406469181	-0.0015193052170309
5.095	0.0100410972462312	-0.00152829688164513
5.1	0.00999605809026939	-0.00153755898050179
5.105	0.00995326747808891	-0.00154709255424686
5.11	0.00991198088562674	-0.00155689852281143
5.115	0.00986936255486089	-0.00156697768429021
5.12	0.0098240773797678	-0.00157733071374918
5.125	0.00977804711864877	-0.0015879581620846
5.13	0.00973393491179492	-0.00159886045506934
5.135	0.00969180452985771	-0.00161003789276211
5.14	0.00964904108983728	-0.00162149064928245
5.145	0.00960363307521918	-0.00163321877261079
5.15	0.00955681459408582	-0.00164522218389038
5.155	0.0095114458921158	-0.00165750067627659
5.16	0.00946838688017563	-0.00167005391380775
5.165	0.00942543692119001	-0.00168288143020014
5.17	0.00938006745792837	-0.0016959826276828
5.175	0.00933272475566845	-0.00170935677626539
5.18	0.00928623950878723	-0.00172300301320905
5.185	0.00924217209370926	-0.00173692034253002
5.19	0.00919887783605482	-0.00175110763469402
5.195	0.00915354461705149	-0.00176556362663181
5.2	0.0091058467969801	-0.00178028692205795
5.205	0.00905838793260282	-0.00179527599168209
5.21	0.0090132932106003	-0.00181052917306753
5.215	0.00896954840112905	-0.00182604467032142
5.22	0.0089242526843729	-0.00184182055415849
5.225	0.00887635008816199	-0.00185785476247434
5.23	0.00882804295775406	-0.00187414510107753
5.235	0.00878188329265427	-0.00189068924429128
5.24	0.00873754869612004	-0.00190748473504548
5.245	0.00869225094541328	-0.00192452898461482
5.25	0.00864430207786425	-0.00194181927241129
5.255	0.0085953610994374	-0.00195935274590696
5.26	0.00854821972927338	-0.00197712642081609
5.265	0.00850322845254013	-0.0019951371813896
5.27	0.00845786581397066	-0.00201338178052113
5.275	0.00840994747700066	-0.00203185683972439
5.28	0.0083605286692417	-0.00205055884926104
5.285	0.00831248499532251	-0.00206948416850455
5.29	0.00826678762631261	-0.00208862902659884
5.295	0.00822129711705641	-0.00210798952327887
5.3	0.00817347472659218	-0.00212756162957014
5.305	0.00812373973576444	-0.00214734118838257
5.31	0.00807490038303531	-0.00216732391513235
5.315	0.00802847617518136	-0.0021875053985181
5.32	0.00798279380902018	-0.00220788110158463
5.325	0.00793510549086761	-0.00222844636287268
5.33	0.00788520730959982	-0.0022491963973857
5.335	0.00783570923827044	-0.00227012629747191
5.34	0.0077885761387175	-0.00229123103388732
5.345	0.00774263974119179	-0.00231250545713672
5.35	0.00769507927569835	-0.00233394429895688
5.355	0.00764511702199973	-0.00235554217381966
5.36	0.00759506352227273	-0.00237729358035434
5.365	0.00754722828162498	-0.00239919290266965
5.37	0.00750097129553152	-0.00242123441176189
5.375	0.00745351940080944	-0.00244341226702259
5.38	0.00740357564269029	-0.00246572051774758
5.385	0.00735306814672956	-0.00248815310472854
5.39	0.00730456491157218	-0.00251070386182976
5.395	0.00725796458270596	-0.00253336651713407
5.4	0.00721063928728835	-0.00255613469356772
5.405	0.00716085168396113	-0.00257900190959731
5.41	0.00711009457845638	-0.00260196158020661
5.415	0.00706106978917713	-0.00262500701807721
5.42	0.00701415767622494	-0.00264813143501685
5.425	0.00696695210409553	-0.00267132794336752
5.43	0.00691739194075685	-0.00269458955768043
5.435	0.00686652727486644	-0.00271790919645445
5.44	0.00681707831945074	-0.0027412796839461
5.445	0.00676985511272466	-0.00276469375251073
5.45	0.00672273274354895	-0.00278814404545713
5.455	0.00667340405046604	-0.0028116231201278
5.46	0.00662247923034373	-0.00283512345090709
5.465	0.00657263905353425	-0.00285863743185125
5.47	0.00652508141661007	-0.00288215737904667
5.475	0.0064779976976625	-0.00290567553323923
5.48	0.00642891752437382	-0.00292918406260042
5.485	0.00637802214659768	-0.00295267506541239
5.49	0.00632788996313041	-0.00297614057204686
5.495	0.00628005637089057	-0.00299957254623769
5.5	0.00623305070891934	-0.00302296288625688
5.505	0.00618429763225379	-0.00304630342649113
5.51	0.00613353745644343	-0.00306958593971551
5.515	0.00608316066234211	-0.00309280213967028
5.52	0.00603500291749597	-0.00311594368366503
5.525	0.00598799668457495	-0.0031390021749528
5.53	0.00593956244237095	-0.0031619691647216
5.535	0.00588902631259479	-0.00318483615400083
5.54	0.00583852045452447	-0.00320759459580103
5.545	0.00579010979316697	-0.00323023589765171
5.55	0.00574312575941315	-0.00325275142440844
5.555	0.00569503682509437	-0.00327513250080447
5.56	0.00564479133638713	-0.00329737041379651
5.565	0.00559423634481091	-0.00331945641500152
5.57	0.00554560994828853	-0.0033413817234287
5.575	0.0054986338419805	-0.00336313752855312
5.58	0.00545088822623192	-0.00338471499350065
5.585	0.00540099269723704	-0.00340610525797429
5.59	0.00535046966131052	-0.00342729944085967
5.595	0.00530166993725805	-0.00344828864280434
5.6	0.00525469958106289	-0.00346906394902998
5.605	0.0052073040598205	-0.00348961643238571
5.61	0.00515782356368554	-0.00350993715628957
5.615	0.00510742638322464	-0.00353001717732437
5.62	0.00505851291690579	-0.00354984754750985
5.625	0.00501156418002912	-0.00356941931659739
5.63	0.00496453888545467	-0.00358872353472454
5.635	0.00491553287023928	-0.00360775125542312
5.64	0.00486533834736258	-0.00362649353866355
5.645	0.00481635414705872	-0.00364494145365335
5.65	0.00476941924097654	-0.00366308608133964
5.655	0.00472275213942996	-0.00368091851695735
5.66	0.0046742591450915	-0.00369842987295349
5.665	0.00462433747889483	-0.00371561128219409
5.67	0.00457532651485685	-0.00373245390113883
5.675	0.0045284017162928	-0.00374894891273967
5.68	0.00448208008444734	-0.00376508752905329
5.685	0.00443413870720269	-0.0037808609938118
5.69	0.0043845712419354	-0.00379626058519349
5.695	0.0043355865908079	-0.00381127761882899
5.7	0.00428866827414067	-0.00382590345083434
5.705	0.00424268197359346	-0.00384012948057554
5.71	0.00419533462112255	-0.0038539471532081
5.715	0.00414619930230909	-0.00386734796228632
5.72	0.00409728456617005	-0.00388032345259392
5.725	0.00405035435892982	-0.0038928652231172
5.73	0.00400466978238487	-0.00390496492998854
5.735	0.00395793979179366	-0.00391661428919211
5.74	0.00390931883305079	-0.0039278050790718
5.745	0.00386053591580488	-0.00393852914287423
5.75	0.00381358152078866	-0.00394877839151301
5.755	0.00376814911707656	-0.00395854480656014
5.76	0.00372203349746771	-0.00396782044322167
5.765	0.00367399085021447	-0.00397659743306408
5.77	0.00362539341014362	-0.00398486798654317
5.775	0.00357839179766902	-0.00399262439555145
5.78	0.00353314604276065	-0.00399985903613657
5.785	0.00348764823833827	-0.00400656437109455
5.79	0.00344030711448045	-0.00401273295215275
5.795	0.00339204636790717	-0.00401835742171426
5.8	0.00334506537356857	-0.00402343051454598
5.805	0.00329999493356162	-0.00402794505990546
5.81	0.00325510025189253	-0.00403189398435813
5.815	0.00320848639948082	-0.00403527031502325
5.82	0.00316060218111001	-0.00403806718265351
5.825	0.0031136388158607	-0.00404027782406395
5.83	0.003068689926569	-0.00404189558387546
5.835	0.00302438219041221	-0.00404291391639944
5.84	0.00297858499699847	-0.00404332638831728
5.845	0.00293116884319824	-0.00404312668220434
5.85	0.00288417786382903	-0.00404230860027029
5.855	0.00283918969468489	-0.00404086606722323
5.86	0.0027953529437894	-0.00403879313192502
5.865	0.00275043982465819	-0.00403608396837016
5.87	0.0027036896695736	-0.00403273287701523
5.875	0.00265681089404463	-0.00402873428686281
5.88	0.00261175193833674	-0.00402408275799874
5.885	0.00256825429943818	-0.00401877298398732
5.89	0.00252418401631234	-0.00401279979360277
5.895	0.00247821883991897	-0.00400615815211017
5.9	0.00243156120869399	-0.00399884316252356
5.905	0.00238637859914906	-0.00399085006727914
5.91	0.0023431042749219	-0.00398217425008096
5.915	0.00229990884401435	-0.00397281123753002
5.92	0.00225492927067689	-0.00396275670062946
5.925	0.00220864183979312	-0.00395200645660057
5.93	0.00216324432074041	-0.00394055647138643
5.935	0.00211989470072162	-0.00392840286267739
5.94	0.00207729400287612	-0.00391554190287416
5.945	0.00203325797865984	-0.00390197002134997
5.95	0.00198749904861106	-0.00388768380580168
5.955	0.0019419953613769	-0.00387268000306964
5.96	0.00189848683077347	-0.00385695551996403
5.965	0.00185635295864238	-0.00384050742437852
5.97	0.00181334104219376	-0.00382333294660965
5.975	0.001768378464698	-0.00380542948040375
5.98	0.00172293164056862	-0.00378679458349362
5.985	0.00167913413366209	-0.00376742597787622
5.99	0.00163721268702446	-0.00374732155042033
5.995	0.00159515135321607	-0.00372647935405317
6	0.00155110035561529	-0.00370489760925005
6.005	0.00150579933732734	-0.00368257470543985
6.01	0.00146163372868143	-0.00365950920209401
6.015	0.00141970600852263	-0.00363569982949169
6.02	0.00137845484629212	-0.00361114548930537
6.025	0.00133546237612702	-0.00358584525519588
6.03	0.00129062821351138	-0.00355979837331946
6.035	0.00124627042961002	-0.00353300426284253
6.04	0.00120419610596869	-0.0035054625166913
6.045	0.00116349203327927	-0.00347717290266877
6.05	0.00112139104642928	-0.00344813536473927
6.055	0.00107707454860744	-0.00341835002413377
6.06	0.00103262354822339	-0.00338781718021618
6.065	0.000990370583845621	-0.00335653731112958
6.07	0.000950048138985213	-0.00332451107436935
6.075	0.000908687543556841	-0.00329173930738786
6.08	0.000864875646120424	-0.00325822302825988
6.085	0.000820445225374531	-0.00322396343627582
6.09	0.000778100947161331	-0.0031889619121782
6.095	0.000738096483170718	-0.00315322001788472
6.1	0.000697376513348029	-0.00311673949586359
6.105	0.000654087940130133	-0.003079522268651
6.11	0.00060983051773988	-0.00304157043877453
6.115	0.000567509659242873	-0.00300288628862328
6.12	0.000527752846760787	-0.00296347227997646
6.125	0.000487538978788393	-0.0029233310532681
6.13	0.000444760604948016	-0.00288246542669175
6.135	0.000400811169400725	-0.00284087839543723
6.14	0.000358637969246764	-0.00279857313128825
6.145	0.000319090220919147	-0.00275555298258991
6.15	0.000279247978463193	-0.00271182147421349
6.155	0.000236869548694116	-0.00266738230708755
6.16	0.000193270331506845	-0.00262223935704886
6.165	0.000151380051118792	-0.00257639667327239
6.17	0.000112122728464819	-0.0025298584773266
6.175	7.254771064515e-05	-0.00248262916316029
6.18	3.03626607917273e-05	-0.00243471329745093
6.185	-1.30045742688623e-05	-0.00238611561996458
6.19	-5.45773284420736e-05	-0.0023368410433924
6.195	-9.34903453306557e-05	-0.00228689465239555
6.2	-0.000132933933719066	-0.00223628170231796
6.205	-0.000175059505816968	-0.00218500761809627
6.21	-0.000218177263417427	-0.00213307799357022
6.215	-0.000259287367851586	-0.00208049859091946
6.22	-0.000297736045478354	-0.00202727533952169
6.225	-0.00033717653631804	-0.00197341433374874
6.23	-0.000379364732370258	-0.00191892183019539
6.235	-0.000422161254484399	-0.00186380424528395
6.24	-0.000462606560158436	-0.00180806815363978
6.245	-0.000500512444945329	-0.00175172028732336
6.25	-0.000540224338185649	-0.00169476753556299
6.255	-0.000582962318563185	-0.00163721694408165
6.26	-0.000625717826073133	-0.00157907571364251
6.265	-0.000665361119717769	-0.00152035119814884
6.27	-0.000702616092783739	-0.00146105090283837
6.275	-0.000742812569465778	-0.00140118248285085
6.28	-0.000786331535607054	-0.00134075374177127
6.285	-0.000828960169420041	-0.00127977262970333
6.29	-0.000867542756377446	-0.00121824724107377
6.295	-0.000904675113397939	-0.00115618581261423
6.3	-0.000945755171951594	-0.00109359672174652
6.305	-0.000989642436109541	-0.00103048848526011
6.31	-0.0010313290493469	-0.000966869757937161
6.315	-0.00106851919587074	-0.000902749330646095
6.32	-0.00110630256035205	-0.000838136127889539
6.325	-0.00114875242407399	-0.00077303920527755
6.33	-0.00119249829948546	-0.000707467747290194
6.335	-0.00123238248497795	-0.000641431065442717
6.34	-0.00126822131287615	-0.000574938596463781
6.345	-0.00130762773874673	-0.000507999899898364
6.35	-0.00135176158961346	-0.000440624655143305
6.355	-0.0013949166109194	-0.00037282265839421
6.36	-0.0014326010869762	-0.000304603820008547
6.365	-0.00146867854098055	-0.0002359781622705
6.37	-0.00151019463271603	-0.000166955817033871
6.375	-0.00155492981295692	-9.75470229963715e-05
6.38	-0.00159605518970644	-2.77621226723301e-05
6.385	-0.00163142304080002	4.23884405502051e-05
6.39	-0.00166921287818298	0.000112894124845244
6.395	-0.00171328033789424	0.000183744291855756
6.4	-0.00175753600214683	0.000254928208527883
6.405	-0.00179555498495283	0.000326435049533078
6.41	-0.0018301884707938	0.000398253900312824
6.415	-0.00187092382989961	0.000470373760461733
6.42	-0.00191651131668739	0.000542783546825518
6.425	-0.00195855067096018	0.000615472096088574
6.43	-0.00199332456825225	0.000688428167097843
6.435	-0.00202978410995033	0.00076164044295437
6.44	-0.00207402422998343	0.000835097532897446
6.445	-0.00211940784698224	0.000908787974081449
6.45	-0.00215757190024781	0.000982700233335567
6.455	-0.00219088850184432	0.00105682270915516
6.46	-0.00223113423185309	0.00113114373440069
6.465	-0.00227767041697774	0.00120565158000657
6.47	-0.00232041257548445	0.00128033445968134
6.475	-0.00235438738042626	0.00135518053478135
6.48	-0.00238972347706459	0.00143017791849026
6.485	-0.00243426843670658	0.00150531467899079
6.49	-0.00248053235157226	0.00158057884204885
6.495	-0.00251845782638947	0.00165595839325423
6.5	-0.00255052950524458	0.00173144128004141
6.505	-0.0025905055880248	0.00180701541358541
6.51	-0.00263795007386181	0.00188266867046995
6.515	-0.00268115783025418	0.0019583888943164
6.52	-0.00271429882325338	0.00203416389773182
6.525	-0.00274894263170204	0.00210998146485892
6.53	-0.00279418808537642	0.00218582935446511
6.535	-0.00284143817500243	0.00226169530317126
6.54	-0.00287913373474061	0.002337567028416
6.545	-0.00291023451403687	0.00241343223129464
6.55	-0.00295029455298129	0.00248927859985864
6.555	-0.00299876612822833	0.00256509381317294
6.56	-0.00304232822396616	0.00264086554598753
6.565	-0.00307456166933632	0.00271658147354392
6.57	-0.00310865104981923	0.00279222927585932
6.575	-0.0031546278022874	0.00286779664151805
6.58	-0.00320265056888877	0.0029432712712112
6.585	-0.00323986349792805	0.00301864088093172
6.59	-0.00326996019703811	0.00309389320503762
6.595	-0.00331010181485934	0.00316901599916349
6.6	-0.00335945043656245	0.00324399704260973
6.605	-0.00340317419267827	0.00331882414032679
6.61	-0.00343443867675975	0.00339348512500122
6.615	-0.0034679617328312	0.00346796785961274
6.62	-0.00351455240576247	0.00354226024034562
6.625	-0.00356321755658813	0.00361635019959097
6.63	-0.00359996053441499	0.00369022570849653
6.635	-0.00362911781417671	0.0037638747786893
6.64	-0.00366926192190806	0.00383728546377457
6.645	-0.00371935619036878	0.00391044586120016
6.65	-0.00376326347364802	0.00398334411456684
6.655	-0.0037937170213841	0.00405596841647863
6.66	-0.00382665441454559	0.00412830701176443
6.665	-0.00387369092582459	0.00420034820087045
6.67	-0.00392296965144754	0.00427208034325638
6.675	-0.00395943332322361	0.00434349186081509
6.68	-0.00398765983589913	0.00441457124203701
6.685	-0.00402747517069573	0.00448530704664945
6.69	-0.00407800936646645	0.00455568790978859
6.695	-0.00412212404353061	0.0046257025451005
6.7	-0.00415193764009878	0.0046953397466986
6.705	-0.00418404505699418	0.00476458839063248
6.71	-0.00423103275018169	0.00483343743643996
6.715	-0.00428072890123101	0.00490187592956989
6.72	-0.00431714637232174	0.00496989300432851
6.725	-0.00434452302029169	0.00503747788661341
6.73	-0.0043836772732645	0.0051046198962808
6.735	-0.00443436741632212	0.00517130844883594
6.74	-0.00447882524417446	0.00523753305706933
6.745	-0.00450830062377279	0.00530328333331733
6.75	-0.00453932991103023	0.0053685489922934
6.755	-0.00458574717627545	0.00543331985368036
6.76	-0.00463576791928412	0.00549758584365488
6.765	-0.00467256182655809	0.00556133699581794
6.77	-0.0046992035946743	0.00562456345242689
6.775	-0.00473720460458508	0.00568725546664201
6.78	-0.00478763322076126	0.00574940340572452
6.785	-0.00483264991811908	0.00581099775421306
6.79	-0.00486232459168282	0.00587202911653971
6.795	-0.00489209528670479	0.00593248821918429
6.8	-0.00493720920651858	0.00599236591319727
6.805	-0.00498719993985529	0.00605165317769393
6.81	-0.00502467148553779	0.00611034112382198
6.815	-0.00505069891710501	0.00616842099772175
6.82	-0.00508698387353748	0.00622588418145053
6.825	-0.00513673016983907	0.00628272219276507
6.83	-0.00518238566356631	0.00633892668534845
6.835	-0.00521249380945153	0.00639448945057525
6.84	-0.00524069755212977	0.00644940242015938
6.845	-0.0052840273759631	0.00650365766829902
6.85	-0.00533402389667183	0.00655724741272692
6.855	-0.00537266116225222	0.00661016401497172
6.86	-0.0053981104068647	0.00666239998066541
6.865	-0.00543213633523064	0.00671394796065359
6.87	-0.00548102430481431	0.00676480075309154
6.875	-0.0055277276344751	0.00681495130574843
6.88	-0.005558656654252	0.00686439271782085
6.885	-0.00558489407427451	0.00691311824092702
6.89	-0.00562587966412325	0.00696112127973779
6.895	-0.00567594405571627	0.00700839539337164
6.9	-0.00571622646928915	0.00705493429757901
6.905	-0.00574168839443528	0.00710073186709185
6.91	-0.00577273355184447	0.00714578213752551
6.915	-0.005819829630879	0.00719007930636815
6.92	-0.00586770634504343	0.00723361773367449
6.925	-0.00590039484627228	0.00727639194308567
6.93	-0.00592486196262417	0.00731839662321979
6.935	-0.00596256006501902	0.00735962662907758
6.94	-0.00601192905230929	0.00740007698295312
6.945	-0.00605413264886542	0.00743974287469705
6.95	-0.00608061644287392	0.00747861966167287
6.955	-0.00610860405275269	0.00751670286906522
6.96	-0.00615253673162596	0.00755398819065951
6.965	-0.00620078390365171	0.00759047148986065
6.97	-0.00623588104032296	0.00762614880055688
6.975	-0.00625936557975513	0.00766101632742075
6.98	-0.00629313906287922	0.00769507044573595
6.985	-0.00634075103062699	0.00772830770125839
6.99	-0.00638474227651443	0.00776072481066057
6.995	-0.00641305157713248	0.00779231866242304
7	-0.00643805627986066	0.0078230863175113
7.005	-0.00647785211610982	0.00785302500943917
7.01	-0.00652583632358698	0.00788213214387355
7.015	-0.00656374420800817	0.00791040529838279
7.02	-0.00658733638030903	0.00793784222268734
7.025	-0.00661660743876264	0.00796444083930575
7.03	-0.00666149994914186	0.00799019924417028
7.035	-0.00670724096252572	0.00801511570673796
7.04	-0.00673834509434357	0.00803918866961368
7.045	-0.00676095534513151	0.00806241674821937
7.05	-0.00679590627349131	0.00808479873084883
7.055	-0.00684268586788788	0.00810633357887653
7.06	-0.00688337276269006	0.00812702042672639
7.065	-0.00690876011046842	0.00814685858162628
7.07	-0.00693389127783774	0.00816584752342402
7.075	-0.0069740682770102	0.00818398690415871
7.08	-0.00702006478076806	0.00820127654748104
7.085	-0.00705466013307395	0.00821771644827225
7.09	-0.00707633276778548	0.00823330677245554
7.095	-0.00710579950607846	0.00824804785669688
7.1	-0.00714992869174997	0.00826194020757422
7.105	-0.00719301583053591	0.00827498450047395
7.11	-0.0072212940995969	0.00828718157842543
7.115	-0.00724294978597594	0.0082985324511059
7.12	-0.00727743436758108	0.00830903829420315
7.125	-0.00732245262883029	0.00831870044891172
7.13	-0.00736048663430958	0.00832752042114004
7.135	-0.00738384726806204	0.00833549988038092
7.14	-0.00740806892320478	0.00834264065856107
7.145	-0.00744693386606575	0.00834894474906459
7.15	-0.00749070145850833	0.00835441430555557
7.155	-0.00752308605623557	0.00835905164045967
7.16	-0.00754333633951524	0.00836285922320146
7.165	-0.00757147436483556	0.00836583967849617
7.17	-0.00761358590801045	0.00836799578506799
7.175	-0.00765450895022601	0.00836933047482841
7.18	-0.00768119001396514	0.0083698468323251
7.185	-0.00770142713635992	0.00836954809394054
7.19	-0.00773386941954111	0.00836843764650856
7.195	-0.00777661010936359	0.00836651902562858
7.2	-0.00781294005221105	0.00836379591411253
7.205	-0.00783515897390216	0.00836027214076276
7.21	-0.00785748245688196	0.00835595167924925
7.215	-0.00789365990277266	0.00835083864667657
7.22	-0.0079352612292084	0.00834493730176064
7.225	-0.00796655214399001	0.00833825204282981
7.23	-0.00798571972552388	0.00833078740598412
7.235	-0.00801108789829687	0.00832254806357122
7.24	-0.00805012908063725	0.00831353882281691
7.245	-0.00808942623734083	0.00830376462431646
7.25	-0.00811571483070559	0.00829323054024778
7.255	-0.00813415235605569	0.00828194177240739
7.26	-0.00816303309932691	0.00826990365024516
7.265	-0.00820286086958675	0.00825712162915892
7.27	-0.00823829114544718	0.00824360128903095
7.275	-0.00826021462654973	0.00822934833276548
7.28	-0.00827964063449898	0.00821436858450824
7.285	-0.00831161852104173	0.0081986679874581
7.29	-0.00835094292012523	0.00818225260152202
7.295	-0.00838222342189772	0.00816512860085435
7.3	-0.00840099660963	0.00814730227148434
7.305	-0.00842246855271262	0.00812878000908043
7.31	-0.00845692350510303	0.00810956831668527
7.315	-0.00849449469509975	0.00808967380230891
7.32	-0.0085214041042131	0.00806910317658028
7.325	-0.00853800988393874	0.00804786325083846
7.33	-0.00856183797115814	0.00802596093572197
7.335	-0.00859780766184012	0.00800340323990987
7.34	-0.0086328813473987	0.00798019726832067
7.345	-0.00865565524882688	0.00795635021968748
7.35	-0.00867199268216788	0.00793186938374015
7.355	-0.00869836547321874	0.00790676213824446
7.36	-0.00873452407716365	0.00788103594613865
7.365	-0.00876624352707827	0.00785469835283683
7.37	-0.00878550789982132	0.00782775698360865
7.375	-0.00880253828071472	0.00780021954093559
7.38	-0.00883103718071886	0.00777209380192232
7.385	-0.00886641888611289	0.00774338761590608
7.39	-0.00889463039679628	0.00771410890230802
7.395	-0.00891126659299035	0.00768426564862011
7.4	-0.00892958807173588	0.00765386590836652
7.405	-0.00895964067010613	0.00762291779893564
7.41	-0.00899339794562619	0.00759142949931707
7.415	-0.00901806378442361	0.00755940924785531
7.42	-0.00903280000872608	0.00752686534010191
7.425	-0.00905259612656298	0.00749380612675285
7.43	-0.00908357024753919	0.00746024001158363
7.435	-0.00911529150381264	0.00742617544925801
7.44	-0.0091366801893674	0.00739162094293706
7.445	-0.00915031941592474	0.00735658504172388
7.45	-0.00917151034550606	0.00732107633809372
7.455	-0.0092027965125571	0.00728510346537735
7.46	-0.00923221281036223	0.00724867509524666
7.465	-0.00925063517559037	0.00721179993514053
7.47	-0.00926409524069919	0.00717448672564597
7.475	-0.00928659851401353	0.00713674423787538
7.48	-0.00931746578172862	0.00709858127087271
7.485	-0.00934423929841475	0.00706000664909045
7.49	-0.00936008453651723	0.00702102921994781
7.495	-0.00937369859681753	0.00698165785143273
7.5	-0.00939713952367044	0.0069419014296785
7.505	-0.00942702053489586	0.00690176885650303
7.51	-0.00945113354127712	0.00686126904700805
7.515	-0.0094649022309783	0.00682041092729433
7.52	-0.00947880719433541	0.00677920343228003
7.525	-0.00950275201031248	0.00673765550352439
7.53	-0.00953130740014426	0.00669577608698766
7.535	-0.00955293445384264	0.00665357413075045
7.54	-0.00956514434211897	0.00661105858268765
7.545	-0.00957947940590301	0.00656823838815894
7.55	-0.0096035396699357	0.00652512248776338
7.555	-0.00963047193702129	0.00648171981515915
7.56	-0.00964976486068275	0.00643803929492263
7.565	-0.00966077318526256	0.00639408984041951
7.57	-0.00967542513998252	0.00634988035163071
7.575	-0.00969918034161614	0.0063054197128891
7.58	-0.00972435026387547	0.00626071679054649
7.585	-0.00974154112020025	0.00621578043075724
7.59	-0.00975160881886344	0.00617061945753266
7.595	-0.00976639760695691	0.00612524267095855
7.6	-0.00978969387183366	0.00607965884537187
7.605	-0.00981318109594562	0.00603387672731639
7.61	-0.00982846509799189	0.00598790503328674
7.615	-0.00983761468653046	0.00594175244737603
7.62	-0.00985232958116642	0.00589542761896599
7.625	-0.00987516810730439	0.00584893916062946
7.63	-0.00989723080044959	0.00580229564621234
7.635	-0.00991082361248662	0.00575550560900769
7.64	-0.00991900897884939	0.00570857753999769
7.645	-0.00993344494108697	0.00566151988609747
7.65	-0.009955723678881	0.00561434104832802
7.655	-0.00997641791389431	0.00556704937989656
7.66	-0.0099883806288714	0.00551965318423422
7.665	-0.00999578190936106	0.0054721607130802
7.67	-0.0100099770826213	0.00542458016466476
7.675	-0.0100315648916571	0.00537691968206701
7.68	-0.0100507966705267	0.00532918735178896
7.685	-0.0100611527439447	0.00528139120240908
7.69	-0.0100677978575807	0.00523353920312449
7.695	-0.0100816590088965	0.00518563926206188
7.7	-0.0101024110752545	0.00513769922448661
7.705	-0.0101201835733398	0.00508972687114765
7.71	-0.0101291180928528	0.00504172991685186
7.715	-0.0101351011038014	0.00499371600917611
7.72	-0.0101484836928029	0.00494569272711885
7.725	-0.0101681957062836	0.00489766757956682
7.73	-0.010184463537188	0.00484964800366271
7.735	-0.0101921026701381	0.00480164136326879
7.74	-0.0101974947952145	0.00475365494769006
7.745	-0.0102103182091113	0.0047056959706396
7.75	-0.0102289147459946	0.0046577715692
7.755	-0.0102437250213283	0.00460988880264912
7.76	-0.0102501482890042	0.00456205465120297
7.765	-0.0102548743060273	0.00451427601482251
7.77	-0.0102669955038668	0.0044665597121557
7.775	-0.0102844587370902	0.0044189124795121
7.78	-0.0102979604724346	0.00437134096980154
7.785	-0.0103033512194082	0.00432385175135227
7.79	-0.0103073862689884	0.00427645130667221
7.795	-0.010318631767998	0.00422914603133405
7.8	-0.0103348705150976	0.00418194223307797
7.805	-0.0103471462328209	0.00413484613105281
7.81	-0.0103516395583773	0.00408786385508456
7.815	-0.0103549471009715	0.00404100144494295
7.82	-0.0103651954148649	0.00399426484964426
7.825	-0.0103802091515125	0.00394765992682
7.83	-0.0103913702356134	0.00390119244210759
7.835	-0.0103950282118515	0.0038548680684781
7.84	-0.010397518177897	0.00380869238543152
7.845	-0.0104067031730167	0.0037626708780927
7.85	-0.0104205781994579	0.00371680893640244
7.855	-0.0104307978253494	0.00367111185461537
7.86	-0.0104337129549842	0.00362558483110881
7.865	-0.0104352806175241	0.00358023296821536
7.87	-0.0104432528382821	0.00353506127189766
7.875	-0.0104559483443977	0.00349007465138975
7.88	-0.0104652942522131	0.00344527791893611
7.885	-0.0104675269204504	0.00340067578961603
7.89	-0.0104681356882521	0.00335627288122021
7.895	-0.010474869454019	0.00331207371397515
7.9	-0.0104864494034735	0.00326808271001598
7.905	-0.0104950238499442	0.00322430419272544
7.91	-0.0104966123170974	0.00318074238620088
7.915	-0.0104962184688087	0.00313740141501103
7.92	-0.0105016980511117	0.00309428530421087
7.925	-0.0105122204415403	0.00305139797944323
7.93	-0.0105201093729389	0.00300874326693444
7.935	-0.0105210809413276	0.00296632489335598
7.94	-0.0105196334595838	0.0029241464857151
7.945	-0.0105238440349598	0.00288221157144898
7.95	-0.0105333415749554	0.0028405235787341
7.955	-0.0105405751879631	0.00279908583683447
7.96	-0.0105409372616826	0.00275790157631109
7.965	-0.0105384528447763	0.00271697392912653
7.97	-0.0105414421449476	0.0026763059288181
7.975	-0.0105499594933917	0.00263590051090935
7.98	-0.0105565137599385	0.0025957605135371
7.985	-0.010556171672362	0.00255588867816273
7.99	-0.0105526230451948	0.0025162876502046
7.995	-0.0105544704211663	0.00247695997936521
8	-0.0105621064391216	0.00243790811963274
8.005	-0.0105680098266395	0.00239913442920269
8.01	-0.010566945592737	0.0023606411706248
8.015	-0.010562404888912	0.00232243051121911
8.02	-0.0105631980828944	0.0022845045235926
8.025	-0.0105699578340249	0.00224686518602752
8.03	-0.0105751511994586	0.00220951438277352
8.035	-0.0105733360602561	0.00217245390445251
8.04	-0.0105678448150429	0.00213568544883664
8.045	-0.0105676157361484	0.00209921062210807
8.05	-0.0105734590616968	0.00206303094020303
8.055	-0.0105778524538062	0.00202714782973384
8.06	-0.0105752327935504	0.00199156262838747
8.065	-0.0105688406407052	0.00195627658521026
8.07	-0.0105676819808305	0.00192129086130898
8.075	-0.010572649970731	0.00188660653117918
8.08	-0.010576211481359	0.00185222458417678
8.085	-0.0105727300782316	0.00181814592555591
8.09	-0.0105654125854168	0.00178437137697932
8.095	-0.0105633613105624	0.00175090167678817
8.1	-0.0105675093532437	0.00171773748053182
8.105	-0.0105702624912821	0.00168487936188454
8.11	-0.0105659291777113	0.0016523278135765
8.115	-0.0105577464095676	0.00162008324804171
8.12	-0.0105549182119791	0.00158814599761008
8.125	-0.0105583292315972	0.00155651631466325
8.13	-0.0105602810795336	0.00152519437221931
8.135	-0.0105550852851228	0.00149418026491619
8.14	-0.0105460847307259	0.00146347401010473
8.145	-0.0105425809738965	0.00143307554885237
8.15	-0.0105453269870578	0.00140298474709951
8.155	-0.0105464458332388	0.0013732013973789
8.16	-0.010540254978822	0.00134372522116694
8.165	-0.0105303039165319	0.00131455587145073
8.17	-0.010526092365256	0.00128569293491271
8.175	-0.0105282024816751	0.00125713593332884
8.18	-0.01052850420581	0.00122888432422549
8.185	-0.010521332575319	0.00120093750135055
8.19	-0.0105105317268818	0.00117329479565351
8.195	-0.0105056704573097	0.00114595547693096
8.2	-0.0105071169502432	0.00111891875553866
8.205	-0.0105065417572838	0.00109218378324087
8.21	-0.010498366364152	0.00106574965298664
8.215	-0.0104868173586886	0.00103961539849985
8.22	-0.0104814638819757	0.00101377999453456
8.225	-0.0104823297235353	0.000988242358069211
8.23	-0.0104808526338277	0.000963001350091908
8.235	-0.0104716109295873	0.00093805577725945
8.24	-0.0104593433998444	0.000913404393020034
8.245	-0.0104535739588058	0.000889045898266776
8.25	-0.0104538399461296	0.000864978942133163
8.255	-0.0104513797529273	0.000841202123444429
8.26	-0.0104410767236357	0.00081771399271279
8.265	-0.0104282346901098	0.000794513054090533
8.27	-0.01042211034183	0.000771597766911221
8.275	-0.0104216802446663	0.000748966546860519
8.28	-0.010418137801292	0.000726617767084789
8.285	-0.0104068014844503	0.000704549759583646
8.29	-0.0103934630386249	0.000682760817103514
8.295	-0.0103869489058779	0.000661249195453451
8.3	-0.0103856971519416	0.00064001311577
8.305	-0.0103809685279927	0.000619050766321152
8.31	-0.0103685757514372	0.0005983603036114
8.315	-0.0103547920844743	0.000577939852843041
8.32	-0.0103479626581146	0.000557787508089493
8.325	-0.0103459723491928	0.000537901332474409
8.33	-0.0103401825866072	0.00051827935848916
8.335	-0.0103269002515268	0.000498919588551789
8.34	-0.0103127403690976	0.000479819995880408
8.345	-0.0103055136359399	0.000460978525695843
8.35	-0.0103026723577802	0.000442393096778986
8.355	-0.0102957681295301	0.000424061603361334
8.36	-0.0102815891944896	0.000405981916986491
8.365	-0.0102670234205708	0.000388151888052217
8.37	-0.0102593493167528	0.000370569347120639
8.375	-0.0102556602632446	0.000353232106160277
8.38	-0.0102477237106988	0.000336137959796314
8.385	-0.0102327558456389	0.000319284686582879
8.39	-0.0102177855699153	0.000302670050247151
8.395	-0.0102096096892486	0.000286291800793723
8.4	-0.0102050871216395	0.000270147675420098
8.405	-0.010196217696397	0.000254235399291858
8.41	-0.0101805587018776	0.000238552686341738
8.415	-0.0101651706156581	0.000223097240373367
8.42	-0.0101564229145191	0.000207866756489814
8.425	-0.0101510496392405	0.000192858922436585
8.43	-0.0101413033182125	0.000178071419690102
8.435	-0.0101250027224175	0.000163501924388498
8.44	-0.0101091533835353	0.000149148108234378
8.445	-0.0100997811467951	0.000135007639551628
8.45	-0.010093587781326	0.000121078184439707
8.455	-0.0100830641415637	0.000107357407819944
8.46	-0.0100661944059416	9.38429743481883e-05
8.465	-0.0100498402583173	8.05325492555831e-05
8.47	-0.0100397746721488	6.74237992673632e-05
8.475	-0.0100327649486833	5.45143937260661e-05
8.48	-0.0100215292355695	4.18020058509683e-05
8.485	-0.0100041287150496	2.92843139472154e-05
8.49	-0.00998721211136454	1.69590023290134e-05
8.495	-0.00997639391351495	4.82376197673773e-06
8.5	-0.0099685919692089	-7.12370889095482e-06
8.505	-0.00995672890014317	-1.88857040976664e-05
8.51	-0.00993884776433722	-3.0464508486423e-05
8.515	-0.00992131151133833	-4.18623967796883e-05
8.52	-0.00990968712348825	-5.30816327639627e-05
8.525	-0.0099011411393556	-6.41244690644438e-05
8.53	-0.00988877166167808	-7.49931472228482e-05
8.535	-0.00987050639498492	-8.56898976554277e-05
8.54	-0.00985235016864427	-9.62169391264656e-05
8.545	-0.00983988376892466	-0.000106576477687268
8.55	-0.00983058694474057	-0.000116770705303111
8.555	-0.00981773544631642	-0.000126801798405598
8.56	-0.00979906614839027	-0.000136671916647364
8.565	-0.00978015298607009	-0.000146383201793752
8.57	-0.00976670397000283	-0.000155937776733674
8.575	-0.00975661910364373	-0.000165337744713003
8.58	-0.00974334165039066	-0.000174585188668708
8.585	-0.00972432730431842	-0.000183682170637942
8.59	-0.0097046621828809	-0.000192630731407739
8.595	-0.00969026040964804	-0.00020143289049849
8.6	-0.00967946685609761	-0.000210090646412278
8.605	-0.00966584277729636	-0.000218605976968664
8.61	-0.00964651835344003	-0.000226980839409174
8.615	-0.00962608778463478	-0.000235217170157052
8.62	-0.00961071908917127	-0.000243316884458409
8.625	-0.00959924592174153	-0.000251281876134311
8.63	-0.00958533494920993	-0.000259114017412179
8.635	-0.00956574115403515	-0.000266815158645715
8.64	-0.00954455355824669	-0.000274387127982791
8.645	-0.00952824609377386	-0.00028183173120734
8.65	-0.00951613554561001	-0.000289150751667497
8.655	-0.00950195077653521	-0.000296345949920962
8.66	-0.00948206893910363	-0.000303419062923025
8.665	-0.00946012491096618	-0.000310371803025422
8.67	-0.00944291775050976	-0.000317205857114402
8.675	-0.00943021098228523	-0.000323922885891159
8.68	-0.00941574308455412	-0.00033052452327837
8.685	-0.00939551606690736	-0.000337012376056212
8.69	-0.0093727850970829	-0.000343388023687572
8.695	-0.00935470776653567	-0.000349653018088549
8.7	-0.00934142715727541	-0.000355808883185507
8.705	-0.00932664141335568	-0.000361857114612034
8.71	-0.00930602019769592	-0.000367799179813151
8.715	-0.00928254563933612	-0.000373636518410621
8.72	-0.00926370513185593	-0.000379370542751944
8.725	-0.00924991254731574	-0.00038500263827336
8.73	-0.00923476528547026	-0.000390534163803791
8.735	-0.00921365494777461	-0.000395966451960081
8.74	-0.00918944555548398	-0.000401300809377254
8.745	-0.00916994498840434	-0.000406538516971393
8.75	-0.00915572227313117	-0.000411680830328933
8.755	-0.00914020601912259	-0.000416728979960617
8.76	-0.00911856374304347	-0.000421684171671215
8.765	-0.00909364699952056	-0.000426547586955799
8.77	-0.0090735486720844	-0.000431320382809073
8.775	-0.00905888073532267	-0.000436003691109255
8.78	-0.00904284636836481	-0.000440598617961134
8.785	-0.00902049180418763	-0.000445106243024433
8.79	-0.00899487924117987	-0.000449527619072558
8.795	-0.0089743221509373	-0.000453863772331475
8.8	-0.00895930662788705	-0.000458115703352355
8.805	-0.00894275869533372	-0.000462284387845768
8.81	-0.00891967784115078	-0.000466370777187848
8.815	-0.00889344267025963	-0.000470375798733684
8.82	-0.00887252405487833	-0.000474300356361086
8.825	-0.00885718363646125	-0.000478145331220237
8.83	-0.00884007380579757	-0.000481911582605798
8.835	-0.00881623898195488	-0.000485599948655491
8.84	-0.0087894774537824	-0.000489211246701569
8.845	-0.00876828834083533	-0.0004927462732633
8.85	-0.00875255431295542	-0.000496205803811236
8.855	-0.00873470976769601	-0.000499590592642969
8.86	-0.00871001555367793	-0.000502901373120981
8.865	-0.00868279994504886	-0.000506138858092173
8.87	-0.00866141508115498	-0.000509303740243947
8.875	-0.00864526614082385	-0.000512396692465575
8.88	-0.00862664952094431	-0.000515418368239633
8.885	-0.00860112111797481	-0.000518369401943186
8.89	-0.00857351922912534	-0.000521250409235439
8.895	-0.00855197769302777	-0.000524061987728173
8.9	-0.00853538937179546	-0.000526804717753766
8.905	-0.00851594454235024	-0.000529479162977342
8.91	-0.0084895790819051	-0.000532085870756189
8.915	-0.00846165056009482	-0.000534625372296773
8.92	-0.00843992919473251	-0.000537098182791267
8.925	-0.00842278972481436	-0.000539504801790285
8.93	-0.00840244823401052	-0.000541845713903895
8.935	-0.0083752883727135	-0.000544121389704886
8.94	-0.00834711265876446	-0.00054633228673441
8.945	-0.0083252449578443	-0.000548478850484733
8.95	-0.00830756613414035	-0.000550561515232531
8.955	-0.00828637690053479	-0.000552580704735188
8.96	-0.00825851532381502	-0.000554536832880563
8.965	-0.00823011485170794	-0.000556430304226243
8.97	-0.00820801194655455	-0.000558261514429645
8.975	-0.00818971467419053	-0.000560030850691993
8.98	-0.00816770356858201	-0.000561738692140636
8.985	-0.00813922363641355	-0.000563385410145525
8.99	-0.00811059880015535	-0.000564971368684759
8.995	-0.00808821879591953	-0.00056649692483969
9	-0.00806932346414781	-0.000567962429391065
9.005	-0.00804656242167201	-0.000569368227284866
9.01	-0.00801751899349474	-0.000570714657925304
9.015	-0.00798862780801765	-0.000572002055428209
9.02	-0.0079658893347823	-0.000573230748991866
9.025	-0.00794636591885409	-0.000574401063376762
9.03	-0.00792290076577932	-0.000575513319452119
9.035	-0.00789335258183726	-0.000576567834719395
9.04	-0.0078641495937636	-0.000577564923725875
9.045	-0.00784097119123742	-0.000578504898677465
9.05	-0.00782084101217549	-0.000579388070494815
9.055	-0.00779680458649723	-0.000580214750186432
9.06	-0.00776687115727968	-0.000580985250141417
9.065	-0.00773734482579768	-0.000581699884956253
9.07	-0.00771365272425015	-0.000582358971566856
9.075	-0.00769286620108329	-0.000582962828907512
9.08	-0.00766825503264434	-0.000583511777710521
9.085	-0.00763793412644813	-0.000584006140902158
9.09	-0.00760802015273094	-0.000584446244629042
9.095	-0.00758379062737856	-0.000584832419688883
9.1	-0.0075624577241917	-0.000585165002888548
9.105	-0.00753746906899996	-0.000585444338019787
9.11	-0.00750691723520711	-0.000585670776592284
9.115	-0.00747663393792344	-0.000585844678421976
9.12	-0.00745183578375823	-0.000585966412194265
9.125	-0.00742997139388694	-0.000586036356209085
9.13	-0.00740466238653134	-0.00058605489883675
9.135	-0.00737389229079463	-0.000586022438270462
9.14	-0.00734315068138152	-0.000585939381951421
9.145	-0.00731769675209892	-0.000585806146175258
9.15	-0.00729529392604341	-0.000585623156053314
9.155	-0.00726972143917792	-0.000585390845716347
9.16	-0.00723877782577125	-0.000585109658628955
9.165	-0.00720754716227026	-0.000584780047763678
9.17	-0.00718141016831725	-0.000584402475737082
9.175	-0.00715850719870983	-0.00058397741522187
9.18	-0.00713275039140076	-0.000583505349697324
9.185	-0.00710168348395386	-0.000582986774539611
9.19	-0.00706994533426071	-0.000582422197899231
9.195	-0.00704311131111237	-0.000581812141268658
9.2	-0.00701974982219196	-0.000581157140071618
9.205	-0.00699388092305976	-0.000580457744197576
9.21	-0.00696273162363948	-0.000579714518777497
9.215	-0.00693047733614943	-0.00057892804508298
9.22	-0.00690294228841615	-0.000578098921003392
9.225	-0.00687914812622172	-0.000577227761192924
9.23	-0.00685320689530952	-0.000576315197010366
9.235	-0.00682198824196402	-0.000575361876387799
9.24	-0.00678918637707865	-0.000574368463879482
9.245	-0.00676093893855898	-0.000573335640804053
9.25	-0.00673673375283649	-0.000572264105201041
9.255	-0.00671071531755238	-0.000571154571475727
9.26	-0.00667936899742878	-0.000570007769820338
9.265	-0.00664595858010851	-0.000568824445616185
9.27	-0.00661699663974208	-0.000567605359160872
9.275	-0.00659241492303134	-0.00056635128602843
9.28	-0.00656634022227199	-0.000565063017968894
9.285	-0.00653488044989716	-0.00056374136404564
9.29	-0.00650095207926197	-0.000562387151576003
9.295	-0.0064714297626581	-0.000561001226614071
9.3	-0.00644657703764358	-0.000559584454235198
9.305	-0.00642044204767962	-0.000558137719035772
9.31	-0.00638881470505362	-0.000556661925885509
9.315	-0.00635441070103881	-0.000555158000630573
9.32	-0.00632445585544672	-0.000553626890543546
9.325	-0.00629942807057815	-0.000552069564394229
9.33	-0.00627321437869965	-0.000550487011929714
9.335	-0.00624133359941357	-0.000548880243157752
9.34	-0.00620644684181967	-0.000547250287819709
9.345	-0.0061761267982971	-0.000545598194745942
9.35	-0.00615096335177662	-0.000543925031057713
9.355	-0.00612460635102013	-0.000542231881546842
9.36	-0.00609235621681511	-0.000540519848159038
9.365	-0.00605699904061839	-0.000538790049203293
9.37	-0.00602642868053157	-0.000537043618563526
9.375	-0.00600117956445947	-0.000535281705678301
9.38	-0.00597459095283293	-0.00053350547581851
9.385	-0.00594186956519307	-0.000531716110166034
9.39	-0.00590612171031521	-0.000529914805750797
9.395	-0.00587544958937084	-0.000528102775534709
9.4	-0.00585017404957378	-0.000526281249010934
9.405	-0.00582331057899704	-0.000524451472892862
9.41	-0.00579007843072055	-0.000522614711560898
9.415	-0.00575403437425101	-0.000520772247171557
9.42	-0.00572337531327499	-0.000518925379483077
9.425	-0.00569804427009143	-0.000517075425575033
9.43	-0.00567077448336198	-0.000515223719626672
9.435	-0.0056369565740631	-0.000513371612556384
9.44	-0.00560071413007808	-0.000511520471523994
9.445	-0.00557015684248054	-0.000509671679411241
9.45	-0.00554472564209473	-0.000507826634134725
9.455	-0.00551695947755184	-0.000505986748084899
9.46	-0.0054825621655803	-0.00050415344778413
9.465	-0.00544625456193465	-0.000502328173441997
9.47	-0.00541588577167498	-0.000500512378551079
9.475	-0.00539031728021469	-0.000498707529510787
9.48	-0.00536198926369081	-0.000496915105025337
9.485	-0.00532703816602423	-0.000495136595584
9.49	-0.00529075939365709	-0.00049337350299381
9.495	-0.00526059510107464	-0.000491627339869245
9.5	-0.00523482417496997	-0.000489899629280401
9.505	-0.00520590188563268	-0.000488191904392794
9.51	-0.00517046073998819	-0.000486505707965756
9.515	-0.00513428388770905	-0.000484842591873065
9.52	-0.00510431302401529	-0.000483204116815044
9.525	-0.00507830646010906	-0.000481591852177949
9.53	-0.0050488330390774	-0.000480007375811518
9.535	-0.005013019237344	-0.000478452273606518
9.54	-0.00497698449511661	-0.000476928138820307
9.545	-0.00494711658559958	-0.000475436571056509
9.55	-0.00492078071555031	-0.000473979175149086
9.555	-0.00489076345395361	-0.000472557560250815
9.56	-0.00485465152622163	-0.000471173339182851
9.565	-0.00481869818575653	-0.000469828127609215
9.57	-0.00478876367615267	-0.000468523542740158
9.575	-0.00476201957557713	-0.00046726120194327
9.58	-0.00473152936691932	-0.000466042721835915
9.585	-0.00469523252937161	-0.000464869718340015
9.59	-0.00465937794919755	-0.000463743807413648
9.595	-0.00462939891436339	-0.00046266660581602
9.6	-0.00460237660688564	-0.000461639731401799
9.605	-0.00457161169388072	-0.000460664802790989
9.61	-0.00453525583939713	-0.000459743438693936
9.615	-0.00449942835525642	-0.000458877257243655
9.62	-0.00446928215195502	-0.00045806787552638
9.625	-0.00444196576727175	-0.000457316909111967
9.63	-0.00441101120525583	-0.000456625971188354
9.635	-0.00437464707815771	-0.00045599667108128
9.64	-0.00433875095524086	-0.000455430612536478
9.645	-0.00430831857488421	-0.000454929392187857
9.65	-0.00428068882988253	-0.000454494598484363
9.655	-0.00424962422917983	-0.000454127811058669
9.66	-0.00421333991050848	-0.000453830600319556
9.665	-0.00417737096685513	-0.000453604527129166
9.67	-0.0041466346689093	-0.000453451142291605
9.675	-0.00411876240106952	-0.000453371985932103
9.68	-0.0040877307091575	-0.000453368586989171
9.685	-0.0040516186339526	-0.000453442462908562
9.69	-0.00401550284494822	-0.000453595119300765
9.695	-0.00398436466164761	-0.000453828049300409
9.7	-0.00395626755676948	-0.000454142732782827
9.705	-0.00392538720100774	-0.000454540635704985
9.71	-0.00388953564729439	-0.00045502320975376
9.715	-0.00385324569623896	-0.000455591892243135
9.72	-0.00382168508000588	-0.000456248105899908
9.725	-0.00379342543968302	-0.000456993258234837
9.73	-0.00376279471653924	-0.000457828740396451
9.735	-0.00372723544282794	-0.000458755925779961
9.74	-0.00369069490186531	-0.000459776168825732
9.745	-0.00365864681915438	-0.000460890804074854
9.75	-0.0036302420903837	-0.000462101145354081
9.755	-0.00359992624367229	-0.000463408485013908
9.76	-0.00356469182075901	-0.000464814093147874
9.765	-0.0035278809380151	-0.000466319216807074
9.77	-0.00349535958200575	-0.000467925079255034
9.775	-0.00346685006865984	-0.000469632879438695
9.78	-0.00343687199682946	-0.000471443791746555
9.785	-0.00340194709178871	-0.000473358965524575
9.79	-0.00336487091038626	-0.000475379524192139
9.795	-0.00333194568279703	-0.000477506564621315
9.8	-0.00330341984667623	-0.000479741157033509
9.805	-0.00327379786758256	-0.000482084345093297
9.81	-0.00323914729750543	-0.000484537145851771
9.815	-0.00320192992430772	-0.000487100549458734
9.82	-0.00316871635352751	-0.000489775518836657
9.825	-0.00314014865934049	-0.000492562989235523
9.83	-0.0031107461865791	-0.000495463867309542
9.835	-0.00307624699208906	-0.0004984790296393
9.84	-0.00303885567422902	-0.000501609320957597
9.845	-0.00300533406816467	-0.0005048555526656
9.85	-0.00297664751857758	-0.000508218501991253
9.855	-0.0029473815209063	-0.000511698911636573
9.86	-0.00291305610735919	-0.000515297489589868
9.865	-0.00287565314376483	-0.000519014909178566
9.87	-0.00284197892347488	-0.000522851809380747
9.875	-0.002813229948937	-0.000526808795275659
9.88	-0.00278408816874443	-0.000530886438238332
9.885	-0.00274992236110813	-0.000535085275454597
9.89	-0.00271250959694466	-0.000539405809233102
9.895	-0.00267865098545918	-0.000543848506344675
9.9	-0.00264977703110523	-0.000548413797728617
9.905	-0.00262073452168511	-0.000553102078427061
9.91	-0.0025867822379863	-0.00055791370736455
9.915	-0.0025494359170326	-0.000562849007044619
9.92	-0.00251537014098078	-0.000567908262747983
9.925	-0.00248628840354364	-0.00057309172137832
9.93	-0.00245731683534599	-0.00057839959070253
9.935	-0.00242362933712006	-0.000583832039275327
9.94	-0.00238641737033924	-0.000589389196689032
9.945	-0.00235214198615641	-0.000595071153389304
9.95	-0.0023228044889057	-0.000600877960019224
9.955	-0.00229390137312741	-0.000606809626752192
9.96	-0.00226055425137372	-0.000612866122998188
9.965	-0.00222356291202823	-0.000619047377654676
9.97	-0.00218905678412671	-0.000625353279509522
9.975	-0.00215938285579754	-0.000631783677302993
9.98	-0.0021305400549119	-0.000638338379378887
9.985	-0.00209762085789082	-0.000645017153184941
9.99	-0.0020609580335524	-0.000651819725045844
9.995	-0.00202623091854178	-0.000658745780450714
[truncated: 18,001 more rows]
