# Supplementary material for: Modified control method of a motion compensated gangway
Source: PLoS One. 2026 Jul 10;21(7):e0351153. doi: 10.1371/journal.pone.0351153 (PMC13353997; doi:10.1371/journal.pone.0351153)
Supplement: S1 Dataset — (ZIP) [file pone.0351153.s001.zip › Fig19_Original_data.txt]

0	-5.554219119719e-17	-1.99951888309884e-16
0.005	-5.55128736852436e-17	-1.99839400433092e-16
0.01	-5.54804537670616e-17	-1.99687691303065e-16
0.015	-3.81421597088553e-07	-4.05167574602703e-08
0.02	-5.79628923669668e-06	-5.0163167305605e-07
0.025	-3.04050195421158e-05	-2.06909357189332e-06
0.03	-7.62447367067155e-05	-4.96884458164957e-06
0.035	-0.000133818372780204	-9.29893956462133e-06
0.04	-0.000201248865371907	-1.5150727162024e-05
0.045	-0.000272421232787278	-2.2129922079608e-05
0.05	-0.000333414278739443	-2.97103677017309e-05
0.055	-0.000380161759625426	-3.77013125985686e-05
0.06	-0.000422950973576863	-4.62526679604732e-05
0.065	-0.000468953072898561	-5.55183367881943e-05
0.07	-0.000518043473719909	-6.56535795690233e-05
0.075	-0.000570780103841842	-7.67699217289409e-05
0.08	-0.000626914840887914	-8.89150474271291e-05
0.085	-0.000688124525734464	-0.000102238731007811
0.09	-0.000750750463118964	-0.000116397641763465
0.095	-0.000792638841386379	-0.000130273817669173
0.1	-0.000795982144654461	-0.000143112477241887
0.105	-0.000779413056134459	-0.000155183635669845
0.11	-0.000764393633875615	-0.000166644460007283
0.115	-0.00073948266728379	-0.000177040305281255
0.12	-0.000690456441993628	-0.000185914374582916
0.125	-0.000620160606866903	-0.000192949348518071
0.13	-0.00053511346851895	-0.000197971950666126
0.135	-0.000437658879122892	-0.00020091978325945
0.14	-0.000332795103207623	-0.000202031281357186
0.145	-0.000235942928060687	-0.000201969182135043
0.15	-0.000159747465184223	-0.000201357911962293
0.155	-0.000107390234837756	-0.00020079313772476
0.16	-8.13189726377443e-05	-0.000200826869233405
0.165	-7.8461054642725e-05	-0.000201590250979402
0.17	-8.5750898386797e-05	-0.000202817349675952
0.175	-9.05373219681295e-05	-0.000204141891978408
0.18	-8.88249340680066e-05	-0.000205214952200194
0.185	-7.81396140576968e-05	-0.000205838294246755
0.19	-6.96456827676894e-05	-0.000206599234433117
0.195	-8.23441761968109e-05	-0.000208156967813223
0.2	-0.000108607070674449	-0.000210295562315826
0.205	-0.000125718412648327	-0.000212476441038886
0.21	-0.000129491651807887	-0.000214523002713161
0.215	-0.000133331370790721	-0.000216617996987453
0.22	-0.000140183176763757	-0.000218661552151566
0.225	-0.000134753036798123	-0.000220071791995452
0.23	-0.000106409021180355	-0.000220348496838566
0.235	-6.34673590983899e-05	-0.000219553603781588
0.24	-2.37438069787463e-05	-0.000218178714864012
0.245	4.51434202718061e-06	-0.000216633860316272
0.25	2.20399016690674e-05	-0.000215185264068557
0.255	3.20075103948434e-05	-0.000213852808665882
0.26	3.95654506047961e-05	-0.000212532036249855
0.265	4.70667522906281e-05	-0.000211072220003737
0.27	6.52899845149477e-05	-0.00020872138198428
0.275	0.000113367258797426	-0.00020455329706034
0.28	0.000188898690765871	-0.000198424054010057
0.285	0.000270852555193299	-0.000190743578141482
0.29	0.000343694655635172	-0.000182068792350258
0.295	0.00040443219512584	-0.000172738953842123
0.3	0.000459957266172847	-0.00016268221409407
0.305	0.000515805766122896	-0.000151854022181326
0.31	0.000566652786658468	-0.00014054863324683
0.315	0.000602126546324581	-0.000129261012231488
0.32	0.000615327565422016	-0.000118643455090002
0.325	0.000597441137153732	-0.000109545461427233
0.33	0.000547971622436276	-0.000102230834823805
0.335	0.000489247541275187	-9.61038654527487e-05
0.34	0.00043796403675838	-9.09026087119995e-05
0.345	0.000382000033574186	-8.69190050790328e-05
0.35	0.000317185022546194	-8.39952877573298e-05
0.355	0.000259613952004179	-8.16236724061878e-05
0.36	0.000221648014309612	-7.92902678658407e-05
0.365	0.000200736442816758	-7.67495146774402e-05
0.37	0.00019099340247594	-7.37692317835027e-05
0.375	0.000199845909741721	-6.98715145660368e-05
0.38	0.000224764515869251	-6.52903912019344e-05
0.385	0.000238165208101286	-6.10153621639753e-05
0.39	0.000223543941745651	-5.76737361657068e-05
0.395	0.000190554625654354	-5.56260387662256e-05
0.4	0.00013470272338041	-5.56347839658161e-05
0.405	4.90193321024598e-05	-5.80132744578236e-05
0.41	-5.59165498401969e-05	-6.27883620572463e-05
0.415	-0.000174977681359923	-7.02163858284121e-05
0.42	-0.000309070848958251	-8.03583621562318e-05
0.425	-0.000450607002394759	-9.28652984321156e-05
0.43	-0.000581429905595954	-0.000107047030649535
0.435	-0.000694687921605611	-0.000122601441476373
0.44	-0.00079770817758801	-0.000139342356021359
0.445	-0.000888162918375148	-0.000156977547299289
0.45	-0.000974726061169206	-0.000176150636189611
0.455	-0.0010816224548555	-0.000197724770074429
0.46	-0.00120704337926272	-0.000221568873493621
0.465	-0.00132405927403602	-0.000246905847414847
0.47	-0.0014153252585322	-0.000272989214839489
0.475	-0.00148351848047427	-0.000299391748673847
0.48	-0.00153432247083184	-0.000325798723887929
0.485	-0.00156404903272768	-0.000351718800814491
0.49	-0.00156556272582244	-0.000376584617326978
0.495	-0.00153952948960868	-0.000399974796860841
0.5	-0.0014913464316985	-0.000421721064514005
0.505	-0.00143191919363139	-0.000442039582357335
0.51	-0.00136883645588792	-0.000461060884798005
0.515	-0.00130573005481061	-0.000479163382056966
0.52	-0.00125860782853109	-0.000497137989311591
0.525	-0.00123153817557024	-0.000515152440060135
0.53	-0.00121069546423393	-0.000533047759164894
0.535	-0.00118841391770375	-0.000550647848121469
0.54	-0.00116144283520377	-0.000567550203185735
0.545	-0.00112374634011006	-0.000583473023007883
0.55	-0.00108288099223994	-0.000598772177370229
0.555	-0.00105355098341408	-0.000613850110617651
0.56	-0.00103230936511744	-0.000628670974738024
0.565	-0.00101051125651166	-0.000643183723369424
0.57	-0.00098655338701019	-0.000657211934542597
0.575	-0.000955514056202826	-0.000670378002262922
0.58	-0.000914049389988903	-0.000682605757650439
0.585	-0.000875913654906189	-0.000694539287168212
0.59	-0.00086353263927128	-0.000707112220255275
0.595	-0.000876580228992101	-0.00072040519526097
0.6	-0.000885060135627288	-0.000733688324505454
0.605	-0.000880875137072689	-0.000746868529750385
0.61	-0.000883094735949504	-0.000760321265356068
0.615	-0.000901489051866058	-0.000774502510375785
0.62	-0.000937250793331197	-0.000789864873343456
0.625	-0.000984218094321613	-0.000806282557237231
0.63	-0.0010298896289507	-0.000823442122969881
0.635	-0.00107405855742648	-0.000841382275193885
0.64	-0.00111897390680992	-0.000859889232100601
0.645	-0.00115431897662567	-0.000878566694059577
0.65	-0.00118144877875815	-0.000897563504547127
0.655	-0.00121086871974792	-0.000916919676467941
0.66	-0.00123251880141108	-0.00093606321848768
0.665	-0.00123246686270158	-0.000954543948675226
0.67	-0.00121672894063155	-0.000972269414839949
0.675	-0.00119429809828311	-0.000989232839818041
0.68	-0.00116657808284426	-0.00100539107466235
0.685	-0.0011268268412436	-0.0010203475846718
0.69	-0.00106762613571851	-0.00103359292722935
0.695	-0.000987824807633809	-0.00104481805298257
0.7	-0.000897658984228767	-0.00105432091759512
0.705	-0.000816824596701123	-0.00106280381900854
0.71	-0.000751798926936869	-0.00107059729930586
0.715	-0.000697246055624203	-0.00107793171448275
0.72	-0.00065562105496374	-0.00108520618242193
0.725	-0.000632796998083345	-0.00109277952066242
0.73	-0.000627773216271105	-0.00110085965544581
0.735	-0.000633624511721284	-0.00110945568265814
0.74	-0.000644539778116423	-0.0011184074089016
0.745	-0.00065258607605155	-0.00112734820784802
0.75	-0.000655004578024301	-0.00113627284893929
0.755	-0.000664488148638021	-0.00114562421485413
0.76	-0.000685656079589188	-0.00115551042697676
0.765	-0.000710912400495156	-0.00116602674153473
0.77	-0.000746860707455832	-0.00117767849680176
0.775	-0.000800123809076613	-0.0011906481249774
0.78	-0.000861090062436698	-0.00120483598223893
0.785	-0.000924259524365331	-0.00122021761995391
0.79	-0.000986119728857606	-0.00123648093489128
0.795	-0.00104201820246574	-0.00125348793648058
0.8	-0.00109921958889126	-0.00127155471406856
0.805	-0.00116555297021846	-0.0012908794025402
0.81	-0.00123478866189855	-0.00131119762213653
0.815	-0.00128832665351753	-0.00133167861199425
0.82	-0.00130864078085061	-0.00135125171460379
0.825	-0.00128697579614962	-0.00136888827176457
0.83	-0.0012247220882524	-0.00138399914000057
0.835	-0.00113648596057575	-0.00139669247219662
0.84	-0.0010370664402974	-0.00140712876216529
0.845	-0.000929862810196921	-0.00141549378854488
0.85	-0.000827790430612101	-0.00142253932079918
0.855	-0.000744105067052878	-0.00142872558891253
0.86	-0.000671840775514835	-0.00143404080654267
0.865	-0.000604264349818397	-0.00143859910406891
0.87	-0.000545098926411367	-0.00144262168073217
0.875	-0.000498599143404514	-0.00144619394843939
0.88	-0.000449124404576786	-0.00144858166774695
0.885	-0.000371766270776988	-0.00144870216486495
0.89	-0.000260530898869087	-0.0014459508143236
0.895	-0.00013005259883222	-0.0014404211215466
0.9	2.41544268212066e-06	-0.00143252337656656
0.905	0.000130725073441707	-0.00142257134961802
0.91	0.000251859401609483	-0.00141100966631887
0.915	0.000356557078453003	-0.00139842657322271
0.92	0.000443121965171614	-0.00138491515449442
0.925	0.00052972303142921	-0.00136988938357532
0.93	0.000632952872066897	-0.00135273913646573
0.935	0.000754787416160918	-0.00133298998651952
0.94	0.000893824704099026	-0.00131031790528114
0.945	0.00104577751222649	-0.00128468831072213
0.95	0.00120749747254255	-0.0012559993473972
0.955	0.00137577600538094	-0.00122446267526617
0.96	0.00153514875764089	-0.00119078229480298
0.965	0.00167852258483268	-0.00115517664315687
0.97	0.0018162642468721	-0.00111751374192167
0.975	0.00195648117375496	-0.00107763239991645
0.98	0.00209963165236163	-0.00103551837121389
0.985	0.00223380376157222	-0.000991732654932048
0.99	0.00235038198536821	-0.000946557914541115
0.995	0.00246180750880807	-0.000899639216518846
1	0.00258222657955311	-0.000850616155573551
1.005	0.00271073458481106	-0.000799433729937191
1.01	0.00283707252030779	-0.000746327354737477
1.015	0.00295576253566441	-0.000691605225506741
1.02	0.00306100367186834	-0.000635824086360508
1.025	0.00314536187368442	-0.000579508094470364
1.03	0.0032101226761591	-0.000522839077197141
1.035	0.00326573660615757	-0.000465667131771206
1.04	0.0033207213425966	-0.000407870286010734
1.045	0.00337058074623173	-0.00034962328617538
1.05	0.00341336572144974	-0.000290879744880525
1.055	0.00345718180794739	-0.000231458483946643
1.06	0.00350304502414798	-0.000171445352330469
1.065	0.00354458091872865	-0.000110933639882051
1.07	0.00358502058661381	-4.97867765403345e-05
1.075	0.0036259844961507	1.17450871257887e-05
1.08	0.00364945649043253	7.27113062137699e-05
1.085	0.00363702109529553	0.000132305214173464
1.09	0.00360032337026336	0.000190458525727978
1.095	0.00354940618551705	0.000246748315716838
1.1	0.00346725557179061	0.000300267135935558
1.105	0.0033492756408313	0.000350761876971703
1.11	0.0032163052561617	0.000398520496010522
1.115	0.00308107535135038	0.000443644823441487
1.12	0.00294085960328207	0.000486250186654005
1.125	0.00280362144118031	0.000526896573629037
1.13	0.00268311409325392	0.000566101697856349
1.135	0.00257953174281062	0.000604031240312707
1.14	0.00248179701676517	0.000640533981837878
1.145	0.00238363033258876	0.000675559428560193
1.15	0.00229130312953811	0.000709280616735227
1.155	0.00220240792039169	0.000741382571879126
1.16	0.00210074053203772	0.000771282334816561
1.165	0.00198239858411683	0.000798767398365746
1.17	0.00185496912287424	0.000823759243557904
1.175	0.00172151101531554	0.000846211285011322
1.18	0.00158545724610861	0.000866443731375321
1.185	0.00146050785818153	0.000885063700554865
1.19	0.00135146202255377	0.000902301926338961
1.195	0.00125334018601432	0.000918397034127068
1.2	0.00116849534174555	0.000933649487214261
1.205	0.00109225767447805	0.000947784457635405
1.21	0.00101109980267785	0.000960495364251957
1.215	0.000930010633040556	0.000972158856295963
1.22	0.00086737961131613	0.000983449878697121
1.225	0.000829566705009271	0.000994781139642238
1.23	0.00080394398647203	0.00100602299860923
1.235	0.000778271007241581	0.00101703764753572
1.24	0.000761319863174938	0.0010283259329827
1.245	0.000772615213561361	0.00104081538303466
1.25	0.000820569764371452	0.00105526627250879
1.255	0.000894112444125013	0.00107166986115368
1.26	0.000969702715419203	0.00108935270608849
1.265	0.00103346543793924	0.00110784046967873
1.27	0.00109075411263693	0.00112705132314581
1.275	0.00114479622994042	0.00114682175674188
1.28	0.00119141041127147	0.00116698590385512
1.285	0.0012281676761003	0.00118732021155074
1.29	0.00125209559686956	0.00120746930722755
1.295	0.00126073632656237	0.00122713938213851
1.3	0.00125414239278408	0.0012460975302425
1.305	0.00123593520147574	0.00126433411216998
1.31	0.00121373807128718	0.0012819575890435
1.315	0.00118543687646395	0.00129870238593342
1.32	0.00114415248707337	0.00131437316801566
1.325	0.00109906241546274	0.0013293350441014
1.33	0.00106375051253421	0.00134384253980928
1.335	0.00102705867804217	0.00135741181351474
1.34	0.000974943249475368	0.00136988163499951
1.345	0.000928658983995031	0.00138208779063635
1.35	0.000908499368991872	0.00139449109230197
1.355	0.000896285771239499	0.00140670239762098
1.36	0.000872908127300493	0.00141843237014108
1.365	0.000846908985698911	0.00142978574182988
1.37	0.000829404376448761	0.00144106437010439
1.375	0.000827032654286598	0.00145280409503871
1.38	0.000838024598857996	0.00146499959229306
1.385	0.000845302616431692	0.00147715706219646
1.39	0.000844446300157922	0.00148920542323658
1.395	0.000841575318690298	0.00150095393121768
1.4	0.00082663363906263	0.00151183665457764
1.405	0.000792993996701621	0.00152161877312085
1.41	0.000748065569304216	0.00153022622510457
1.415	0.000695628110640957	0.0015375586074269
1.42	0.000633368724123118	0.00154334091881755
1.425	0.000547362499323544	0.00154665694417053
1.43	0.000425888132836027	0.00154685668620657
1.435	0.000285469781398987	0.00154438599660547
1.44	0.000156661320770737	0.00154023566515954
1.445	5.58858121280545e-05	0.00153524001348487
1.45	-2.43408232379263e-05	0.00152947336262455
1.455	-0.000104588060228074	0.00152250366081518
1.46	-0.000187840492939769	0.00151441300029548
1.465	-0.000260527791147971	0.00150551195486861
1.47	-0.000324576468223824	0.00149563999296363
1.475	-0.000394589268142614	0.00148442529819789
1.48	-0.000476884447259539	0.00147153501298782
1.485	-0.000569037728111324	0.00145681799744874
1.49	-0.000664230801014174	0.00144047701713605
1.495	-0.000752991022398892	0.00142296302170383
1.5	-0.000827348062681212	0.00140474468962755
1.505	-0.000885370778333602	0.00138619143519579
1.51	-0.000926403916093594	0.00136767219427018
1.515	-0.000949800282326562	0.00134947007334812
1.52	-0.000955898667287209	0.00133190853395655
1.525	-0.000941672496575994	0.00131537383881411
1.53	-0.000911673759074455	0.00129978891660175
1.535	-0.000883689074306735	0.00128446826433371
1.54	-0.000879903072892276	0.0012683543386968
1.545	-0.000908188358096364	0.00125087023824793
1.55	-0.000949673846168148	0.00123231150903838
1.555	-0.00098712635932077	0.00121312663327117
1.56	-0.00101243483223852	0.00119397907248847
1.565	-0.00101819027863289	0.00117542892073
1.57	-0.00100814874631939	0.00115754933884476
1.575	-0.000992126246113301	0.00114021744079411
1.58	-0.000978121219076273	0.00112311224903408
1.585	-0.000970988497651808	0.00110596171582255
1.59	-0.000969087450293154	0.00108869678765404
1.595	-0.000970886870956836	0.00107121446954506
1.6	-0.00097663002804299	0.00105354046593663
1.605	-0.000979678156889301	0.00103597346370662
1.61	-0.00097193202115107	0.00101895599294603
1.615	-0.000945408151627018	0.00100303909515492
1.62	-0.000902785275582756	0.000988273484583597
1.625	-0.000858901731872314	0.000974253025461946
1.63	-0.00082547718176556	0.000960523138060369
1.635	-0.000800725974092126	0.000947144574640615
1.64	-0.000764233766964648	0.000934819303388938
1.645	-0.000710449278922072	0.000923671192760679
1.65	-0.000657447413436019	0.00091325659278247
1.655	-0.000619945061381027	0.000903017232456386
1.66	-0.00059918477428237	0.000892666469574726
1.665	-0.00058061101506886	0.000882643648292013
1.67	-0.000548896557039741	0.000873455215528309
1.675	-0.000508493465075196	0.000865008687760548
1.68	-0.00047547485930908	0.000856892409407107
1.685	-0.000452969763302378	0.000848962219348162
1.69	-0.00043235306055681	0.000841297800409657
1.695	-0.00040891134866566	0.000834068253069459
1.7	-0.000380815469523551	0.000827422932149766
1.705	-0.000352483707533583	0.000821187712859108
1.71	-0.000327667889274358	0.000815361993051556
1.715	-0.000296551626790608	0.000810405738610673
1.72	-0.000249318803025758	0.000806641763845647
1.725	-0.000194602659678154	0.000803893999928415
1.73	-0.000142637243762978	0.000802083160504988
1.735	-8.63209557235883e-05	0.000801476444303692
1.74	-1.83724831616937e-05	0.000802301519782848
1.745	6.05911710531694e-05	0.000804774897461396
1.75	0.000148472344711917	0.000809021954273664
1.755	0.00024396479456776	0.000815112825959257
1.76	0.00034681414487097	0.000823133356376964
1.765	0.000453860957968519	0.000832933769830451
1.77	0.000556669352840944	0.000844262663257442
1.775	0.000657748917381549	0.000857303735781061
1.78	0.000766112291929377	0.000872302473380595
1.785	0.000886932641751191	0.000889801712490347
1.79	0.00103638146834071	0.000910887884044946
1.795	0.00121877074146793	0.000935781613101933
1.8	0.00140754455490806	0.000963649919793169
1.805	0.00157383087634457	0.000993473023335924
1.81	0.00170760709555954	0.00102437632139639
1.815	0.00181280248384479	0.00105594636937199
1.82	0.00190075659811788	0.00108817102623983
1.825	0.00197540578387732	0.0011208883917441
1.83	0.00203706105808838	0.00115409952292294
1.835	0.0020931447218496	0.00118794515890947
1.84	0.00214634308230398	0.00122241913599783
1.845	0.00219872359149673	0.001257723246261
1.85	0.0022559210430932	0.00129412092751236
1.855	0.00231925065167802	0.00133155433185156
1.86	0.00237429182132269	0.00136942767561202
1.865	0.00241188761094292	0.00140745467463158
1.87	0.00244310047564393	0.00144576097112559
1.875	0.00247523076701056	0.00148439259150584
1.88	0.00250720042129334	0.00152343432484793
1.885	0.00253797167952721	0.00156286040795374
1.89	0.00256430926511316	0.00160238450569452
1.895	0.00257939358656735	0.0016417653229979
1.9	0.00259137884931286	0.00168132382330091
1.905	0.00261093652555937	0.00172121264010326
1.91	0.00262964416375765	0.00176120484874953
1.915	0.00264470382109042	0.00180153079402758
1.92	0.0026708575304126	0.00184256821134326
1.925	0.00270278906130771	0.00188394571673708
1.93	0.00272130878563995	0.00192517022963611
1.935	0.00272437173583413	0.00196596994392788
1.94	0.0027157388502173	0.00200601548898228
1.945	0.00269324596092327	0.00204504638441107
1.95	0.00265721731536391	0.00208299044314374
1.955	0.00261454578384034	0.00211989106640297
1.96	0.00256627876005233	0.00215560422281612
1.965	0.00250737722249604	0.00218987212347592
1.97	0.00243570527269374	0.00222253838151679
1.975	0.00235815353817697	0.00225372060372323
1.98	0.00228038137557262	0.00228348828154599
1.985	0.00220329749908367	0.00231205915563287
1.99	0.00213767711199006	0.00234005303369912
1.995	0.00209032258406317	0.00236768829219698
2	0.00204683547775286	0.002394562346668
2.005	0.0019916778836062	0.00242021790294861
2.01	0.00192381013385519	0.00244434912301817
2.015	0.00184607741107504	0.00246674551036594
2.02	0.00175827545103908	0.00248720836941261
2.025	0.00165549429475082	0.00250528968674877
2.03	0.00153154546282351	0.00252058048111616
2.035	0.00139472497412226	0.00253333804821897
2.04	0.00126447364492644	0.00254419807562547
2.045	0.00115129877053678	0.00255368561926046
2.05	0.00105632906678048	0.00256233721885118
2.055	0.000985113901110192	0.00257079895949753
2.06	0.000940156532108814	0.0025793742406565
2.065	0.000909967474329475	0.00258793425687687
2.07	0.000881709319488725	0.00259614260247453
2.075	0.000845010386471792	0.00260344457594655
2.08	0.000795755018425885	0.00260955121864422
2.085	0.000740053559562469	0.00261449566733143
2.09	0.000682999295140355	0.00261836818822294
2.095	0.00062847075235577	0.00262139194599611
2.1	0.000575999725030662	0.00262346386897472
2.105	0.000513212949663218	0.00262401120755917
2.11	0.000429083292848179	0.00262246159979652
2.115	0.000322890120544132	0.00261844077802239
2.12	0.000203459234539947	0.00261210248401321
2.125	9.06976035700865e-05	0.00260431520854798
2.13	5.55456001784219e-06	0.00259603965723649
2.135	-5.28797102924566e-05	0.00258751660791541
2.14	-0.0001027226511669	0.00257857704775113
2.145	-0.000148666645140903	0.00256928844277331
2.15	-0.000184176781814359	0.0025598492773492
2.155	-0.000204551883922172	0.00255063219147965
2.16	-0.000208692910577585	0.00254184492335899
2.165	-0.000208989753412682	0.00253305298658166
2.17	-0.000219784840861194	0.00252388146289856
2.175	-0.000233831655589583	0.00251452589253396
2.18	-0.000238231248584633	0.00250538893142126
2.185	-0.000224974688750389	0.002497064137516
2.19	-0.000193825210570932	0.00248977053211104
2.195	-0.000156324910451933	0.00248334323917593
2.2	-0.000112667120718784	0.00247813306851943
2.205	-4.95979697193603e-05	0.00247460730161484
2.21	2.53635527564804e-05	0.00247236299013546
2.215	8.47742049768167e-05	0.00247054343919872
2.22	0.000122321527825932	0.00246887510311146
2.225	0.000156114778692939	0.00246765949307751
2.23	0.000200171747345452	0.00246728945559076
2.235	0.000250546628221902	0.00246780337990953
2.24	0.000300777780238551	0.00246926962068457
2.245	0.000359852031873723	0.00247213469741143
2.25	0.000434287911816188	0.00247656201958286
2.255	0.000511934833704131	0.00248223932986089
2.26	0.000581679823597078	0.00248889153741803
2.265	0.000645171233970369	0.00249642230117218
2.27	0.000708564588329068	0.00250493662501298
2.275	0.000774580526953335	0.00251446111483395
2.28	0.000835150590484561	0.00252463412165339
2.285	0.000882214951313732	0.00253509622368167
2.29	0.000914529579292137	0.00254548880773223
2.295	0.000929636838744064	0.0025554077240505
2.3	0.000926927610066198	0.00256459078109807
2.305	0.000907268948813748	0.00257273722986964
2.31	0.000871664004216411	0.00257973051637148
2.315	0.000829226214035303	0.00258576261244329
2.32	0.000784350136925751	0.00259082522921554
2.325	0.000737787014432491	0.00259520142877856
2.33	0.000705008066692051	0.0025996173295666
2.335	0.000692083849756404	0.00260431696059485
2.34	0.000687447258985625	0.00260916900648723
2.345	0.000679866810478339	0.00261393968662263
2.35	0.000674483072728589	0.00261896238328864
2.355	0.000692851208879216	0.00262514590222672
2.36	0.000741951678790027	0.00263301379489729
2.365	0.000811025824942974	0.00264268043799211
2.37	0.000888219274589203	0.00265390553498877
2.375	0.000960982360029853	0.0026660647028614
2.38	0.00101764129813731	0.00267861359270785
2.385	0.00106191520068742	0.00269154531908138
2.39	0.00110559947545319	0.0027050540515223
2.395	0.0011513565689945	0.00271915705440893
2.4	0.00118968581943135	0.0027334264891852
2.405	0.00120632573754952	0.00274715828578013
2.41	0.00120001337546385	0.00276013403187537
2.415	0.00118905332873756	0.00277278165951143
2.42	0.00118573929644884	0.00278533109667236
2.425	0.00117867508868406	0.00279746116838476
2.43	0.00115847481625903	0.00280894764078281
2.435	0.00113167177728978	0.00281979047101843
2.44	0.00110195917836998	0.0028298268702521
2.445	0.00106007523875045	0.00283862785610124
2.45	0.0010025291959644	0.00284611414968595
2.455	0.000948010958393708	0.00285300584181056
2.46	0.00091967299546337	0.00286021550687436
2.465	0.000917048478420111	0.00286799828314226
2.47	0.000918614369704772	0.00287593514634686
2.475	0.000910458977213516	0.00288359184582024
2.48	0.000896390964084526	0.00289092275107575
2.485	0.000886059456067115	0.00289811972078194
2.49	0.000879378560998857	0.00290520453984023
2.495	0.000873710352057739	0.0029123177424065
2.5	0.000877136488584334	0.00291983994181542
2.505	0.000893666798892227	0.00292797392326253
2.51	0.000919727094009767	0.0029368664730105
2.515	0.000952013490810987	0.0029464537857686
2.52	0.000981095610370934	0.00295634766925417
2.525	0.00100460565640308	0.00296662579113865
2.53	0.00103840903825542	0.00297789004014787
2.535	0.00109170854500087	0.00299048086106615
2.54	0.00115228094395268	0.00300406541701561
2.545	0.00119654971632215	0.00301773514810813
2.55	0.00121236485294105	0.00303080002548856
2.555	0.00120798164492199	0.00304306460678434
2.56	0.00119042287859443	0.00305430381102097
2.565	0.00115487617205469	0.00306415695770241
2.57	0.00110029028622716	0.00307251169350455
2.575	0.00103762672328657	0.00307948191898515
2.58	0.000969308085272575	0.00308495841190749
2.585	0.000895118072612872	0.00308911265253873
2.59	0.000826781800167808	0.00309247912960913
2.595	0.000775636807681957	0.00309554243672756
2.6	0.000740451945259585	0.00309850096175477
2.605	0.000712937066310758	0.0031013633707359
2.61	0.00069107534992921	0.00310410821226569
2.615	0.000670548309697416	0.00310653691967701
2.62	0.000648283278509024	0.00310852335625001
2.625	0.000618168284171928	0.00310957284365048
2.63	0.000568253416791227	0.00310908193583134
2.635	0.000501427942182842	0.00310704777751381
2.64	0.000432173342861986	0.00310370283019268
2.645	0.000363034613557331	0.00309900352263249
2.65	0.000287219350181213	0.00309285905630755
2.655	0.000206603796719233	0.00308527534471662
2.66	0.000119643290662011	0.00307588462337378
2.665	1.77172189812243e-05	0.0030643406951025
2.67	-9.51207079057802e-05	0.00305069366877708
2.675	-0.000212050006983288	0.00303492155077518
2.68	-0.000329115653214609	0.00301735597470824
2.685	-0.000429981637794634	0.00299890665142597
2.69	-0.000502116163272167	0.00298015773451365
2.695	-0.000554247283542155	0.00296118974385291
2.7	-0.00059654108439113	0.00294213094950003
2.705	-0.000622449907773984	0.00292349746352851
2.71	-0.000619537723898587	0.00290589746939674
2.715	-0.000593290478308066	0.00288943455953915
2.72	-0.000557880423112057	0.00287402515895231
2.725	-0.000513480537388816	0.00285989803435574
2.73	-0.000451492335263046	0.00284736225267848
2.735	-0.00037767600144332	0.00283626198735953
2.74	-0.000307750072458047	0.0028261513886897
2.745	-0.000250063984152318	0.00281665107287567
2.75	-0.000201677693642815	0.00280762020385212
2.755	-0.000158861525589271	0.00279899773223658
2.76	-0.00011842297572956	0.00279105476154909
2.765	-6.47852832628276e-05	0.00278452998352183
2.77	9.39113109448112e-06	0.0027797486587542
2.775	9.29119225813586e-05	0.00277656723482328
2.78	0.000173074546199059	0.00277465065026737
2.785	0.000243537384907165	0.0027735297163934
2.79	0.000297923499042481	0.00277265269492686
2.795	0.00033304544304205	0.00277169873065217
2.8	0.000357612917292651	0.00277086427270626
2.805	0.000389382648035552	0.00277077373281892
2.81	0.000437945350160585	0.00277186769106094
2.815	0.000495167371963572	0.00277407709435849
2.82	0.00055179304682045	0.00277734783054391
2.825	0.000612766465315893	0.00278183888369588
2.83	0.000676795261134319	0.00278723713641865
2.835	0.000728214523181911	0.00279303888001109
2.84	0.000770759981973942	0.00279955205705548
2.845	0.000827781726178572	0.0028074318436502
2.85	0.000901285065829972	0.00281673024400713
2.855	0.000974022276816521	0.00282717183924205
2.86	0.0010417146477859	0.00283875532575046
2.865	0.00111274274733086	0.00285148174029078
2.87	0.0011785264501794	0.00286482292503618
2.875	0.00122647045399115	0.00287842975558527
2.88	0.00126451878635791	0.00289241023833802
2.885	0.00130630153405219	0.00290717012128267
2.89	0.00136609817921814	0.00292352275118344
2.895	0.00144854708409433	0.00294182507386137
2.9	0.00154043792224914	0.00296186831816062
2.905	0.00163311501526555	0.00298361905593524
2.91	0.00173089357365041	0.00300716296090379
2.915	0.00183246718257951	0.00303227512704482
2.92	0.00192439909043831	0.00305838813402142
2.925	0.00199537516302588	0.00308489635345572
2.93	0.0020430201782602	0.00311125530270105
2.935	0.00206724885143715	0.00313706521517729
2.94	0.00207232276625132	0.00316213015265873
2.945	0.00205727393663079	0.00318596895731682
2.95	0.00201729368412253	0.00320828523589861
2.955	0.0019661407159842	0.00322943060351145
2.96	0.00191705275307061	0.00324965001708585
2.965	0.0018703700140687	0.00326907242621566
2.97	0.00182167889724322	0.0032875786004739
2.975	0.00176500725042338	0.00330488150266615
2.98	0.00170038472956233	0.00332085440675526
2.985	0.00162744473555047	0.00333521389353687
2.99	0.00154149707457369	0.00334766244234693
2.995	0.00144632033791759	0.00335835016164196
3	0.00135494330701022	0.0033675874505162
3.005	0.00126534191434795	0.00337514107971142
3.01	0.00116639586346728	0.00338087584408607
3.015	0.00106990857902468	0.00338538809576106
3.02	0.000992584589654325	0.00338915538155787
3.025	0.000930996846072079	0.00339238492346362
3.03	0.000882700640341257	0.00339550401833772
3.035	0.000853064771622425	0.00339879083281854
3.04	0.000833102993078486	0.00340184027069609
3.045	0.000797420275130118	0.00340369562586028
3.05	0.000733605079328772	0.00340374748482994
3.055	0.000655975616686937	0.00340215275428967
3.06	0.000581749363479291	0.00339929155511553
3.065	0.000514492343699447	0.00339543791900391
3.07	0.00045252803071742	0.00339077992289443
3.075	0.000397294129614575	0.00338553731047952
3.08	0.000353707296975116	0.00338004244196374
3.085	0.000324385716792352	0.00337459159787667
3.09	0.000307295321764423	0.0033692594162771
3.095	0.000291714502326044	0.00336366424322899
3.1	0.000264825937107183	0.00335728394088718
3.105	0.000224073468328354	0.00334983293751888
3.11	0.000175704383964244	0.00334133422375289
3.115	0.000127202149853116	0.00333193621265881
3.12	7.92389232261856e-05	0.00332174201029493
3.125	3.47567937849256e-05	0.00331094423410266
3.13	-1.01383022586456e-05	0.00329919524464196
3.135	-7.33472747330101e-05	0.00328567346251326
3.14	-0.000165296278269979	0.00326977587970183
3.145	-0.00027933175664589	0.00325131651825107
3.15	-0.000402853628295758	0.00323052815320168
3.155	-0.000519885958100646	0.00320818923466838
3.16	-0.00061222037461607	0.00318522524260859
3.165	-0.000675921265345421	0.00316217749384514
3.17	-0.000714360974293335	0.00313956068985513
3.175	-0.000727132058921344	0.00311776071903343
3.18	-0.000720095059931213	0.00309678640278991
3.185	-0.000703256266672989	0.00307658034897197
3.19	-0.000676543503613495	0.00305741424777837
3.195	-0.000627672397893543	0.00303993365381021
3.2	-0.000550278632077493	0.00302465869376081
3.205	-0.000449489780704779	0.00301184109082011
3.21	-0.000333094553776164	0.00300153067379905
3.215	-0.000207635625158264	0.0029935735911603
3.22	-8.2861783418562e-05	0.00298755001307345
3.225	3.10167921799141e-05	0.00298299347054874
3.23	0.000130316272973409	0.0029795317797233
3.235	0.000214093103599828	0.00297679883888559
3.24	0.000282964102378467	0.00297465992444853
3.245	0.000345273495110714	0.00297329209326128
3.25	0.000406588940036897	0.00297272160044512
3.255	0.000464653942979628	0.0029729927538843
3.26	0.000525632995182836	0.00297443613935546
3.265	0.000594517606329197	0.0029772118348723
3.27	0.000669346969178249	0.00298134898628454
3.275	0.000743409775134471	0.00298665976958945
3.28	0.000813259630635773	0.00299300892266274
3.285	0.000877997161089868	0.0030000863780812
3.29	0.000925454625980352	0.00300715697366285
3.295	0.000948949387341796	0.00301394535530988
3.3	0.000967201080608955	0.00302097590836013
3.305	0.000998620226105225	0.00302863981679721
3.31	0.00103063832889262	0.00303653804976101
3.315	0.00104326636609448	0.00304402933960446
3.32	0.00103105754668497	0.00305049047961644
3.325	0.00099489136889621	0.00305540174802485
3.33	0.000934928303732672	0.00305838602796059
3.335	0.000853394435388306	0.00305927301087367
3.34	0.000759996675267596	0.00305820545400674
3.345	0.000662466729484507	0.00305527276832513
3.35	0.000559260080757303	0.00305032086278583
3.355	0.000442738373113602	0.00304294263258607
3.36	0.000309791617618619	0.00303297208761488
3.365	0.000172863760394567	0.00302074223576972
3.37	3.99972363535537e-05	0.00300633945713553
3.375	-9.36975486749301e-05	0.0029897179456386
3.38	-0.000228414365636097	0.00297101778469022
3.385	-0.000359548083034923	0.00295032458923187
3.39	-0.000488073227471794	0.00292758148982232
3.395	-0.000617201033535298	0.00290284358461068
3.4	-0.00073828579505993	0.00287667276896847
3.405	-0.000835237527739833	0.00284982773596525
3.41	-0.00090617271200853	0.00282258383258026
3.415	-0.000968618022308093	0.00279457348718874
3.42	-0.00103938791277356	0.00276533434463093
3.425	-0.0011164921816441	0.0027348386103651
3.43	-0.00119110327526447	0.00270315354892964
3.435	-0.00126605056663001	0.00267016844843537
3.44	-0.0013432990282302	0.00263600666726333
3.445	-0.00141483777101156	0.0026009700360076
3.45	-0.00147605487794034	0.00256526842369176
3.455	-0.00152843498252087	0.00252908827578735
3.46	-0.00157335598149826	0.00249251356513484
3.465	-0.00161444999769119	0.00245545709443335
3.47	-0.00165480962947736	0.00241787758186066
3.475	-0.00169471141464608	0.00237971455984677
3.48	-0.00173419539458064	0.00234109184569103
3.485	-0.00176023961114363	0.00230272649470905
3.49	-0.00176155253963103	0.00226507601097639
3.495	-0.00175155217167209	0.00222782232071392
3.5	-0.00175325605417138	0.00219026060248586
3.505	-0.00177356024125917	0.00215200213222579
3.51	-0.00179754869160946	0.00211339502619899
3.515	-0.00180955478545355	0.00207486284497978
3.52	-0.0018159200211883	0.00203628317757981
3.525	-0.00182540755100022	0.00199777617975561
3.53	-0.00182040747356043	0.00196008952939764
3.535	-0.00179067436482842	0.00192356889200834
3.54	-0.0017496575109549	0.00188807541302447
3.545	-0.00171267935486454	0.0018532081221873
3.55	-0.00168391272286594	0.00181873324105148
3.555	-0.00165264511966292	0.00178505013372589
3.56	-0.00160300272765425	0.00175284469772978
3.565	-0.0015299496277217	0.00172262820937809
3.57	-0.00143440860459737	0.00169493714003797
3.575	-0.00131343958421105	0.00167015523333411
3.58	-0.00117929723251712	0.00164786274044921
3.585	-0.00105080271640668	0.00162763601264756
3.59	-0.000926839392523444	0.00160948757636636
3.595	-0.000802296800171783	0.00159327208994211
3.6	-0.000683329839062204	0.00157864989630748
3.605	-0.000577555248734588	0.00156538541683086
3.61	-0.000477373192261652	0.00155366227121649
3.615	-0.000376255816740305	0.00154337179461526
3.62	-0.000287222401353623	0.00153394767545964
3.625	-0.000218251892081478	0.00152511076706827
3.63	-0.000160841970632765	0.00151688882978162
3.635	-0.000104270320893143	0.00150948503950258
3.64	-4.61456924944282e-05	0.00150297232898589
3.645	7.66724114428435e-06	0.00149715865747798
3.65	5.48638292733734e-05	0.00149201587702973
3.655	0.000104207407508261	0.00148783347096407
3.66	0.000161686749591608	0.00148474218592376
3.665	0.000218882052689341	0.00148244546542394
3.67	0.000265523454703891	0.00148067970789166
3.675	0.000308905031254821	0.00147967291234143
3.68	0.000359984490007155	0.00147962248795297
3.685	0.000412923461400473	0.00148033428396782
3.69	0.000457850739326276	0.00148158089298072
3.695	0.000494733268855005	0.00148314685087771
3.7	0.000520568661162255	0.00148463427236745
3.705	0.000532807023171987	0.001485927204371
3.71	0.00054019635474478	0.00148718050172831
3.715	0.000546050904449711	0.00148829157845735
3.72	0.000543792131335235	0.00148906902265335
3.725	0.00053390086220466	0.00148951806733092
3.73	0.000523140087189566	0.00148976337708569
3.735	0.000516506823963043	0.00149002364475239
3.74	0.000514145980002442	0.00149030262846125
3.745	0.000505635800526167	0.00149014581967751
3.75	0.000481270332564133	0.00148912850290096
3.755	0.000441679452955117	0.0014868854725886
3.76	0.000382261120414153	0.00148283737107605
3.765	0.000302151670613847	0.00147690977158788
3.77	0.000218646983163005	0.00146958177086094
3.775	0.00014362899457559	0.0014611735516353
3.78	7.70966705844212e-05	0.00145199601991252
3.785	1.97220580847551e-05	0.00144226778124484
3.79	-3.01165733577934e-05	0.0014320919797083
3.795	-6.82910265655009e-05	0.0014218447236244
3.8	-8.99575356876687e-05	0.0014119358022969
3.805	-8.68487818298737e-05	0.00140315263546143
3.81	-5.12553137649641e-05	0.00139596614299426
3.815	-3.93681868318395e-06	0.00138979581493522
3.82	3.50190557207288e-05	0.00138429281440991
3.825	7.3021449968702e-05	0.0013795180683175
3.83	0.000113138189830921	0.00137521209346407
3.835	0.000143466943068078	0.00137100995458258
3.84	0.000160679061312896	0.00136673595132254
3.845	0.000169393440223084	0.00136223475938072
3.85	0.000168445172930231	0.00135721408098874
3.855	0.000149491089922855	0.00135119574255372
3.86	0.000105952772061829	0.00134347607731748
3.865	2.49257270311097e-05	0.00133293197766371
3.87	-0.000101473802158888	0.00131878351920205
3.875	-0.00026112031065092	0.00130100230680364
3.88	-0.000431563971772857	0.00128009082894632
3.885	-0.000595561463832703	0.00125666802180493
3.89	-0.000747980491467511	0.00123117407231696
3.895	-0.00088687097433658	0.00120405015292375
3.9	-0.00100720683385971	0.0011758341707888
3.905	-0.00110344778839814	0.00114695998907322
3.91	-0.00118498186372777	0.00111719337666159
3.915	-0.0012705783836929	0.00108605357870566
3.92	-0.00136288381782892	0.00105346535834777
3.925	-0.00145327106238983	0.00101948218747714
3.93	-0.00154263433760874	0.000983969971521663
3.935	-0.00163640894010482	0.000946893846281726
3.94	-0.00172575698728878	0.000908843095509153
3.945	-0.00178693838899064	0.000870916274043608
3.95	-0.00180888957774886	0.00083392309488758
3.955	-0.00179795052185709	0.000798416692975221
3.96	-0.00176299034979276	0.000764345268025926
3.965	-0.00173142103462723	0.000730659512172116
3.97	-0.00171826561529269	0.000697087344012353
3.975	-0.0016986511226782	0.00066428620017391
3.98	-0.00165730711714942	0.000632709671527129
3.985	-0.0015953336753223	0.000602978928456172
3.99	-0.00150970660528443	0.000575571499588455
3.995	-0.00140719627163824	0.000550317773010613
4	-0.00130457914143501	0.000526758581250549
4.005	-0.00121155734096077	0.000504621529088844
4.01	-0.00112054950921895	0.000484002842954238
4.015	-0.00103057862784581	0.000464575504887704
4.02	-0.000959272467190431	0.000445502926399313
4.025	-0.000920622612170087	0.000426067594721576
4.03	-0.000905992677047855	0.000406232473532874
4.035	-0.000892082186948784	0.000386576788996377
4.04	-0.00086528287148758	0.000367658115609027
4.045	-0.000825159844862436	0.000349930938183909
4.05	-0.000767732758805234	0.000333907554278634
4.055	-0.000692107461509295	0.000319728620853971
4.06	-0.000608530770859846	0.000307256857212734
4.065	-0.00052222358014556	0.000296456017163838
4.07	-0.000435084483267558	0.000287086944273935
4.075	-0.000352777281572798	0.000278937501420565
4.08	-0.000271451988013872	0.000272206300252133
4.085	-0.000184967651487952	0.000266928311744167
4.09	-0.00010017633872651	0.000262878668071433
4.095	-1.99893728600689e-05	0.000260096563254714
4.1	6.21048752523449e-05	0.000258784318280847
4.105	0.000152653707054191	0.00025919708669671
4.11	0.00025050222953654	0.000261427140980807
4.115	0.000352506099865369	0.00026553540348173
4.12	0.000459582683715856	0.000271641616432267
4.125	0.000573673726304878	0.000279858728448129
4.13	0.000694444289029399	0.00029029499759997
4.135	0.000822873288901366	0.000303144211746768
4.14	0.000958585769765879	0.000318320114374627
4.145	0.00108697709448437	0.000335116551026559
4.15	0.00119175733056943	0.000352810467276339
4.155	0.0012715066111516	0.000370990755396265
4.16	0.00133293571854292	0.000389367512594071
4.165	0.00137326832081581	0.00040738597948819
4.17	0.00138172676919565	0.000424311534194796
4.175	0.00135578646408855	0.000439630266031737
4.18	0.00130504002607006	0.000453169788684675
4.185	0.0012357392653521	0.000464687581760607
4.19	0.00114329135969566	0.00047379311181927
4.195	0.00103190005870859	0.000480597839009955
4.2	0.000918488542046835	0.000485474476793378
4.205	0.000806537784397133	0.000488357874698838
4.21	0.000686835471999448	0.000489054721092587
4.215	0.000561169213390998	0.000487755440517654
4.22	0.000445065309214461	0.000485030181803872
4.225	0.000347920498760603	0.000481248445040255
4.23	0.000260268774173055	0.000476330184255012
4.235	0.000174890201626465	0.000470312080353881
4.24	9.54787602732888e-05	0.000463295546430848
4.245	2.1772079474254e-05	0.000455208964323152
4.25	-5.15597220772346e-05	0.00044604023054503
4.255	-0.000120641889421975	0.000436026180567946
4.26	-0.000182487385715166	0.000425155554099367
4.265	-0.000245384934410507	0.000413222243911954
4.27	-0.000311608909349038	0.000400251997204871
4.275	-0.000375289042597245	0.000386435131943261
4.28	-0.000428116300401705	0.000372192647792072
4.285	-0.000465410419650558	0.000357909118874508
4.29	-0.000488370754901772	0.000343782230093648
4.295	-0.000501805124979447	0.000329849869160622
4.3	-0.000509941859212159	0.000316022975694201
4.305	-0.000519788122511314	0.000301967919914055
4.31	-0.000538769870595638	0.00028737959283692
4.315	-0.000563431133750877	0.000272338682954278
4.32	-0.00058472326770228	0.000257002223712543
4.325	-0.000607183669780536	0.00024105382545653
4.33	-0.00064551395796304	0.000223988898266339
4.335	-0.000698848496629604	0.000205720825036755
4.34	-0.000759214538264599	0.000186070908373442
4.345	-0.000835242587770601	0.000164491341052105
4.35	-0.000931214578288535	0.000140907863125626
4.355	-0.00102963075165432	0.000115825903432971
4.36	-0.00111692801620608	8.95220605668319e-05
4.365	-0.00120290687622672	6.17549637629248e-05
4.37	-0.00129804724099672	3.23644123538655e-05
4.375	-0.0013959617519797	1.46212516428575e-06
4.38	-0.0014908276265543	-3.0909048946527e-05
4.385	-0.00158213566550877	-6.44655000044529e-05
4.39	-0.00165605112244632	-9.8268217219074e-05
4.395	-0.001691895305922	-0.000131287869301635
4.4	-0.00169092120321753	-0.000163131643789252
4.405	-0.00167131368816894	-0.000193812534666798
4.41	-0.00164007244493113	-0.000223218051109225
4.415	-0.00158958615544121	-0.000250900517928312
4.42	-0.00151218624911366	-0.000276345394677219
4.425	-0.0014163102739791	-0.000299779337114467
4.43	-0.00133009345626596	-0.000322196455541328
4.435	-0.00126711621534582	-0.000344010270413279
4.44	-0.00120786776700513	-0.000364819986976343
4.445	-0.00113778079354868	-0.000384368557556879
4.45	-0.00106408963851074	-0.000402701515674801
4.455	-0.000996581859947522	-0.000420111566502512
4.46	-0.000942935355234506	-0.000437121173862478
4.465	-0.000906452092820164	-0.000454072212831166
4.47	-0.000883810319233334	-0.00047108872349917
4.475	-0.000868948998393064	-0.000488098557152871
4.48	-0.000853355913978645	-0.000504768515290953
4.485	-0.000830629902920782	-0.000520906940926882
4.49	-0.000810035263860859	-0.000536938831746744
4.495	-0.000806457698348758	-0.000553330899665654
4.5	-0.00081186340588168	-0.000569812465610641
4.505	-0.000806786119356984	-0.000585986708284365
4.51	-0.000796336672322628	-0.000601966103500068
4.515	-0.000787916752334558	-0.000617592910629372
4.52	-0.000769963866559907	-0.000632465223102807
4.525	-0.000739077384250519	-0.000646533925134563
4.53	-0.000707272127333136	-0.000660088601418546
4.535	-0.000687315498297719	-0.000673629355836239
4.54	-0.000681050069526573	-0.000687373767092985
4.545	-0.00067798562778705	-0.000701147990699245
4.55	-0.000672525892687887	-0.000714838815549379
4.555	-0.000664943177643028	-0.000728268310623665
4.56	-0.000652927448295725	-0.000741378092915875
4.565	-0.00064561176783474	-0.000754649067966239
4.57	-0.000653244694167879	-0.000768352264042869
4.575	-0.000665095756677463	-0.00078222217816663
4.58	-0.000671884271889281	-0.000796213825249013
4.585	-0.000681752369192972	-0.000810457918509558
4.59	-0.000693102400981499	-0.000824687630372147
4.595	-0.000695770429651628	-0.000838722205145225
4.6	-0.000697138617727408	-0.000852913582283374
4.605	-0.000712493165260073	-0.000867697715678812
4.61	-0.000740279182193813	-0.000883197897651996
4.615	-0.000775258590790049	-0.000899675173824688
4.62	-0.000823275035650043	-0.000917311833839399
4.625	-0.000870313518563008	-0.000935301767938048
4.63	-0.00088947709621068	-0.000952703169780072
4.635	-0.000880059247803523	-0.000969085674062039
4.64	-0.000848984779050637	-0.000983881130231579
4.645	-0.000788852104086081	-0.000996410575535302
4.65	-0.000696106733694185	-0.00100629748754063
4.655	-0.000582357964968261	-0.00101356012012814
4.66	-0.000458317518583945	-0.00101822947935718
4.665	-0.000324434726845728	-0.00102027363395695
4.67	-0.00018625717075821	-0.00102015230515832
4.675	-6.77686568458211e-05	-0.00101904930695614
4.68	9.80787808847855e-06	-0.00101797427247936
4.685	5.39488195681289e-05	-0.00101723753997222
4.69	7.74109218974182e-05	-0.00101715365476194
4.695	7.55956335969281e-05	-0.00101819322732276
4.7	4.82954745241703e-05	-0.00102040803605941
4.705	1.17045832033838e-05	-0.00102361838922592
4.71	-3.40913451192743e-05	-0.0010281485809394
4.715	-9.724691960603e-05	-0.00103415425636229
4.72	-0.000168907792044494	-0.00104147028834209
4.725	-0.0002426164191636	-0.00105015931656827
4.73	-0.000320207623918104	-0.00106016546975754
4.735	-0.00039577168034397	-0.00107115650967228
4.74	-0.000462010694556142	-0.00108294657139043
4.745	-0.000522437013512591	-0.00109548937535996
4.75	-0.000575886805191727	-0.00110845876539446
4.755	-0.000616266413524656	-0.00112161943813285
4.76	-0.000647309410769506	-0.00113495871592331
4.765	-0.000671202821676673	-0.00114821021362592
4.77	-0.00067912604031504	-0.00116089801225931
4.775	-0.000667671495988185	-0.00117279678780721
4.78	-0.000645495917838028	-0.00118385914162651
4.785	-0.000612075860166149	-0.00119370120013812
4.79	-0.000556227833529349	-0.0012017433500966
4.795	-0.000476224939597177	-0.0012077623124669
4.8	-0.00038861169227254	-0.00121218199983873
4.805	-0.000312004030903359	-0.00121563370811409
4.81	-0.000253006753742268	-0.00121870675403278
4.815	-0.000214544435809181	-0.00122186239568466
4.82	-0.000188422519387191	-0.00122490300664166
4.825	-0.000160099150322052	-0.00122755812526909
4.83	-0.000133023899276672	-0.00123000721595407
4.835	-0.000116785472232603	-0.00123258259316676
4.84	-0.000119439862578359	-0.00123583853425016
4.845	-0.000137459483346787	-0.00123962134761368
4.85	-0.000141756656077152	-0.00124283285453417
4.855	-0.000118385081330515	-0.0012451371683143
4.86	-9.88431265650034e-05	-0.00124752196023962
4.865	-0.000113261194267662	-0.00125090690212458
4.87	-0.000151202596000145	-0.00125556964699222
4.875	-0.000205522146381019	-0.00126204254267804
4.88	-0.00028605513487303	-0.00127079592412464
4.885	-0.000389086341347222	-0.00128186010015717
4.89	-0.000502764790999927	-0.00129525113035884
4.895	-0.000625354834458522	-0.00131105150142204
4.9	-0.000754450876351784	-0.00132897362596954
4.905	-0.000874360934538312	-0.00134833408806339
4.91	-0.000973139052671259	-0.00136854726248071
4.915	-0.00104956012617931	-0.00138913472954775
4.92	-0.00110750741670185	-0.0014099206012221
4.925	-0.00115522687491366	-0.00143097088783217
4.93	-0.00119193659127568	-0.00145187645776786
4.935	-0.00120462494969233	-0.00147218462912587
4.94	-0.00120726240799774	-0.00149243252085249
4.945	-0.00122054356744551	-0.00151289041304261
4.95	-0.00122812153203045	-0.00153289600129914
4.955	-0.00120911634068349	-0.00155190632482616
4.96	-0.00117290857777735	-0.0015697990824372
4.965	-0.00112620744451758	-0.00158625384520844
4.97	-0.00106512947628445	-0.00160122502246663
4.975	-0.00100263746553544	-0.00161527714028696
4.98	-0.000955614746360024	-0.00162894950587961
4.985	-0.000925247868690822	-0.00164255284206109
4.99	-0.000906048431844841	-0.00165631367127713
4.995	-0.000899185350015118	-0.0016704579711557
5	-0.000903443925602809	-0.00168498309161981
5.005	-0.000910529311640937	-0.00169969486477064
5.01	-0.000912545532075774	-0.00171422663167783
5.015	-0.000901893383160437	-0.00172810165242218
5.02	-0.000877806691281797	-0.00174111073613278
5.025	-0.000843923882350908	-0.00175305122994871
5.03	-0.000795539283228967	-0.0017635053422265
5.035	-0.000729657689797613	-0.00177229005641792
5.04	-0.00065571556589554	-0.0017796523709216
5.045	-0.000587786339613289	-0.00178602633336416
5.05	-0.000528870967003942	-0.00179162289654559
5.055	-0.000474338348459964	-0.0017964921030536
5.06	-0.000420849765222327	-0.0018005593918995
5.065	-0.000366308733683928	-0.00180374151580664
5.07	-0.000310944122445375	-0.00180594369246308
5.075	-0.00024819265382157	-0.00180675222388893
5.08	-0.000172266620221608	-0.00180594345274724
5.085	-9.40088688626225e-05	-0.00180400135689724
5.09	-3.79407818318883e-05	-0.00180194397047134
5.095	-1.48985275660048e-05	-0.00180039195770818
5.1	-9.99394396668529e-06	-0.00179930548609756
5.105	-7.81343704780892e-06	-0.00179841741198328
5.11	-9.73838404424764e-07	-0.00179730075661043
5.115	1.47304188827166e-05	-0.00179563165881103
5.12	4.0258246482769e-05	-0.00179314309473329
5.125	8.15559274659839e-05	-0.00178922586892297
5.13	0.000152361639733749	-0.0017829221769444
5.135	0.000261897791859155	-0.00177352144220222
5.14	0.000396151837294986	-0.00176121622973776
5.145	0.000533084550447699	-0.00174641174977243
5.15	0.000667610991796556	-0.00172940870989414
5.155	0.000790427685535203	-0.00171109350485413
5.16	0.000884161773053598	-0.00169230027288104
5.165	0.000950350343237274	-0.00167329442909293
5.17	0.000999650015990283	-0.00165429792160417
5.175	0.00103199393724977	-0.00163561148006384
5.18	0.00104420210486131	-0.00161746497384142
5.185	0.00104151752776653	-0.00159982731221419
5.19	0.0010360568059498	-0.00158242248828769
5.195	0.00103118592461544	-0.0015652485889083
5.2	0.0010155460979065	-0.00154882962524157
5.205	0.000975287752660126	-0.0015338463193143
5.21	0.000912260993703482	-0.0015205422320575
5.215	0.000838870057805477	-0.00150881651349602
5.22	0.000765366688546616	-0.00149828963515802
5.225	0.000703161651460404	-0.00148838558704598
5.23	0.000655495846024929	-0.00147882969617671
5.235	0.000619085295241806	-0.00146941546815957
5.24	0.000591195510726331	-0.0014601834417399
5.245	0.000559629389181387	-0.00145162914307999
5.25	0.000516442276166287	-0.00144400459878704
5.255	0.000467531540064519	-0.00143730130279957
5.26	0.000417871164071925	-0.0014315060003375
5.265	0.000368313146175773	-0.00142649998856544
5.27	0.000320635827550037	-0.00142225249884864
5.275	0.000269805218542377	-0.00141900328115025
5.28	0.000213787025417722	-0.00141668929503093
5.285	0.000162812835997546	-0.0014149502957712
5.29	0.000121921578436597	-0.00141362414133681
5.295	8.42672092795408e-05	-0.0014128782915051
5.3	3.58859850890217e-05	-0.00141331737706587
5.305	-3.1899915460047e-05	-0.00141533806315757
5.31	-0.0001044412683927	-0.00141841618061322
5.315	-0.000157284117745379	-0.00142173133083885
5.32	-0.000186156319978731	-0.00142482833877252
5.325	-0.000196855956294183	-0.00142732507674542
5.33	-0.000188964637003064	-0.00142889333788741
5.335	-0.000163160603601487	-0.00142941066805279
5.34	-0.00012652977718132	-0.00142885102972147
5.345	-7.83808357559325e-05	-0.00142685682912166
5.35	-8.78166903531143e-06	-0.00142291800682538
5.355	8.34951267967397e-05	-0.00141670986004938
5.36	0.000195350562928131	-0.00140793392777409
5.365	0.000321841370048076	-0.00139663590435228
5.37	0.000452368548337272	-0.00138307751880016
5.375	0.000585634817485923	-0.00136703402087997
5.38	0.000734474428108669	-0.00134798287212902
5.385	0.000899367064971349	-0.00132599364389904
5.39	0.00106127586914144	-0.00130160200716653
5.395	0.00120914329415019	-0.00127519560090717
5.4	0.00134285392044572	-0.00124717360419924
5.405	0.00146150813004238	-0.00121788979723931
5.41	0.00156252823876468	-0.00118773458101737
5.415	0.00164238260307847	-0.00115705284979201
5.42	0.00170805552306574	-0.00112585365852256
5.425	0.00176119312393018	-0.00109452541720058
5.43	0.00179087121105874	-0.00106365865272146
5.435	0.00179421813944501	-0.0010336091958171
5.44	0.00177808133389596	-0.0010045690334462
5.445	0.00175033956579088	-0.000976453109118002
5.45	0.00171885231662831	-0.000949069892606436
5.455	0.00168366543384573	-0.00092254587669708
5.46	0.00163898044511536	-0.000897067178402647
5.465	0.00158792129153065	-0.000872566114178399
5.47	0.00153869220492041	-0.000848750118215882
5.475	0.00150167000510196	-0.00082516691991766
5.48	0.00147397242247422	-0.000801890633615835
5.485	0.00144141878834949	-0.000779345120378662
5.49	0.00139474418592971	-0.000757996342368132
5.495	0.0013331116696864	-0.0007381606151161
5.5	0.00125904828365394	-0.00072009727129097
5.505	0.00116930033014244	-0.000704099555032876
5.51	0.00107102314806911	-0.000689812628434925
5.515	0.000984894007516991	-0.000676460367481511
5.52	0.000922000422902146	-0.000663494337913606
5.525	0.000873788797815159	-0.000650965082323775
5.53	0.000820581104826099	-0.00063940914289066
5.535	0.00075725640438874	-0.000628925948253478
5.54	0.000697103302245705	-0.000619315423180778
5.545	0.000639354164522576	-0.000610733819169119
5.55	0.000578113799777893	-0.000603197250088434
5.555	0.000513282105210963	-0.000596897128743975
5.56	0.000437874457358568	-0.000592321297155444
5.565	0.000348293487296442	-0.000589542513125541
5.57	0.000259110167961975	-0.000588051717977473
5.575	0.000184709972099792	-0.00058738310052137
5.58	0.000122933041419499	-0.000587367105908221
5.585	6.41445179456809e-05	-0.000588246149366877
5.59	-7.18320576545126e-06	-0.000590704770871732
5.595	-9.68089274307429e-05	-0.000595089404126552
5.6	-0.000195800035883095	-0.000601253104862719
5.605	-0.000286342921714955	-0.000608477414676656
5.61	-0.000353391360409325	-0.000616113994428395
5.615	-0.000404117367182991	-0.000624091469122335
5.62	-0.000444860582878915	-0.000632140104916209
5.625	-0.000471226041514745	-0.000640065002730548
5.63	-0.000487721680006807	-0.000647937883118644
5.635	-0.000498164108662451	-0.000655542743656077
5.64	-0.000495480815688718	-0.000662601524724676
5.645	-0.000482014651004761	-0.000669099748168978
5.65	-0.000460991904664236	-0.000674905145207627
5.655	-0.000436629358733431	-0.00068032051695308
5.66	-0.000421572988800659	-0.000685706013070039
5.665	-0.00040715086387223	-0.000690649594793425
5.67	-0.000381942580992792	-0.000695056240451609
5.675	-0.000359043344164728	-0.000699331673622985
5.68	-0.00034903416428461	-0.000703687948163019
5.685	-0.000343956290959766	-0.000707987489254382
5.69	-0.000330704896044137	-0.000711840668574128
5.695	-0.000307046261119419	-0.000715057837639833
5.7	-0.000278009164729989	-0.000717470621009077
5.705	-0.000237502427531513	-0.000718757309988113
5.71	-0.000191884525566015	-0.000719432466106628
5.715	-0.000166701192632311	-0.000720366441580994
5.72	-0.000164401702399307	-0.000721745088211271
5.725	-0.000167997616671781	-0.000723432200767186
5.73	-0.000169537035680127	-0.000725297779930915
5.735	-0.000177002907539012	-0.000727685576481839
5.74	-0.00020621499869049	-0.000731325052008262
5.745	-0.000260211621452387	-0.00073655604471116
5.75	-0.000327599440955176	-0.000743371453917551
5.755	-0.000403252258577625	-0.000751839565572621
5.76	-0.000488556769922936	-0.000762057700479064
5.765	-0.000585953619948963	-0.0007743151778194
5.77	-0.000699145736274433	-0.000788938044191278
5.775	-0.000825288720428695	-0.000805973808327541
5.78	-0.000955380113486094	-0.000825081960176636
5.785	-0.00107057805891219	-0.000845392462477182
5.79	-0.00115978774726079	-0.000866345586933167
5.795	-0.00122989872681069	-0.000887737180440619
5.8	-0.001285641579395	-0.000909280579334319
5.805	-0.00132661609154149	-0.000930968096452143
5.81	-0.00136575954445089	-0.000953251836605051
5.815	-0.00141114828501494	-0.00097616017008033
5.82	-0.00144862024552668	-0.000999240107639581
5.825	-0.00146857456064021	-0.00102210100054815
5.83	-0.00146993645761688	-0.00104431382395204
5.835	-0.00145851367818225	-0.00106597092321535
5.84	-0.00145227200450148	-0.00108774948273681
5.845	-0.0014662623232834	-0.00111032097460639
5.85	-0.00149908397155044	-0.00113385199503586
5.855	-0.00153271212155064	-0.00115788638363532
5.86	-0.00155586043380424	-0.0011820710417403
5.865	-0.00157203920209207	-0.00120630398068599
5.87	-0.0015850378437251	-0.00123045519821147
5.875	-0.00158932763599014	-0.00125428209831789
5.88	-0.00158670711909782	-0.00127796166380428
5.885	-0.00159110473503116	-0.00130180013315843
5.89	-0.00159773554925967	-0.00132554100003953
5.895	-0.00159478249277176	-0.00134895151919162
5.9	-0.00158250062685377	-0.00137183376662895
5.905	-0.00155736023997304	-0.00139355380582469
5.91	-0.00150077566823182	-0.00141307785336591
5.915	-0.00140593701561826	-0.0014298987644435
5.92	-0.00129226037249119	-0.00144428146939472
5.925	-0.00117913761244045	-0.00145665193916862
5.93	-0.00107407547418554	-0.00146753426711311
5.935	-0.00098483581372967	-0.00147762294476531
5.94	-0.000921278108600597	-0.00148762248399631
5.945	-0.00088702341093423	-0.00149809391329927
5.95	-0.000878441875342923	-0.00150937945055292
5.955	-0.00088785654232212	-0.00152147046735574
5.96	-0.000902593126845967	-0.00153401661679462
5.965	-0.00091591961047975	-0.0015469244442234
5.97	-0.00093652572327709	-0.00156041928296231
5.975	-0.00096433006353835	-0.00157437396879106
5.98	-0.000988897987104783	-0.00158854043021573
5.985	-0.00100725513798656	-0.0016028765421244
5.99	-0.00102834515937586	-0.00161760718342194
5.995	-0.00105560091662675	-0.00163281000875411
6	-0.00108457322016534	-0.0016485784651255
6.005	-0.00112142047258516	-0.00166536447640153
6.01	-0.00117443572331194	-0.00168343585718716
6.015	-0.00123296046598069	-0.00170241774099777
6.02	-0.00127750469123823	-0.00172165786449256
6.025	-0.00129955658974421	-0.00174043337878154
6.03	-0.00129151728061864	-0.00175790114774214
6.035	-0.00125562791533131	-0.00177389042049407
6.04	-0.00121149565846464	-0.00178881425772302
6.045	-0.00116974343227614	-0.0018027570319972
6.05	-0.00111678328564326	-0.00181516837280825
6.055	-0.00103801963195016	-0.00182551533862592
6.06	-0.000940890096050511	-0.00183376521341105
6.065	-0.00083740499132949	-0.00184001692269495
6.07	-0.000731158761083573	-0.00184433668490578
6.075	-0.000619312334560341	-0.00184663553159366
6.08	-0.000502628459193673	-0.00184696804144549
6.085	-0.000388784882506735	-0.00184561760526628
6.09	-0.000284180024478726	-0.0018428352592267
6.095	-0.000184080510063725	-0.00183838676139566
6.1	-7.23014761750642e-05	-0.00183175230408014
6.105	4.98709699588146e-05	-0.00182304101307768
6.11	0.0001683202645123	-0.00181250654803739
6.115	0.000280471544769012	-0.00180025686156337
6.12	0.000387658881286625	-0.00178654052967577
6.125	0.000485690431762424	-0.00177164399994135
6.13	0.000572417313974485	-0.0017556807222215
6.135	0.000655388737630851	-0.00173845907505075
6.14	0.000744576059190937	-0.00171960902898633
6.145	0.000844814816172364	-0.00169889291651922
6.15	0.000944365173119923	-0.00167691062513766
6.155	0.0010160508322754	-0.00165479667302775
6.16	0.00105131395116357	-0.0016331531593664
6.165	0.00106212378084625	-0.00161226656715571
6.17	0.0010569006578942	-0.0015921155761649
6.175	0.00105130447012923	-0.00157198188796595
6.18	0.00106392309434658	-0.00155115965630675
6.185	0.00109385086444477	-0.00152945361418729
6.19	0.00112823406517672	-0.00150703372563528
6.195	0.00115716854974104	-0.00148424341614672
6.2	0.00118023753797724	-0.0014611253601084
6.205	0.0012092499548819	-0.00143723056430571
6.21	0.00125319922481274	-0.0014122928061803
6.215	0.00130024827612827	-0.00138670565258804
6.22	0.0013327909098941	-0.00136108379059052
6.225	0.00134218800411095	-0.00133622659640709
6.23	0.00131663966247861	-0.00131319667592422
6.235	0.001252950880859	-0.00129242918604551
6.24	0.00117307127190136	-0.00127340886215734
6.245	0.00110284216491244	-0.00125535536631389
6.25	0.00105067060023065	-0.00123772450501376
6.255	0.00100956251986064	-0.0012204262145024
6.26	0.000970842540179217	-0.00120353103055922
6.265	0.000934622390919139	-0.00118705276771632
6.27	0.000895691612290381	-0.00117147252048309
6.275	0.000835326428371654	-0.00115769628412496
6.28	0.000743975737124704	-0.00114634617824205
6.285	0.000629963051743472	-0.00113762654492817
6.29	0.000502757734708071	-0.00113160754158483
6.295	0.000365312746374973	-0.00112826867720385
6.3	0.000221286938867257	-0.00112754142881783
6.305	7.09086513669886e-05	-0.00112955605011171
6.31	-8.62151533030821e-05	-0.00113422238646924
6.315	-0.00024049333525124	-0.00114116693210307
6.32	-0.000389418978546802	-0.00115044818523704
6.325	-0.000542225722481985	-0.00116228529815218
6.33	-0.000702257749858301	-0.00117683902798599
6.335	-0.000870656653942855	-0.00119435900683476
6.34	-0.00104244607593679	-0.00121457105786751
6.345	-0.00120454701363989	-0.00123707091759859
6.35	-0.00136066361820785	-0.0012621046385875
6.355	-0.00152242321220315	-0.00128977950910385
6.36	-0.00168296666273177	-0.00131974039984851
6.365	-0.00183223565001893	-0.00135173318066706
6.37	-0.00197067275971652	-0.00138556561445117
6.375	-0.00210126765161932	-0.00142109402271646
6.38	-0.00222522886545997	-0.00145827204162112
6.385	-0.00234354983521888	-0.00149705408443492
6.39	-0.00245672960279034	-0.00153738228163202
6.395	-0.00256594944935265	-0.00157925816177897
6.4	-0.00267121070301219	-0.00162252110250494
6.405	-0.00276546421528764	-0.00166679856730089
6.41	-0.00284621258774632	-0.00171189057721446
6.415	-0.00291433408968775	-0.0017574600179434
6.42	-0.00296404601959947	-0.00180300936932111
6.425	-0.0029927229379282	-0.0018482504451973
6.43	-0.00300673597187905	-0.00189314180815822
6.435	-0.0030163212548282	-0.00193792776480805
6.44	-0.00303046739295154	-0.00198294707709007
6.445	-0.00305028496160535	-0.00202833217503495
6.45	-0.00307319240300231	-0.00207418241760926
6.455	-0.00310010583496445	-0.00212053095936871
6.46	-0.00312386491513155	-0.00216693134535621
6.465	-0.00312859138366473	-0.00221263876116107
6.47	-0.00310542969407296	-0.00225700006306418
6.475	-0.00305643941819445	-0.00229950553776095
6.48	-0.00298099116035847	-0.00233958734415912
6.485	-0.00287504617903952	-0.00237667035564561
6.49	-0.00273847641703353	-0.00241038164670812
6.495	-0.00258158120649089	-0.00244080571291028
6.5	-0.00241607380406179	-0.00246804195718887
6.505	-0.00224134858964122	-0.00249197127534707
6.51	-0.00205788784224224	-0.00251270426991981
6.515	-0.00187130720649614	-0.00253027896973089
6.52	-0.00167987317540986	-0.00254448621009071
6.525	-0.00148032062371604	-0.00255524933181473
6.53	-0.00127713387982496	-0.00256271043945349
6.535	-0.00108140263126155	-0.00256742803520067
6.54	-0.000912604963287086	-0.00257052240551937
6.545	-0.000786694567952664	-0.00257302672143359
6.55	-0.000703389651290123	-0.00257563171035561
6.555	-0.000654980598306948	-0.00257872624434768
6.56	-0.0006290702379562	-0.00258225312038434
6.565	-0.000615519865129986	-0.00258616339013187
6.57	-0.00060992034431183	-0.00259018036580942
6.575	-0.000593905195340701	-0.00259343629280345
6.58	-0.000556688006507269	-0.00259559511844837
6.585	-0.000514674230286433	-0.00259695516101295
6.59	-0.00048061703553779	-0.0025978167432732
6.595	-0.000458436610914526	-0.0025987164209005
6.6	-0.000454795490321889	-0.00260022600218034
6.605	-0.000469985927943455	-0.00260246353400586
6.61	-0.000486150961005313	-0.00260487556840441
6.615	-0.000483266591797426	-0.00260668658073707
6.62	-0.000452292005023087	-0.00260694135594148
6.625	-0.000381023224237643	-0.00260450088633345
6.63	-0.000268813891026789	-0.00259888420346838
6.635	-0.000128802436992279	-0.00258986164020564
6.64	3.54187791076652e-05	-0.00257705955271228
6.645	0.000221869469340428	-0.0025604502683611
6.65	0.000419178901284241	-0.00254037223172777
6.655	0.000610958190119427	-0.00251742756642758
6.66	0.000789512322470412	-0.00249195917623172
6.665	0.000960428852964607	-0.00246411958337135
6.67	0.00111804544560008	-0.00243460196677887
6.675	0.00124582099267676	-0.00240424928268264
6.68	0.00133700814067423	-0.0023737051545038
6.685	0.00139749828811267	-0.0023433179812374
6.69	0.00143774503801108	-0.00231308597708915
6.695	0.00146969268911977	-0.00228260354255065
6.7	0.00150941965874241	-0.00225128217037372
6.705	0.00155886513769377	-0.00221899039283928
6.71	0.00161052381563884	-0.00218576556099278
6.715	0.00165841679661549	-0.00215194434771682
6.72	0.00169218078193767	-0.00211809282857989
6.725	0.00171095364417532	-0.00208435155870754
6.73	0.00172383695686101	-0.00205067737325987
6.735	0.00173384511411046	-0.00201718731163898
6.74	0.00173252087500052	-0.00198427121786404
6.745	0.00171505474928293	-0.00195212005680824
6.75	0.00169312247519322	-0.00192043765271802
6.755	0.00167974483358401	-0.00188876676470224
6.76	0.00168119719813787	-0.00185660881232813
6.765	0.00169747251187641	-0.00182370357512783
6.77	0.00172373815948895	-0.00178997879928203
6.775	0.00175821760547821	-0.00175534924380701
6.78	0.00179931281550886	-0.00171982734760726
6.785	0.00184465805463415	-0.00168344608072207
6.79	0.001890082314626	-0.0016464357501218
6.795	0.00192475218150683	-0.00160946133869546
6.8	0.00193119390152677	-0.0015735007235985
6.805	0.00190284702433882	-0.0015391220992391
6.81	0.00185563990644889	-0.00150615821552022
6.815	0.00180833458599408	-0.00147414742723495
6.82	0.001767196337781	-0.00144284851346206
6.825	0.00172273169092296	-0.00141250144722119
6.83	0.00166843198412898	-0.00138324023817603
6.835	0.00160999950361029	-0.00135504089258183
6.84	0.00154757212895348	-0.00132816421785523
6.845	0.00147190610503552	-0.00130299608111152
6.85	0.00138338216424712	-0.00127953150022138
6.855	0.00129705917617009	-0.00125733537100715
6.86	0.00122523089547332	-0.00123590820541378
6.865	0.00116819716344431	-0.00121509306901372
6.87	0.00111105610332135	-0.00119529202415206
6.875	0.00104609056493241	-0.00117656351653002
6.88	0.000985973844839888	-0.0011585709649122
6.885	0.000936614573615028	-0.00114109738015279
6.89	0.000900176625427455	-0.00112368002907286
6.895	0.00087887517256118	-0.00110616271818203
6.9	0.00086278357363621	-0.00108875872745549
6.905	0.000845904658919804	-0.00107160100612199
6.91	0.000822762683712106	-0.0010551138731765
6.915	0.000788367720975213	-0.00103952343624307
6.92	0.00074985023334157	-0.00102461487935364
6.925	0.000717727083833952	-0.00101011001891326
6.93	0.00069252895783599	-0.000995910261335254
6.935	0.000669300731791912	-0.000981987029887248
6.94	0.000648294079068706	-0.000968310566669423
6.945	0.000629111336909262	-0.000954843322739531
6.95	0.000617337487899363	-0.000941209875007725
6.955	0.000617362410692516	-0.000927317684774439
6.96	0.00061533055568528	-0.000913701030923852
6.965	0.000595261122207005	-0.000900917541705169
6.97	0.000561172084214259	-0.000888959087362889
6.975	0.000531748399582277	-0.00087738559523844
6.98	0.000511595954600074	-0.000866094057911676
6.985	0.000490028183268887	-0.000855230462976663
6.99	0.000464482316623321	-0.000844777225093196
6.995	0.000443261241468254	-0.000834440481397803
7	0.000436538084334781	-0.000823737196646568
7.005	0.000446818326947031	-0.000812273814643977
7.01	0.000475121457681712	-0.000799620303682531
7.015	0.000522360599080412	-0.000785560268147884
7.02	0.000580219093740008	-0.000770242176036175
7.025	0.000640543750550707	-0.000753744122407258
7.03	0.000705348788986385	-0.000735983845535495
7.035	0.000775660442626894	-0.0007170316236554
7.04	0.000844747951099277	-0.000697084480012418
7.045	0.000911609254136579	-0.000675988442077705
7.05	0.000989849133950558	-0.000653204505737456
7.055	0.00108249305182166	-0.000628810574474003
7.06	0.00116608723289966	-0.000603533717716624
7.065	0.00123131244602596	-0.000577529482713661
7.07	0.00129441653605529	-0.000550530334179461
7.075	0.00136448924662857	-0.00052246292345794
7.08	0.0014300850186357	-0.000493697052950767
7.085	0.00147959867147747	-0.000464583926321288
7.09	0.00151888910915638	-0.000435190937214559
7.095	0.00155173693632927	-0.000405682076666329
7.1	0.00157780694608774	-0.000376011573338998
7.105	0.00160258731415555	-0.000346022565545874
7.11	0.00162717851787674	-0.000315852642885751
7.115	0.00164211274949448	-0.000285885992503412
7.12	0.00164245931889567	-0.000256344226400313
7.125	0.00163416324984262	-0.00022729731189927
7.13	0.00161662360036164	-0.000199130569585833
7.135	0.00157798288645898	-0.000172398143054372
7.14	0.00151893169218892	-0.000147228164646311
7.145	0.00145254726052683	-0.000123421330844422
7.15	0.00138995692481046	-0.000100624210931415
7.155	0.00133414848291489	-7.85978648091068e-05
7.16	0.00128368961006379	-5.71904490959757e-05
7.165	0.0012385485957755	-3.63866249646072e-05
7.17	0.00118995653303188	-1.66183272071366e-05
7.175	0.00112718425232834	1.69889056124767e-06
7.18	0.00105157643670876	1.84234178790833e-05
7.185	0.000969913175979292	3.3555737975757e-05
7.19	0.000884791876952487	4.70194618477904e-05
7.195	0.000789133791617529	5.84074928270976e-05
7.2	0.000677215102332175	6.74977366661964e-05
7.205	0.000558968917495621	7.45369321133765e-05
7.21	0.000443939468728726	7.96746952270619e-05
7.215	0.000329142657083024	8.28469729505825e-05
7.22	0.000209015730650419	8.39519728695651e-05
7.225	8.47746822377839e-05	8.29855431204722e-05
7.23	-4.03698470726268e-05	7.99375426983914e-05
7.235	-0.000166733666853794	7.48382252350308e-05
7.24	-0.000288987593439292	6.80635630497407e-05
7.245	-0.000397827719130201	5.99526606550974e-05
7.25	-0.000497664001619372	5.04096175286668e-05
7.255	-0.000597783323962548	3.93301738066691e-05
7.26	-0.000696539145041096	2.69277306017886e-05
7.265	-0.000781117377733133	1.37104385322835e-05
7.27	-0.000847496013969857	-4.26132570899376e-08
7.275	-0.000899778963595055	-1.40076651813326e-05
7.28	-0.000934576950742222	-2.78729772713171e-05
7.285	-0.000960058392882583	-4.19641346269412e-05
7.29	-0.000991450357192293	-5.66617590907467e-05
7.295	-0.00103100226748175	-7.21134526474319e-05
7.3	-0.00107318482060856	-8.83776110744834e-05
7.305	-0.00111868225132903	-0.00010559746547557
7.31	-0.00117194430262826	-0.00012395082057889
7.315	-0.00123154160768076	-0.000143362902050396
7.32	-0.00128325565926539	-0.000163135916698294
7.325	-0.00130732990372491	-0.000182387427039452
7.33	-0.00130356838994738	-0.000200694371711936
7.335	-0.00127781165438093	-0.00021755275704491
7.34	-0.00122474650910776	-0.000232374829601776
7.345	-0.001143015874233	-0.00024489630382631
7.35	-0.00104514756908367	-0.000255293002795426
7.355	-0.000946006448544074	-0.000263938427736115
7.36	-0.000851871965267495	-0.000271172547229564
7.365	-0.000764973922535238	-0.000277304440105049
7.37	-0.000686623874086476	-0.0002825167117882
7.375	-0.000614789197444648	-0.000286819160323661
7.38	-0.000545689353461572	-0.000290212880322399
7.385	-0.000482719621525989	-0.000292974542615541
7.39	-0.000433551417870477	-0.000295401657064729
7.395	-0.000394401816555284	-0.000297406141994306
7.4	-0.000355617016039109	-0.000298915648849121
7.405	-0.000322900350377558	-0.000300282236704904
7.41	-0.000306550969623382	-0.000301894089245282
7.415	-0.000307558599122254	-0.000304106943082163
7.42	-0.000322419980789644	-0.000306976789301574
7.425	-0.000333836663783266	-0.00030975350242138
7.43	-0.000321632402409005	-0.000311682869952278
7.435	-0.000291678163810432	-0.000312774995337749
7.44	-0.000263111895702006	-0.000313341998587835
7.445	-0.000238416447734689	-0.000313373238652359
7.45	-0.000206649473164174	-0.000312654417574449
7.455	-0.000169137584656241	-0.000311343600880117
7.46	-0.000140830128836822	-0.00030991225679339
7.465	-0.0001249517918004	-0.000308378134071702
7.47	-0.000101701442371492	-0.000306145617215683
7.475	-6.03753310842983e-05	-0.000302893804231727
7.48	-1.33001675579878e-05	-0.000298876856169568
7.485	2.16079376917255e-05	-0.000294656671913761
7.49	4.18937595294599e-05	-0.000290409118208021
7.495	6.15853337702285e-05	-0.000285855142101937
7.5	8.78792858999531e-05	-0.000280798591033256
7.505	0.000117063441635394	-0.000275268086280266
7.51	0.000140623760183565	-0.000269553471227311
7.515	0.000155787503511058	-0.00026383173915088
7.52	0.000163243105408475	-0.000258396999085826
7.525	0.000153376576913553	-0.000253869931548905
7.53	0.000118366047275408	-0.000250794044889004
7.535	5.88388772290643e-05	-0.000249543214108309
7.54	-1.54887820180756e-05	-0.000249953358633778
7.545	-8.78857918943707e-05	-0.000251519178481477
7.55	-0.000152245749602249	-0.000254011979459767
7.555	-0.000211689882304443	-0.000257233367099564
7.56	-0.000261504682444298	-0.00026073603513687
7.565	-0.000295716424649042	-0.000264395193526869
7.57	-0.000332309500138368	-0.00026892986748776
7.575	-0.000390605514418792	-0.000274872960363044
7.58	-0.000457476711369817	-0.000281845441372534
7.585	-0.000507062777002978	-0.000289102254985748
7.59	-0.000533505180890934	-0.000296248160287586
7.595	-0.00054806844839974	-0.000303108162670377
7.6	-0.000547610548587884	-0.000309221837878295
7.605	-0.000529426654842379	-0.00031464877772324
7.61	-0.000514423986901696	-0.000319998282401303
7.615	-0.000513507300060478	-0.00032555829373775
7.62	-0.000521619625943269	-0.00033156799432218
7.625	-0.000537323954008964	-0.000338167840513885
7.63	-0.000556212515069511	-0.000345064416362427
7.635	-0.000563528258393984	-0.000351604920933736
7.64	-0.000548292770908947	-0.000357271287341119
7.645	-0.000519445924993491	-0.000362154349027718
7.65	-0.000493761538337924	-0.000366627877539882
7.655	-0.000476505986989553	-0.000371006722703209
7.66	-0.000469937124674949	-0.0003757107549742
7.665	-0.000478107768559559	-0.000381042234707229
7.67	-0.000496214873973214	-0.000386884165863454
7.675	-0.000507949315789157	-0.000392612034283372
7.68	-0.000498221682019003	-0.000397599187688619
7.685	-0.000473844165581857	-0.000401883051487616
7.69	-0.000451892657228439	-0.00040583148576396
7.695	-0.000439140840140375	-0.00040973716535556
7.7	-0.000430937476953899	-0.000413556142938883
7.705	-0.000417437562724664	-0.000416994548592474
7.71	-0.000397953031561071	-0.000420033326592886
7.715	-0.00037982998269879	-0.000422818720341745
7.72	-0.0003668332408631	-0.000425584375951109
7.725	-0.000364393257758982	-0.000428733018760536
7.73	-0.00037467663125862	-0.000432451353677541
7.735	-0.000392456564712227	-0.000436689828483216
7.74	-0.000408870978857842	-0.000441123415090843
7.745	-0.000416942320278928	-0.000445560590808382
7.75	-0.000425738053954567	-0.000450180837905719
7.755	-0.000431985351761996	-0.000454449315539492
7.76	-0.000414365516477015	-0.000457620823597173
7.765	-0.000375380546236838	-0.000459689479862399
7.77	-0.000334770874258991	-0.000460966145823196
7.775	-0.000298826898576988	-0.000461514219789903
7.78	-0.000256880975290465	-0.000461246728636205
7.785	-0.000217430968698284	-0.000460733309686878
7.79	-0.000198283273988172	-0.000460538200734477
7.795	-0.000198957837464726	-0.000460966703384148
7.8	-0.000214407204472864	-0.000462329040794405
7.805	-0.000242971484971441	-0.000464616515430013
7.81	-0.000271740287958364	-0.00046720930518856
7.815	-0.000279125622197978	-0.00046918097718478
7.82	-0.000256201384876915	-0.000469840098996948
7.825	-0.000209050802452638	-0.000468825248423934
7.83	-0.00014316568907534	-0.000465887784778231
7.835	-5.81642319305724e-05	-0.000460774147597247
7.84	4.3812168709804e-05	-0.000453437828165166
7.845	0.000150719734754965	-0.000444349559034993
7.85	0.000243315523921498	-0.0004342727750404
7.855	0.000317691725484339	-0.000423457308810786
7.86	0.000385168616551054	-0.000411931250316855
7.865	0.000443842161075352	-0.000400115974815615
7.87	0.000481435668770891	-0.000388496617087128
7.875	0.000495912170161719	-0.000377490960305553
7.88	0.000485483275011852	-0.000367710714734569
7.885	0.000446789830941185	-0.000359587427195893
7.89	0.000386391359044761	-0.000353121216615536
7.895	0.000317675701703468	-0.000348162776867417
7.9	0.000240758957417834	-0.000344975578013532
7.905	0.000146763596294124	-0.000343845985910142
7.91	4.37001677158697e-05	-0.000344438860662582
7.915	-4.59268916367769e-05	-0.000345875009904144
7.92	-0.000104160096363985	-0.000347326591344815
7.925	-0.000141915346693642	-0.000348947386969652
7.93	-0.000185089495973853	-0.000351303970271581
7.935	-0.000238027125849826	-0.000354542650679954
7.94	-0.000289951058831203	-0.00035860045777949
7.945	-0.000339113391533132	-0.000363483483306234
7.95	-0.00039059247297646	-0.00036931490091878
7.955	-0.000449947987896436	-0.000376404138979039
7.96	-0.000518180997034439	-0.000384795196877397
7.965	-0.000584255646739677	-0.000394132390880007
7.97	-0.000643088671667563	-0.000404319687000945
7.975	-0.000699335668898776	-0.000415244996436859
7.98	-0.000746292483194248	-0.000426354674289743
7.985	-0.000770790517372054	-0.00043708500138771
7.99	-0.000776444630070132	-0.000447442865890145
7.995	-0.000784524558891119	-0.000457994080746036
8	-0.000807164253597301	-0.000469165378060009
8.005	-0.000837688967574803	-0.000481025339946258
8.01	-0.000871556187384682	-0.00049373760355223
8.015	-0.000915509858893242	-0.000507546355193877
8.02	-0.000969036930203782	-0.000522499435014994
8.025	-0.00103019834006178	-0.000538830149871211
8.03	-0.00110166148224893	-0.000556629253397082
8.035	-0.00117439313150279	-0.000575463656813324
8.04	-0.00123490457270699	-0.000594865277551083
8.045	-0.00128145510886923	-0.000614596582179897
8.05	-0.00132132665218954	-0.000634699656885409
8.055	-0.00136270687162069	-0.000655426888054686
8.06	-0.00140776460276685	-0.000676822519049284
8.065	-0.00144752412652858	-0.000698545765021739
8.07	-0.00147375378923446	-0.000720241205656497
8.075	-0.00148606471541131	-0.000741668295670427
8.08	-0.00148870904388182	-0.000762761847917555
8.085	-0.00148397628729574	-0.000783361334060645
8.09	-0.00146554764576888	-0.000803100125736768
8.095	-0.00143322927360697	-0.000821904119991283
8.1	-0.00139457401797531	-0.000839742209051518
8.105	-0.00134926397540584	-0.000856540405824516
8.11	-0.00130304212116159	-0.000872655723168263
8.115	-0.00126581930871518	-0.000888418400267734
8.12	-0.00123862597126177	-0.000904008984924258
8.125	-0.00121983516264087	-0.000919696830045357
8.13	-0.00121761210406388	-0.000936150559430111
8.135	-0.00124828116611298	-0.000954279507219373
8.14	-0.00131217799494491	-0.000974422883736063
8.145	-0.00139069229349001	-0.000996293947747473
8.15	-0.0014664510739489	-0.00101936886452835
8.155	-0.00153066978736743	-0.0010430795160356
8.16	-0.00158004355590626	-0.00106703067316146
8.165	-0.001616189511576	-0.00109100190749661
8.17	-0.00163931154245511	-0.00111472100241601
8.175	-0.00164987446017902	-0.00113816961892909
8.18	-0.00165962930933471	-0.00116172079743963
8.185	-0.00167277165597438	-0.00118522360920234
8.19	-0.00166835135526781	-0.00120787214456425
8.195	-0.00163639140975837	-0.00122932703598575
8.2	-0.00159396200056237	-0.00124980097862203
8.205	-0.00155525467240331	-0.00126961617013599
8.21	-0.0015238911045868	-0.00128908763623015
8.215	-0.00149739741767363	-0.00130827453043363
8.22	-0.00147491276389433	-0.00132730490912694
8.225	-0.00145955120236668	-0.00134624449931117
8.23	-0.00144237388689397	-0.00136467441579645
8.235	-0.00141270635072615	-0.00138230617093893
8.24	-0.00137886203935916	-0.00139943583818665
8.245	-0.00135785236887503	-0.00141654200425525
8.25	-0.00134926699301695	-0.00143371968154804
8.255	-0.00134358532718389	-0.00145097959232653
8.26	-0.00134243561136092	-0.00146848528581028
8.265	-0.00134914124534323	-0.00148623677598904
8.27	-0.00135627294419551	-0.00150408828302138
8.275	-0.00136462765203928	-0.00152233284538679
8.28	-0.00138830588651463	-0.00154146735455533
8.285	-0.00142601489133212	-0.00156137269288842
8.29	-0.00145426131281884	-0.00158123171227275
8.295	-0.00145261540831802	-0.00160012469359907
8.3	-0.00141993889521011	-0.0016173853756446
8.305	-0.00135970387026151	-0.00163254571581725
8.31	-0.00127940057853652	-0.00164574449369113
8.315	-0.0011985596784016	-0.00165760030886561
8.32	-0.00112979359120832	-0.00166859578634664
8.325	-0.00107696774581294	-0.00167936495617885
8.33	-0.00104896326149598	-0.00169062195346487
8.335	-0.0010455109098801	-0.00170257972991666
8.34	-0.00105422391762343	-0.00171516702392103
8.345	-0.0010660447843226	-0.0017281490932258
8.35	-0.00107145733193253	-0.00174088199765533
8.355	-0.00105696914092569	-0.00175273460888268
8.36	-0.00102799404348644	-0.00176375462932332
8.365	-0.000997578803825432	-0.00177394641874291
8.37	-0.000957634837696228	-0.00178286727049989
8.375	-0.000899987169245583	-0.00179033299632756
8.38	-0.000833506124290977	-0.00179645422701238
8.385	-0.000766416020112094	-0.00180131393805707
8.39	-0.000697093002323593	-0.00180491937526284
8.395	-0.000624292027944431	-0.00180731393967144
8.4	-0.000553863496601494	-0.00180882216777898
8.405	-0.000501477550815236	-0.00181028655285076
8.41	-0.000480790330678531	-0.00181236762085081
8.415	-0.000477895343479581	-0.00181478465871883
8.42	-0.000469540760014183	-0.00181710138549241
8.425	-0.00045793906610879	-0.00181937560686207
8.43	-0.00045594907356263	-0.00182190702115808
8.435	-0.000469444528875986	-0.00182510554148295
8.44	-0.000495549765028984	-0.00182906375159383
8.445	-0.000524802772621434	-0.00183362509390827
8.45	-0.000557368121440058	-0.00183900152928276
8.455	-0.000603343525311924	-0.00184559269082102
8.46	-0.000664478631561562	-0.0018535799059602
8.465	-0.000732616233902791	-0.00186284392490051
8.47	-0.00079654684140177	-0.00187298998658585
8.475	-0.00085044826283488	-0.0018837065237236
8.48	-0.000896118871275856	-0.00189485826327941
8.485	-0.000936834632389531	-0.00190644781593998
8.49	-0.000976787599495107	-0.00191856649046911
8.495	-0.00101544039034506	-0.00193116127420712
8.5	-0.00105140889849421	-0.00194421165058155
8.505	-0.00108367275797804	-0.00195754512299381
8.51	-0.00110564880686492	-0.00197079208413799
8.515	-0.00111569665570953	-0.00198391535923798
8.52	-0.00112829113397111	-0.00199746421046829
8.525	-0.00116058186348654	-0.00201208072326808
8.53	-0.00121197420761757	-0.00202809306009058
8.535	-0.00127855841276904	-0.00204578509305316
8.54	-0.00135734334826352	-0.00206514455007995
8.545	-0.00144013551478413	-0.00208589912590148
8.55	-0.00151597926847113	-0.00210755613087929
8.555	-0.00157488867097316	-0.00212956462154321
8.56	-0.00161639944035604	-0.00215158670335113
8.565	-0.00164079995974527	-0.00217323410611428
8.57	-0.00164844981724284	-0.00219438571502347
8.575	-0.00164698913712776	-0.00221502138482317
8.58	-0.00163073717304862	-0.00223454540253991
8.585	-0.00158736478911641	-0.00225246168514013
8.59	-0.00152561343589824	-0.00226887257274433
8.595	-0.00146020409690548	-0.0022839294528913
8.6	-0.00139313638165167	-0.0022977353747674
8.605	-0.00132411201241172	-0.00231032137227342
8.61	-0.00124726500719114	-0.00232125753453448
8.615	-0.00115405633418243	-0.00233015456593157
8.62	-0.00104886609169582	-0.0023370510643978
8.625	-0.000940918329200513	-0.00234198078145557
8.63	-0.000825461292151275	-0.00234448713856723
8.635	-0.000685436490439565	-0.00234377560529456
8.64	-0.000517761325692974	-0.00233963409569839
8.645	-0.000346345815049524	-0.00233289119211555
8.65	-0.000203923166732539	-0.00232486273248661
8.655	-0.000102494294705424	-0.00231637486996096
8.66	-2.71279078635661e-05	-0.00230751171540357
8.665	3.95087342168197e-05	-0.00229809234243105
8.67	0.000103446859983937	-0.00228788286067171
8.675	0.000168552723268329	-0.00227659611189749
8.68	0.000237923906570307	-0.00226414328401919
8.685	0.000303067804777543	-0.00225100838542254
8.69	0.000344204630652714	-0.0022380600176325
8.695	0.00035525798062887	-0.00222573217527286
8.7	0.000350830733480766	-0.00221398349049733
8.705	0.000343128724529285	-0.00220257495298543
8.71	0.000339495384576291	-0.00219118463736704
8.715	0.00033843504127294	-0.00217978290495066
8.72	0.000341125254926199	-0.00216807229356351
8.725	0.000356208473178161	-0.00215575563074944
8.73	0.000377407670177835	-0.00214300980628246
8.735	0.000397434029786715	-0.00212978118781363
8.74	0.00042313349840332	-0.00211587992037212
8.745	0.000456794619728147	-0.00210115984690369
8.75	0.000505887718662962	-0.00208488303177897
8.755	0.00058345327835564	-0.00206647512367698
8.76	0.000676237378591806	-0.00204633898107676
8.765	0.00076060515185228	-0.00202504610733589
8.77	0.000828128455471327	-0.00200323988758025
8.775	0.000866989688657686	-0.00198212169039678
8.78	0.000858290934935225	-0.00196280596736899
8.785	0.000809832265181157	-0.00194549006887702
8.79	0.000746744284008116	-0.00192987893137961
8.795	0.000680551552672847	-0.00191577106089563
8.8	0.000605930687683062	-0.00190333525830668
8.805	0.000515252659894557	-0.00189288333304218
8.81	0.000409431916530228	-0.00188466266928255
8.815	0.000287931965310472	-0.00187897456900646
8.82	0.000153664338070274	-0.00187580031069693
8.825	1.4813182546707e-05	-0.00187497369502478
8.83	-0.000122588469940457	-0.00187635396505235
8.835	-0.000258898522553264	-0.00187994415526667
8.84	-0.000395316751643678	-0.00188559632824821
8.845	-0.000519131974705659	-0.00189254012729212
8.85	-0.000611627791241435	-0.00189987496272514
8.855	-0.000673399347407903	-0.00190737652747892
8.86	-0.000726778076253621	-0.00191537169055846
8.865	-0.000780316737654038	-0.00192388841896558
8.87	-0.000828169087738798	-0.00193298138021047
8.875	-0.000876056042345653	-0.00194292866490027
8.88	-0.000926926092216539	-0.00195354389059163
8.885	-0.000967400310266072	-0.00196443964881335
8.89	-0.00100094182174193	-0.00197597378169324
8.895	-0.00104805654833108	-0.00198864921244683
8.9	-0.00110616231296217	-0.0020023199551995
8.905	-0.00115758419400899	-0.00201660309032152
8.91	-0.00119573905219396	-0.00203112406365994
8.915	-0.00122105608101448	-0.00204550278577614
8.92	-0.0012321901433496	-0.00205948964457371
8.925	-0.0012318650373216	-0.00207303903812721
8.93	-0.00122431553289252	-0.0020860868242553
8.935	-0.00121071247214852	-0.00209868260123935
8.94	-0.00119949618524693	-0.00211124431695062
8.945	-0.00120007088865803	-0.00212411301903293
8.95	-0.00120928327747918	-0.00213734545194278
8.955	-0.00122195416597822	-0.00215100973674476
8.96	-0.00123929079999931	-0.00216512172847379
8.965	-0.00125786101640912	-0.00217952345450171
8.97	-0.00127624391762185	-0.00219433755265443
8.975	-0.00130204845978908	-0.00220976704765865
8.98	-0.0013313779401018	-0.00222559180475109
8.985	-0.0013557931724709	-0.00224170338188195
8.99	-0.00138034207141481	-0.00225830014812476
8.995	-0.00141340961859655	-0.00227562536658742
9	-0.0014541197379339	-0.00229370173686674
9.005	-0.00149202399117542	-0.00231224402723287
9.01	-0.00152241688524421	-0.00233110877599764
9.015	-0.00155015872649392	-0.00235032029375598
9.02	-0.00157725470234833	-0.00236978702622268
9.025	-0.00159729037346667	-0.00238924285563152
9.03	-0.00160630877638097	-0.00240845552266338
9.035	-0.00160369961310168	-0.00242708654452075
9.04	-0.00158598092472628	-0.00244488395075577
9.045	-0.00156256955701547	-0.00246222218206281
9.05	-0.00154937641347601	-0.00247955442357811
9.055	-0.00154572412859826	-0.00249694475656772
9.06	-0.00154176839369229	-0.00251427555370425
9.065	-0.00153179260098628	-0.00253118990394635
9.07	-0.00150512754339793	-0.00254693059969149
9.075	-0.0014496938254655	-0.00256074872727723
9.08	-0.001364432453316	-0.00257211472390346
9.085	-0.00125197477538352	-0.0025805332513636
9.09	-0.0011141485913855	-0.00258577468081689
9.095	-0.000961603802970769	-0.00258803983928935
9.1	-0.0008051378348018	-0.0025875204814577
9.105	-0.000649327015532544	-0.00258449674320364
9.11	-0.000498124561443068	-0.00257912927136549
9.115	-0.000343765720134532	-0.0025710827347985
9.12	-0.000183160312487585	-0.00256053394302805
9.125	-3.47910168446408e-05	-0.00254830278949295
9.13	8.39734124008296e-05	-0.00253512926417368
9.135	0.000172870782902326	-0.00252153504165906
9.14	0.00023650953500149	-0.00250795898750236
9.145	0.000275060634551758	-0.00249473364191129
9.15	0.00029141810492827	-0.00248208985038921
9.155	0.000286050773473666	-0.00247045404367687
9.16	0.000256074891451648	-0.00246020831317687
9.165	0.000205718747114907	-0.00245148028306583
9.17	0.00014375562392934	-0.00244412049240256
9.175	8.29865359479906e-05	-0.00243775434922688
9.18	2.36905162560795e-05	-0.00243248357702726
9.185	-4.27784700479398e-05	-0.00242842429921505
9.19	-0.000112213005176364	-0.00242552405904231
9.195	-0.000186686467823224	-0.00242412062276733
9.2	-0.000270276454410457	-0.00242427336132269
9.205	-0.000359162703072161	-0.00242610179660153
9.21	-0.000459707255919953	-0.00243005491092135
9.215	-0.000571472292289745	-0.00243600026086054
9.22	-0.000681458452080643	-0.00244366200902308
9.225	-0.000787216433646343	-0.00245299762065268
9.23	-0.000890062553545108	-0.00246378999047685
9.235	-0.000987013939586089	-0.00247587265682009
9.24	-0.00107734879421477	-0.00248913413620576
9.245	-0.00115893367414657	-0.00250325289960238
9.25	-0.00122540414136239	-0.00251779498978672
9.255	-0.00127187996033757	-0.00253230444695858
9.26	-0.00129389511346231	-0.00254613066444418
9.265	-0.00128234236301579	-0.00255844440043724
9.27	-0.00123458877256976	-0.00256873205717653
9.275	-0.00116211217333976	-0.00257694807555108
9.28	-0.00107778940183711	-0.00258328292641959
9.285	-0.000990640800380908	-0.00258798190737304
9.29	-0.000897993443739242	-0.00259076326500461
9.295	-0.000785404226474897	-0.00259094067543216
9.3	-0.000646355218949938	-0.00258808262102714
9.305	-0.000489681951186641	-0.00258217040916944
9.31	-0.000326160230023743	-0.00257327474765429
9.315	-0.000158514798243642	-0.00256154095108944
9.32	4.08134802181827e-06	-0.00254749876164511
9.325	0.000153659489956897	-0.00253138990699342
9.33	0.000295558133593322	-0.00251326730476266
9.335	0.000427464961193909	-0.00249365411805517
9.34	0.000538067590473419	-0.00247303083602165
9.345	0.000632090495186431	-0.00245130703686877
9.35	0.000723240169399331	-0.00242844525895541
9.355	0.000802393609802412	-0.00240512760015165
9.36	0.000851539898549665	-0.00238191909226284
9.365	0.000882150052344844	-0.00235867218192385
9.37	0.000908947452697996	-0.00233543649244879
9.375	0.000923770757753775	-0.00231262132836904
9.38	0.00091551971185264	-0.00229067238618188
9.385	0.000889685583597944	-0.00226959238544059
9.39	0.000865569963266775	-0.00224889702881276
9.395	0.000850756794801351	-0.00222832995408277
9.4	0.000839973100378258	-0.00220782397006848
9.405	0.000830410703805164	-0.00218735664060638
9.41	0.00082343158198667	-0.00216690283312707
9.415	0.000820083249121073	-0.00214636613606972
9.42	0.000820609533902043	-0.00212576044381292
9.425	0.000816635307590711	-0.00210548093059496
9.43	0.000799661152702322	-0.00208587286856733
9.435	0.000770872670469719	-0.00206719142042142
9.44	0.000728924237455754	-0.00204974777509499
9.445	0.000676493239475332	-0.00203347280054718
9.45	0.000621134566996216	-0.0020183388756401
9.455	0.000558439653354862	-0.0020046071382133
9.46	0.000487524462432061	-0.00199216506599676
9.465	0.000417072273995411	-0.00198091799954085
9.47	0.000343007470662684	-0.00197112299173926
9.475	0.000260593377851268	-0.00196288119685746
9.48	0.000169259348492757	-0.00195645610246001
9.485	6.89478962674819e-05	-0.00195184712885447
9.49	-2.53867389474969e-05	-0.00194838267715337
9.495	-0.000101369282231078	-0.00194570666175309
9.5	-0.000169862436055344	-0.00194405622056065
9.505	-0.000245684969264151	-0.00194375103333505
9.51	-0.000330176483492666	-0.00194500880961052
9.515	-0.000422201032789329	-0.00194810513410605
9.52	-0.000526970383319904	-0.00195342118426213
9.525	-0.000648309856000554	-0.00196120192614056
9.53	-0.000780310146650318	-0.00197146109931929
9.535	-0.000918114257045446	-0.00198418493256478
9.54	-0.0010546750309411	-0.00199890987122271
9.545	-0.00117532953201949	-0.00201497321071754
9.55	-0.00127835218510634	-0.00203223474070055
9.555	-0.00137534482468979	-0.00205077264528017
9.56	-0.00146728994852365	-0.00207022049883096
9.565	-0.00153331892018115	-0.00208953948521086
9.57	-0.00155698604238495	-0.0021079161541296
9.575	-0.00155117124755759	-0.00212525111869015
9.58	-0.0015344718383812	-0.00214173933786254
9.585	-0.00151671587091543	-0.0021577612352565
9.59	-0.00150103683152496	-0.00217353082937274
9.595	-0.00148810304448153	-0.00218922909437585
9.6	-0.00148339230115193	-0.00220519640671996
9.605	-0.00149036379222918	-0.00222163847436356
9.61	-0.00150482669691666	-0.00223853804290422
9.615	-0.00152040296859269	-0.00225578544152249
9.62	-0.0015368009537411	-0.00227337365519838
9.625	-0.00155538884262967	-0.00229125555539898
9.63	-0.00157132331707346	-0.00230914398255892
9.635	-0.00157522603909553	-0.00232664751252117
9.64	-0.00156587953560534	-0.00234349206614067
9.645	-0.00154118914789547	-0.00235921110419362
9.65	-0.0014959173625932	-0.002373426018248
9.655	-0.00143439694246314	-0.00238612418339981
9.66	-0.00136870557637261	-0.00239762508288333
9.665	-0.00130945203854352	-0.00240821322986478
9.67	-0.00124910447550021	-0.00241761559016376
9.675	-0.00117770347095925	-0.00242557421703906
9.68	-0.00109763968645666	-0.00243206397448635
9.685	-0.00101687829922876	-0.00243715475810368
9.69	-0.000932302946346778	-0.00244053619345508
9.695	-0.000831058277777824	-0.00244166114936065
9.7	-0.00070925479973054	-0.00244014802304965
9.705	-0.00057076658026753	-0.00243582575020491
9.71	-0.000426211495323361	-0.00242901105669203
9.715	-0.00029013205270943	-0.00242037335833869
9.72	-0.00017815717681395	-0.00241084694769492
9.725	-0.000100268996979669	-0.00240123666946493
9.73	-5.32026820846997e-05	-0.00239195349933365
9.735	-2.83636690450869e-05	-0.00238318785050936
9.74	-1.79551601495861e-05	-0.00237483055156525
9.745	-9.50286517148384e-06	-0.00236641568311345
9.75	8.65041683221023e-06	-0.00235745790409926
9.755	3.75958811565665e-05	-0.00234776894927087
9.76	6.82247304595923e-05	-0.00233752469489736
9.765	9.43247587043337e-05	-0.00232682249592056
9.77	0.000120667145931739	-0.00231567550736551
9.775	0.000140403172493878	-0.00230466864425497
9.78	0.000139481808071175	-0.00229420476550431
9.785	0.000135687230742538	-0.00228353560074357
9.79	0.000162440199244931	-0.00227151439992703
9.795	0.000225721787084236	-0.00225750473419436
9.8	0.000309887856565401	-0.00224140517124854
9.805	0.000405030166175524	-0.00222314371655254
9.81	0.000516840430159659	-0.00220230983368514
9.815	0.000651028952289745	-0.00217859412545614
9.82	0.000797491031683689	-0.00215226470002851
9.825	0.000934956042654102	-0.00212417360517935
9.83	0.00104232526216065	-0.00209545793684182
9.835	0.00111110872192706	-0.00206695737262159
9.84	0.00114766910124498	-0.00203908944533893
9.845	0.00115911668304227	-0.00201220886984594
9.85	0.0011445207287419	-0.0019866656878095
9.855	0.00110925452171006	-0.00196240510121365
9.86	0.00107046607137789	-0.00193884337749849
9.865	0.00104871851618863	-0.0019150857931085
9.87	0.00105007483379525	-0.00189073394985672
9.875	0.00105726454080323	-0.00186608598458619
9.88	0.00105708566958844	-0.0018415291297774
9.885	0.00104633713731233	-0.0018174098440473
9.89	0.00103069558481431	-0.00179369561254028
9.895	0.00101482011479413	-0.00177038601437456
9.9	0.0009985261108743	-0.00174731919100232
9.905	0.000992745863261938	-0.00172401805799053
9.91	0.00099562854890859	-0.00170075124824275
9.915	0.000983750841061442	-0.001678303801214
9.92	0.000946786446102602	-0.00165709001096931
9.925	0.000899741876715692	-0.00163685851532223
9.93	0.00085997972160211	-0.00161723716040732
9.935	0.00082206643933239	-0.00159840349005053
9.94	0.000772786126581227	-0.00158071659595476
9.945	0.00070975040809951	-0.0015644717044828
9.95	0.00063683376998716	-0.00154974173485771
9.955	0.000562898551688351	-0.00153622178497687
9.96	0.000496197898950476	-0.00152359692032382
9.965	0.000437852921746046	-0.00151168134607186
9.97	0.0003850672068247	-0.00150048208936144
9.975	0.000327196415193846	-0.00149056537641932
9.98	0.000245173686931995	-0.00148290408699506
9.985	0.000128937269059671	-0.0014782175464573
9.99	-1.31990635304277e-05	-0.00147663646445411
9.995	-0.000164279510487322	-0.00147783400773776
[truncated: 18,001 more rows]
