# Supplementary material for: Modified control method of a motion compensated gangway
Source: PLoS One. 2026 Jul 10;21(7):e0351153. doi: 10.1371/journal.pone.0351153 (PMC13353997; doi:10.1371/journal.pone.0351153)
Supplement: S1 Dataset — (ZIP) [file pone.0351153.s001.zip › Fig20_Original_data.txt]

0	0.0799999999999997	0.0799999999999997
0.005	0.0799900184455808	0.0799580945903479
0.01	0.0799508546434218	0.0797140624907684
0.015	0.0798934853804916	0.079175796115581
0.02	0.0798569741782266	0.0783782785922227
0.025	0.0798734380000603	0.0774570430438324
0.03	0.0799361035500816	0.0766065319534448
0.035	0.0800014926900396	0.0759844503313111
0.04	0.0800233699856797	0.0756050634612102
0.045	0.0799878883837145	0.0753224615674
0.05	0.0799200153899598	0.0749263130876415
0.055	0.079856674081077	0.0742874080660322
0.06	0.0798107739214821	0.0734263075402112
0.065	0.0797589213101432	0.0724769293270512
0.07	0.0796639475915342	0.0715947283675028
0.075	0.0795109920844169	0.0708756979762974
0.08	0.0793244876512155	0.0703241870733898
0.085	0.0791503871569212	0.0698530780694767
0.09	0.0790184702397745	0.0693235379179136
0.095	0.078920535388	0.0686204472744102
0.1	0.0788232496609524	0.0677271908649587
0.105	0.0787025739075467	0.0667428374999432
0.11	0.0785678288647468	0.0658142619874582
0.115	0.078453949946946	0.0650367346865984
0.12	0.078389660178572	0.0643973890127036
0.125	0.0783710519949736	0.0638039646562476
0.13	0.078365058532728	0.063150472069271
0.135	0.0783389783968097	0.0623694179614446
0.14	0.0782882669357697	0.0614583334873537
0.145	0.0782374463641773	0.0604774582695825
0.15	0.0782141988155246	0.0595270194638147
0.155	0.0782212702794027	0.0586903785053494
0.16	0.0782324559716031	0.0579758906048106
0.165	0.0782158372621687	0.0573081618917691
0.17	0.0781619087898037	0.0565820858325807
0.175	0.0780904994700194	0.0557381263146773
0.18	0.0780306946214267	0.0547930027211365
0.185	0.0779930123504215	0.0538157288727419
0.19	0.0779599926687233	0.052878704948499
0.195	0.077903528653831	0.0520237790660559
0.2	0.0778119176806897	0.0512496185757627
0.205	0.0777011032696265	0.0505104263229811
0.21	0.0776000364098017	0.0497360707652049
0.215	0.0775243871417288	0.0488721007558702
0.22	0.0774634963566051	0.0479201346391214
0.225	0.0773924510085394	0.0469397412595114
0.23	0.0772971085744118	0.0460047838883298
0.235	0.0771881210915161	0.0451517995467633
0.24	0.0770910802457777	0.0443602295479522
0.245	0.0770226257781928	0.0435786471565322
0.25	0.0769754020267371	0.0427595515608857
0.255	0.0769258793519107	0.041879932683382
0.26	0.0768569810010256	0.0409469899988544
0.265	0.0767737182603625	0.0399941251761526
0.27	0.0766973418639843	0.0390704817158657
0.275	0.0766441663213527	0.0382117073486896
0.28	0.0766095867570002	0.0374119819128431
0.285	0.0765723951493975	0.0366251998793516
0.29	0.076514741159852	0.0357988496911815
0.295	0.0764383506319412	0.0349134491676111
0.3	0.0763617813615475	0.033990815483039
0.305	0.0763018734945604	0.0330717639082444
0.31	0.076257475353561	0.0321873489664945
0.315	0.0762109152827662	0.0313475560360054
0.32	0.0761452938411914	0.0305433403131417
0.325	0.0760606203970269	0.0297498090112974
0.33	0.0759734587215597	0.0289354927417975
0.335	0.0759008722118971	0.028079179503419
0.34	0.0758444031932406	0.0271882613545451
0.345	0.0757894005347758	0.0262983676064671
0.35	0.0757198706576787	0.0254474961794777
0.355	0.0756341458421609	0.0246460840983062
0.36	0.0755463540557173	0.0238715545062071
0.365	0.0754726824573751	0.0230924946031337
0.37	0.0754160047255731	0.0222906717321131
0.375	0.0753636737019633	0.0214655838912222
0.38	0.0753002135014235	0.0206275644416756
0.385	0.0752222697968023	0.019792675318191
0.39	0.0751414178633191	0.0189818981891129
0.395	0.0750725026637781	0.018208850836281
0.4	0.0750191339798953	0.0174658163409568
0.405	0.0749703949129007	0.0167264235392949
0.41	0.0749116189148616	0.0159643173071167
0.415	0.074838438285164	0.0151755470877546
0.42	0.074760501257871	0.0143808403670434
0.425	0.0746916003698729	0.0136056486539466
0.43	0.0746361196549664	0.0128605847325289
0.435	0.0745849919958481	0.0121400130889739
0.44	0.0745247936878407	0.0114334912272689
0.445	0.0744507943817212	0.010730589353259
0.45	0.0743712522411975	0.0100201628683514
0.455	0.0742990711588043	0.00929500180216181
0.46	0.0742392397115417	0.00856150440257793
0.465	0.0741843194211192	0.00783991791817797
0.47	0.0741221056686889	0.00714917344284203
0.475	0.0740476681085134	0.00649042858598818
0.48	0.0739679865956383	0.00584555215076534
0.485	0.0738949188294399	0.00519459485186431
0.49	0.0738336441170134	0.00453166644012839
0.495	0.0737779133969973	0.00386467575462461
0.5	0.0737165086227655	0.00320493562213642
0.505	0.0736443017402571	0.00255904704205108
0.51	0.0735670525769947	0.00193177370995627
0.515	0.0734954879828365	0.00132593617317198
0.52	0.0734347236306711	0.000737116167264418
0.525	0.0733794408508416	0.000152699748802831
0.53	0.0733193377496519	-0.000440973685879698
0.535	0.0732492447859499	-0.00104404825690594
0.54	0.0731739399526163	-0.00164098902054093
0.545	0.0731031535932516	-0.00221508291632801
0.55	0.0730419121330591	-0.00276311908273144
0.555	0.0729857547940704	-0.00329551101349779
0.56	0.0729253358733779	-0.00382292456192346
0.565	0.0728556453762721	-0.00434920400835708
0.57	0.072780734181142	-0.00487351977264652
0.575	0.0727094854546337	-0.00539486962807629
0.58	0.0726468168410314	-0.00591157674318836
0.585	0.0725890210243428	-0.00641590940698436
0.59	0.07252766164967	-0.00689820590868706
0.595	0.0724579612572775	-0.00735760618292431
0.6	0.0723833664201187	-0.00780614566253917
0.605	0.072311957882259	-0.00825876827357135
0.61	0.07224844930982	-0.008717152064483
0.615	0.0721897139232119	-0.00917002476318345
0.62	0.0721280991727205	-0.00960617811942797
0.625	0.0720590516836033	-0.010023895604651
0.63	0.0719854764405774	-0.0104279369681954
0.635	0.0719146764280808	-0.0108210794468448
0.64	0.071851085398491	-0.0112036132107669
0.645	0.0717920226059995	-0.011578696753709
0.65	0.0717305288529047	-0.0119530147351796
0.655	0.071662292399462	-0.012327673663961
0.66	0.0715897697598479	-0.0126931665557628
0.665	0.0715195623160035	-0.0130381255575081
0.67	0.0714558191792946	-0.0133609791239053
0.675	0.0713962418261922	-0.0136718798756917
0.68	0.0713345230661823	-0.0139815038882979
0.685	0.0712666342367633	-0.0142909610314376
0.69	0.0711946888898488	-0.0145940687627146
0.695	0.0711246776704215	-0.0148858736551631
0.7	0.0710604791571228	-0.0151666939374969
0.705	0.0710001258367889	-0.0154366408054258
0.71	0.0709379152217167	-0.0156925985307467
0.715	0.0708701164322925	-0.0159333948530445
0.72	0.0707985685583779	-0.0161645282629927
0.725	0.0707287107023369	-0.0163947408073675
0.73	0.0706641446710151	-0.0166259155622718
0.735	0.0706031669338721	-0.0168500363824478
0.74	0.0705406110187134	-0.0170572012999969
0.745	0.0704730278911384	-0.0172454154452964
0.75	0.0704020195820398	-0.0174218635782573
0.755	0.0703325137937007	-0.0175933833886575
0.76	0.0702678273546702	-0.0177603811785346
0.765	0.0702064625232815	-0.0179201853397679
0.77	0.0701437280918213	-0.0180723507905121
0.775	0.0700764433145217	-0.0182183080700248
0.78	0.070006011402208	-0.0183559220019625
0.785	0.0699368962715091	-0.0184796184451386
0.79	0.0698721397738581	-0.0185867403502385
0.795	0.0698104147817233	-0.0186825372331725
0.8	0.0697474626397756	-0.0187764195192088
0.805	0.069680365942709	-0.018871424000514
0.81	0.0696103701841125	-0.0189614258010572
0.815	0.06954152718342	-0.0190383230514442
0.82	0.0694766227072911	-0.019100197973313
0.825	0.0694144756261878	-0.019151718713568
0.83	0.0693512227416441	-0.0191966016123935
0.835	0.0692842015281279	-0.0192344420868821
0.84	0.0692145309796032	-0.0192642615158128
0.845	0.069145893835023	-0.019288338828904
0.85	0.069080835369428	-0.019310211057136
0.855	0.0690182961000602	-0.0193275611916491
0.86	0.0689547691712427	-0.019333018765974
0.865	0.0688878300906943	-0.0193223633889986
0.87	0.0688184903085698	-0.0192997632121475
0.875	0.0687500954184721	-0.0192741882042718
0.88	0.068684959331992	-0.0192491549244103
0.885	0.068622118948899	-0.0192189221343547
0.89	0.0685583857181989	-0.0191754263408512
0.895	0.0684915553742322	-0.0191171889872606
0.9	0.0684225474450201	-0.019049290587931
0.905	0.0683544012683626	-0.0189746771036049
0.91	0.0682892152691764	-0.0188914312992537
0.915	0.0682261084600739	-0.0187980874052911
0.92	0.0681621811469633	-0.018697917361871
0.925	0.0680954346884313	-0.0185954782222026
0.93	0.0680267118744041	-0.0184883824165148
0.935	0.0679587761698862	-0.0183683372356512
0.94	0.0678935266479037	-0.018231239614795
0.945	0.0678301522761892	-0.0180834451034258
0.95	0.0677660160486589	-0.0179354538192477
0.955	0.0676993122833402	-0.0177894602077394
0.96	0.0676308210165168	-0.0176377192224642
0.965	0.0675630575312447	-0.0174723510738588
0.97	0.0674977376408819	-0.0172942872451209
0.975	0.0674341107713751	-0.0171105191690209
0.98	0.0673697783005892	-0.016923791746423
0.985	0.0673031122504092	-0.0167309063494862
0.99	0.0672348373069624	-0.0165294794526666
0.995	0.0671672422890772	-0.0163227485403318
1	0.0671018730959403	-0.0161150482976218
1.005	0.0670380307328848	-0.0159036197597992
1.01	0.0669735319746749	-0.01568105558189
1.015	0.0669069110024033	-0.0154452376892145
1.02	0.0668388439429315	-0.0152036176324259
1.025	0.0667714142610713	-0.0149649293898861
1.03	0.0667060117116698	-0.0147283762803731
1.035	0.0666419819443341	-0.0144852739538266
1.04	0.0665773368642078	-0.0142298697434029
1.045	0.0665107595674954	-0.013965734597857
1.05	0.066442883134944	-0.0136998516690738
1.055	0.0663756038997121	-0.0134335691624962
1.06	0.0663101687229386	-0.0131629241262551
1.065	0.0662459634983399	-0.0128857532112839
1.07	0.0661811780905893	-0.0126054058842257
1.075	0.0661146322924139	-0.0123254294354119
1.08	0.0660469221226997	-0.012042987750182
1.085	0.0659797750732906	-0.0117519576338452
1.09	0.0659143077660005	-0.0114516836711459
1.095	0.0658499425397835	-0.0111496709548419
1.1	0.0657850320229507	-0.0108525117590155
1.105	0.0657185206879596	-0.0105572906070321
1.11	0.0656509696482033	-0.010255816276581
1.115	0.065583951609274	-0.00994463873414944
1.12	0.0655184644747081	-0.00962856758585886
1.125	0.0654539627744349	-0.00931398016658278
1.13	0.0653889455694497	-0.00900126955282659
1.135	0.0653224703077633	-0.00868601231106538
1.14	0.0652550669818105	-0.00836603745515348
1.145	0.0651881676632442	-0.00804452731247238
1.15	0.0651226621474088	-0.00772470033856934
1.155	0.065058035554113	-0.00740443180790322
1.16	0.0649929218085021	-0.0070789213620138
1.165	0.0649264813116879	-0.00674781907630546
1.17	0.0648592149119203	-0.00641712033830117
1.175	0.0647924264622723	-0.0060919690906033
1.18	0.0647269077610694	-0.00576985706235078
1.185	0.0646621713384931	-0.00544366852132967
1.19	0.0645969730037287	-0.00511047324441805
1.195	0.0645305660420284	-0.00477494369599185
1.2	0.0644634240055424	-0.00444336440746156
1.205	0.0643967340347324	-0.00411623552173097
1.21	0.0643311997574713	-0.00378879606047917
1.215	0.0642663601203509	-0.00345791632426398
1.22	0.0642010823280273	-0.00312607569683578
1.225	0.0641347038486508	-0.00279720730618394
1.23	0.0640676731230393	-0.00247068870632887
1.235	0.0640010706203569	-0.00214242975635202
1.24	0.063935519447287	-0.00181118008125836
1.245	0.0638705830019724	-0.00148123830872109
1.25	0.0638052303654945	-0.00115736980291388
1.255	0.0637388753327421	-0.000838206676832698
1.26	0.0636719425837278	-0.000517629204315995
1.265	0.0636054154263455	-0.000192367915234115
1.27	0.0635398451186084	0.000133737987682991
1.275	0.0634748192135291	0.000454202005668236
1.28	0.0634094003249551	0.000767931334301153
1.285	0.0633430707759665	0.00107984112345036
1.29	0.0632762320257179	0.00139408813477928
1.295	0.0632097783691997	0.00170901240425678
1.3	0.0631441962188568	0.0020197662152043
1.305	0.0630790954336085	0.00232534525410983
1.31	0.0630136233243419	0.00262948128788878
1.315	0.062947323747423	0.00293479358632069
1.32	0.0628805761273569	0.00323868305980497
1.325	0.062814193241956	0.00353635217944799
1.33	0.0627486029608569	0.00382769316744103
1.335	0.0626834369637947	0.00411782659583153
1.34	0.0626179202694431	0.00441060600000682
1.345	0.0625516512308778	0.00470335167294778
1.35	0.0624849879092281	0.00498955172017901
1.355	0.0624186696082646	0.00526734857141236
1.36	0.0623530723838854	0.0055415682118479
1.365	0.0622878481125795	0.00581709325501762
1.37	0.0622222922689033	0.00609274952387011
1.375	0.0621560528425064	0.00636322809040095
1.38	0.0620894681128611	0.00662653540793272
1.385	0.0620232098738924	0.00688614650893911
1.39	0.0619576072965785	0.00714568823909616
1.395	0.0618923321233758	0.00740352341699548
1.4	0.0618267449188338	0.00765472144391879
1.405	0.0617605382619452	0.00789842479859715
1.41	0.0616940310882825	0.00813920240800172
1.415	0.0616278331880828	0.00838097065360586
1.42	0.0615622321303292	0.00862165914758037
1.425	0.061496919025803	0.00885527912292261
1.43	0.061431313382564	0.00907986547749644
1.435	0.061365146668583	0.00929984494764185
1.44	0.0612987185999806	0.00952002958176763
1.445	0.0612325821530952	0.00973970865295257
1.45	0.0611669876323973	0.00995373818107623
1.455	0.0611016440905551	0.0101596039385534
1.46	0.0610360243853819	0.0103603273546128
1.465	0.0609698951314122	0.0105597484305392
1.47	0.0609035390009851	0.0107571350997731
1.475	0.0608374583823519	0.0109482105312971
1.48	0.0607718707971465	0.0111313996959318
1.485	0.0607065025456649	0.0113101559147502
1.49	0.0606408754957862	0.0114883843988963
1.495	0.0605747873557675	0.0116650743424181
1.5	0.0605085033876662	0.0118351618821201
1.505	0.0604424786832404	0.0119961049958455
1.51	0.0603769010132829	0.0121511273201222
1.515	0.060311513121404	0.0123050476068336
1.52	0.0602458815724553	0.0124582855931571
1.525	0.060179831745716	0.0126064768127122
1.53	0.0601136129101235	0.0127462373511385
1.535	0.0600476380499018	0.0128792408491272
1.54	0.0599820697582274	0.0130095649492873
1.545	0.0599166671740164	0.0131382447018026
1.55	0.0598510375830969	0.0132621079150439
1.555	0.0597850307353049	0.0133782990597346
1.56	0.0597188798687675	0.0134883279969202
1.565	0.0596529583235288	0.0135960135731892
1.57	0.0595874050864801	0.0137022449099057
1.575	0.0595219943064095	0.013803594674593
1.58	0.0594563708150929	0.0138965604577237
1.585	0.0593904063475925	0.0139821375450332
1.59	0.0593243196530452	0.0140647288898599
1.595	0.0592584489937146	0.0141466981788128
1.6	0.0591929131508998	0.0142255395998014
1.605	0.0591275006100474	0.0142970318098293
1.61	0.0590618896378672	0.0143604969220817
1.615	0.0589959705291903	0.0144194429608859
1.62	0.0589299478088371	0.0144768817440735
1.625	0.0588641276503751	0.0145316486999121
1.63	0.0587986112833782	0.0145801553672179
1.635	0.058733201147156	0.0146212939227439
1.64	0.058667606143095	0.0146578577377717
1.645	0.0586017335594356	0.0146926059745695
1.65	0.0585357747424659	0.0147246265339447
1.655	0.058470006546073	0.014750448365416
1.66	0.0584045143792039	0.0147686771016602
1.665	0.0583391135698527	0.0147820355712142
1.67	0.0582735411794644	0.0147939192607836
1.675	0.058207719314121	0.0148040972570016
1.68	0.0581418264747754	0.014809013151261
1.685	0.0580761124961086	0.0148062861274539
1.69	0.058010648833622	0.0147976292114734
1.695	0.0579452634852522	0.0147866309387375
1.7	0.0578797192391676	0.0147743375469503
1.705	0.057813951057166	0.0147582309306195
1.71	0.0577481250076517	0.0147360519646199
1.715	0.0576824662826013	0.0147087441323507
1.72	0.0576170343050229	0.0146792419896052
1.725	0.0575516691986159	0.0146490537568155
1.73	0.0574861570482618	0.0146168113614486
1.735	0.0574204436617258	0.0145801793060365
1.74	0.0573546834398158	0.0145387392885816
1.745	0.0572890797206881	0.0144943562288297
1.75	0.0572236817227363	0.014448477522604
1.755	0.0571583406552492	0.0144001670621286
1.76	0.0570928635073486	0.0143474479610767
1.765	0.0570272059937786	0.0142901234026432
1.77	0.0569615118785009	0.0142303505645067
1.775	0.0568959644739728	0.0141700830254443
1.78	0.0568306039188734	0.0141084628818092
1.785	0.0567652917585555	0.0140428193904192
1.79	0.05669985353315	0.0139719819996138
1.795	0.0566342532302428	0.0138974740830513
1.8	0.0565686247274833	0.013821709779851
1.805	0.0565031337683521	0.0137451985068914
1.81	0.0564378131050525	0.0136660385523292
1.815	0.0563725346033422	0.0135824761165495
1.82	0.0563071416910908	0.013495182850393
1.825	0.0562416058752277	0.013406196207233
1.83	0.0561760509236656	0.0133163808300985
1.835	0.0561106254653211	0.0132243687340036
1.84	0.0560453550330735	0.0131283861802139
1.845	0.0559801204973212	0.0130289361234333
1.85	0.0559147807605413	0.0129281576928541
1.855	0.055849313467008	0.0128270035308653
1.86	0.0557838336316884	0.0127239072945493
1.865	0.0557184751793983	0.0126168479202619
1.87	0.0556532577765402	0.0125057644653786
1.875	0.0555880712571849	0.0123925632393806
1.88	0.0555227889204517	0.0122791155522236
1.885	0.0554573937832451	0.0121650086851105
1.89	0.0553919921591799	0.01204815187739
1.895	0.0553267044619702	0.0119275681673692
1.9	0.0552615453471759	0.0118046744071648
1.905	0.0551964129150129	0.0116809997005426
1.91	0.0551311935468931	0.0115562876924002
1.915	0.0550658746266492	0.0114291678214627
1.92	0.055000554054616	0.0112988473365249
1.925	0.0549353401821364	0.0111661682416887
1.93	0.0548702440233605	0.0110330256912498
1.935	0.0548051715886373	0.0108998012240704
1.94	0.0547400207857663	0.0107645563642109
1.945	0.0546747830762172	0.0106256257213886
1.95	0.0546095491623944	0.0104838039087653
1.955	0.0545444161491091	0.0103413047962817
1.96	0.0544793913562906	0.0101990962176529
1.965	0.0544143880204267	0.0100560109072177
1.97	0.0543493143488497	0.00991034291973207
1.975	0.05428416472203	0.0097620237006069
1.98	0.0542190227648106	0.00961251851866649
1.985	0.0541539755795604	0.00946289682569201
1.99	0.054089027129703	0.0093124959968776
1.995	0.0540240971798966	0.00915970735523217
2	0.0539591035832366	0.00900428830935454
2.005	0.0538940437430369	0.00884793017978254
2.01	0.0538289949331357	0.00869204058356914
2.015	0.053764035541343	0.00853589477620034
2.02	0.0536991676610292	0.00837756048507998
2.025	0.0536343178387526	0.00821630819558408
2.03	0.0535694124665902	0.00805359957406822
2.035	0.0535044507155895	0.00789138554515532
2.04	0.0534395032207762	0.00772975597194971
2.045	0.0533746398866754	0.00756701827461725
2.05	0.0533098603743703	0.00740200364402668
2.055	0.0532450963928632	0.00723547224506689
2.06	0.0531802815307991	0.00706888983791742
2.065	0.0531154170041454	0.00690245522104505
2.07	0.0530505683812983	0.00673489372635672
2.075	0.0529857989145668	0.00656518836621984
2.08	0.0529211070927289	0.0063941436935167
2.085	0.0528564304376381	0.00622352510320425
2.09	0.0527917095946975	0.00605386857504087
2.095	0.0527269470585786	0.00588383399728087
2.1	0.0526622030105727	0.00571181383881836
2.105	0.0525975341334643	0.00553791951781264
2.11	0.0525329377255375	0.00536384041709468
2.115	0.0524683565782539	0.00519073746608143
2.12	0.05240373750283	0.0050179551532068
2.125	0.0523390837862223	0.00484407091352495
2.13	0.0522744500942579	0.00466881321288994
2.135	0.0522098867015146	0.00449336578218009
2.14	0.05214538959655	0.00431873527325948
2.145	0.0520809059808833	0.00414435620355817
2.15	0.0520163882368692	0.00396881577108772
2.155	0.0519518408935049	0.00379180925907079
2.16	0.0518873145723937	0.00361470949760303
2.165	0.0518228546554347	0.00343894551539847
2.17	0.0517584564490811	0.00326424536523433
2.175	0.0516940714300723	0.00308898289338728
2.18	0.0516296568890361	0.00291221731894851
2.185	0.0515652179213873	0.00273482230902644
2.19	0.051500800949708	0.00255834259235357
2.195	0.0514364464243634	0.00238309453957726
2.2	0.0513721486197603	0.00220788960915925
2.205	0.0513078628746229	0.00203176392176587
2.21	0.0512435514584652	0.00185534302398054
2.215	0.0511792208410242	0.00167996445591214
2.22	0.0511149138941825	0.00150586842828062
2.225	0.0510506665243781	0.00133188664725452
2.23	0.0509864725102311	0.00115693621963544
2.235	0.0509222911149855	0.000981479853281542
2.24	0.0508580883907079	0.000807030658364027
2.245	0.0507938704492297	0.000634318299742631
2.25	0.0507296763567233	0.000462469858950954
2.255	0.0506655385289825	0.000290132924313724
2.26	0.050601450837226	0.000117153073023957
2.265	0.0505373760688677	-5.5233139586619e-05
2.27	0.0504732839012135	-0.000226016134049445
2.275	0.0504091809050308	-0.000395659925970904
2.28	0.0503451031333938	-0.000565367381011583
2.285	0.0502810795816217	-0.000735437100237135
2.29	0.0502171039893874	-0.00090480249940228
2.295	0.0501531424716447	-0.0010724231798612
2.3	0.0500891681619585	-0.00123869176374214
2.305	0.0500251879298013	-0.00140492502159262
2.31	0.0499612346606341	-0.00157165659452687
2.315	0.0498973339581333	-0.00173790560471403
2.32	0.0498334792771445	-0.00190234375199694
2.325	0.0497696392722879	-0.00206496789850377
2.33	0.04970578947162	-0.00222705941354278
2.335	0.0496419364755432	-0.00238945961638564
2.34	0.0495781103666481	-0.00255154565197984
2.345	0.0495143342191298	-0.00271207659708637
2.35	0.0494506013520905	-0.00287078462131802
2.355	0.0493868827718188	-0.00302864612574041
2.36	0.049323156669341	-0.00318647309087794
2.365	0.0492594296277034	-0.00334385153367762
2.37	0.0491957292206344	-0.00349964382954937
2.375	0.0491320762820465	-0.00365339744351942
2.38	0.0490684646711188	-0.00380598812867063
2.385	0.04900486832396	-0.00395851486472907
2.39	0.0489412679140457	-0.00411080008885847
2.395	0.0488776699327055	-0.00426161092541619
2.4	0.0488140996556965	-0.00441023160607656
2.405	0.0487505757586611	-0.00455733820080013
2.41	0.048687092118309	-0.0047041335221877
2.415	0.0486236247641976	-0.00485077195335677
2.42	0.0485601564368991	-0.00499612922901349
2.425	0.0484966936273388	-0.00513929856110309
2.43	0.0484332593783059	-0.00528078355397739
2.435	0.0483698701053065	-0.00542173184886892
2.44	0.0483065198325129	-0.00556238058706811
2.445	0.0482431870480227	-0.00570175934153738
2.45	0.0481798565237526	-0.00583898105372214
2.455	0.0481165341166701	-0.0059743845552461
2.46	0.0480532403182771	-0.00610907138933357
2.465	0.0479899895607254	-0.00624347446362492
2.47	0.0479267761348154	-0.00637681747227177
2.475	0.04786358049341	-0.0065081021063186
2.48	0.0478003891437993	-0.00663728221148219
2.485	0.0477372079628246	-0.00676526750896045
2.49	0.0476740559300467	-0.0068927178012963
2.495	0.0476109458825938	-0.00701925921329547
2.5	0.0475478719597966	-0.00714400792756109
2.505	0.0474848160728506	-0.00726669674098162
2.51	0.0474217661396011	-0.00738811501622294
2.515	0.047358727934138	-0.00750900498834071
2.52	0.0472957189801235	-0.00762894446705857
2.525	0.0472327507831317	-0.00774695077750209
2.53	0.0471698176517286	-0.00786268634257326
2.535	0.0471069030135233	-0.00797685096123999
2.54	0.0470439962841844	-0.00809038027693774
2.545	0.0469811033703024	-0.00820327923148199
2.55	0.0469182404791084	-0.00831462074230274
2.555	0.0468554180128521	-0.00842370967297583
2.56	0.0467926308156805	-0.00853089634648256
2.565	0.0467298639892988	-0.00863711908921374
2.57	0.0466671080401774	-0.00874269703785942
2.575	0.0466043682438773	-0.00884692941419871
2.58	0.0465416591860006	-0.00894904321422345
2.585	0.0464789900130718	-0.00904936320968659
2.59	0.046416355562755	-0.00914883699415867
2.595	0.046353741974346	-0.00924769678398079
2.6	0.0462911406968871	-0.00934511668287428
2.605	0.0462285568030964	-0.00944024537231769
2.61	0.0461660035998236	-0.00953328473506687
2.615	0.0461034893778333	-0.00962519085270301
2.62	0.0460410094550056	-0.00971656848358435
2.625	0.0459785514990344	-0.00980684653167572
2.63	0.045916108150162	-0.00989506713591411
2.635	0.0458536841945445	-0.00998117697458127
2.64	0.0457912916239906	-0.0100659699179197
2.645	0.0457289377041562	-0.0101500385878737
2.65	0.0456666179638916	-0.0102330923853636
2.655	0.0456043210483685	-0.0103143488821068
2.66	0.0455420403970713	-0.0103935066518638
2.665	0.0454797806797991	-0.0104712437537977
2.67	0.0454175529045266	-0.0105483377864331
2.675	0.045355363544121	-0.0106245239224819
2.68	0.0452932082570804	-0.0106989205415545
2.685	0.0452310764342414	-0.0107712194548306
2.69	0.0451689619679875	-0.0108420000940285
2.695	0.0451068691556877	-0.0109120554713272
2.7	0.0450448080787197	-0.0109814632138395
2.705	0.0449827844415061	-0.0110494134511065
2.71	0.0449207941121173	-0.0111151915024124
2.715	0.0448588276349121	-0.0111790487161194
2.72	0.0447968797701037	-0.0112419366247181
2.725	0.0447349545544611	-0.0113042146680932
2.73	0.044673061125318	-0.011365201609091
2.735	0.044611204702823	-0.0114241505377677
2.74	0.0445493816686337	-0.0114813017438166
2.745	0.044487583556672	-0.0115375444567505
2.75	0.0444258057263262	-0.0115932223211153
2.755	0.0443640519991874	-0.0116476795784664
2.76	0.0443023306670717	-0.0117001623290996
2.765	0.04424064615365	-0.0117508395672509
2.77	0.0441789949220905	-0.0118005704286418
2.775	0.0441173693057607	-0.0118498478637761
2.78	0.0440557653382477	-0.0118981716883482
2.785	0.043994186772413	-0.011944668568951
2.79	0.0439326413674728	-0.0119892127896129
2.795	0.0438711332796451	-0.0120325986846332
2.8	0.043809659200975	-0.0120755263630535
2.805	0.0437482119728692	-0.0121177349612886
2.81	0.0436867879321795	-0.0121583954930578
2.815	0.0436253905578496	-0.0121972121824896
2.82	0.0435640268591136	-0.0122347894591258
2.825	0.0435027004544992	-0.0122718144638768
2.83	0.0434414083718529	-0.0123081666008211
2.835	0.0433801443326736	-0.0123430895236162
2.84	0.0433189050689322	-0.0123761911642895
2.845	0.0432576936351325	-0.0124080238225332
2.85	0.0431965164148963	-0.0124394325098905
2.855	0.0431353767747353	-0.0124704168943488
2.86	0.0430742718828597	-0.012500110317049
2.865	0.0430131958940272	-0.0125279373116797
2.87	0.0429521460571507	-0.0125543991621107
2.875	0.0428911253867369	-0.012580383788481
2.88	0.0428301396133591	-0.0126060641838649
2.885	0.0427691915601294	-0.0126307546047414
2.89	0.0427082784780801	-0.0126537493461967
2.895	0.0426473951266118	-0.0126752638121083
2.9	0.0425865391279579	-0.0126960957178653
2.905	0.0425257132383841	-0.0127165311463607
2.91	0.0424649226304219	-0.0127360871753467
2.915	0.04240416993606	-0.0127542884450158
2.92	0.042343452905093	-0.0127713662628125
2.925	0.0422827669255362	-0.0127880119719471
2.93	0.0422221098359479	-0.0128045216824404
2.935	0.0421614841390785	-0.0128203557355675
2.94	0.0421008945162313	-0.0128347076340148
2.945	0.0420403433339125	-0.0128475640994367
2.95	0.0419798283738629	-0.0128595865472889
2.955	0.0419193451523164	-0.0128711860709878
2.96	0.041858891573461	-0.0128821893572265
2.965	0.0417984699186185	-0.0128917217674598
2.97	0.0417380844970936	-0.01289936653233
2.975	0.0416777373485772	-0.0129058285655354
2.98	0.0416174263085786	-0.0129119685915597
2.985	0.0415571474231832	-0.0129178430259415
2.99	0.0414968989694557	-0.0129225881787278
2.995	0.0414366830881079	-0.0129254569617721
3	0.0413765036906483	-0.0129269169156792
3.005	0.0413163627523936	-0.0129281600076972
3.01	0.0412562583755523	-0.0129292083962774
3.015	0.0411961867660189	-0.0129288463767715
3.02	0.0411361462946147	-0.0129266828424512
3.025	0.0410761391242744	-0.0129234754723129
3.03	0.0410161689430993	-0.0129199898691176
3.035	0.0409562374703469	-0.0129163899594332
3.04	0.040896343080189	-0.0129121530449027
3.045	0.0408364826835815	-0.012906695240742
3.05	0.0407766548724389	-0.0129001103802686
3.055	0.0407168613939135	-0.0128931365413699
3.06	0.0406571055873918	-0.0128862984308206
3.065	0.0405973891736998	-0.0128789125276221
3.07	0.0405377106431217	-0.0128697598434776
3.075	0.0404780668561074	-0.0128587350797119
3.08	0.0404184562090961	-0.0128470679402248
3.085	0.0403588802295829	-0.0128359226536297
3.09	0.0402993420535715	-0.0128250994736227
3.095	0.0402398434071991	-0.0128135561246438
3.1	0.0401803829876954	-0.012800720768827
3.105	0.0401209579032994	-0.0127871029126744
3.11	0.0400615666915911	-0.0127735173319316
3.115	0.0400022108613264	-0.0127598964746809
3.12	0.0399428934034141	-0.0127453794013022
3.125	0.0398836158126564	-0.0127293907592801
3.13	0.0398243768916693	-0.0127128633297005
3.135	0.0397651740995784	-0.0126970663214259
3.14	0.0397060060796626	-0.0126818258204978
3.145	0.0396468740696868	-0.0126658907077591
3.15	0.0395877806839067	-0.0126484528201466
3.155	0.03952872724849	-0.0126297409840653
3.16	0.0394697125700127	-0.0126106643406665
3.165	0.0394107342214738	-0.0125917790589284
3.17	0.0393517907983792	-0.0125723851713111
3.175	0.0392928833017109	-0.0125519293042963
3.18	0.0392340142000876	-0.0125313071084634
3.185	0.0391751849836368	-0.0125115056187887
3.19	0.0391163947782609	-0.0124924131536005
3.195	0.0390576414374593	-0.0124728188447733
3.2	0.0389989239815655	-0.0124517508026194
3.205	0.038940243702114	-0.0124294822050132
3.21	0.0388816029719706	-0.012407306023934
3.215	0.0388230030977866	-0.0123862624144564
3.22	0.0387644433404546	-0.0123661998340268
3.225	0.038705921910681	-0.0123461202622501
3.23	0.0386474379929403	-0.0123254319952473
3.235	0.0385889927705385	-0.0123045109297102
3.24	0.0385305882689309	-0.0122837326923218
3.245	0.0384722253871288	-0.012262675798214
3.25	0.038413903195633	-0.0122408621094635
3.255	0.0383556197679404	-0.0122184148013119
3.26	0.0382973739372147	-0.0121960374995602
3.265	0.0382391664518458	-0.0121746164899832
3.27	0.038180999036345	-0.0121538584148425
3.275	0.0381228726014577	-0.0121326134121382
3.28	0.0380647862359183	-0.0121101988905238
3.285	0.0380067382814772	-0.0120874887242294
3.29	0.0379487281438315	-0.0120660858226039
3.295	0.0378907566174185	-0.0120459480696766
3.3	0.0378328250366572	-0.0120255084315104
3.305	0.0377749343223279	-0.0120040386503575
3.31	0.0377170843031422	-0.011982221643607
3.315	0.0376592737821944	-0.0119606517608872
3.32	0.0376015018548557	-0.0119396016717296
3.325	0.0375437689934472	-0.011919145616158
3.33	0.0374860767424167	-0.0118991275754567
3.335	0.0374284262908994	-0.0118793524931249
3.34	0.0373708173592739	-0.0118594893085607
3.345	0.0373132486868158	-0.0118393668933471
3.35	0.0372557193668406	-0.0118186200540961
3.355	0.0371982297566916	-0.0117971772481475
3.36	0.0371407809221232	-0.0117757343021317
3.365	0.0370833735128905	-0.0117552762888444
3.37	0.03702600744923	-0.0117365720331449
3.375	0.0369686819284269	-0.0117186585578771
3.38	0.0369113961235534	-0.0116995696605613
3.385	0.0368541501596297	-0.0116788662870938
3.39	0.0367969450714817	-0.0116579381549371
3.395	0.0367397817402285	-0.0116382467253331
3.4	0.0366826599354461	-0.0116198338221551
3.405	0.0366255787358178	-0.0116018907452776
3.41	0.0365685377547301	-0.0115839770409877
3.415	0.0365115376764933	-0.0115662006845916
3.42	0.0364545795767036	-0.0115486564485103
3.425	0.0363976639862422	-0.0115312411347986
3.43	0.0363407908966501	-0.0115141707666183
3.435	0.036283960168246	-0.011497855550904
3.44	0.0362271716834513	-0.0114822368760102
3.445	0.0361704256570398	-0.0114671429046552
3.45	0.0361137226198707	-0.0114523320455021
3.455	0.0360570628812724	-0.0114371552074623
3.46	0.0360004463176452	-0.0114213488016581
3.465	0.0359438726082885	-0.0114057348179621
3.47	0.035887341545763	-0.0113914177226768
3.475	0.0358308533951423	-0.0113788212816289
3.48	0.03577440857458	-0.0113671548038276
3.485	0.0357180069939446	-0.01135480956019
3.49	0.0356616484748415	-0.0113415059064025
3.495	0.0356053331065688	-0.0113283366925138
3.5	0.0355490611053632	-0.0113161800444615
3.505	0.0354928325693493	-0.0113051475948033
3.51	0.0354366474411911	-0.0112949066603385
3.515	0.0353805060152055	-0.011285390143513
3.52	0.0353244089619182	-0.0112765746331171
3.525	0.0352683562406433	-0.0112674790914141
3.53	0.0352123469686276	-0.0112571346517584
3.535	0.035156380782292	-0.0112464216008689
3.54	0.0351004581536785	-0.0112367628279124
3.545	0.0350445799390499	-0.0112289136700412
3.55	0.0349887465746214	-0.0112227556411547
3.555	0.034932957620952	-0.0112172368581042
3.56	0.034877212434364	-0.0112112351085138
3.565	0.0348215109004578	-0.0112043140870455
3.57	0.0347658532002953	-0.0111966419120847
3.575	0.0347102395967092	-0.011189102026858
3.58	0.0346546705710658	-0.0111833222666668
3.585	0.0345991461050232	-0.0111795896846942
3.59	0.0345436658229652	-0.0111770425946041
3.595	0.0344882300131694	-0.0111751256487381
3.6	0.0344328396031358	-0.0111731150423722
3.605	0.0343774953364651	-0.0111702565749859
3.61	0.0343221970903301	-0.0111664730909553
3.615	0.0342669446021141	-0.0111631572341445
3.62	0.0342117379891768	-0.0111617416631525
3.625	0.0341565774419031	-0.0111619807299526
3.63	0.0341014632579665	-0.0111629917083015
3.635	0.0340463956776176	-0.0111638700969053
3.64	0.0339913747893441	-0.0111639166753974
3.645	0.0339364005051777	-0.0111631510603544
3.65	0.0338814724224655	-0.0111620421875493
3.655	0.0338265901489159	-0.0111613307290604
3.66	0.0337717539286906	-0.0111618952965173
3.665	0.0337169645519907	-0.0111640601578401
3.67	0.0336622224216384	-0.0111670881301478
3.675	0.0336075270645154	-0.011169761933683
3.68	0.0335528780393311	-0.0111716236495802
3.685	0.0334982756573069	-0.0111729485848528
3.69	0.0334437206130474	-0.0111740547796735
3.695	0.033389213580049	-0.0111754686820234
3.7	0.0333347550380111	-0.0111779993175261
3.705	0.0332803448645585	-0.0111818258946677
3.71	0.0332259827615637	-0.0111864192982978
3.715	0.0331716690704667	-0.0111911011925429
3.72	0.0331174044862316	-0.0111951310064548
3.725	0.0330631893970377	-0.0111981076003516
3.73	0.0330090237088115	-0.0112004773840482
3.735	0.0329549069994165	-0.0112031735870382
3.74	0.0329008391641409	-0.0112069921133312
3.745	0.032846820815972	-0.0112121742893734
3.75	0.0327928526726033	-0.0112181930222846
3.755	0.032738935278708	-0.011224326658521
3.76	0.0326850691283241	-0.01123016444838
3.765	0.0326312541095206	-0.0112353048263934
3.77	0.0325774897836986	-0.0112396318757924
3.775	0.032523776195292	-0.0112437147140547
3.78	0.0324701135046148	-0.0112483286914646
3.785	0.0324165017410749	-0.0112539922013589
3.79	0.032362940707533	-0.0112606903682924
3.795	0.0323094298488762	-0.0112677823882841
3.8	0.0322559688280663	-0.0112745560923955
3.805	0.0322025573076211	-0.0112805879398678
3.81	0.032149195397745	-0.0112861404883517
3.815	0.0320958839415738	-0.0112920186066603
3.82	0.0320426231256938	-0.0112985979875255
3.825	0.0319894126311496	-0.0113059227420258
3.83	0.0319362527679175	-0.0113140527412064
3.835	0.0318831443527571	-0.0113227222431959
3.84	0.0318300881075835	-0.0113313085507414
3.845	0.0317770844247924	-0.0113392995539549
3.85	0.0317241334226864	-0.011346618858677
3.855	0.0316712352725787	-0.0113536665665784
3.86	0.031618390611338	-0.0113610959468424
3.865	0.0315656008200406	-0.0113694433135052
3.87	0.0315128670513261	-0.0113786443933591
3.875	0.0314601895291943	-0.0113880986252532
3.88	0.0314075676746022	-0.0113971368697982
3.885	0.0313550006921382	-0.011405430831703
3.89	0.0313024881153858	-0.0114131089554171
3.895	0.0312500297219344	-0.0114206162070879
3.9	0.0311976252784305	-0.0114284951232321
3.905	0.031145274482526	-0.0114371644350257
3.91	0.031092977417994	-0.0114467336539214
3.915	0.0310407343509915	-0.0114568931330652
3.92	0.0309885453719012	-0.0114670417811396
3.925	0.0309364106961091	-0.0114766054363017
3.93	0.0308843307673733	-0.0114853711976167
3.935	0.0308323057727797	-0.0114936572082662
3.94	0.030780335109759	-0.0115021603714673
3.945	0.0307284176112887	-0.011511498355673
3.95	0.0306765524566373	-0.0115217942426874
3.955	0.03062473924359	-0.0115326740477784
3.96	0.0305729781950461	-0.0115435219607051
3.965	0.0305212703795597	-0.0115537487844307
3.97	0.0304696160887559	-0.011563267566256
3.975	0.0304180146488058	-0.0115723198163096
3.98	0.0303664654664246	-0.0115811860824337
3.985	0.0303149678492979	-0.0115903930453591
3.99	0.0302635213384676	-0.0116004560628589
3.995	0.0302121261200192	-0.0116113291853488
4	0.0301607826515209	-0.0116224371593091
4.005	0.0301094911889521	-0.0116330384370634
4.01	0.0300582515743024	-0.0116426708396951
4.015	0.0300070639307037	-0.0116512858527926
4.02	0.0299559288965959	-0.0116594226182094
4.025	0.0299048472266868	-0.0116679582612527
4.03	0.0298538192342555	-0.0116774401183491
4.035	0.0298028445770754	-0.0116877520043644
4.04	0.0297519226337144	-0.0116983302373072
4.045	0.0297010527528151	-0.0117087021145998
4.05	0.0296502344103196	-0.0117186914551631
4.055	0.0295994676487872	-0.0117281213354126
4.06	0.0295487528742193	-0.0117369518524768
4.065	0.0294980902796382	-0.0117455859755417
4.07	0.0294474799105913	-0.0117544681215342
4.075	0.0293969216430348	-0.0117638661228753
4.08	0.0293464151430925	-0.0117737565667561
4.085	0.0292959603871125	-0.0117835018679884
4.09	0.0292455576796279	-0.0117924474697247
4.095	0.0291952070875546	-0.011800726117815
4.1	0.0291449083509306	-0.0118088297755435
4.105	0.0290946609892423	-0.0118171385845805
4.11	0.0290444646698759	-0.0118256998729407
4.115	0.0289943193170366	-0.0118344503007684
4.12	0.0289442250135863	-0.0118433094984489
4.125	0.0288941818112079	-0.0118520999726414
4.13	0.0288441895449687	-0.0118605704860371
4.135	0.028794247808549	-0.011868537101693
4.14	0.028744356395903	-0.0118758591252806
4.145	0.0286945157747894	-0.0118825441888831
4.15	0.0286447267457305	-0.0118892151401226
4.155	0.0285949899478069	-0.0118963887541469
4.16	0.0285453056268622	-0.011903827536468
4.165	0.0284956738619378	-0.0119108435335178
4.17	0.0284460948906371	-0.0119171279313562
4.175	0.0283965692184587	-0.0119229990989403
4.18	0.0283470974625644	-0.0119288998399099
4.185	0.0282976801730726	-0.0119348811952634
4.19	0.0282483176338232	-0.0119408045161165
4.195	0.0281990096007874	-0.0119468790880241
4.2	0.028149755671253	-0.0119533061219357
4.205	0.0281005559051152	-0.0119598408661467
4.21	0.0280514107288141	-0.0119661511872216
4.215	0.0280023204050785	-0.0119721319678284
4.22	0.0279532846239327	-0.0119777932108761
4.225	0.0279043026769585	-0.011983133679594
4.23	0.0278553740035527	-0.0119883072670262
4.235	0.0278064984035865	-0.0119937637378037
4.24	0.0277576760527872	-0.0119995087709114
4.245	0.0277089071782029	-0.0120049003526738
4.25	0.027660191569236	-0.0120095115792388
4.255	0.0276115284579959	-0.0120135858558164
4.26	0.0275629171138718	-0.0120173504144297
4.265	0.0275143573396306	-0.0120208948022984
4.27	0.0274658493570371	-0.0120244329039309
4.275	0.027417393373775	-0.0120279885865585
4.28	0.0273689890291116	-0.0120315904939908
4.285	0.0273206354492714	-0.0120351977123605
4.29	0.0272723318254471	-0.012038631423296
4.295	0.0272240779852403	-0.0120416017144564
4.3	0.0271758744153551	-0.0120438508843797
4.305	0.0271277217849523	-0.0120452441048663
4.31	0.0270796203151953	-0.0120461408172595
4.315	0.0270315695328485	-0.0120472079173133
4.32	0.0269835687200043	-0.0120484853398075
4.325	0.026935617686803	-0.012049306714465
4.33	0.0268877170424844	-0.0120494682074636
4.335	0.0268398676181739	-0.0120495714138691
4.34	0.0267920697925433	-0.0120495614541177
4.345	0.0267443233482929	-0.0120488333448186
4.35	0.0266966277723924	-0.0120477008893396
4.355	0.0266489827411824	-0.0120467612704736
4.36	0.0266013883953455	-0.0120458971603995
4.365	0.0265538452118768	-0.0120448363311084
4.37	0.0265063535647514	-0.0120439091837468
4.375	0.0264589133763359	-0.012043154244958
4.38	0.0264115242140683	-0.0120417451297968
4.385	0.0263641856332711	-0.0120393914717653
4.39	0.0263168973296366	-0.0120369568328606
4.395	0.0262696590230064	-0.0120350032096809
4.4	0.0262224703783573	-0.0120330577196846
4.405	0.0261753310949494	-0.0120308415337611
4.41	0.0261282409946993	-0.0120285382636339
4.415	0.0260811999100788	-0.0120258595766444
4.42	0.0260342074591989	-0.0120221473661772
4.425	0.025987263096156	-0.0120167379609946
4.43	0.0259403665742184	-0.0120097960827302
4.435	0.025893518167139	-0.0120028628890658
4.44	0.0258467181831605	-0.0119968279978316
4.445	0.0257999664014726	-0.0119908887426725
4.45	0.0257532621737305	-0.0119845189602032
4.455	0.0257066050763207	-0.0119778918350839
4.46	0.0256599954668218	-0.0119708513411972
4.465	0.0256134343288608	-0.011963100390863
4.47	0.0255669224923729	-0.0119544172716289
4.475	0.0255204600359775	-0.0119450284624357
4.48	0.025474046441591	-0.0119358105090129
4.485	0.0254276812959489	-0.0119273547103816
4.49	0.0253813649598087	-0.0119192232857927
4.495	0.0253350986264536	-0.0119108588022257
4.5	0.0252888834779739	-0.0119021524448669
4.505	0.0252427196046789	-0.0118925612138192
4.51	0.0251966060825055	-0.0118815527907195
4.515	0.0251505421855271	-0.0118702232117876
4.52	0.0251045281598579	-0.0118595714437184
4.525	0.0250585649382451	-0.011849136899064
4.53	0.0250126532669221	-0.0118383511999618
4.535	0.0249667930434121	-0.0118270889603423
4.54	0.0249209835151035	-0.0118154737522062
4.545	0.0248752239625951	-0.0118033494876023
4.55	0.0248295142499785	-0.0117901306391296
4.555	0.0247838549196281	-0.0117760166288235
4.56	0.0247382465583847	-0.011761924875838
4.565	0.0246926891704042	-0.0117483469549775
4.57	0.024647182390116	-0.0117354937311404
4.575	0.0246017259138668	-0.0117229281115378
4.58	0.0245563196815837	-0.0117092262266318
4.585	0.0245109640764007	-0.0116937671624243
4.59	0.0244656597866026	-0.0116776533471345
4.595	0.0244204071466363	-0.011661821326409
4.6	0.02437520591074	-0.0116461375585551
4.605	0.0243300558102703	-0.01163034338363
4.61	0.0242849570399684	-0.0116144836562412
4.615	0.0242399100516195	-0.0115983182386927
4.62	0.0241949153294826	-0.0115816423385482
4.625	0.0241499732935409	-0.0115648882588687
4.63	0.0241050838501444	-0.0115477804998733
4.635	0.0240602466486948	-0.011529832311205
4.64	0.0240154619216625	-0.0115118700952351
4.645	0.0239707304918682	-0.0114948208619062
4.65	0.0239260530814725	-0.0114783166111096
4.655	0.0238814297919134	-0.0114610349327975
4.66	0.023836860255188	-0.01144201654662
4.665	0.0237923440656949	-0.0114213177470219
4.67	0.023747880985146	-0.0113996196706552
4.675	0.0237034709885293	-0.0113776557645117
4.68	0.0236591143298888	-0.0113560050955229
4.685	0.0236148111681345	-0.0113348101953761
4.69	0.0235705610196341	-0.0113135970862821
4.695	0.0235263631606138	-0.0112920370520008
4.7	0.0234822175624011	-0.0112704163772506
4.705	0.0234381249425034	-0.0112487873291286
4.71	0.0233940860127646	-0.0112264329969229
4.715	0.0233501012576852	-0.0112032031892412
4.72	0.0233061707547733	-0.0111798290752148
4.725	0.0232622942251311	-0.0111569624010784
4.73	0.0232184717688192	-0.0111348176232376
4.735	0.0231747041343269	-0.0111128825386132
4.74	0.0231309921564218	-0.0110900983146408
4.745	0.0230873362697331	-0.0110659640960044
4.75	0.0230437365217092	-0.0110411444690257
4.755	0.0230001926450981	-0.01101645349151
4.76	0.0229567044951743	-0.0109920499145176
4.765	0.0229132725180207	-0.0109676464456037
4.77	0.0228698974231797	-0.0109428979191975
4.775	0.022826579468245	-0.0109176990829887
4.78	0.0227833183701726	-0.0108922604311715
4.785	0.022740113876614	-0.0108667272984626
4.79	0.0226969660908743	-0.0108407329685569
4.795	0.022653875327196	-0.0108137684099816
4.8	0.0226108417629192	-0.01078596155292
4.805	0.0225678653238695	-0.0107581574546039
4.81	0.0225249456024493	-0.0107309657724244
4.815	0.0224820820438175	-0.0107040406648011
4.82	0.0224392745834969	-0.0106765657767305
4.825	0.0223965235290457	-0.0106480764963933
4.83	0.0223538292023974	-0.0106189244730857
4.835	0.0223111918260571	-0.0105899216036541
4.84	0.0222686112435724	-0.0105613563565655
4.845	0.0222260874707793	-0.010532830662163
4.85	0.0221836210516763	-0.0105038477932872
4.855	0.022141212317171	-0.0104742897062579
4.86	0.0220988611212661	-0.0104445308877793
4.865	0.0220565674147181	-0.0104149329872044
4.87	0.0220143312349812	-0.0103852123485325
4.875	0.0219721520893515	-0.0103546960760553
4.88	0.0219300293951342	-0.010323363599921
4.885	0.0218879630378964	-0.0102920467997414
4.89	0.0218459532177405	-0.0102614808722429
4.895	0.0218040001823539	-0.0102314459975865
4.9	0.0217621041693072	-0.0102009588034747
4.905	0.0217202653370222	-0.0101692929564138
4.91	0.0216784837044251	-0.0101367217905405
4.915	0.0216367594622739	-0.0101041641257304
4.92	0.0215950929468903	-0.0100721359743837
4.925	0.0215534844471193	-0.0100402483765244
4.93	0.0215119343117557	-0.0100077873649468
4.935	0.0214704426259502	-0.00997461725414937
4.94	0.0214290088201523	-0.00994131892701304
4.945	0.0213876326657818	-0.00990837643325193
4.95	0.0213463147468325	-0.00987547231641699
4.955	0.021305055693184	-0.00984186120928641
4.96	0.021263855745373	-0.00980730433463677
4.965	0.0212227150065004	-0.00977241242681899
4.97	0.0211816333185347	-0.00973805363657903
4.975	0.0211406102828505	-0.00970440023521633
4.98	0.0210996456880622	-0.0096706813356775
4.985	0.0210587395013967	-0.00963604438525323
4.99	0.021017891612852	-0.00960054169458644
4.995	0.0209771017254162	-0.00956503175376255
5	0.0209363695980691	-0.00953010674341996
5.005	0.0208956952103449	-0.00949541452352776
5.01	0.0208550788243855	-0.00946010386799543
5.015	0.0208145208576333	-0.00942382869192571
5.02	0.0207740214890173	-0.00938718371797549
5.025	0.0207335806962888	-0.00935091270050492
5.03	0.0206931984911236	-0.00931499512599245
5.035	0.020652874882461	-0.00927877567724877
5.04	0.0206126098302583	-0.00924179468000688
5.045	0.0205724032118106	-0.00920437241072918
5.05	0.0205322548608997	-0.00916728598671597
5.055	0.0204921645372835	-0.00913092009052221
5.06	0.020452132077633	-0.00909474364503353
5.065	0.0204121574991547	-0.00905782567552649
5.07	0.020372240964808	-0.00901983372760995
5.075	0.0203323827903972	-0.00898130903813481
5.08	0.0202925830688429	-0.00894316652583527
5.085	0.0202528413635037	-0.00890575528647801
5.09	0.0202131567950048	-0.00886852021475661
5.095	0.0201735286198122	-0.00883066812998195
5.1	0.0201339566073599	-0.00879221423766907
5.105	0.0200944409383723	-0.00875400524508407
5.11	0.0200549820069107	-0.00871631564795052
5.115	0.0200155800005426	-0.00867831836958075
5.12	0.0199762347552195	-0.00863896241552027
5.125	0.0199369461145523	-0.008598134236113
5.13	0.0198977143262475	-0.00855698085357943
5.135	0.0198585399921662	-0.0085168953582901
5.14	0.0198194234630513	-0.00847817697850033
5.145	0.0197803645820436	-0.00843959596235848
5.15	0.019741362736864	-0.00840000908657856
5.155	0.0197024169423216	-0.00835996450895635
5.16	0.0196635265059243	-0.00832060501709151
5.165	0.0196246914266638	-0.00828203837468777
5.17	0.0195859119614859	-0.00824346504286311
5.175	0.019547188081394	-0.00820402442071
5.18	0.0195085192447181	-0.00816358497510308
5.185	0.0194699046945047	-0.00812285843771434
5.19	0.0194313440061634	-0.00808255491157652
5.195	0.0193928371806614	-0.00804267447170801
5.2	0.0193543842120121	-0.00800245454530284
5.205	0.0193159845956878	-0.007961260004015
5.21	0.0192776373910235	-0.0079193956788842
5.215	0.0192393417280975	-0.00787806574605696
5.22	0.0192010974135016	-0.00783772028967036
5.225	0.0191629050340097	-0.00779709897104297
5.23	0.0191247652279472	-0.00775510290470649
5.235	0.0190866780420542	-0.0077116690054325
5.24	0.0190486427842906	-0.0076680727903863
5.245	0.0190106584689133	-0.00762591919837945
5.25	0.0189727246774744	-0.00758484313595815
5.255	0.0189348418340728	-0.00754351060193557
5.26	0.0188970107025852	-0.00750146277282582
5.265	0.0188592316843078	-0.00745902787574124
5.27	0.018821504472745	-0.00741677758689505
5.275	0.0187838283272853	-0.00737486190953973
5.28	0.0187462028521722	-0.00733215355988364
5.285	0.018708628427553	-0.00728796457953038
5.29	0.0186711058227097	-0.00724351519514173
5.295	0.0186336354154427	-0.0072003716096944
5.3	0.0185962166527666	-0.00715899902506081
5.305	0.0185588484203095	-0.00711800839006855
5.31	0.0185215301119001	-0.00707528082791029
5.315	0.0184842622458348	-0.0070306660105544
5.32	0.0184470459673712	-0.00698572444198859
5.325	0.0184098819840365	-0.00694140395309617
5.33	0.0183727698949738	-0.00689757897650125
5.335	0.0183357085828192	-0.00685376463008751
5.34	0.018298697275295	-0.0068097509169192
5.345	0.0182617363126063	-0.00676574530667082
5.35	0.0182248268716762	-0.00672237900770796
5.355	0.0181879698859909	-0.00667978448416235
5.36	0.0181511652776742	-0.00663660897570679
5.365	0.0181144121358699	-0.00659197009608121
5.37	0.0180777096390038	-0.00654657157415883
5.375	0.0180410579175877	-0.00650166802671919
5.38	0.0180044580485621	-0.00645824462356543
5.385	0.0179679110732756	-0.00641635974171777
5.39	0.0179314169455871	-0.00637455011297234
5.395	0.0178949745332567	-0.00633120995604273
5.4	0.0178585826434997	-0.00628681386838039
5.405	0.0178222410655906	-0.0062428802906318
5.41	0.0177859506094045	-0.00619993867497186
5.415	0.017749712081811	-0.00615722555958627
5.42	0.0177135253438131	-0.00611351545735559
5.425	0.0176773892762682	-0.00606949365035376
5.43	0.0176413025976103	-0.00602627846983737
5.435	0.0176052648109348	-0.00598362127333516
5.44	0.0175692763912295	-0.00594067015460737
5.445	0.0175333380565512	-0.00589639131264974
5.45	0.0174974498873915	-0.00585067733461955
5.455	0.0174616110892998	-0.00580498289459968
5.46	0.0174258205718814	-0.00576063348020171
5.465	0.017390077865673	-0.00571732687767081
5.47	0.0173543834796448	-0.00567366846326394
5.475	0.017318738392828	-0.00562863175697501
5.48	0.0172831431373389	-0.00558283297164479
5.485	0.0172475972861207	-0.00553754630772403
5.49	0.0172120999277247	-0.00549326834202759
5.495	0.017176650670455	-0.00544937858953674
5.5	0.0171412502020303	-0.00540505441940908
5.505	0.0171058997768228	-0.00536026516452566
5.51	0.0170706001477775	-0.0053154742177334
5.515	0.0170353511262995	-0.00527106778103033
5.52	0.0170001520575781	-0.00522677022379554
5.525	0.0169650026468496	-0.00518179379591359
5.53	0.0169299033076868	-0.00513582858418005
5.535	0.0168948547555374	-0.0050895719943739
5.54	0.0168598574779395	-0.00504442899098052
5.545	0.0168249114414245	-0.00500110653619288
5.55	0.0167900161905138	-0.00495845121290586
5.555	0.0167551714468409	-0.0049147646431905
5.56	0.0167203774728705	-0.00486962891248837
5.565	0.0166856348203076	-0.00482396357944168
5.57	0.0166509438811943	-0.00477887172020601
5.575	0.0166163046537569	-0.00473457995638924
5.58	0.0165817168084224	-0.00469040231642239
5.585	0.0165471800696814	-0.00464582572724055
5.59	0.0165126945515716	-0.00460131793251932
5.595	0.0164782606735486	-0.00455762072854924
5.6	0.0164438788829621	-0.00451462073179627
5.605	0.0164095493293544	-0.00447115156208824
5.61	0.0163752718720581	-0.00442626748120176
5.615	0.0163410463074932	-0.00438044215288897
5.62	0.0163068725169175	-0.00433518337035252
5.625	0.0162727506809951	-0.00429164026841207
5.63	0.0162386811845252	-0.00424944757347774
5.635	0.01620466424827	-0.00420705660990777
5.64	0.016170699828244	-0.0041634019847109
5.645	0.0161367877669612	-0.0041189265544098
5.65	0.0161029279752611	-0.00407482737776874
5.655	0.0160691206766415	-0.00403166542650126
5.66	0.0160353662547607	-0.00398883256275795
5.665	0.0160016648948293	-0.00394548199211613
5.67	0.0159680166153983	-0.00390176868440193
5.675	0.0159344213446595	-0.00385866073220527
5.68	0.0159008790252159	-0.00381662753155894
5.685	0.0158673897629647	-0.00377489124396249
5.69	0.0158339537771987	-0.00373217528848642
5.695	0.0158005712329107	-0.00368815556815036
5.7	0.0157672420464401	-0.00364397035161872
5.705	0.0157339659224213	-0.0036011090295915
5.71	0.0157007427563862	-0.00355980618308678
5.715	0.015667572782791	-0.00351881876879716
5.72	0.0156344563841714	-0.0034768159760894
5.725	0.0156013938631915	-0.00343368610098835
5.73	0.0155683852222438	-0.00339046390128317
5.735	0.0155354302687996	-0.00334804326899985
5.74	0.0155025289497239	-0.0033062518588487
5.745	0.0154696815367423	-0.00326430907182882
5.75	0.0154368885360171	-0.00322190238650535
5.755	0.0154041503650696	-0.00317962012123232
5.76	0.0153714670719658	-0.00313822539742077
5.765	0.0153388384654342	-0.00309757622859763
5.77	0.0153062644880166	-0.00305659786820343
5.775	0.015273745422131	-0.00301445416093671
5.78	0.0152412817180704	-0.00297165524072938
5.785	0.015208873504011	-0.00292967864509706
5.79	0.015176520387481	-0.00288946533544276
5.795	0.0151442217273562	-0.00285047010740769
5.8	0.0151119771138816	-0.00281131894790008
5.805	0.0150797866322151	-0.00277106133586571
5.81	0.0150476506932669	-0.00272990745531416
5.815	0.0150155695246298	-0.00268893603362344
5.82	0.0149835427689631	-0.00264874803141097
5.825	0.0149515696124524	-0.00260884769705214
5.83	0.0149196492783965	-0.00256858901716015
5.835	0.0148877815177151	-0.00252812870713228
5.84	0.0148559667068589	-0.00248825011212546
5.845	0.0148242054450783	-0.00244933485003926
5.85	0.0147924979739017	-0.00241064088861407
5.855	0.014760843837621	-0.00237087436094043
5.86	0.0147292421631406	-0.00232959144731453
5.865	0.0146976923801169	-0.00228803194614215
5.87	0.0146661946893651	-0.00224817321967947
5.875	0.0146347497380098	-0.00221061163458884
5.88	0.0146033578657551	-0.00217373410597403
5.885	0.0145720188074755	-0.00213563446889609
5.89	0.0145407319327305	-0.00209615042069018
5.895	0.0145094966911067	-0.00205635099086621
5.9	0.0144783129861409	-0.00201714368133139
5.905	0.0144471810759242	-0.0019787227970788
5.91	0.0144161009324002	-0.00194075789415038
5.915	0.0143850717552354	-0.00190283791255368
5.92	0.0143540924234834	-0.00186514937027766
5.925	0.0143231623857673	-0.00182828126028056
5.93	0.0142922819070812	-0.00179152315453663
5.935	0.0142614515222739	-0.00175287974054257
5.94	0.0142306713134666	-0.00171137562083317
5.945	0.0141999406884835	-0.00166852330525487
5.95	0.0141692588523085	-0.00162712063788177
5.955	0.0141386255141008	-0.00158875827195502
5.96	0.0141080410580507	-0.00155265661346959
5.965	0.0140775059905003	-0.00151661405276755
5.97	0.0140470205352237	-0.00147939060962869
5.975	0.0140165846442429	-0.00144174114398297
5.98	0.0139861980511526	-0.00140446071956717
5.985	0.0139558604888805	-0.00136696186442933
5.99	0.0139255719849039	-0.00132837047750556
5.995	0.0138953329191651	-0.00128935427037433
6	0.0138651434986478	-0.0012515963673053
6.005	0.0138350033799235	-0.00121582255117971
6.01	0.0138049120536465	-0.0011811541886253
6.015	0.0137748692331471	-0.00114586563238959
6.02	0.013744874681759	-0.00110869521294674
6.025	0.0137149280546346	-0.00107037352784971
6.03	0.0136850288233603	-0.00103324837712862
6.035	0.0136551761123926	-0.000998351352433957
6.04	0.013625369217749	-0.000964514684783069
6.045	0.013595608136584	-0.000930323794906229
6.05	0.0135658930460203	-0.000895202731478406
6.055	0.0135362232264413	-0.000859025182531781
6.06	0.0135065970597786	-0.000821945935297919
6.065	0.013477013231946	-0.000784681542327093
6.07	0.0134474715403613	-0.000747550275479369
6.075	0.0134179725788364	-0.000710503122535045
6.08	0.0133885165417475	-0.000673565689757538
6.085	0.013359102636835	-0.000637219937715372
6.09	0.0133297296903102	-0.000601742563705443
6.095	0.0133003972589158	-0.000566484661168687
6.1	0.013271105690842	-0.000530058151477419
6.105	0.0132418552740283	-0.000491208259580134
6.11	0.0132126462141827	-0.00045175534399462
6.115	0.0131834785218672	-0.000414616976257065
6.12	0.0131543518350547	-0.000379702906845125
6.125	0.0131252658274192	-0.000344780854148041
6.13	0.0130962206271782	-0.000308293597527154
6.135	0.0130672167353069	-0.000270710746461589
6.14	0.0130382544927571	-0.000233470966466598
6.145	0.0130093336148633	-0.000197241590174713
6.15	0.0129804530913766	-0.000160725673099194
6.155	0.0129516123309415	-0.000122857367028217
6.16	0.0129228120774627	-8.5052337436764e-05
6.165	0.0128940531696223	-4.82061442880877e-05
6.17	0.0128653355633304	-1.21336332270516e-05
6.175	0.0128366585668672	2.31866436209316e-05
6.18	0.0128080211320665	5.85904361287248e-05
6.185	0.0127794227543419	9.47651876863631e-05
6.19	0.0127508641398762	0.000130611555444915
6.195	0.0127223465425736	0.000164796551458579
6.2	0.0126938706746884	0.000197585158429092
6.205	0.0126654359315673	0.000230807404849998
6.21	0.0126370403469984	0.000266677703429963
6.215	0.0126086820547791	0.00030542119281165
6.22	0.0125803611064001	0.000344066967709011
6.225	0.0125520788345192	0.000380675306904976
6.23	0.0125238358738009	0.000416661352203107
6.235	0.012495631698286	0.000452940227711451
6.24	0.0124674650227327	0.000488788778266525
6.245	0.0124393345686741	0.000523972616494461
6.25	0.0124112402792541	0.000558000046855511
6.255	0.0123831835925138	0.000591191998132246
6.26	0.0123551665696588	0.000624536644057372
6.265	0.0123271901745035	0.000658621219345434
6.27	0.0122992528980163	0.000694017794707946
6.275	0.012271352164796	0.000730371059498935
6.28	0.0122434870796582	0.000766321393948743
6.285	0.0122156589086593	0.00080198821009887
6.29	0.0121878692642248	0.000838584700074563
6.295	0.0121601184299863	0.000875621203074672
6.3	0.012132405094998	0.000910851872170326
6.305	0.0121047275186072	0.000943426710067996
6.31	0.0120770857554042	0.000974324205481736
6.315	0.0120494816856848	0.00100560739647975
6.32	0.0120219166118581	0.00103971079066127
6.325	0.011994390400838	0.00107597636737751
6.33	0.0119669017320852	0.00111153299057207
6.335	0.0119394490987915	0.00114562772127087
6.34	0.0119120327860067	0.00117857605275731
6.345	0.0118846540518192	0.00121132011094289
6.35	0.0118573131418636	0.00124508867842152
6.355	0.0118300099022918	0.00127813361313969
6.36	0.0118027441033682	0.00130913860849233
6.365	0.0117755150645451	0.00134090819327213
6.37	0.0117483225010545	0.0013755608084125
6.375	0.0117211668586158	0.00141155203849834
6.38	0.0116940488064159	0.00144597775601341
6.385	0.0116669686406446	0.00147779558953189
6.39	0.0116399259297388	0.0015086627815279
6.395	0.011612919783289	0.00154117611709879
6.4	0.0115859499717317	0.00157558888725902
6.405	0.0115590172341477	0.0016097786543348
6.41	0.0115321222945198	0.00164301196107175
6.415	0.0115052658630056	0.00167573573979638
6.42	0.0114784483298337	0.00170882393492136
6.425	0.0114516694012387	0.00174272577821171
6.43	0.0114249287414985	0.0017762928807727
6.435	0.0113982263608158	0.00180874960791968
6.44	0.0113715627103247	0.00184132290283188
6.445	0.0113449383659074	0.00187595944211552
6.45	0.0113183530541967	0.00191324850441674
6.455	0.0112918060139911	0.00195111205448839
6.46	0.0112652975709914	0.00198625196081394
6.465	0.0112388292414003	0.00201798702233233
6.47	0.0112124028070383	0.00204869540503125
6.475	0.0111860197491048	0.00208051029990557
6.48	0.0111596812634822	0.00211311273859565
6.485	0.011133388175201	0.00214535851626678
6.49	0.0111071409039518	0.0021778519763771
6.495	0.0110809394648278	0.00221253867103002
6.5	0.0110547844710695	0.00224974340257518
6.505	0.011028676983733	0.00228731174450658
6.51	0.0110026169839763	0.00232280216519385
6.515	0.0109766040495472	0.00235595307213501
6.52	0.0109506382494907	0.002388793434924
6.525	0.0109247199165395	0.00242362588648817
6.53	0.0108988496254675	0.00246067488283828
6.535	0.0108730274237061	0.0024982148640035
6.54	0.0108472521295141	0.00253509468349336
6.545	0.0108215225345845	0.00257179895984834
6.55	0.0107958379368952	0.00260913012062289
6.555	0.0107701982237309	0.00264648150278859
6.56	0.0107446043275758	0.00268189438000235
6.565	0.0107190573023274	0.00271448832109016
6.57	0.0106935588646763	0.00274543350711198
6.575	0.0106681119173949	0.00277672317302375
6.58	0.0106427178885895	0.00280971448735059
6.585	0.0106173768290162	0.00284355423902269
6.59	0.0105920891190564	0.00287634503399303
6.595	0.0105668548244438	0.00290802207786385
6.6	0.01054167372547	0.00294036383133758
6.605	0.01051654602906	0.00297412908941155
6.61	0.0104914727649323	0.00300768007234069
6.615	0.0104664551247524	0.00303889755536346
6.62	0.0104414949855133	0.00306762767282081
6.625	0.0104165951562763	0.00309586936438109
6.63	0.0103917572459025	0.00312575676380078
6.635	0.0103669822367408	0.00315715613493381
6.64	0.0103422710667239	0.00318823646665578
6.645	0.010317623524886	0.00321843468704373
6.65	0.0102930386329042	0.003249373057848
6.655	0.0102685152954805	0.00328239736302649
6.66	0.010244053462192	0.00331646704461335
6.665	0.0102196534395823	0.00334912154729849
6.67	0.010195313841222	0.00337936360419633
6.675	0.0101710327334722	0.00340874113467748
6.68	0.0101468089222415	0.00343931128751507
6.685	0.0101226423797328	0.00347134063808099
6.69	0.0100985341232679	0.00350303693265346
6.695	0.0100744859185092	0.00353261803955789
6.7	0.0100504995129754	0.00356034765173874
6.705	0.0100265754925793	0.00358801772829764
6.71	0.0100027143690845	0.00361671323648167
6.715	0.0099789164016407	0.00364570059175549
6.72	0.00995518139537666	0.00367366368588478
6.725	0.00993150971804937	0.00370069423888779
6.73	0.00990790151051328	0.00372825058571777
6.735	0.00988435621724619	0.00375729555979021
6.74	0.00986087289754494	0.00378674699573267
6.745	0.00983745157080094	0.00381437648035856
6.75	0.00981409354958203	0.00383952102411911
6.755	0.00979080011829723	0.00386391966669208
6.76	0.00976757209229078	0.00388975532119957
6.765	0.00974440954712179	0.00391728057843466
6.77	0.00972131248330186	0.00394474301491741
6.775	0.00969828147105787	0.00397074599896996
6.78	0.00967531702203672	0.00399578119473532
6.785	0.00965241925565934	0.00402128739135605
6.79	0.00962958732148849	0.00404760038706797
6.795	0.00960681916556396	0.00407341001538484
6.8	0.00958411226184595	0.00409747847410102
6.805	0.00956146544025103	0.00412038081350232
6.81	0.00953887941104625	0.00414400845652594
6.815	0.00951635538876943	0.00416936536333097
6.82	0.00949389377953835	0.00419526606578913
6.825	0.00947149372041878	0.00421962728156444
6.83	0.00944915469453704	0.00424198198526398
6.835	0.00942687681016707	0.00426392111864971
6.84	0.00940465966202737	0.00428709765338695
6.845	0.00938250238878453	0.00431133526150163
6.85	0.00936040469636268	0.00433500530090996
6.855	0.00933836715730223	0.00435718570650892
6.86	0.00931639072669199	0.00437874960479476
6.865	0.00929447594492672	0.00440118901272513
6.87	0.00927262210450976	0.00442477460525339
6.875	0.00925082885370969	0.0044481916176089
6.88	0.00922909638886935	0.00446999541076565
6.885	0.00920742469172353	0.00449039336662196
6.89	0.00918581469965645	0.00451109624984056
6.895	0.00916426707245393	0.00453332995615483
6.9	0.0091427815296548	0.00455639788603293
6.905	0.00912135744468543	0.00457837791541564
6.91	0.00909999309703906	0.00459843165969431
6.915	0.00907868716336253	0.00461761753501335
6.92	0.00905743975490552	0.00463761630766939
6.925	0.00903625170119966	0.0046586750088423
6.93	0.00901512352929714	0.00467940440714543
6.935	0.00899405505047923	0.00469885942043078
6.94	0.00897304542400761	0.00471776295286333
6.945	0.00895209365402465	0.00473767383787802
6.95	0.00893119997338232	0.00475895343356783
6.955	0.00891036480563656	0.0047800025150309
6.96	0.00888958736945469	0.00479885576488499
6.965	0.0088688659756258	0.00481556618013101
6.97	0.00884819917000144	0.0048323581777737
6.975	0.0088275865278284	0.0048509637705159
6.98	0.00880702803350175	0.00487073954713253
6.985	0.00878652391304442	0.00488988465161597
6.99	0.00876607434415817	0.00490782930699751
6.995	0.00874567901635217	0.0049256965516399
7	0.00872533744959583	0.00494454535085467
7.005	0.00870504946988788	0.00496407351288397
7.01	0.00868481597009563	0.00498300670146321
7.015	0.00866463803132263	0.00500052248281264
7.02	0.00864451555144896	0.00501722219018177
7.025	0.0086244473901246	0.00503453940706322
7.03	0.008604432135715	0.00505298064320314
7.035	0.00858446871627194	0.0050711718727797
7.04	0.00856455687123017	0.00508737620079458
7.045	0.00854469734519867	0.00510185575443245
7.05	0.00852489117432853	0.00511656740893542
7.055	0.00850513764332277	0.00513258354205277
7.06	0.00848543402626021	0.00514941171090086
7.065	0.00846577814678895	0.00516594846099494
7.07	0.00844616933862099	0.0051815783679686
7.075	0.00842660791053618	0.0051959897914216
7.08	0.00840709370435277	0.00520963923818272
7.085	0.0083876252772221	0.00522373518301436
7.09	0.00836820019901197	0.00523864978607449
7.095	0.00834881574047728	0.00525348428895498
7.1	0.00832947065377923	0.0052676162871812
7.105	0.0083101653150095	0.00528182320964703
7.11	0.00829089997980859	0.00529698522007394
7.115	0.00827167320782749	0.00531286131490418
7.12	0.00825248207369853	0.00532834757979614
7.125	0.00823332365306158	0.00534231968006225
7.13	0.00821419610145924	0.0053544855885292
7.135	0.00819509878416937	0.00536631136592831
7.14	0.00817603167073671	0.00538007328227366
7.145	0.00815699411063164	0.00539622973815028
7.15	0.00813798474788783	0.00541296468764045
7.155	0.00811900223414455	0.0054287382582352
7.16	0.00810004602620893	0.00544422215436597
7.165	0.00808111626276187	0.00546074142900181
7.17	0.00806221239676077	0.0054776640828905
7.175	0.00804333271878335	0.00549326466841933
7.18	0.0080244750140281	0.00550674560767064
7.185	0.00800563777557528	0.00551904201264009
7.19	0.00798682087075875	0.00553211998059879
7.195	0.00796802458275821	0.0055470658654535
7.2	0.00794924846418468	0.00556390215457725
7.205	0.00793049117571982	0.00558154908692075
7.21	0.00791175104118551	0.00559795370331244
7.215	0.00789302703491828	0.00561279575187754
7.22	0.00787431902416529	0.00562795291040459
7.225	0.00785562710396235	0.00564464996247693
7.23	0.00783695072095014	0.00566160456303848
7.235	0.00781828851491895	0.00567733458048139
7.24	0.00779963929687142	0.0056930521099261
7.245	0.00778100290860522	0.00571044747235661
7.25	0.00776237985434136	0.00572906910140318
7.255	0.00774377034954625	0.00574790659873017
7.26	0.00772517372685826	0.00576578458832486
7.265	0.00770658910085871	0.00578220647066772
7.27	0.00768801623699105	0.00579747871760006
7.275	0.00766945587263592	0.00581409730131668
7.28	0.00765090921542821	0.00583345252336116
7.285	0.0076323765629077	0.00585256652750204
7.29	0.00761385671485044	0.00586918054625087
7.295	0.00759534784626013	0.00588376239681168
7.3	0.00757684908270946	0.00589764214991959
7.305	0.00755836110500354	0.00591151288146534
7.31	0.00753988512015837	0.00592558961086027
7.315	0.00752142129234983	0.0059403555747771
7.32	0.00750296846475393	0.00595710826510185
7.325	0.00748452556998203	0.00597627795594491
7.33	0.00746609267470291	0.00599636132526342
7.335	0.00744767066263847	0.00601727586986414
7.34	0.00742926029105675	0.00603800116615929
7.345	0.00741086146224816	0.00605568672928598
7.35	0.00739247314956018	0.00606932543844323
7.355	0.00737409403699587	0.00608155337140417
7.36	0.00735572349686819	0.0060954705703935
7.365	0.00733736200843893	0.00611098889142099
7.37	0.00731901055071944	0.00612605879655845
7.375	0.00730066960136497	0.00613955833395252
7.38	0.00728233872662827	0.00615233924979322
7.385	0.00726401690459966	0.00616564697484918
7.39	0.00724570297763165	0.00618020330836657
7.395	0.00722739620317583	0.00619597519083825
7.4	0.00720909676609836	0.00621097573600338
7.405	0.00719080510173029	0.00622365599413754
7.41	0.00717252052544524	0.00623688685010038
7.415	0.00715424115155017	0.00625287460789608
7.42	0.00713596482177579	0.00627005248639705
7.425	0.00711769044447053	0.00628739578440403
7.43	0.00709941912779115	0.0063035370001117
7.435	0.0070811528822162	0.00631888677922419
7.44	0.007062891687481	0.00633681153522048
7.445	0.00704463277367822	0.00635841619592554
7.45	0.0070263733841081	0.00637911640530007
7.455	0.00700811383395603	0.00639404396475811
7.46	0.00698985709256803	0.00640503096336786
7.465	0.0069716054974549	0.00641873819370176
7.47	0.00695335895756628	0.00643765516333943
7.475	0.00693511624384442	0.00645678987820943
7.48	0.00691687674873762	0.00647274695219053
7.485	0.00689864112401821	0.00648804379698191
7.49	0.00688041047769303	0.00650631290106318
7.495	0.00686218583238656	0.00652596426432552
7.5	0.00684396799614291	0.00654149350105229
7.505	0.00682575718094114	0.00655267682022611
7.51	0.00680755299895139	0.00656533940384207
7.515	0.00678935471997093	0.00658422958358287
7.52	0.0067711624934887	0.00660638207152644
7.525	0.00675297754111739	0.00662464138509762
7.53	0.00673480083068085	0.00663729443381413
7.535	0.00671663234271236	0.00664869798683725
7.54	0.00669847092733136	0.00666359543410877
7.545	0.00668031571742915	0.00668135077353185
7.55	0.00666216734876954	0.00669852580123802
7.555	0.00664402667979402	0.00671591400124427
7.56	0.00662589343320335	0.006737379543722
7.565	0.006607767092855	0.00676200346054898
7.57	0.00658964806274014	0.00678312843684239
7.575	0.0065715365623447	0.00679701451374513
7.58	0.00655343246511393	0.00680743166908613
7.585	0.00653533676386502	0.00682095702383947
7.59	0.00651725180773894	0.00683999019485739
7.595	0.00649917912541227	0.00686218433882146
7.6	0.0064811179479122	0.0068842366476936
7.605	0.00646306780440398	0.00690364546804645
7.61	0.00644502986909643	0.00692002411749755
7.615	0.00642700603514328	0.00693478101963123
7.62	0.00640899893073126	0.00694748324892842
7.625	0.00639101057922389	0.00695745081637611
7.63	0.00637304107834709	0.00696807042562639
7.635	0.00635508930665623	0.00698459650780023
7.64	0.0063371549422925	0.00700754311838239
7.645	0.00631923951494429	0.00703141890921586
7.65	0.00630134481455755	0.00705003310970298
7.655	0.00628347149987007	0.00706190171626204
7.66	0.0062656196811254	0.00707026971366958
7.665	0.00624778944507156	0.00707958566316691
7.67	0.00622998112083835	0.00709171968514823
7.675	0.00621219515609539	0.00710624568463274
7.68	0.00619443230884613	0.00712281047305581
7.685	0.00617669364906703	0.00714143424512983
7.69	0.00615897922000386	0.00716116197779968
7.695	0.00614128818436583	0.00717890421714884
7.7	0.00612362012011687	0.007191063067404
7.705	0.00610597622910518	0.00719803794070302
7.71	0.00608835943535837	0.00720521097674265
7.715	0.00607077193422185	0.00721788022404155
7.72	0.00605321393191787	0.007235732079603
7.725	0.00603568480080554	0.00725365995217899
7.73	0.00601818437127619	0.00726805212260473
7.735	0.00600071419430321	0.00727950491003497
7.74	0.00598327665007119	0.00729035356633716
7.745	0.00596587378992268	0.0073008636689984
7.75	0.00594850617037892	0.00730996242795356
7.755	0.00593117095337945	0.00731926964794027
7.76	0.00591386565915286	0.00733221676376985
7.765	0.00589659189984033	0.00734963341753741
7.77	0.00587935328489522	0.00736800336342824
7.775	0.00586215176671274	0.00738232983203346
7.78	0.00584498689845816	0.00739023428218957
7.785	0.00582785868087825	0.00739388082148409
7.79	0.0058107677670229	0.00739838858307209
7.795	0.00579371606435828	0.00740680633178386
7.8	0.00577670679411497	0.00741779330990298
7.805	0.00575974187680259	0.00742920441921839
7.81	0.00574282006126055	0.00744102090005043
7.815	0.00572593828467305	0.00745391623878859
7.82	0.00570909454424395	0.00746659029081158
7.825	0.00569228896870087	0.00747615146687224
7.83	0.00567552270737366	0.00748174618345132
7.835	0.00565879639029063	0.00748619500056336
7.84	0.00564210997407599	0.00749333932555913
7.845	0.00562546396756147	0.00750397089071839
7.85	0.00560885990481381	0.00751515264714016
7.855	0.00559229912124337	0.0075234423105691
7.86	0.00557578343661334	0.00752802841563565
7.865	0.0055593156213881	0.00753085726740679
7.87	0.00554289740302067	0.00753439571173402
7.875	0.00552652917073502	0.00753922639384754
7.88	0.00551021175264381	0.00754419460864924
7.885	0.00549394651929447	0.00754914594089513
7.89	0.0054777348234893	0.00755558748813172
7.895	0.0054615777934842	0.00756407974144437
7.9	0.00544547662643566	0.00757247596311927
7.905	0.0054294312686018	0.00757770225412173
7.91	0.00541343972824677	0.00757943705470581
7.915	0.00539749962474119	0.00758080569918675
7.92	0.00538161008571123	0.00758508166223422
7.925	0.00536577306853374	0.00759253550009475
7.93	0.00534999041796027	0.00760035493249021
7.935	0.0053342614967427	0.00760582642791761
7.94	0.00531858501401175	0.00760859522724431
7.945	0.00530296114777116	0.00761017516225664
7.95	0.00528739187606817	0.0076118333927468
7.955	0.00527187974269339	0.00761340257236469
7.96	0.00525642546483312	0.00761429830199774
7.965	0.00524102738682046	0.00761520417321222
7.97	0.00522568431998351	0.00761774306702066
7.975	0.00521039604367175	0.00762233201129163
7.98	0.00519516236901296	0.00762698439023595
7.985	0.0051799832487653	0.00762870913147253
7.99	0.00516485906294264	0.00762659151979221
7.995	0.00514979035164345	0.00762291736219538
8	0.00513477699150968	0.00762093287380239
8.005	0.00511981886692254	0.00762172072275718
8.01	0.00510491731609335	0.00762356732406673
8.015	0.00509007416325744	0.00762436031460325
8.02	0.0050752897940221	0.00762374243562505
8.025	0.00506056384374176	0.00762267667824617
8.03	0.00504589523705334	0.0076215115277904
8.035	0.00503128234654255	0.00761929917089645
8.04	0.00501672452906163	0.00761526147813783
8.045	0.00500222200967428	0.00761050942401127
8.05	0.00498777495767229	0.00760739559235546
8.055	0.00497338305219799	0.00760694147725758
8.06	0.00495904516887578	0.00760736746587227
8.065	0.00494475986658927	0.00760563271428723
8.07	0.00493052654219213	0.00760050983418807
8.075	0.0049163451010827	0.00759369726172992
8.08	0.00490221526058008	0.00758779311121671
8.085	0.004888135665351	0.00758363976855918
8.09	0.00487410413919918	0.00758002837630798
8.095	0.00486011969943618	0.00757571884609973
8.1	0.00484618228286706	0.00757092115724305
8.105	0.00483229202187587	0.0075666089641409
8.11	0.00481844965064795	0.00756278152958174
8.115	0.00480465515012298	0.00755803266435677
8.12	0.0047909078492971	0.00755117281135682
8.125	0.00477720764538034	0.00754319453234586
8.13	0.004763556076729	0.00753674669882543
8.135	0.00474995576071819	0.00753323934216255
8.14	0.00473640784166989	0.00753109803383367
8.145	0.00472291122113901	0.00752733023260461
8.15	0.00470946347518506	0.00752048885738148
8.155	0.0046960619990152	0.00751164588208155
8.16	0.00468270524584327	0.00750269322305996
8.165	0.00466939285639896	0.00749428758396178
8.17	0.00465612447699755	0.00748574051539848
8.175	0.00464289960055879	0.00747683241596775
8.18	0.00462971782630532	0.00746867572833807
8.185	0.00461657750899036	0.00746209656966812
8.19	0.00460347586345193	0.00745628200249726
8.195	0.00459041135586418	0.00744941895968836
8.2	0.0045773837812277	0.00744020337383873
8.205	0.00456439316160555	0.00742904729106257
8.21	0.00455143939939262	0.0074181481699668
8.215	0.00453852168404865	0.00740968928331682
8.22	0.00452563921526803	0.00740389888709672
8.225	0.00451279120226857	0.00739866764635551
8.23	0.0044999760349107	0.00739155711925719
8.235	0.00448719231893051	0.00738233554690098
8.24	0.00447443981197395	0.00737264697247539
8.245	0.00446171894299354	0.00736331960147396
8.25	0.0044490297046039	0.00735357697151144
8.255	0.00443637182604988	0.00734323481950128
8.26	0.00442374497848093	0.00733375950254711
8.265	0.00441114832263665	0.0073264208025293
8.27	0.00439858077039474	0.00732059305535486
8.275	0.00438604231685247	0.00731421742713039
8.28	0.00437353381462628	0.00730517764991632
8.285	0.00436105516578422	0.00729287898878823
8.29	0.00434860434947453	0.00727922648134509
8.295	0.00433617803697715	0.0072671058093114
8.3	0.00432377288765977	0.0072573656554539
8.305	0.00431138656664132	0.00724811108367476
8.31	0.00429901896648772	0.00723787661903899
8.315	0.00428667161830347	0.00722734492358228
8.32	0.00427434548654802	0.0072177396442882
8.325	0.00426204051223635	0.00720981463634161
8.33	0.00424975593012888	0.00720278849412068
8.335	0.00423749047943218	0.00719479015094464
8.34	0.00422524339932835	0.00718568172372045
8.345	0.00421301436377348	0.00717685659434224
8.35	0.00420080219084724	0.00716840878748783
8.355	0.00418860469922393	0.00715879785204621
8.36	0.00417642021468296	0.00714697658800461
8.365	0.00416424783299618	0.00713311799294374
8.37	0.00415208711654742	0.00711910866457615
8.375	0.00413993818263165	0.00710826465525258
8.38	0.00412780084094493	0.00710133879748369
8.385	0.00411567400625117	0.00709507137374885
8.39	0.00410355623131693	0.00708642304538429
8.395	0.00409144662252032	0.0070757950681589
8.4	0.00407934541856392	0.00706568578002234
8.405	0.00406725402450903	0.00705758852208973
8.41	0.00405517364106274	0.00704982686602378
8.415	0.00404310351314763	0.00704007483726627
8.42	0.0040310414546191	0.00702991594520839
8.425	0.00401898560360152	0.00702244219646317
8.43	0.00400693562905303	0.00701687585565978
8.435	0.00399489302939244	0.00700955155352219
8.44	0.00398285948563029	0.00699807374567953
8.445	0.0039708350500419	0.00698418673277885
8.45	0.00395881830374734	0.00697250207011635
8.455	0.0039468077215048	0.00696486283909792
8.46	0.00393480306156135	0.00695854692355979
8.465	0.00392280545582864	0.00695033149561937
8.47	0.00391081579054386	0.00693964068661543
8.475	0.00389883333681311	0.00692837525686514
8.48	0.00388685589063087	0.00691771058392234
8.485	0.00387488139305034	0.00690660890077908
8.49	0.00386290953392177	0.00689403678326528
8.495	0.00385094143954277	0.00688095255860688
8.5	0.00383897811067726	0.00687040162910151
8.505	0.00382701874011531	0.00686342867451586
8.51	0.00381506062513921	0.0068572378826687
8.515	0.00380310113899185	0.00684870313824106
8.52	0.00379113989126409	0.00683747025116119
8.525	0.00377917888137205	0.00682525938509855
8.53	0.0037672203510418	0.00681433760122658
8.535	0.00375526465020144	0.00680660796498955
8.54	0.00374330963128173	0.00680037132610565
8.545	0.00373135237938413	0.00679283959756987
8.55	0.0037193914920536	0.00678326602324049
8.555	0.00370742775167088	0.00677250220895758
8.56	0.00369546290118663	0.00676137747883558
8.565	0.00368349747219696	0.00674847749497758
8.57	0.003671530077699	0.00673394464372379
8.575	0.00365955868547303	0.00672051549661035
8.58	0.00364758209376106	0.00670950651429223
8.585	0.00363560051286029	0.00670260979436179
8.59	0.00362361495638268	0.00669894706493892
8.595	0.00361162593230944	0.00669283695422607
8.6	0.00359963270109915	0.00668188578849822
8.605	0.0035876337609956	0.00666918735925819
8.61	0.00357562776760929	0.00665803826850535
8.615	0.00356361419076023	0.00664945057143598
8.62	0.00355159338359314	0.00664240237767331
8.625	0.00353956600483087	0.00663518919948558
8.63	0.00352753213716213	0.00662729861106754
8.635	0.00351549075726467	0.00661954355709611
8.64	0.0035034403754814	0.00661253629229535
8.645	0.00349138064228285	0.00660514443549829
8.65	0.00347931337966472	0.00659640929711287
8.655	0.00346724158784397	0.00658794757828147
8.66	0.00345516699552135	0.00658279355867535
8.665	0.00344308866533467	0.00658146072566552
8.67	0.00343100427994258	0.00657992111889101
8.675	0.00341891284339724	0.00657330978049231
8.68	0.00340681613156946	0.00656147922740829
8.685	0.00339471762881374	0.00654914472369583
8.69	0.00338262019411957	0.00654002284719226
8.695	0.00337052442863453	0.00653297132412192
8.7	0.00335842883320154	0.0065257150047664
8.705	0.00334633181309414	0.00651859373298649
8.71	0.00333423361536944	0.00651281758391207
8.715	0.00332213648652413	0.00650764868769542
8.72	0.00331004309781946	0.00649908506920767
8.725	0.0032979542123023	0.00648489039786355
8.73	0.00328586828347213	0.00646843242408721
8.735	0.00327378353351477	0.00645511809548793
8.74	0.00326169974051425	0.00644743173494788
8.745	0.00324961849043746	0.00644328736528124
8.75	0.00323754183151834	0.00643752182928452
8.755	0.00322546992788091	0.00642782262916839
8.76	0.00321340080070911	0.00641624876772937
8.765	0.00320133274110432	0.00640489068728769
8.77	0.00318926594497597	0.00639407787533628
8.775	0.00317720206457324	0.00638406156597355
8.78	0.00316514289836789	0.00637597624738291
8.785	0.00315308896085398	0.00637066123668078
8.79	0.00314103888730912	0.00636748767299196
8.795	0.00312899086718801	0.00636345916675154
8.8	0.00311694484977849	0.00635439317381454
8.805	0.00310490338067169	0.00633897814918285
8.81	0.00309286989185011	0.00632105601305497
8.815	0.00308084610158659	0.00630661719884245
8.82	0.00306883135397911	0.00629747771917053
8.825	0.00305682396714531	0.0062908221312334
8.83	0.00304482354358697	0.00628311027221571
8.835	0.00303283197704332	0.0062730405028617
8.84	0.00302085241888079	0.00626083304093257
8.845	0.00300888707005598	0.00624613934089169
8.85	0.00299693538792241	0.00622875397364169
8.855	0.00298499478959613	0.00621044466193439
8.86	0.0029730637094616	0.00619449988213461
8.865	0.00296114367816926	0.00618331322271217
8.87	0.00294923744463631	0.00617673579754978
8.875	0.00293734606016756	0.00617132508023417
8.88	0.0029254681763156	0.0061619633597779
8.885	0.00291360103006753	0.00614676774146332
8.89	0.00290174244303927	0.00612904655928759
8.895	0.00288989320791444	0.00611303079030137
8.9	0.00287805658748752	0.00609984097942657
8.905	0.00286623486102258	0.00608839726918191
8.91	0.00285442734070713	0.006077699792462
8.915	0.00284263163431007	0.00606737688471668
8.92	0.00283084647610963	0.00605683649894999
8.925	0.00281907347561514	0.0060445363571084
8.93	0.00280731624607924	0.00602885189547138
8.935	0.00279557731844662	0.00601045323044644
8.94	0.00278385602806281	0.00599287480661843
8.945	0.00277214990671766	0.00597959804265003
8.95	0.00276045750498071	0.00597083801852136
8.955	0.00274877984896804	0.00596337754532357
8.96	0.00273711983972262	0.00595317188198123
8.965	0.00272547992960384	0.0059385355349022
8.97	0.0027138598449767	0.0059211111717218
8.975	0.00270225744625137	0.00590349753640922
8.98	0.00269067150569668	0.00588690516713797
8.985	0.00267910276854622	0.00587153794345809
8.99	0.00266755336900388	0.00585775854292123
8.995	0.00265602512598804	0.0058459038619894
9	0.00264451812034849	0.00583507046829226
9.005	0.00263303092318807	0.00582282133848082
9.01	0.00262156195681342	0.00580684225197601
9.015	0.00261011131106841	0.00578709258370722
9.02	0.00259868109557928	0.00576632841434943
9.025	0.00258727368937386	0.00574815059405722
9.03	0.00257588966174396	0.00573406506340177
9.035	0.00256452785764907	0.00572225260379113
9.04	0.00255318684020338	0.00570956808373495
9.045	0.00254186610717895	0.00569440758471771
9.05	0.00253056699288408	0.00567720499770843
9.055	0.00251929156554453	0.00565901763996735
9.06	0.00250804044871202	0.00564044449762449
9.065	0.00249681259543308	0.00562176581931269
9.07	0.0024856070477945	0.00560374375588637
9.075	0.00247442434570999	0.00558760508840948
9.08	0.00246326673631714	0.00557353936208216
9.085	0.00245213700592899	0.00555964414403931
9.09	0.00244103630273713	0.00554323913795471
9.095	0.00242996337649188	0.00552340288285649
9.1	0.00241891634787947	0.00550203559822577
9.105	0.00240789435155904	0.00548220473877876
9.11	0.00239689838095458	0.00546537566664682
9.115	0.00238593072622066	0.00545040727001762
9.12	0.00237499193286013	0.00543511921837165
9.125	0.00236408010753948	0.00541837112586663
9.13	0.00235319275477721	0.00540034729569925
9.135	0.00234232850449274	0.00538142386626532
9.14	0.00233148760619173	0.00536143617774201
9.145	0.00232067113218193	0.00534029249201922
9.15	0.00230987949968338	0.00531903423428801
9.155	0.00229911140924344	0.00529949515853474
9.16	0.00228836485586186	0.00528243355181459
9.165	0.00227763879542877	0.00526630645393524
9.17	0.0022669339131518	0.0052483725306196
9.175	0.00225625197028947	0.00522720513142403
9.18	0.00224559361057928	0.00520400193229946
9.185	0.00223495811384211	0.00518133522589324
9.19	0.00222434412334351	0.0051607299502038
9.195	0.00221375023335284	0.00514163499690028
9.2	0.00220317660174416	0.00512268444845105
9.205	0.00219262415699433	0.0051032613473069
9.21	0.00218209305055339	0.00508354607307382
9.215	0.00217158291600654	0.00506351609615763
9.22	0.00216109272807117	0.00504234404398858
9.225	0.00215062150125718	0.00501941941652717
9.23	0.00214016958300931	0.00499583420580194
9.235	0.00212973810526336	0.00497381757477626
9.24	0.00211932788945006	0.0049545649769108
9.245	0.00210893894544455	0.00493689034982268
9.25	0.00209857060728567	0.00491817694683192
9.255	0.00208822245930591	0.00489683124099471
9.26	0.00207789534510781	0.00487366136651133
9.265	0.00206759120071993	0.00485068522776686
9.27	0.00205731152981059	0.00482894744658253
9.275	0.002047056331633	0.00480796867374877
9.28	0.00203682438368418	0.00478698068607031
9.285	0.00202661433051858	0.00476604140816619
9.29	0.00201642627825649	0.00474561677478746
9.295	0.00200626183058077	0.00472527803827489
9.3	0.00199612255267496	0.00470354724387292
9.305	0.00198600871524874	0.00467957303745266
9.31	0.00197591932054024	0.00465457936394458
9.315	0.00196585290144853	0.00463084393630595
9.32	0.00195580822623995	0.00460939712393085
9.325	0.0019457853402038	0.00458909940717689
9.33	0.00193578490221427	0.00456775490749237
9.335	0.00192580648551086	0.00454409348084965
9.34	0.0019158485729875	0.00451893799610019
9.345	0.00190590968787916	0.00449410099250329
9.35	0.00189598892147771	0.00447014916032558
9.355	0.00188608566740243	0.00444618480224577
9.36	0.00187619970160071	0.0044220407445323
9.365	0.00186633090144781	0.00439886387412045
9.37	0.00185647815909675	0.00437699530591047
9.375	0.00184663971245271	0.00435517057635266
9.38	0.00183681415367118	0.0043317968250264
9.385	0.00182700121232884	0.00430663508910385
9.39	0.00181720161567327	0.0042811093982472
9.395	0.00180741580102293	0.00425678736468882
9.4	0.00179764338904462	0.00423446241957635
9.405	0.00178788338353684	0.00421352943972551
9.41	0.00177813486522851	0.00419241567088733
9.415	0.00176839766681027	0.00417004468731506
9.42	0.00175867223006989	0.0041464825928422
9.425	0.00174895867072564	0.00412219399660145
9.43	0.00173925642088122	0.00409765757268517
9.435	0.00172956432386968	0.00407300168213283
9.44	0.00171988118183464	0.00404831875498672
9.445	0.00171020679248954	0.00402468785272347
9.45	0.00170054169875584	0.00400267554135993
9.455	0.0016908862111336	0.00398124680578604
9.46	0.00168124013966917	0.00395928724215011
9.465	0.00167160257501848	0.00393578948115803
9.47	0.00166197226163547	0.00391058576635501
9.475	0.00165234863229671	0.00388562101709127
9.48	0.0016427316699037	0.00386213797393253
9.485	0.00163312160902009	0.00383995621959485
9.49	0.00162351876695013	0.00381862742750698
9.495	0.00161392289790072	0.00379678651778548
9.5	0.00160433321729059	0.00377398412560126
9.505	0.00159474897793999	0.00375123613785249
9.51	0.00158516978241394	0.0037286688570525
9.515	0.00157559545745016	0.00370501219835191
9.52	0.00156602576194373	0.00367986936062792
9.525	0.00155646028703629	0.00365486738052425
9.53	0.0015468986110406	0.00363190273593972
9.535	0.00153734043733209	0.0036106264119077
9.54	0.00152778602452202	0.0035898666681959
9.545	0.00151823609047526	0.00356836908222746
9.55	0.0015086910722232	0.00354537005679774
9.555	0.00149915081377969	0.00352199966297633
9.56	0.00148961491194228	0.00349987589758598
9.565	0.00148008350667155	0.0034789493565107
9.57	0.00147055744883104	0.00345734685291177
9.575	0.00146103772828639	0.0034342183297376
9.58	0.00145152477498058	0.00341142068015827
9.585	0.0014420179878698	0.00338988809700709
9.59	0.00143251632060881	0.00336840556791884
9.595	0.00142301921783101	0.00334494109174912
9.6	0.00141352701060953	0.00331895081038809
9.605	0.00140404055911247	0.0032926850596354
9.61	0.00139456038559302	0.00326863148564343
9.615	0.00138508616785629	0.00324685256107884
9.62	0.00137561699750322	0.00322528772175872
9.625	0.00136615219715566	0.00320256138904682
9.63	0.00135669190893211	0.00317921839493991
9.635	0.00134723689769771	0.00315641981622079
9.64	0.00133778771751807	0.00313407564026491
9.645	0.00132834423845623	0.00311146793068389
9.65	0.00131890576578186	0.00308785793147095
9.655	0.00130947162329278	0.00306362767176367
9.66	0.00130004163828161	0.00304036186489967
9.665	0.00129061608148433	0.00301872492969721
9.67	0.00128119540728875	0.0029976544963958
9.675	0.00127177982803914	0.00297458587379751
9.68	0.00126236920684093	0.00294895990119741
9.685	0.00125296324969	0.00292309292972348
9.69	0.00124356192795858	0.00289959343720341
9.695	0.00123416571814303	0.00287823719556499
9.7	0.00122477534339112	0.00285652231742475
9.705	0.00121539128833916	0.0028333492005693
9.71	0.00120601337400927	0.00280936032833736
9.715	0.0011966408573727	0.00278567332401991
9.72	0.00118727292383483	0.00276185504172446
9.725	0.00117790920248382	0.00273658088463762
9.73	0.00116854992396185	0.00270975520103107
9.735	0.00115919555373125	0.0026829241544192
9.74	0.0011498462549298	0.0026584687292285
9.745	0.00114050170906594	0.00263719791359733
9.75	0.00113116139403999	0.00261703454130213
9.755	0.00112182497489712	0.00259524026987066
9.76	0.00111249237992297	0.00257127378284352
9.765	0.00110316357461286	0.0025469576455194
9.77	0.00109383841748283	0.0025236255284554
9.775	0.00108451660798394	0.00250009857899869
9.78	0.0010751977169619	0.00247544210761248
9.785	0.00106588157697018	0.00245109017758125
9.79	0.00105656871549513	0.00242870167058271
9.795	0.00104726012023022	0.0024082098040374
9.8	0.00103795642301705	0.00238802504426232
9.805	0.00102865737474502	0.00236637214426452
9.81	0.00101936228491155	0.00234264914441837
9.815	0.00101007101764665	0.00231760640597614
9.82	0.00100078440508042	0.00229261320408725
9.825	0.000991503625670731	0.00226847256274354
9.83	0.000982229193692064	0.00224461794911122
9.835	0.000972960615614227	0.00222031590559979
9.84	0.000963697132154096	0.00219558750341946
9.845	0.00095443873533867	0.00217089312638024
9.85	0.00094518630233793	0.00214681124512879
9.855	0.000935940762681753	0.0021232173778067
9.86	0.000926702226126253	0.00209950277210922
9.865	0.000917469911412638	0.00207576069625333
9.87	0.00090824291417988	0.00205280235227647
9.875	0.000899020836627074	0.00203112336327251
9.88	0.00088980382451922	0.00201010338304712
9.885	0.000880592216688569	0.00198794408751652
9.89	0.000871386092315163	0.00196362938987775
9.895	0.000862185271950011	0.0019379638702965
9.9	0.000852989457451514	0.00191302229973331
9.905	0.000843798589021105	0.00189009488052037
9.91	0.000834613200144219	0.00186806473544436
9.915	0.000825433955960619	0.00184530409304813
9.92	0.000816261066680823	0.00182182026962039
9.925	0.000807094357855931	0.00179859420329791
9.93	0.000797933886022406	0.00177571316942604
9.935	0.000788780272650769	0.00175207318423318
9.94	0.000779634266258711	0.00172709479970976
9.945	0.000770496270651933	0.00170172364666428
9.95	0.000761366224892157	0.00167765549830534
9.955	0.000752243896693017	0.00165565243985455
9.96	0.000743129378609098	0.00163457806112817
9.965	0.00073402313078148	0.001612486956396
9.97	0.000724925643228147	0.00158850244560398
9.975	0.000715837181068935	0.00156333350893405
9.98	0.000706757691961712	0.00153827992965745
9.985	0.000697686983581036	0.00151397145550902
9.99	0.000688625124034559	0.00149007963705827
9.995	0.00067957260699103	0.00146624056102951
[truncated: 18,001 more rows]
