# Supplementary material for: Modified control method of a motion compensated gangway
Source: PLoS One. 2026 Jul 10;21(7):e0351153. doi: 10.1371/journal.pone.0351153 (PMC13353997; doi:10.1371/journal.pone.0351153)
Supplement: S1 Dataset — (ZIP) [file pone.0351153.s001.zip › Fig21_Original_data.txt]

0	-0.0223025235258597	-0.0900000000008566
0.005	-0.022424867202357	-0.0900722734508966
0.01	-0.0225574257835906	-0.0901828344572204
0.015	-0.0226824959856649	-0.090168920620304
0.02	-0.0228831931413065	-0.0900029059728616
0.025	-0.0230917626881755	-0.0898980315328914
0.03	-0.02318540282085	-0.0899413034736649
0.035	-0.0230728127048516	-0.089989943535993
0.04	-0.0229205166713177	-0.0899220116463077
0.045	-0.02289598817318	-0.0897823703484704
0.05	-0.0229865200679873	-0.0897328032790628
0.055	-0.0230692946753124	-0.0897820060455528
0.06	-0.0230529241792548	-0.0897961962823598
0.065	-0.0229595325970869	-0.089692781471459
0.07	-0.0229221349596057	-0.0895465704702773
0.075	-0.0229652565133458	-0.0894937610153651
0.08	-0.0230008183551495	-0.0895172643172037
0.085	-0.0229778791123905	-0.0894998991132311
0.09	-0.0229245057394882	-0.0893943842391617
0.095	-0.0229077267284276	-0.0892819800070065
0.1	-0.0229281453847853	-0.0892454861608535
0.105	-0.0229319843185885	-0.0892389775396184
0.11	-0.0228932928169526	-0.0891721247365846
0.115	-0.0228471794430908	-0.0890354185137301
0.12	-0.0228385660956485	-0.088935802797406
0.125	-0.022852767384012	-0.0889202411182227
0.13	-0.0228479853546601	-0.0889125890271377
0.135	-0.0228115593276377	-0.0888347410378729
0.14	-0.0227743190845177	-0.0886968595930454
0.145	-0.022763359302219	-0.0886002659312522
0.15	-0.0227617776078662	-0.0885668610743179
0.155	-0.0227412454606885	-0.0885218483399519
0.16	-0.0227014588380577	-0.0884118485566892
0.165	-0.0226746410959223	-0.0882809188536777
0.17	-0.0226711403643539	-0.0882097075924418
0.175	-0.0226666004200971	-0.088183004189558
0.18	-0.022639406733675	-0.0881222413561971
0.185	-0.0225971655685896	-0.0879924440064889
0.19	-0.0225708287231724	-0.0878573559388848
0.195	-0.0225639627443821	-0.0877845414758063
0.2	-0.0225524221576416	-0.0877434180283588
0.205	-0.022521671644695	-0.0876645195575694
0.21	-0.0224846461056287	-0.0875327655746864
0.215	-0.0224634583852923	-0.0874127990979146
0.22	-0.0224533499764673	-0.0873435584027632
0.225	-0.0224330260472351	-0.0872828890999921
0.23	-0.022394990776979	-0.0871760639967312
0.235	-0.0223588913718009	-0.0870294266878845
0.24	-0.0223411777905108	-0.0869163670207413
0.245	-0.0223305332241867	-0.0868545058552689
0.25	-0.0223075090673406	-0.086787867402353
0.255	-0.0222690996003644	-0.0866691499310021
0.26	-0.0222345804724706	-0.0865189991716509
0.265	-0.0222147097862304	-0.0864059782027946
0.27	-0.0221971832770487	-0.0863345251494092
0.275	-0.0221673632231489	-0.0862494607601451
0.28	-0.022127803883291	-0.0861166655833016
0.285	-0.0220973981996803	-0.085971208136055
0.29	-0.0220799879281002	-0.0858673824130626
0.295	-0.022060369451212	-0.0857918273594069
0.3	-0.0220263158279675	-0.0856902302570627
0.305	-0.0219845070891313	-0.0855407762204613
0.31	-0.0219538512114398	-0.0853910679913215
0.315	-0.0219349027932085	-0.0852865198986445
0.32	-0.0219119272719997	-0.0852022871323192
0.325	-0.0218758739444572	-0.0850870135384045
0.33	-0.0218357270615681	-0.0849311035733334
0.335	-0.0218063592474793	-0.0847864018990906
0.34	-0.0217848251336347	-0.0846827001729748
0.345	-0.0217566879315922	-0.0845860980369419
0.35	-0.0217163339643335	-0.0844538583475617
0.355	-0.0216762227458013	-0.0842897642624732
0.36	-0.0216483819660546	-0.0841505144394706
0.365	-0.0216263926769393	-0.0840521494212963
0.37	-0.0215962661701536	-0.0839520096942116
0.375	-0.0215545231020299	-0.0838107759671812
0.38	-0.0215141688736304	-0.0836405023176863
0.385	-0.0214847957971927	-0.0834972866507471
0.39	-0.0214590702409746	-0.0833895645988536
0.395	-0.0214251166623054	-0.0832737875617028
0.4	-0.0213823406895681	-0.0831175697481289
0.405	-0.0213435048485582	-0.0829451607901011
0.41	-0.0213143210943755	-0.0828068962780817
0.415	-0.0212863079693758	-0.0826971004421085
0.42	-0.021249201907848	-0.0825698839860225
0.425	-0.0212042216557482	-0.0824020345939376
0.43	-0.0211648139829814	-0.0822288019100683
0.435	-0.0211350923716185	-0.0820939943091216
0.44	-0.0211054343606668	-0.0819822503561317
0.445	-0.0210666384022983	-0.0818476327511313
0.45	-0.0210212033064897	-0.0816729215582421
0.455	-0.0209815992090195	-0.0814969614600025
0.46	-0.0209501904294926	-0.0813578358963033
0.465	-0.0209173331778622	-0.0812363436126762
0.47	-0.0208754633073929	-0.0810898385729212
0.475	-0.0208288839051679	-0.0809093573694144
0.48	-0.0207895969862277	-0.0807375652473694
0.485	-0.0207581246049231	-0.0806012411832755
0.49	-0.0207238741139527	-0.0804744124893589
0.495	-0.0206798388207818	-0.08031805611782
0.5	-0.0206317102974254	-0.0801301388543277
0.505	-0.0205914316035102	-0.0799554866772974
0.51	-0.0205584276300298	-0.0798140656386089
0.515	-0.0205219754988181	-0.0796767647118276
0.52	-0.0204762781641643	-0.0795086056017706
0.525	-0.0204279753238475	-0.0793146953264831
0.53	-0.0203874754850592	-0.0791399190718333
0.535	-0.0203528524944478	-0.0789960538619683
0.54	-0.0203137452060278	-0.0788507585334832
0.545	-0.0202655710934447	-0.0786737390664446
0.55	-0.0202163487815489	-0.0784746434757971
0.555	-0.0201755514512436	-0.0782985123883298
0.56	-0.0201399355747224	-0.07815296280805
0.565	-0.0200991952959738	-0.078001807532398
0.57	-0.0200495989050061	-0.077816849283729
0.575	-0.0199995111748941	-0.0776143355991869
0.58	-0.0199574520853974	-0.0774378488713256
0.585	-0.0199196603520277	-0.0772876840070951
0.59	-0.0198765506561382	-0.0771259963662317
0.595	-0.0198255626688724	-0.0769305877596446
0.6	-0.0197751984249808	-0.0767261248970695
0.605	-0.0197324619826383	-0.0765511425132824
0.61	-0.0196930619421352	-0.0763980391055148
0.615	-0.0196479685590497	-0.076228125723526
0.62	-0.0195953039099161	-0.0760233244572476
0.625	-0.019543890664344	-0.0758146721934239
0.63	-0.0195000384444622	-0.0756389066311612
0.635	-0.019459129400517	-0.075482305931391
0.64	-0.0194126028221199	-0.0753055558067019
0.645	-0.0193590294326598	-0.0750956925616457
0.65	-0.0193067059956064	-0.0748864832386031
0.655	-0.0192612299653905	-0.0747085989019788
0.66	-0.0192182083193638	-0.0745452736928531
0.665	-0.019169797022939	-0.0743598392603843
0.67	-0.0191150399302529	-0.0741440467127016
0.675	-0.019061876437042	-0.0739342776510956
0.68	-0.0190152577507797	-0.0737550842882137
0.685	-0.0189708510950321	-0.0735859563106956
0.69	-0.0189211541601552	-0.0733927779587521
0.695	-0.0188651780588742	-0.0731718603829234
0.7	-0.0188105696529114	-0.0729600330958177
0.705	-0.0187622573918261	-0.072776275372757
0.71	-0.0187163102339162	-0.0725987874688881
0.715	-0.0186655901044037	-0.0723971498422409
0.72	-0.0186089855260245	-0.0721714175970452
0.725	-0.0185532634245984	-0.0719574342116049
0.73	-0.0185031879603068	-0.0717699691366378
0.735	-0.0184554772625932	-0.0715858999655146
0.74	-0.0184034556871519	-0.0713775798833682
0.745	-0.018345827186787	-0.0711484102211892
0.75	-0.0182887983032853	-0.0709332901407117
0.755	-0.0182372241662477	-0.0707431943622897
0.76	-0.0181883516525577	-0.0705539047734309
0.765	-0.0181356120648919	-0.0703399614438947
0.77	-0.0180771464012779	-0.0701063179561995
0.775	-0.0180184956035007	-0.0698874215340107
0.78	-0.0179650029241403	-0.0696930411796319
0.785	-0.0179146681280558	-0.0694983989476225
0.79	-0.0178611249537615	-0.0692795468188743
0.795	-0.0178020400601216	-0.06904321266607
0.8	-0.0177421151282357	-0.0688222507251737
0.805	-0.0176869703881856	-0.0686242741657356
0.81	-0.0176352510713532	-0.0684245645062588
0.815	-0.0175807278576352	-0.0682006482838911
0.82	-0.0175205748631504	-0.0679606400874836
0.825	-0.0174590615872991	-0.0677376572671768
0.83	-0.0174023331933043	-0.0675376503215519
0.835	-0.0173495673540195	-0.0673342324593189
0.84	-0.0172944526019155	-0.0671052591606282
0.845	-0.0172335331384716	-0.0668601712975946
0.85	-0.0171705066267625	-0.0666322452642175
0.855	-0.0171121030408468	-0.0664268856742209
0.86	-0.0170580147931463	-0.0662178747257915
0.865	-0.0170019516585305	-0.0659835892940433
0.87	-0.0169401427513393	-0.0657343747050525
0.875	-0.0168760152200269	-0.0655037981999663
0.88	-0.0168163616734672	-0.0652962298606898
0.885	-0.0167610924983839	-0.0650841011006586
0.89	-0.0167039181790236	-0.0648457179577874
0.895	-0.0166408526481496	-0.0645922915281518
0.9	-0.0165753109520338	-0.0643585091154372
0.905	-0.0165145265425268	-0.0641478203775665
0.91	-0.0164585185370651	-0.0639312445606804
0.915	-0.0164006719773888	-0.0636874357038293
0.92	-0.016336591540747	-0.0634295870095303
0.925	-0.0162696068238778	-0.0631930968969537
0.93	-0.0162075322489168	-0.0629797823314298
0.935	-0.016150548419593	-0.0627592533721504
0.94	-0.0160917852443631	-0.0625109270224482
0.945	-0.0160266975711689	-0.0622501857605112
0.95	-0.0159587153908227	-0.0620119235653563
0.955	-0.0158957717141203	-0.0617959475099601
0.96	-0.0158378745905311	-0.0615705779964231
0.965	-0.0157779103885815	-0.0613162578377217
0.97	-0.0157113908129202	-0.0610516238185886
0.975	-0.0156423086892904	-0.060811451512368
0.98	-0.0155787322494189	-0.0605929562226738
0.985	-0.01552026570423	-0.0603632520549162
0.99	-0.0154593538329205	-0.0601040657570939
0.995	-0.0153915219768366	-0.0598366253139488
1	-0.0153213608459838	-0.0595947260248563
1.005	-0.0152570933662155	-0.0593729338738531
1.01	-0.0151978535556809	-0.059138056071289
1.015	-0.0151358044872324	-0.0588740259516348
1.02	-0.0150667516470682	-0.0586043173092959
1.025	-0.0149958002635723	-0.0583604154949428
1.03	-0.0149309014485428	-0.058134515734152
1.035	-0.0148706607434861	-0.0578941047364594
1.04	-0.0148071981711516	-0.0576254382017938
1.045	-0.0147367837160255	-0.0573536882124595
1.05	-0.014665219050361	-0.0571080782404837
1.055	-0.0146000337535244	-0.0568788603792141
1.06	-0.0145391055264656	-0.0566341065489257
1.065	-0.0144744281415014	-0.0563618400996142
1.07	-0.0144027466322123	-0.0560880607990786
1.075	-0.0143305555289461	-0.0558399485492708
1.08	-0.014264900185914	-0.0556063294052939
1.085	-0.0142029563011993	-0.0553562407481636
1.09	-0.0141368506298337	-0.0550799287579991
1.095	-0.0140640366344918	-0.0548040444983821
1.1	-0.0139913725703262	-0.0545530714431787
1.105	-0.0139251522940507	-0.0543150614555188
1.11	-0.0138621193316761	-0.0540606148712029
1.115	-0.0137946930164411	-0.0537813838989958
1.12	-0.0137209413943567	-0.0535036079839084
1.125	-0.0136480824357004	-0.0532502929316286
1.13	-0.0135816589656692	-0.053009455959945
1.135	-0.013517894587678	-0.052752495545722
1.14	-0.0134493968054176	-0.0524713248844092
1.145	-0.0133747882575684	-0.0521910610479983
1.15	-0.013301627268937	-0.051934176511508
1.155	-0.0132347814054617	-0.0516895909674345
1.16	-0.0131700812700127	-0.0514297478113769
1.165	-0.0131005046548015	-0.0511466267994078
1.17	-0.0130252701604112	-0.0508639010898586
1.175	-0.0129519143557713	-0.050603457911984
1.18	-0.0128845300808037	-0.0503554678732867
1.185	-0.012818814399365	-0.0500935134512402
1.19	-0.0127482561290344	-0.0498090485508732
1.195	-0.0126725543501031	-0.0495238865967097
1.2	-0.0125990528544309	-0.0492600323027161
1.205	-0.0125312805717122	-0.0490092362788938
1.21	-0.0124647658067005	-0.0487457386441841
1.215	-0.0123933655418918	-0.0484599959952074
1.22	-0.0123171400561573	-0.0481719102502922
1.225	-0.0122433604205816	-0.047904225553804
1.23	-0.0121751533273809	-0.0476506208972851
1.235	-0.0121079399576299	-0.0473859912706039
1.24	-0.0120358889639051	-0.0470994761840059
1.245	-0.0119593154585806	-0.0468087199878425
1.25	-0.0118852780836013	-0.0465373904527391
1.255	-0.0118165727804172	-0.0462812640859975
1.26	-0.0117486405045768	-0.0460156610003804
1.265	-0.0116759548110791	-0.0457280842274649
1.27	-0.0115990336569252	-0.0454341780864809
1.275	-0.0115247239820058	-0.0451590373024444
1.28	-0.0114555689591508	-0.0449005149733778
1.285	-0.0113870611347054	-0.0446341991178031
1.29	-0.0113138788045547	-0.0443457434512629
1.295	-0.0112365879731295	-0.0440486939079822
1.3	-0.0111618871559587	-0.0437698022125805
1.305	-0.0110922446444288	-0.0435090429183134
1.31	-0.0110232854494103	-0.0432422203255386
1.315	-0.0109498236024308	-0.0429532049605396
1.32	-0.0108723314006915	-0.0426537809602821
1.325	-0.0107972285817381	-0.0423717443998526
1.33	-0.0107270144080992	-0.042108909496095
1.335	-0.0106575913764849	-0.0418412485877181
1.34	-0.0105839129206929	-0.0415513707771869
1.345	-0.0105063086664921	-0.0412500992250714
1.35	-0.0104308561222508	-0.0409657285957778
1.355	-0.0103601145219251	-0.0407010990079304
1.36	-0.0102903304828818	-0.0404325142406754
1.365	-0.010216569430275	-0.0401417275643773
1.37	-0.0101388714196724	-0.0398385053698359
1.375	-0.0100629470913076	-0.0395517409141912
1.38	-0.00999160510024462	-0.0392854633336447
1.385	-0.00992158786602741	-0.0390160398051456
1.39	-0.00984799546515343	-0.0387244469551533
1.395	-0.0097703652646133	-0.0384195995247171
1.4	-0.00969385133119363	-0.0381302479031196
1.405	-0.00962166681946776	-0.037861553940767
1.41	-0.00955134525528698	-0.0375908477114915
1.415	-0.00947808312635253	-0.0372985773051791
1.42	-0.00940076900657197	-0.0369926174866758
1.425	-0.00932373669019253	-0.0367011136147773
1.43	-0.00925072996014649	-0.0364301114566381
1.435	-0.00918015380058989	-0.0361582709603608
1.44	-0.00910731740057678	-0.0358659616087468
1.445	-0.00903038113889277	-0.0355597876466696
1.45	-0.00895281701821172	-0.0352669399426172
1.455	-0.0088790410360606	-0.0349942568063833
1.46	-0.00880831681163918	-0.0347216023874439
1.465	-0.00873600536999359	-0.0344292868368066
1.47	-0.0086594942083168	-0.0341224249639493
1.475	-0.00858140905445289	-0.0338271769113369
1.48	-0.0085068897403801	-0.0335519143524299
1.485	-0.00843601153254903	-0.0332782742402334
1.49	-0.00836419859103046	-0.0329863851153185
1.495	-0.00828813453008866	-0.0326796588522974
1.5	-0.00820977882896341	-0.0323826145949515
1.505	-0.00813462338116695	-0.032105070650753
1.51	-0.00806346032595094	-0.0318310301682492
1.515	-0.00799191931428256	-0.0315403770161583
1.52	-0.00791620598002848	-0.0312341491667124
1.525	-0.00783771839596884	-0.0309349333052625
1.53	-0.00776204323641345	-0.0306543698618796
1.535	-0.0076905837976581	-0.0303793027304566
1.54	-0.0076193076059841	-0.0300895872808367
1.545	-0.00754407435067404	-0.0297836691332265
1.55	-0.00746565866634089	-0.0294817936450284
1.555	-0.00738948788447201	-0.0291978045292559
1.56	-0.00731756048022298	-0.0289223213704436
1.565	-0.00724640215401866	-0.0286354129188612
1.57	-0.00717168969462416	-0.0283318934688074
1.575	-0.00709352594430629	-0.0280280054154157
1.58	-0.0070168820213264	-0.027739981665685
1.585	-0.00694434093706523	-0.0274630588467447
1.59	-0.00687323458651029	-0.0271781712251918
1.595	-0.00679919249132271	-0.0268767051946419
1.6	-0.00672154474102867	-0.0265710041828107
1.605	-0.006644483613955	-0.0262796280331128
1.61	-0.0065711648985742	-0.0260019840809066
1.615	-0.00649998781429289	-0.025719886637227
1.62	-0.00642670751274593	-0.0254212149132141
1.625	-0.00634974885983564	-0.0251146478722211
1.63	-0.00627222022560754	-0.0248197531224533
1.635	-0.00619809455147712	-0.0245400402616155
1.64	-0.00612687422139038	-0.0242595145188309
1.645	-0.00605446417928313	-0.0239636262168989
1.65	-0.00597835363473107	-0.0236573376838642
1.655	-0.00590058779810176	-0.0233596158269562
1.66	-0.00582568459767631	-0.0230774123144226
1.665	-0.00575420442262842	-0.0227975802825091
1.67	-0.00568243159916265	-0.0225044947086573
1.675	-0.00560714174053436	-0.0221995387826534
1.68	-0.00552948677215374	-0.0218997167195277
1.685	-0.00545399014069122	-0.0216150796486871
1.69	-0.00538213166889145	-0.0213357735011522
1.695	-0.00531082865783474	-0.0210454568621667
1.7	-0.00523640367339192	-0.0207421968616038
1.705	-0.00515906915681029	-0.0204404702202062
1.71	-0.00508300352387636	-0.0201530360527234
1.715	-0.00501054327264319	-0.0198741839987386
1.72	-0.00493952038583108	-0.0195874218112426
1.725	-0.00486607782134857	-0.0192866210114527
1.73	-0.00478943362084945	-0.0189835195186317
1.735	-0.00471292171754601	-0.0186930734018383
1.74	-0.00463964696935752	-0.0184137838412418
1.745	-0.004568660169174	-0.0181300730214361
1.75	-0.00449621151574557	-0.0178325423431263
1.755	-0.00442048493597294	-0.0175293076237425
1.76	-0.00434376293913933	-0.0172359430786879
1.765	-0.00426979560996443	-0.016955272291078
1.77	-0.00419877914543524	-0.0166736702503428
1.775	-0.00412724675150224	-0.0163793183978713
1.78	-0.0040524928225678	-0.0160767397062863
1.785	-0.00397583768978262	-0.0157812989934243
1.79	-0.00390128358565797	-0.0154998878558897
1.795	-0.00383007098944034	-0.0152213055883752
1.8	-0.00375928326619368	-0.0149309393213134
1.805	-0.00368559006353153	-0.0146290220421964
1.81	-0.00360930305779481	-0.0143300661627965
1.815	-0.00353415884704607	-0.0140447541906267
1.82	-0.00346235545898846	-0.013766231107085
1.825	-0.0033918957190611	-0.0134793688666264
1.83	-0.00331920014458022	-0.0131802474222754
1.835	-0.00324358091299705	-0.0128808170724161
1.84	-0.00316806041335802	-0.0125937049350022
1.845	-0.00309564730719587	-0.0123158807985405
1.85	-0.00302547022491505	-0.0120327880401017
1.855	-0.00295392657570603	-0.0117371273156445
1.86	-0.00287921648621639	-0.0114374813735816
1.865	-0.00280349822341306	-0.0111477698747713
1.87	-0.00273035044585791	-0.0108692405275171
1.875	-0.00266012010307205	-0.0105888356987556
1.88	-0.00258953905841685	-0.010296632313183
1.885	-0.00251592919208547	-0.0099979956631131
1.89	-0.00244044410130466	-0.00970667855999943
1.895	-0.00236673404665785	-0.00942710550937475
1.9	-0.00229619886238217	-0.00914887769384788
1.905	-0.00222627055425717	-0.00886042596574057
1.91	-0.00215374623365525	-0.00856345478853837
1.915	-0.00207876289575438	-0.00827098739358572
1.92	-0.00200467385239209	-0.00799068314023397
1.925	-0.00193378339103317	-0.00771437779172658
1.93	-0.00186434784196726	-0.00742920919672035
1.935	-0.00179288354602617	-0.00713396065050681
1.94	-0.00171854661816911	-0.00684028296388337
1.945	-0.00164414098468585	-0.00655813533951759
1.95	-0.00157266928081529	-0.00628276968968378
1.955	-0.00150346059735456	-0.00600117848941529
1.96	-0.00143307171769734	-0.00570880528142746
1.965	-0.00135968501083267	-0.00541511655433199
1.97	-0.00128530538939865	-0.00513164701551441
1.975	-0.00121330563307813	-0.00485699229782575
1.98	-0.00114410448661641	-0.00457879120248654
1.985	-0.00107462676073118	-0.004289899634264
1.99	-0.00100231893523948	-0.00399734297149101
1.995	-0.000928295258819904	-0.00371332035941094
2	-0.000855941821417581	-0.00343917245474553
2.005	-0.000786602479151561	-0.00316367085957943
2.01	-0.000717819152935144	-0.00287781990711137
2.015	-0.000646566911661823	-0.00258612737649001
2.02	-0.000573033020955727	-0.00230099564570067
2.025	-0.000500370944515769	-0.00202666962657317
2.03	-0.000430730895444293	-0.00175362568559813
2.035	-0.000362459740369374	-0.00147138612825711
2.04	-0.000292316318172663	-0.00118182209920545
2.045	-0.000219580309884169	-0.00089672425597267
2.05	-0.000146907921678396	-0.000622660620978499
2.055	-7.70056472603908e-05	-0.000352266986363625
2.06	-9.09687384623048e-06	-7.40469271940158e-05
2.065	6.0036070013183e-05	0.000213017743427524
2.07	0.000131909990753289	0.000498305302421209
2.075	0.000204484237863038	0.000773124077119847
2.08	0.000274701643353694	0.00104212213174215
2.085	0.000342444513218343	0.00131691981054036
2.09	0.000410675379148255	0.00160108492118858
2.095	0.000481574508965448	0.00188574558038359
2.1	0.000553839413471451	0.00216087359805865
2.105	0.000624313168005912	0.00242849286249174
2.11	0.000692040953426574	0.00269987465122794
2.115	0.000759517945015666	0.00298080615247771
2.12	0.000829390371728511	0.00326438106067102
2.125	0.000901132461312173	0.00353973798108584
2.13	0.000971722297915605	0.00380627651715892
2.135	0.00103950613572055	0.00407439771728422
2.14	0.00110637828797289	0.00435180503301098
2.145	0.00117525504125659	0.00463384919902268
2.15	0.00124636189034224	0.00490940083673039
2.155	0.00131697043827996	0.00517531527089012
2.16	0.00138486344643319	0.00544057598634229
2.165	0.00145125218345992	0.00571429661932197
2.17	0.00151914609600395	0.0059941822066083
2.175	0.00158948096709398	0.00626949766534823
2.18	0.00165997410399866	0.00653490476874516
2.185	0.00172801074500054	0.00679761537609305
2.19	0.00179406844613444	0.00706770483970434
2.195	0.00186105624595356	0.00734516313019691
2.2	0.00193052292546023	0.00762006208557184
2.205	0.0020007334015963	0.00788522248962302
2.21	0.00206886161278966	0.0081455939802352
2.215	0.00213468001828682	0.00841162822428754
2.22	0.00220084867628543	0.00868583171367208
2.225	0.00226941034551018	0.00895963754889082
2.23	0.00233922026530339	0.009224425687164
2.235	0.00240739458499649	0.00948293635418636
2.24	0.00247305116444855	0.00974551249458227
2.245	0.00253847151475791	0.0100166138474925
2.25	0.00260606970798698	0.0102891302103556
2.255	0.00267533452051829	0.0105534545243116
2.26	0.00274349000616443	0.010810165243963
2.265	0.0028090732272474	0.0110690746094246
2.27	0.00287386831710045	0.0113363913263672
2.275	0.00294051316526001	0.0116069819971861
2.28	0.00300912180904964	0.0118708039903663
2.285	0.00307716423918507	0.0121260693782379
2.29	0.00314271451408354	0.012381499425887
2.295	0.00320700243807059	0.0126447526441789
2.3	0.00327275169845214	0.0129128560466236
2.305	0.00334065095080582	0.0131759161120866
2.31	0.0034085020944539	0.0134300231380849
2.315	0.00347402268269978	0.0136825388972579
2.32	0.00353785821804513	0.0139421226557662
2.325	0.00360270172052775	0.0142078199256885
2.33	0.00366976885574576	0.0144704147525786
2.335	0.00373728185405769	0.0147240246534166
2.34	0.00380274300548702	0.0149739693650816
2.345	0.00386621877048952	0.015229554617528
2.35	0.0039302302729193	0.0154921176482457
2.355	0.00399642033699115	0.0157535336184475
2.36	0.0040634790803321	0.0160064911209576
2.365	0.00412882034128192	0.016254238978909
2.37	0.0041919695105733	0.0165060096404593
2.375	0.00425519440555579	0.0167647350894604
2.38	0.00432050197967191	0.0170235361369295
2.385	0.00438707777684874	0.0172747594790615
2.39	0.00445231957983285	0.0175200205785489
2.395	0.0045152222944237	0.0177680493878121
2.4	0.0045777187932971	0.0180232083877542
2.405	0.00464210854656899	0.0182798656943247
2.41	0.00470810830460016	0.0185297387190346
2.415	0.0047732081543891	0.0187728815478396
2.42	0.0048359140431611	0.0190174695912981
2.425	0.00489774479783703	0.0192690537813051
2.43	0.00496119305510542	0.0195236046498964
2.435	0.00502649883347138	0.0197724522330536
2.44	0.00509136024884448	0.0200135642980177
2.445	0.00515390335190123	0.0202543135063912
2.45	0.00521516617230986	0.0205018283955182
2.455	0.00527768253899056	0.0207539969155702
2.46	0.00534217726146016	0.0210021600684242
2.465	0.0054066683301529	0.0212422577620292
2.47	0.00546902021675946	0.0214800626204615
2.475	0.00552976917997919	0.0217233794998066
2.48	0.00559138605156644	0.0219719274716116
2.485	0.00565503324778019	0.0222178902112608
2.49	0.00571910437550203	0.0224560833946069
2.495	0.00578127951532785	0.0226909505591014
2.5	0.00584156947046617	0.0229305812182519
2.505	0.00590228846826115	0.0231760053839077
2.51	0.00596500359375296	0.023420114875594
2.515	0.00602854952116143	0.0236567157678445
2.52	0.00609052339854609	0.0238884684273349
2.525	0.00615042393019927	0.0241236358630316
2.53	0.00621029923957453	0.0243653331755569
2.535	0.00627202901603294	0.0246074262066405
2.54	0.00633493770201762	0.0248424282345499
2.545	0.00639667545203645	0.025071201626325
2.55	0.0064562736850108	0.0253017473418355
2.555	0.00651541565545466	0.0255388162977197
2.56	0.00657618878702571	0.0257778811542136
2.565	0.00663841003568445	0.0260110931477788
2.57	0.00669986578861893	0.0262376447238531
2.575	0.00675916027664142	0.0264647543905507
2.58	0.0068175657220617	0.0266979461137896
2.585	0.0068773190194468	0.0269343349185849
2.59	0.00693872684729078	0.027166249914498
2.595	0.00699978663262762	0.0273911122218314
2.6	0.00705875884516733	0.0276148753990767
2.605	0.00711646679013533	0.0278440363777939
2.61	0.00717519101455103	0.0280772299035215
2.615	0.00723571056416761	0.0283068218932982
2.62	0.00729632577404129	0.0285290585842769
2.625	0.00735502605949572	0.0287488568320956
2.63	0.0074121309344677	0.028973270879737
2.635	0.00746985006475318	0.0292026127107314
2.64	0.00752939341207711	0.0294299891038416
2.645	0.00758944879956378	0.0296502105558701
2.65	0.00764784864072913	0.0298667644002187
2.655	0.00770439476637138	0.0300870738306642
2.66	0.00776111420780282	0.0303126269323354
2.665	0.00781959683363855	0.0305372513958951
2.67	0.00787898089903408	0.0307551826776786
2.675	0.00793704236946123	0.030968523896495
2.68	0.0079930736273883	0.0311845852624837
2.685	0.00804882472437836	0.0314064754118852
2.69	0.00810620114816658	0.0316289602741883
2.695	0.00816483565980198	0.0318451303331461
2.7	0.0082225503081821	0.0320555166803047
2.705	0.00827815388251924	0.0322673173986489
2.71	0.00833301457043174	0.0324849513706131
2.715	0.00838924506826236	0.0327043674460336
2.72	0.00844699671398118	0.0329182558776359
2.725	0.0085042756585065	0.0331255987815843
2.73	0.00855948168886755	0.0333330220410435
2.735	0.00861350281503762	0.0335460106900456
2.74	0.00866853512720652	0.0337618822282232
2.745	0.00872526061672506	0.0339732294242937
2.75	0.0087819986391947	0.0341776252095598
2.755	0.00883682656470246	0.0343808654292163
2.76	0.00889008246894292	0.0345892835122732
2.765	0.00894391464971234	0.034801612018075
2.77	0.00899950395606876	0.0350105740411256
2.775	0.00905558713123716	0.035212316796085
2.78	0.00911003890503199	0.0354115281006198
2.785	0.00916261536176407	0.0356152095069945
2.79	0.00921527386133032	0.0358236487788347
2.795	0.0092696311703968	0.0360300780955003
2.8	0.00932493337299698	0.036229390169581
2.805	0.00937898919186196	0.0364248520621904
2.81	0.0094309666056688	0.0366237090194243
2.815	0.00948248542991587	0.0368277764879624
2.82	0.00953550707902233	0.0370311551352091
2.825	0.00958986002644224	0.0372278421107848
2.83	0.00964345328912554	0.0374197524046767
2.835	0.00969492479046712	0.0376141427851865
2.84	0.00974540997368697	0.037813957593735
2.845	0.00979704548722427	0.0380140665146296
2.85	0.0098502658255477	0.0382079407731533
2.855	0.00990327592780311	0.0383962303421929
2.86	0.00995429235859124	0.0385858837788119
2.865	0.0100038410446174	0.0387810965876449
2.87	0.0100540782945228	0.0389781145363731
2.875	0.0101060480617336	0.039169900850289
2.88	0.0101583821632991	0.0393552473851194
2.885	0.0102089834830177	0.0395403310337778
2.89	0.0102576931512996	0.0397302506592141
2.895	0.0103064959838755	0.0399226273865193
2.9	0.0103569913169629	0.0401108796788637
2.905	0.0104084151360849	0.0402928113831421
2.91	0.0104585660765925	0.0404735891440119
2.915	0.0105065866763391	0.040659001754403
2.92	0.0105540921966831	0.040848075063005
2.925	0.0106030977140968	0.0410343730236942
2.93	0.0106535099730615	0.0412144005094298
2.935	0.0107032357582646	0.0413921605104899
2.94	0.010750774071991	0.041573574482184
2.945	0.0107971536923361	0.0417589761969325
2.95	0.0108446085286402	0.0419425689129376
2.955	0.0108937532771416	0.0421194607880637
2.96	0.0109428267991126	0.0422924442578344
2.965	0.0109898598028481	0.0424680703140085
2.97	0.0110351919885332	0.0426482726966587
2.975	0.0110810421753784	0.0428282341052906
2.98	0.0111287022740867	0.0430024452053148
2.985	0.011176960132146	0.0431721771617297
2.99	0.0112235711029015	0.0433436577391128
2.995	0.0112680741583876	0.043519525448322
3	0.0113123794964872	0.043695456647626
3.005	0.0113583471996619	0.0438661711653361
3.01	0.0114055125995914	0.044032019291656
3.015	0.0114516285165584	0.0441980862642229
3.02	0.011495444487369	0.044368123333446
3.025	0.0115383225748298	0.0445394487203475
3.03	0.0115824954729682	0.044705984785044
3.035	0.0116282999350417	0.0448669271217218
3.04	0.0116737737118663	0.0450283128530411
3.045	0.0117170605047542	0.0451952544912712
3.05	0.011758771940656	0.0453651473932888
3.055	0.0118011967491086	0.045530543158314
3.06	0.0118454334904592	0.0456886576825358
3.065	0.0118900594237765	0.0458446437418914
3.07	0.0119328451290679	0.0460047461779341
3.075	0.0119735528287103	0.0461686087967883
3.08	0.0120142512876754	0.0463297543320678
3.085	0.0120567091757855	0.0464839941636614
3.09	0.0121002438032289	0.0466350706973521
3.095	0.0121425312556212	0.0467902117384128
3.1	0.0121824739998448	0.0469508494722518
3.105	0.0122216099039023	0.0471106229619443
3.11	0.0122621602476394	0.0472633036735754
3.115	0.0123043067567323	0.047410643629965
3.12	0.0123459679533481	0.0475600307630569
3.125	0.0123853233986974	0.0477145199381278
3.13	0.012423119721463	0.0478699613897139
3.135	0.0124617226739382	0.048020633636863
3.14	0.012502183359477	0.0481663435100316
3.145	0.0125429754843751	0.0483125550746758
3.15	0.0125818181978781	0.0484627155615302
3.155	0.0126185258362482	0.0486127663517716
3.16	0.0126552623872028	0.0487563134663905
3.165	0.0126938343169408	0.0488938422948856
3.17	0.0127335161980328	0.0490318057060324
3.175	0.0127719023555549	0.049174810550383
3.18	0.0128078466296775	0.0493206805477393
3.185	0.0128429183437247	0.0494624729502357
3.19	0.0128794240818534	0.049597557101657
3.195	0.0129176112665996	0.0497307545623241
3.2	0.0129553678434141	0.0498678937503323
3.205	0.0129907556970872	0.0500082914518999
3.21	0.0130244450221575	0.050146040827
3.215	0.0130588641969573	0.0502781724698365
3.22	0.0130952079269231	0.0504089290293004
3.225	0.0131320188344565	0.0505440371869269
3.23	0.0131669144580939	0.0506830968615801
3.235	0.0131995408468314	0.0508200311232798
3.24	0.0132320284272803	0.0509503824997793
3.245	0.0132663289501676	0.051076603417102
3.25	0.0133018747516915	0.0512051305339905
3.255	0.0133362406464578	0.051337881993716
3.26	0.0133680929500629	0.0514693656582857
3.265	0.0133988821970683	0.0515945601627479
3.27	0.0134310132302335	0.05171532207641
3.275	0.0134649251367056	0.0518383657552681
3.28	0.0134985689477496	0.051966489096504
3.285	0.013529860194894	0.0520953355386184
3.29	0.0135593029618275	0.0522195976288252
3.295	0.0135893527631864	0.0523388502378785
3.3	0.01362136921984	0.0524571628273371
3.305	0.0136539913856536	0.0525782366849753
3.31	0.0136847573265725	0.0527012558447124
3.315	0.0137131594757036	0.0528217789845378
3.32	0.0137412971655302	0.0529384932636292
3.325	0.0137712443692965	0.053054994252247
3.33	0.0138025524219658	0.0531741847227969
3.335	0.0138327635131401	0.0532940298125137
3.34	0.0138604033694968	0.0534095769273722
3.345	0.0138868500965468	0.0535199484537942
3.35	0.0139145908627786	0.0536294603024598
3.355	0.0139441866789817	0.0537424124209072
3.36	0.0139736018257766	0.0538576112779474
3.365	0.0140006415310378	0.0539690708637527
3.37	0.0140257129349214	0.0540744685924644
3.375	0.0140513094199586	0.0541777557211623
3.38	0.0140789148682	0.054283760184522
3.385	0.0141072320103586	0.0543927891131219
3.39	0.0141337181983455	0.0545001789925805
3.395	0.0141577384207267	0.0546019124121632
3.4	0.0141813890487303	0.0546993199490953
3.405	0.0142068645211518	0.0547974102009665
3.41	0.0142338030835907	0.0548989973982291
3.415	0.0142596957630981	0.0550016930760751
3.42	0.0142829458544161	0.0551012375081344
3.425	0.014304912250266	0.0551968230931353
3.43	0.0143281828395806	0.0552920760453697
3.435	0.0143533889800422	0.0553899791603572
3.44	0.0143784513582044	0.055488186624767
3.445	0.0144010961138633	0.0555824683437028
3.45	0.0144217328804401	0.055672532379914
3.455	0.0144429301461877	0.0557619484734016
3.46	0.0144662024953689	0.0558537935476498
3.465	0.0144901843100066	0.0559472544357471
3.47	0.0145122600371502	0.0560383703367491
3.475	0.0145318369961419	0.0561252644722311
3.48	0.0145511128175693	0.0562104291467627
3.485	0.0145723028026372	0.0562962425092114
3.49	0.0145949499088071	0.0563829238046822
3.495	0.0146164439024367	0.0564689127156125
3.5	0.0146352232900591	0.0565529179917168
3.505	0.0146527873517842	0.0566358292631673
3.51	0.0146717883121545	0.0567187474874042
3.515	0.0146927639370733	0.056801235578416
3.52	0.0147134759758421	0.0568821502341327
3.525	0.0147316322012174	0.0569603991088382
3.53	0.0147478431749863	0.057036245776596
3.535	0.0147648320981348	0.0571124246171447
3.54	0.0147839888264297	0.0571899425937796
3.545	0.014803676592028	0.057267101890679
3.55	0.0148212115718637	0.0573423276156656
3.555	0.0148362806119289	0.0574152285332903
3.56	0.0148513661793604	0.0574865921410827
3.565	0.01486857034021	0.0575573914226914
3.57	0.0148870373936231	0.0576272843281888
3.575	0.0149039850079558	0.0576955722722177
3.58	0.0149181785300702	0.057763905199312
3.585	0.0149315346630351	0.0578330048663203
3.59	0.0149466480380861	0.0579016492427046
3.595	0.0149635700431195	0.0579691297588649
3.6	0.0149797436826283	0.0580351073867354
3.605	0.0149931806628969	0.0580998874865827
3.61	0.015005048197718	0.0581637496667472
3.615	0.0150181437893317	0.0582273462806463
3.62	0.0150333649130201	0.0582908279138059
3.625	0.0150486188698406	0.0583528107229953
3.63	0.0150614036389444	0.0584129672881701
3.635	0.0150720348943746	0.0584719804196069
3.64	0.0150832295311953	0.0585301861559894
3.645	0.0150966264326295	0.0585877133700186
3.65	0.0151107758505611	0.0586442560294074
3.655	0.0151229195992925	0.0586992541873682
3.66	0.0151325201292913	0.0587528626317406
3.665	0.0151419698203824	0.0588059903847803
3.67	0.015153487468811	0.0588590760517726
3.675	0.0151663588719129	0.0589112364406667
3.68	0.0151778119266913	0.0589616446425581
3.685	0.015186537930542	0.0590106157013926
3.69	0.0151944176098831	0.0590589802684426
3.695	0.0152040531385838	0.0591073294205476
3.7	0.0152154953441449	0.0591556306211941
3.705	0.0152261848676143	0.0592026325657308
3.71	0.0152341724035824	0.0592472465512808
3.715	0.0152406778686384	0.0592903138155495
3.72	0.0152484766019017	0.0593333896016833
3.725	0.0152583563121524	0.0593766202431723
3.73	0.0152681489114493	0.0594186775654315
3.735	0.0152754473618358	0.059458299378981
3.74	0.0152807510655043	0.0594960008072783
3.745	0.0152868025993705	0.059533838529996
3.75	0.0152950439361783	0.0595727513182474
3.755	0.0153038258243721	0.0596113863471581
3.76	0.0153104682415059	0.0596479596986996
3.765	0.0153147382947533	0.0596819476271033
3.77	0.0153191525862554	0.0597144125803264
3.775	0.0153256874764499	0.0597468331308806
3.78	0.0153333063893916	0.0597791669905156
3.785	0.0153392573459068	0.0598100640269675
3.79	0.0153426247542929	0.0598388764715239
3.795	0.0153455455773964	0.0598663493164173
3.8	0.0153503855589673	0.0598937533697203
3.805	0.0153567442849645	0.0599210430784801
3.81	0.0153619613999337	0.0599470427653513
3.815	0.0153645281004349	0.0599714861674143
3.82	0.0153660919177175	0.0599950847189378
3.825	0.0153692612391918	0.0600185958895044
3.83	0.0153742660892353	0.060042009227059
3.835	0.0153786811579599	0.0600643443313115
3.84	0.0153805219307066	0.0600847912150402
3.845	0.0153808729832872	0.0601038154111447
3.85	0.0153824312837933	0.060122533216144
3.855	0.0153860166785934	0.060141285872973
3.86	0.0153895534460408	0.0601592053286457
3.865	0.0153907079508326	0.0601753895983701
3.87	0.0153899605955609	0.0601899121738037
3.875	0.0153899478918968	0.0602035922832058
3.88	0.0153920179668957	0.0602169179148741
3.885	0.0153945482708487	0.0602294818992658
3.89	0.0153950101641649	0.060240602633556
3.895	0.015393292737365	0.060250269555883
3.9	0.0153918479459264	0.060259220927751
3.905	0.015392460121703	0.0602680417802498
3.91	0.0153939790470792	0.0602763893727898
3.915	0.0153937670270728	0.0602833632469945
3.92	0.0153911508537037	0.060288645606422
3.925	0.0153883273439166	0.0602928895900481
3.93	0.0153874367226293	0.060296860738549
3.935	0.0153878299169405	0.0603005095859478
3.94	0.0153869128960959	0.0603031905165059
3.945	0.0153835490912872	0.0603046680447755
3.95	0.0153795797751986	0.0603054284312063
3.955	0.0153773439900019	0.0603060507113527
3.96	0.0153766606625236	0.0603062663011539
3.965	0.0153750316171874	0.0603046989539599
3.97	0.0153708789896683	0.0603008876299263
3.975	0.015365694420456	0.0602961566936192
3.98	0.0153620315443298	0.060291877496998
3.985	0.0153601944708975	0.0602881964196592
3.99	0.0153578674661348	0.0602837824745064
3.995	0.015353084997501	0.060276924324439
4	0.0153468426451504	0.0602675901088937
4.005	0.0153417510745074	0.0602574777423058
4.01	0.0153386280001851	0.0602480571262713
4.015	0.015335468471369	0.0602384473668189
4.02	0.0153300171500696	0.0602264884135832
4.025	0.0153227756266956	0.0602115644317695
4.03	0.0153163248539437	0.060195569258235
4.035	0.0153119278092771	0.0601809590175533
4.04	0.0153079284951134	0.0601679080312459
4.045	0.0153018753670491	0.0601542035415496
4.05	0.015293776819239	0.060137956679827
4.055	0.0152860815823962	0.0601193543814897
4.06	0.0152804190576501	0.0601001791091789
4.065	0.0152755176126227	0.0600817781269466
4.07	0.0152688340364431	0.0600629633629076
4.075	0.0152599129841967	0.060041662180624
4.08	0.0152510008639934	0.060018102211421
4.085	0.0152440442230621	0.0599941484729363
4.09	0.0152381901188714	0.0599708806216408
4.095	0.0152308816780823	0.0599477562221184
4.1	0.0152212184615143	0.0599229568154795
4.105	0.015211167958053	0.0598958141859366
4.11	0.0152029207191921	0.059867630957214
4.115	0.0151960594613643	0.059840106075192
4.12	0.0151880976746606	0.0598130942377969
4.125	0.015177730908675	0.0597846653599057
4.13	0.0151665939960777	0.0597536135610955
4.135	0.0151570541233744	0.0597211501791329
4.14	0.0151491337105193	0.0596889676067623
4.145	0.0151405020537588	0.0596563938441862
4.15	0.0151295170700515	0.0596217375337042
4.155	0.0151174281423247	0.0595843230062738
4.16	0.0151066804263895	0.0595454349192098
4.165	0.015097725385166	0.0595068552319198
4.17	0.0150884619006887	0.0594687814874666
4.175	0.0150769518216912	0.0594296336866934
4.18	0.015063999812033	0.059388151835887
4.185	0.0150520546593389	0.0593450216665496
4.19	0.0150419946609416	0.0593021013180196
4.195	0.0150320085309452	0.0592607526057882
4.2	0.015019919577875	0.0592200433196947
4.205	0.0150060885061169	0.0591773243140958
4.21	0.014992925792722	0.0591317014405801
4.215	0.0149817040457575	0.0590854091693194
4.22	0.014970934642908	0.0590410482190694
4.225	0.0149582778089582	0.0589981547264381
4.23	0.0149436434168107	0.0589534312156793
4.235	0.0149293098746913	0.0589050974840628
4.24	0.0149169011034492	0.0588546677056239
4.245	0.0149053124320174	0.0588047157341941
4.25	0.0148921209750026	0.058756122648257
4.255	0.0148767717158737	0.0587074600896969
4.26	0.0148613224809792	0.0586560881390271
4.265	0.0148476995250773	0.058601370347399
4.27	0.0148352273385479	0.0585460510783954
4.275	0.0148214921849687	0.0584925787049425
4.28	0.0148054967040551	0.0584406275717188
4.285	0.014789000037902	0.0583875236386239
4.29	0.0147741639607432	0.0583313446187706
4.295	0.0147607646614966	0.0582729606581513
4.3	0.0147464783934998	0.0582146249471339
4.305	0.014729890930468	0.0581566515418086
4.31	0.0147123884363403	0.0580973148157822
4.315	0.014696302092334	0.0580356999617944
4.32	0.0146818936082119	0.0579727924662241
4.325	0.0146670244429433	0.0579097381875152
4.33	0.0146498983851444	0.0578465568498217
4.335	0.014631453700526	0.0577826631371213
4.34	0.01461410524369	0.0577167000588595
4.345	0.0145985954838173	0.057648106505724
4.35	0.0145830598167545	0.0575793782719529
4.355	0.0145654179327912	0.0575130997641238
4.36	0.0145461292187708	0.0574481052433337
4.365	0.0145275641940968	0.0573807582039656
4.37	0.0145108997473331	0.057309785758221
4.375	0.0144946414983646	0.0572374513645046
4.38	0.0144765184733909	0.0571662558416764
4.385	0.014456462697951	0.0570969742462798
4.39	0.0144367184222042	0.0570288837053774
4.395	0.0144189127398955	0.056960098092014
4.4	0.0144019848626227	0.0568887706607726
4.405	0.0143834979872924	0.0568153398914041
4.41	0.0143628016717687	0.0567417169624269
4.415	0.0143419084979332	0.0566685507904994
4.42	0.0143228451836322	0.0565950100994689
4.425	0.0143050691862967	0.0565191148440938
4.43	0.0142861226353837	0.0564391731103159
4.435	0.014264795340233	0.0563568991616664
4.44	0.014242756813669	0.0562757724542725
4.445	0.0142223508002493	0.0561966662108194
4.45	0.0142036005643407	0.056117849855433
4.455	0.0141841742764218	0.0560364801408105
4.46	0.0141623456764495	0.055950752451635
4.465	0.0141392771707393	0.0558627631749321
4.47	0.0141174824695808	0.0557763482308942
4.475	0.0140976073345327	0.0556927507942157
4.48	0.0140776301995998	0.0556097608301127
4.485	0.0140554039834712	0.0555240535720109
4.49	0.0140314602548112	0.0554342084752659
4.495	0.0140082994723011	0.0553426705195931
4.5	0.0139871728603117	0.0552536014635089
4.505	0.0139665351480328	0.055167328004274
4.51	0.0139439583295709	0.0550795511031492
4.515	0.0139192730582159	0.054988094093621
4.52	0.0138948013549213	0.0548948166056982
4.525	0.0138723408006419	0.0548022396848856
4.53	0.0138509187608922	0.0547110141102727
4.535	0.0138279848960225	0.05461868655245
4.54	0.013802671427424	0.0545227518995547
4.545	0.0137769471066105	0.0544243454357538
4.55	0.0137530500489026	0.0543267749996686
4.555	0.0137306837339447	0.054232088191615
4.56	0.0137073766655936	0.0541383017877453
4.565	0.0136815910929499	0.0540405557454749
4.57	0.0136547393456198	0.0539378034075865
4.575	0.0136293415976693	0.0538347087264911
4.58	0.0136058484794364	0.0537351544126909
4.585	0.0135820810188458	0.0536379412628587
4.59	0.0135559390349025	0.0535390037412609
4.595	0.0135281319170039	0.0534354261337684
4.6	0.0135012457090337	0.0533285198352541
4.605	0.0134764504083164	0.0532225849867736
4.61	0.0134520681312191	0.0531198478127433
4.615	0.0134256286831193	0.0530172482661043
4.62	0.013397031629227	0.0529105074802106
4.625	0.0133686941879836	0.0528010792974866
4.63	0.0133424649569492	0.0526936794831346
4.635	0.0133173453846051	0.0525899919470603
4.64	0.0132906920654881	0.0524873677252664
4.645	0.0132615534763856	0.052381272899827
4.65	0.0132319140793404	0.0522702347037467
4.655	0.0132041241584885	0.0521575613754415
4.66	0.013177988625406	0.0520473309920472
4.665	0.0131509956961628	0.0519393717081666
4.67	0.0131214347775543	0.0518290503067244
4.675	0.0130906222679523	0.0517125401833301
4.68	0.0130612005756153	0.051591943162917
4.685	0.0130338378023325	0.0514733448129846
4.69	0.0130064148101626	0.0513594064019009
4.695	0.012976611266618	0.0512464507505659
4.7	0.0129448803058142	0.0511294198265514
4.705	0.0129138629180945	0.0510079983991943
4.71	0.0128850528409847	0.0508862761526891
4.715	0.0128569855675758	0.0507682142362992
4.72	0.0128269989059456	0.0506529939256373
4.725	0.0127945935598206	0.050535426533832
4.73	0.0127620893939237	0.0504126143196597
4.735	0.0127316672341023	0.0502877015554804
4.74	0.0127027100137706	0.0501656622732733
4.745	0.0126725026982695	0.0500472349339436
4.75	0.0126396606978136	0.0499283060039393
4.755	0.0126058984683292	0.0498045337733335
4.76	0.0125738241599151	0.0496765571642556
4.765	0.0125437243672654	0.0495494689398029
4.77	0.0125132173756045	0.0494266279776745
4.775	0.0124801556636158	0.0493055033211129
4.78	0.0124453773009832	0.0491806437258069
4.785	0.0124116275128855	0.0490504303231251
4.79	0.0123801313889001	0.0489190562838635
4.795	0.0123491185706576	0.0487912537173592
4.8	0.0123159401757944	0.0486664761574244
4.805	0.0122804153642526	0.0485394997862826
4.81	0.0122450761259654	0.0484067149968999
4.815	0.0122119622234264	0.0482706663280754
4.82	0.012180156107332	0.0481372246095236
4.825	0.012146786934591	0.048008569912148
4.83	0.0121107681235485	0.0478804923344597
4.835	0.0120741173514448	0.0477473605954466
4.84	0.0120393808255179	0.0476088828594615
4.845	0.012006518449063	0.0474705714191744
4.85	0.0119728924093566	0.0473371742366858
4.855	0.0119366048307231	0.047206952991734
4.86	0.0118988791673715	0.0470735850812936
4.865	0.0118624886818754	0.0469337395379076
4.87	0.0118283155642719	0.0467912839497143
4.875	0.0117942904055345	0.0466525871633588
4.88	0.0117578828250642	0.0465189008978189
4.885	0.0117193185101866	0.0463848448242463
4.89	0.0116812944592126	0.0462447816776206
4.895	0.011645579407782	0.0460996925500104
4.9	0.0116108847003756	0.0459558724149822
4.905	0.0115743342870737	0.0458172988792252
4.91	0.0115352245077644	0.0456810232559239
4.915	0.0114958619674159	0.045540501542913
4.92	0.0114586237552224	0.0453935385589099
4.925	0.0114230541409212	0.045245107303419
4.93	0.0113863106756603	0.0451011597053301
4.935	0.0113468800705682	0.0449616843635124
4.94	0.0113064200434668	0.0448209738102599
4.945	0.0112676222819823	0.0446740308453744
4.95	0.0112309059200895	0.0445225823372465
4.955	0.0111939189643157	0.044373222636246
4.96	0.0111543940308794	0.0442293775311885
4.965	0.0111130593522872	0.044087024919178
4.97	0.0110726981622746	0.0439397552451875
4.975	0.0110346423033882	0.0437868522674595
4.98	0.0109971622876245	0.0436340512985147
4.985	0.0109575557257946	0.0434865320008407
4.99	0.0109155803085271	0.0433428689533161
4.995	0.0108737773909533	0.043196558463757
5	0.0108342345589802	0.0430434503586104
5.005	0.01079604613827	0.0428867907904393
5.01	0.0107563345844519	0.0427332049914282
5.015	0.0107139882799597	0.0425847148012082
5.02	0.0106710436878447	0.0424366168166508
5.025	0.0106300599012809	0.042282918962408
5.03	0.0105909621234017	0.042123540713707
5.035	0.0105511066285853	0.0419647419550497
5.04	0.0105085856436162	0.0418117462921064
5.045	0.0104646859985444	0.0416627155758098
5.05	0.0104222175360535	0.041510789456661
5.055	0.0103819911955956	0.0413522177175835
5.06	0.0103418366047895	0.0411907117605416
5.065	0.0102992629944617	0.0410327363500104
5.07	0.0102546710843498	0.0408798757475349
5.075	0.010210832715775	0.0407267163649126
5.08	0.0101693578187775	0.0405675025830789
5.085	0.0101287268068842	0.0404036359601842
5.09	0.0100861406469181	0.0402423674236745
5.095	0.0100410972462312	0.0400878419098846
5.1	0.00999605809026939	0.0399359178109423
5.105	0.00995326747808891	0.0397787246978262
5.11	0.00991198088562674	0.0396132665866249
5.115	0.00986936255486089	0.0394452197920772
5.12	0.0098240773797678	0.0392823507314606
5.125	0.00977804711864877	0.0391252085953753
5.13	0.00973393491179492	0.0389663718386719
5.135	0.00969180452985771	0.0387992974453321
5.14	0.00964904108983728	0.0386271837288364
5.145	0.00960363307521918	0.0384592139684827
5.15	0.00955681459408582	0.0382998575514795
5.155	0.0095114458921158	0.0381447452399057
5.16	0.00946838688017563	0.0379847259559578
5.165	0.00942543692119001	0.0378163162117963
5.17	0.00938006745792837	0.0376459026696476
5.175	0.00933272475566845	0.0374817570095356
5.18	0.00928623950878723	0.0373239934267124
5.185	0.00924217209370926	0.0371641866620625
5.19	0.00919887783605482	0.0369953664330221
5.195	0.00915354461705149	0.0368207809992401
5.2	0.0091058467969801	0.0366502860280503
5.205	0.00905838793260282	0.0364888318996446
5.21	0.0090132932106003	0.036330476028261
5.215	0.00896954840112905	0.0361644364689943
5.22	0.0089242526843729	0.0359887096332183
5.225	0.00887635008816199	0.0358109761962149
5.23	0.00882804295775406	0.0356405162058375
5.235	0.00878188329265427	0.0354771306850388
5.24	0.00873754869612004	0.035311394219394
5.245	0.00869225094541328	0.0351379476119595
5.25	0.00864430207786425	0.0349602249701939
5.255	0.0085953610994374	0.0347864652779408
5.26	0.00854821972927338	0.034620193069993
5.265	0.00850322845254013	0.034455202902324
5.27	0.00845786581397066	0.0342827920446602
5.275	0.00840994747700066	0.0341034056627732
5.28	0.0083605286692417	0.033924894726945
5.285	0.00831248499532251	0.0337531733336291
5.29	0.00826678762631261	0.0335861496900903
5.295	0.00822129711705641	0.0334151346342706
5.3	0.00817347472659218	0.0332368256218656
5.305	0.00812373973576444	0.0330567747045476
5.31	0.00807490038303531	0.032881372789299
5.315	0.00802847617518136	0.0327107014050563
5.32	0.00798279380902018	0.0325380854108599
5.325	0.00793510549086761	0.0323576770976105
5.33	0.00788520730959982	0.0321724790097098
5.335	0.00783570923827044	0.0319913249339661
5.34	0.0077885761387175	0.0318181716275404
5.345	0.00774263974119179	0.0316469231773718
5.35	0.00769507927569835	0.0314684367029749
5.355	0.00764511702199973	0.0312823271380144
5.36	0.00759506352227273	0.0310962646248699
5.365	0.00754722828162498	0.0309179036236666
5.37	0.00750097129553152	0.0307463853595211
5.375	0.00745351940080944	0.030571689484174
5.38	0.00740357564269029	0.0303873899389092
5.385	0.00735306814672956	0.0301987411481211
5.39	0.00730456491157218	0.0300160694449706
5.395	0.00725796458270596	0.0298424338252738
5.4	0.00721063928728835	0.0296711675463389
5.405	0.00716085168396113	0.0294921763187436
5.41	0.00711009457845638	0.0293048141899906
5.415	0.00706106978917713	0.0291182828520429
5.42	0.00701415767622494	0.0289397025095179
5.425	0.00696695210409553	0.0287673566289854
5.43	0.00691739194075685	0.0285911035901869
5.435	0.00686652727486644	0.0284054792263378
5.44	0.00681707831945074	0.0282163300209158
5.445	0.00676985511272466	0.0280328183983817
5.45	0.00672273274354895	0.0278563432460708
5.455	0.00667340405046604	0.0276795213214573
5.46	0.00662247923034373	0.0274950491018658
5.465	0.00657263905353425	0.0273040978585189
5.47	0.00652508141661007	0.0271149886175216
5.475	0.0064779976976625	0.0269329727605069
5.48	0.00642891752437382	0.0267548383921961
5.485	0.00637802214659768	0.026572529267823
5.49	0.00632788996313041	0.0263831217461597
5.495	0.00628005637089057	0.0261922497752938
5.5	0.00623305070891934	0.0260071059574909
5.505	0.00618429763225379	0.025828046319918
5.51	0.00613353745644343	0.0256474813285664
5.515	0.00608316066234211	0.0254584941212278
5.52	0.00603500291749597	0.025263412147181
5.525	0.00598799668457495	0.0250713419392325
5.53	0.00593956244237095	0.0248878597369598
5.535	0.00588902631259479	0.0247085379613677
5.54	0.00583852045452447	0.0245232514357104
5.545	0.00579010979316697	0.0243294873266629
5.55	0.00574312575941315	0.0241343486407665
5.555	0.00569503682509437	0.0239462059062792
5.56	0.00564479133638713	0.0237653289905836
5.565	0.00559423634481091	0.0235828349921746
5.57	0.00554560994828853	0.0233915298885036
5.575	0.0054986338419805	0.0231941608807608
5.58	0.00545088822623192	0.0230002000902542
5.585	0.00540099269723704	0.0228148457960993
5.59	0.00535046966131052	0.0226334423297049
5.595	0.00530166993725805	0.0224459621214251
5.6	0.00525469958106289	0.0222498922722048
5.605	0.0052073040598205	0.0220524266740437
5.61	0.00515782356368554	0.0218618278795025
5.615	0.00510742638322464	0.021678143909511
5.62	0.00505851291690579	0.0214927388165736
5.625	0.00501156418002912	0.0212991796831962
5.63	0.00496453888545467	0.0211006222550878
5.635	0.00491553287023928	0.0209059245316397
5.64	0.00486533834736258	0.0207192334944071
5.645	0.00481635414705872	0.0205353417628355
5.65	0.00476941924097654	0.0203451460540403
5.655	0.00472275213942996	0.0201471506333487
5.66	0.0046742591450915	0.0199488876588904
5.665	0.00462433747889483	0.0197579330568189
5.67	0.00457532651485685	0.0195732239792337
5.675	0.0045284017162928	0.0193857349198904
5.68	0.00448208008444734	0.0191899726521526
5.685	0.00443413870720269	0.0189900684180611
5.69	0.0043845712419354	0.0187948173868646
5.695	0.0043355865908079	0.0186074347276395
5.7	0.00428866827414067	0.0184220380680343
5.705	0.00424268197359346	0.0182301491705802
5.71	0.00419533462112255	0.0180307321443568
5.715	0.00414619930230909	0.0178311797426763
5.72	0.00409728456617005	0.0176387632477604
5.725	0.00405035435892982	0.0174522981244677
5.73	0.00400466978238487	0.0172631861437672
5.735	0.00395793979179366	0.0170660400503857
5.74	0.00390931883305079	0.0168646202466716
5.745	0.00386053591580488	0.0166673706933861
5.75	0.00381358152078866	0.0164776300666235
5.755	0.00376814911707656	0.01628992038904
5.76	0.00372203349746771	0.0160963008220078
5.765	0.00367399085021447	0.0158956745611248
5.77	0.00362539341014362	0.0156949683024665
5.775	0.00357839179766902	0.0155009904052674
5.78	0.00353314604276065	0.0153130231527329
5.785	0.00348764823833827	0.015124039242247
5.79	0.00344030711448045	0.0149287713483145
5.795	0.00339204636790717	0.0147296695704626
5.8	0.00334506537356857	0.0145339322139609
5.805	0.00329999493356162	0.0143446622225103
5.81	0.00325510025189253	0.0141567579226806
5.815	0.00320848639948082	0.0139631243213246
5.82	0.00316060218111001	0.0137635273538552
5.825	0.0031136388158607	0.0135649067099952
5.83	0.003068689926569	0.0133734548229971
5.835	0.00302438219041221	0.0131871879598559
5.84	0.00297858499699847	0.0129967678845705
5.845	0.00293116884319824	0.0127971003273234
5.85	0.00288417786382903	0.0125933485430942
5.855	0.00283918969468489	0.0123956149169848
5.86	0.0027953529437894	0.012207519109226
5.865	0.00275043982465819	0.0120221909739603
5.87	0.0027036896695736	0.0118293460448937
5.875	0.00265681089404463	0.0116285883054798
5.88	0.00261175193833674	0.0114283366154658
5.885	0.00256825429943818	0.0112357557163604
5.89	0.00252418401631234	0.0110496213152047
5.895	0.00247821883991897	0.0108606906119388
5.9	0.00243156120869399	0.0106638077605913
5.905	0.00238637859914906	0.010464366152866
5.91	0.0023431042749219	0.0102723434836689
5.915	0.00229990884401435	0.0100896676962638
5.92	0.00225492927067689	0.00990621450816938
5.925	0.00220864183979312	0.0097116756094003
5.93	0.00216324432074041	0.00950799053303273
5.935	0.00211989470072162	0.00930584014054774
5.94	0.00207729400287612	0.00911252841956645
5.945	0.00203325797865984	0.00892435055931769
5.95	0.00198749904861106	0.00873004618603823
5.955	0.0019419953613769	0.00852734199235434
5.96	0.00189848683077347	0.00832534798205975
5.965	0.00185635295864238	0.00813320855085311
5.97	0.00181334104219376	0.00794905893027278
5.975	0.001768378464698	0.00776099994462678
5.98	0.00172293164056862	0.0075637170979534
5.985	0.00167913413366209	0.00736298904129173
5.99	0.00163721268702446	0.00716836953452837
5.995	0.00159515135321607	0.00698250500401598
6	0.00155110035561529	0.00679713688538799
6.005	0.00150579933732734	0.00660230278238225
6.01	0.00146163372868143	0.00639947074144958
6.015	0.00141970600852263	0.00620074030927393
6.02	0.00137845484629212	0.00601474082488127
6.025	0.00133546237612702	0.00583732196046876
6.03	0.00129062821351138	0.00565534512740813
6.035	0.00124627042961002	0.00546283909360501
6.04	0.00120419610596869	0.00526495793658097
6.045	0.00116349203327927	0.00507251517078149
6.05	0.00112139104642928	0.00489027662111288
6.055	0.00107707454860744	0.00471145287221042
6.06	0.00103262354822339	0.00452464587240282
6.065	0.000990370583845621	0.00432877451512361
6.07	0.000950048138985213	0.00413282511286952
6.075	0.000908687543556841	0.00394512496400941
6.08	0.000864875646120424	0.00376371363938566
6.085	0.000820445225374531	0.00357795579781934
6.09	0.000778100947161331	0.0033828153359837
6.095	0.000738096483170718	0.0031849034091006
6.1	0.000697376513348029	0.00299533153150149
6.105	0.000654087940130133	0.00281468040864068
6.11	0.00060983051773988	0.0026330304936041
6.115	0.000567509659242873	0.00244199979135531
6.12	0.000527752846760787	0.00224315349097344
6.125	0.000487538978788393	0.00204680432069606
6.13	0.000444760604948016	0.00186073172359791
6.135	0.000400811169400725	0.00168185991261673
6.14	0.000358637969246764	0.00149858161087129
6.145	0.000319090220919147	0.00130685529226917
6.15	0.000279247978463193	0.00111123952988701
6.155	0.000236869548694116	0.000918147942143954
6.16	0.000193270331506845	0.000730561756625603
6.165	0.000151380051118792	0.000543259883220304
6.17	0.000112122728464819	0.000351107102290338
6.175	7.254771064515e-05	0.000159199757420248
6.18	3.03626607917273e-05	-2.48562302051947e-05
6.185	-1.30045742688623e-05	-0.000201577790812413
6.19	-5.45773284420736e-05	-0.000379539674446616
6.195	-9.34903453306557e-05	-0.000567089475468452
6.2	-0.000132933933719066	-0.000761667603462202
6.205	-0.000175059505816968	-0.000951474647207273
6.21	-0.000218177263417427	-0.00112996323649527
6.215	-0.000259287367851586	-0.00130470398976533
6.22	-0.000297736045478354	-0.00149038278647678
6.225	-0.00033717653631804	-0.00168897937139585
6.23	-0.000379364732370258	-0.0018906834446064
6.235	-0.000422161254484399	-0.00208173200584328
6.24	-0.000462606560158436	-0.00225790478973533
6.245	-0.000500512444945329	-0.00243129948719198
6.25	-0.000540224338185649	-0.00261242340621272
6.255	-0.000582962318563185	-0.0028009116591888
6.26	-0.000625717826073133	-0.00298775534717989
6.265	-0.000665361119717769	-0.00316619685368891
6.27	-0.000702616092783739	-0.00334179370711434
6.275	-0.000742812569465778	-0.00352707603382476
6.28	-0.000786331535607054	-0.00372241107125874
6.285	-0.000828960169420041	-0.00391682338434088
6.29	-0.000867542756377446	-0.0041005773887363
6.295	-0.000904675113397939	-0.00427452791716511
6.3	-0.000945755171951594	-0.00445016687833852
6.305	-0.000989642436109541	-0.00463579626455748
6.31	-0.0010313290493469	-0.00482667389290752
6.315	-0.00106851919587074	-0.00500996328264189
6.32	-0.00110630256035205	-0.00518254291953311
6.325	-0.00114875242407399	-0.00535418365174511
6.33	-0.00119249829948546	-0.00553577654814608
6.335	-0.00123238248497795	-0.00572687429223175
6.34	-0.00126822131287615	-0.00591401880144697
6.345	-0.00130762773874673	-0.00608685770763682
6.35	-0.00135176158961346	-0.00625338052345005
6.355	-0.0013949166109194	-0.00643083092966403
6.36	-0.0014326010869762	-0.00661876075316306
6.365	-0.00146867854098055	-0.00680461153484417
6.37	-0.00151019463271603	-0.00697740481975426
6.375	-0.00155492981295692	-0.00714037063272323
6.38	-0.00159605518970644	-0.00731245589975639
6.385	-0.00163142304080002	-0.00749874365610406
6.39	-0.00166921287818298	-0.00768603813490493
6.395	-0.00171328033789424	-0.00786055476800447
6.4	-0.00175753600214683	-0.00802322329197871
6.405	-0.00179555498495283	-0.00819069264934728
6.41	-0.0018301884707938	-0.00837135595733869
6.415	-0.00187092382989961	-0.00855558813844174
6.42	-0.00191651131668739	-0.00872838294323794
6.425	-0.00195855067096018	-0.00888844318901496
6.43	-0.00199332456825225	-0.00905228883599697
6.435	-0.00202978410995033	-0.0092315342714501
6.44	-0.00207402422998343	-0.00941931433811409
6.445	-0.00211940784698224	-0.00959926728387227
6.45	-0.00215757190024781	-0.00976507826841148
6.455	-0.00219088850184432	-0.00992881056633794
6.46	-0.00223113423185309	-0.0101033303115993
6.465	-0.00227767041697774	-0.0102843105726474
6.47	-0.00232041257548445	-0.0104576969446706
6.475	-0.00235438738042626	-0.0106170935156973
6.48	-0.00238972347706459	-0.0107725493826918
6.485	-0.00243426843670658	-0.0109395049133515
6.49	-0.00248053235157226	-0.0111171841055321
6.495	-0.00251845782638947	-0.0112926057422277
6.5	-0.00255052950524458	-0.0114568814052
6.505	-0.0025905055880248	-0.0116152389838715
6.51	-0.00263795007386181	-0.011783233742165
6.515	-0.00268115783025418	-0.0119631430355073
6.52	-0.00271429882325338	-0.0121419139776857
6.525	-0.00274894263170204	-0.0123079488862678
6.53	-0.00279418808537642	-0.0124653278329737
6.535	-0.00284143817500243	-0.012632364790917
6.54	-0.00287913373474061	-0.0128152393879907
6.545	-0.00291023451403687	-0.0130022761119365
6.55	-0.00295029455298129	-0.0131780065088124
6.555	-0.00299876612822833	-0.0133403078124412
6.56	-0.00304232822396616	-0.0135035459792568
6.565	-0.00307456166933632	-0.0136772649145958
6.57	-0.00310865104981923	-0.0138557099514741
6.575	-0.0031546278022874	-0.0140246168104704
6.58	-0.00320265056888877	-0.0141798429231606
6.585	-0.00323986349792805	-0.0143353301734871
6.59	-0.00326996019703811	-0.0145050398641634
6.595	-0.00331010181485934	-0.0146848093378454
6.6	-0.00335945043656245	-0.0148593121845244
6.605	-0.00340317419267827	-0.0150196225719467
6.61	-0.00343443867675975	-0.0151724743986996
6.615	-0.0034679617328312	-0.0153335432960979
6.62	-0.00351455240576247	-0.0155043583658771
6.625	-0.00356321755658813	-0.0156721455507249
6.63	-0.00359996053441499	-0.0158272779949371
6.635	-0.00362911781417671	-0.0159755118667412
6.64	-0.00366926192190806	-0.0161337719597556
6.645	-0.00371935619036878	-0.016305056766021
6.65	-0.00376326347364802	-0.0164771191769224
6.655	-0.0037937170213841	-0.0166379946128852
6.66	-0.00382665441454559	-0.0167896523187274
6.665	-0.00387369092582459	-0.0169473325058892
6.67	-0.00392296965144754	-0.0171172043066037
6.675	-0.00395943332322361	-0.0172904830943964
6.68	-0.00398765983589913	-0.0174542330174888
6.685	-0.00402747517069573	-0.0176063840874232
6.69	-0.00407800936646645	-0.0177591948272105
6.695	-0.00412212404353061	-0.017921739864485
6.7	-0.00415193764009878	-0.0180897595901982
6.705	-0.00418404505699418	-0.0182515459642637
6.71	-0.00423103275018169	-0.0184023671358941
6.715	-0.00428072890123101	-0.0185505554014184
6.72	-0.00431714637232174	-0.0187083807257691
6.725	-0.00434452302029169	-0.0188751044192311
6.73	-0.0043836772732645	-0.0190386371176345
6.735	-0.00443436741632212	-0.019190365041994
6.74	-0.00447882524417446	-0.0193351769341435
6.745	-0.00450830062377279	-0.019487409392938
6.75	-0.00453932991103023	-0.0196501896225807
6.755	-0.00458574717627545	-0.0198131424687225
6.76	-0.00463576791928412	-0.0199653568352735
6.765	-0.00467256182655809	-0.0201081628113499
6.77	-0.0046992035946743	-0.0202553786186152
6.775	-0.00473720460458508	-0.0204137151278619
6.78	-0.00478763322076126	-0.0205759511036025
6.785	-0.00483264991811908	-0.0207299064265966
6.79	-0.00486232459168282	-0.0208727265942814
6.795	-0.00489209528670479	-0.0210147919490365
6.8	-0.00493720920651858	-0.021166006738154
6.805	-0.00498719993985529	-0.0213239960507729
6.81	-0.00502467148553779	-0.0214775945698218
6.815	-0.00505069891710501	-0.0216206020577956
6.82	-0.00508698387353748	-0.0217590048996168
6.825	-0.00513673016983907	-0.0219051306572301
6.83	-0.00518238566356631	-0.0220604037843436
6.835	-0.00521249380945153	-0.0222146464484327
6.84	-0.00524069755212977	-0.0223582246022197
6.845	-0.0052840273759631	-0.0224931020284584
6.85	-0.00533402389667183	-0.0226323293677972
6.855	-0.00537266116225222	-0.0227824404391574
6.86	-0.0053981104068647	-0.0229368793977986
6.865	-0.00543213633523064	-0.0230838358012523
6.87	-0.00548102430481431	-0.023219727860134
6.875	-0.0055277276344751	-0.0233536438872982
6.88	-0.005558656654252	-0.0234968200886955
6.885	-0.00558489407427451	-0.0236483614611659
6.89	-0.00562587966412325	-0.0237972253828759
6.895	-0.00567594405571627	-0.0239355837732937
6.9	-0.00571622646928915	-0.0240671249549399
6.905	-0.00574168839443528	-0.0242034813461754
6.91	-0.00577273355184447	-0.0243482822883564
6.915	-0.005819829630879	-0.0244935813343968
6.92	-0.00586770634504343	-0.024630499287134
6.925	-0.00590039484627228	-0.0247598658681668
6.93	-0.00592486196262417	-0.0248918971987167
6.935	-0.00596256006501902	-0.0250327193971482
6.94	-0.00601192905230929	-0.0251774520643095
6.945	-0.00605413264886542	-0.025316012979396
6.95	-0.00608061644287392	-0.0254453583348868
6.955	-0.00610860405275269	-0.0255729013768516
6.96	-0.00615253673162596	-0.0257065668788298
6.965	-0.00620078390365171	-0.025845015550802
6.97	-0.00623588104032296	-0.0259802795691469
6.975	-0.00625936557975513	-0.0261080454427903
6.98	-0.00629313906287922	-0.0262324293614091
6.985	-0.00634075103062699	-0.0263613660868356
6.99	-0.00638474227651443	-0.0264971315580371
6.995	-0.00641305157713248	-0.0266338077955277
7	-0.00643805627986066	-0.0267645292353378
7.005	-0.00647785211610982	-0.0268897355051911
7.01	-0.00652583632358698	-0.0270168525369903
7.015	-0.00656374420800817	-0.0271510149532339
7.02	-0.00658733638030903	-0.0272875017035532
7.025	-0.00661660743876264	-0.0274172045484119
7.03	-0.00666149994914186	-0.0275377832419722
7.035	-0.00670724096252572	-0.0276559809453417
7.04	-0.00673834509434357	-0.0277797981830268
7.045	-0.00676095534513151	-0.027910133225009
7.05	-0.00679590627349131	-0.0280407507959302
7.055	-0.00684268586788788	-0.0281642900261593
7.06	-0.00688337276269006	-0.0282791235918956
7.065	-0.00690876011046842	-0.0283921278301605
7.07	-0.00693389127783774	-0.028512294548935
7.075	-0.0069740682770102	-0.0286390053381084
7.08	-0.00702006478076806	-0.0287624445896756
7.085	-0.00705466013307395	-0.0288757042113432
7.09	-0.00707633276778548	-0.0289828494057017
7.095	-0.00710579950607846	-0.0290941910070606
7.1	-0.00714992869174997	-0.0292141774071476
7.105	-0.00719301583053591	-0.0293375495103012
7.11	-0.0072212940995969	-0.0294545881962383
7.115	-0.00724294978597594	-0.0295614055037248
7.12	-0.00727743436758108	-0.0296647534039301
7.125	-0.00732245262883029	-0.0297746291453914
7.13	-0.00736048663430958	-0.0298910882159655
7.135	-0.00738384726806204	-0.0300041020536259
7.14	-0.00740806892320478	-0.0301074795154969
7.145	-0.00744693386606575	-0.0302068097307955
7.15	-0.00749070145850833	-0.0303148599110448
7.155	-0.00752308605623557	-0.0304342064873966
7.16	-0.00754333633951524	-0.0305549017108597
7.165	-0.00757147436483556	-0.0306653246397622
7.17	-0.00761358590801045	-0.0307629505277161
7.175	-0.00765450895022601	-0.0308579258228247
7.18	-0.00768119001396514	-0.0309617300604705
7.185	-0.00770142713635992	-0.0310740914176938
7.19	-0.00773386941954111	-0.0311839351661858
7.195	-0.00777661010936359	-0.0312817664884523
7.2	-0.00781294005221105	-0.0313716361996403
7.205	-0.00783515897390216	-0.0314692587902793
7.21	-0.00785748245688196	-0.0315793175218483
7.215	-0.00789365990277266	-0.0316914377322884
7.22	-0.0079352612292084	-0.0317931154728928
7.225	-0.00796655214399001	-0.0318836721883031
7.23	-0.00798571972552388	-0.0319753103708028
7.235	-0.00801108789829687	-0.0320773323864681
7.24	-0.00805012908063725	-0.0321884120859076
7.245	-0.00808942623734083	-0.0322970681331087
7.25	-0.00811571483070559	-0.0323930543338318
7.255	-0.00813415235605569	-0.0324808713425618
7.26	-0.00816303309932691	-0.0325752104782678
7.265	-0.00820286086958675	-0.0326826996751048
7.27	-0.00823829114544718	-0.0327933331491245
7.275	-0.00826021462654973	-0.0328949057923176
7.28	-0.00827964063449898	-0.0329868471878829
7.285	-0.00831161852104173	-0.0330752486769454
7.29	-0.00835094292012523	-0.0331677792619694
7.295	-0.00838222342189772	-0.033265038987733
7.3	-0.00840099660963	-0.0333594261303087
7.305	-0.00842246855271262	-0.0334450022533696
7.31	-0.00845692350510303	-0.0335257150731754
7.315	-0.00849449469509975	-0.0336117412420408
7.32	-0.0085214041042131	-0.0337098195133899
7.325	-0.00853800988393874	-0.0338154293865343
7.33	-0.00856183797115814	-0.0339155143203356
7.335	-0.00859780766184012	-0.034007117863463
7.34	-0.0086328813473987	-0.0340977288630002
7.345	-0.00865565524882688	-0.0341932950374466
7.35	-0.00867199268216788	-0.0342906399589298
7.355	-0.00869836547321874	-0.0343808094474343
7.36	-0.00873452407716365	-0.0344593110382148
7.365	-0.00876624352707827	-0.0345312035258058
7.37	-0.00878550789982132	-0.0346079800588438
7.375	-0.00880253828071472	-0.0346945604407009
7.38	-0.00883103718071886	-0.0347839129370083
7.385	-0.00886641888611289	-0.0348640059632469
7.39	-0.00889463039679628	-0.0349326318702368
7.395	-0.00891126659299035	-0.035002280183389
7.4	-0.00892958807173588	-0.0350835601636776
7.405	-0.00895964067010613	-0.0351699474413904
7.41	-0.00899339794562619	-0.0352491916726065
7.415	-0.00901806378442361	-0.0353158916606697
7.42	-0.00903280000872608	-0.0353777397517285
7.425	-0.00905259612656298	-0.0354565845780351
7.43	-0.00908357024753919	-0.0355537405226762
7.435	-0.00911529150381264	-0.0356472501853121
7.44	-0.0091366801893674	-0.0357201553420547
7.445	-0.00915031941592474	-0.0357792358861102
7.45	-0.00917151034550606	-0.0358496822176422
7.455	-0.0092027965125571	-0.0359363575178676
7.46	-0.00923221281036223	-0.0360213432434657
7.465	-0.00925063517559037	-0.0360894340570424
7.47	-0.00926409524069919	-0.0361477011538319
7.475	-0.00928659851401353	-0.0362200924520379
7.48	-0.00931746578172862	-0.0363080571172751
7.485	-0.00934423929841475	-0.0363897755248912
7.49	-0.00936008453651723	-0.0364496085559998
7.495	-0.00937369859681753	-0.036499106083583
7.5	-0.00939713952367044	-0.0365684343741361
7.505	-0.00942702053489586	-0.03665806150198
7.51	-0.00945113354127712	-0.0367396417840352
7.515	-0.0094649022309783	-0.0367944960111262
7.52	-0.00947880719433541	-0.0368367619452697
7.525	-0.00950275201031248	-0.0368969488667946
7.53	-0.00953130740014426	-0.0369751607586747
7.535	-0.00955293445384264	-0.0370454955849253
7.54	-0.00956514434211897	-0.0370937164215472
7.545	-0.00957947940590301	-0.0371404793508328
7.55	-0.0096035396699357	-0.0372125230747707
7.555	-0.00963047193702129	-0.0373004948557206
7.56	-0.00964976486068275	-0.0373761067786869
7.565	-0.00966077318526256	-0.0374267615316217
7.57	-0.00967542513998252	-0.0374700051645821
7.575	-0.00969918034161614	-0.0375298039193122
7.58	-0.00972435026387547	-0.0376053104839121
7.585	-0.00974154112020025	-0.0376769930726432
7.59	-0.00975160881886344	-0.0377322612506012
7.595	-0.00976639760695691	-0.0377820271542894
7.6	-0.00978969387183366	-0.0378472706776616
7.605	-0.00981318109594562	-0.0379242169800576
7.61	-0.00982846509799189	-0.0379891401516464
7.615	-0.00983761468653046	-0.038031522041811
7.62	-0.00985232958116642	-0.0380681593716272
7.625	-0.00987516810730439	-0.0381230638471678
7.63	-0.00989723080044959	-0.0381943761051872
7.635	-0.00991082361248662	-0.0382617318279228
7.64	-0.00991900897884939	-0.0383123525697573
7.645	-0.00993344494108697	-0.0383545081975752
7.65	-0.009955723678881	-0.0384065465563863
7.655	-0.00997641791389431	-0.0384693947969127
7.66	-0.0099883806288714	-0.0385265523864186
7.665	-0.00999578190936106	-0.0385666395828719
7.67	-0.0100099770826213	-0.0386000980309199
7.675	-0.0100315648916571	-0.0386511455694095
7.68	-0.0100507966705267	-0.0387210369065058
7.685	-0.0100611527439447	-0.0387866815382756
7.69	-0.0100677978575807	-0.0388294388136747
7.695	-0.0100816590088965	-0.0388570902383508
7.7	-0.0101024110752545	-0.0388992884591474
7.705	-0.0101201835733398	-0.0389626112950184
7.71	-0.0101291180928528	-0.0390252583469775
7.715	-0.0101351011038014	-0.0390664934908312
7.72	-0.0101484836928029	-0.039091414115205
7.725	-0.0101681957062836	-0.0391284788965471
7.73	-0.010184463537188	-0.0391850960377248
7.735	-0.0101921026701381	-0.0392422746557874
7.74	-0.0101974947952145	-0.0392816665399901
7.745	-0.0102103182091113	-0.0393076520395846
7.75	-0.0102289147459946	-0.0393450039540858
7.755	-0.0102437250213283	-0.0394010588214808
7.76	-0.0102501482890042	-0.0394596621822316
7.765	-0.0102548743060273	-0.039501349946656
7.77	-0.0102669955038668	-0.0395260653620612
7.775	-0.0102844587370902	-0.039556999301683
7.78	-0.0102979604724346	-0.0396054362489738
7.785	-0.0103033512194082	-0.0396571175534923
7.79	-0.0103073862689884	-0.0396919289104522
7.795	-0.010318631767998	-0.0397096415362174
7.8	-0.0103348705150976	-0.0397336606743555
7.805	-0.0103471462328209	-0.039776352964332
7.81	-0.0103516395583773	-0.039826932005438
7.815	-0.0103549471009715	-0.0398670364144126
7.82	-0.0103651954148649	-0.0398926391602785
7.825	-0.0103802091515125	-0.0399196510258743
7.83	-0.0103913702356134	-0.039960200558998
7.835	-0.0103950282118515	-0.0400075303259457
7.84	-0.010397518177897	-0.0400448623334567
7.845	-0.0104067031730167	-0.0400656885994666
7.85	-0.0104205781994579	-0.0400820688009316
7.855	-0.0104307978253494	-0.0401106585542081
7.86	-0.0104337129549842	-0.040150735416371
7.865	-0.0104352806175241	-0.0401860762483793
7.87	-0.0104432528382821	-0.0402056121580002
7.875	-0.0104559483443977	-0.0402168793876691
7.88	-0.0104652942522131	-0.0402386966760231
7.885	-0.0104675269204504	-0.0402737980073869
7.89	-0.0104681356882521	-0.0403080134328297
7.895	-0.010474869454019	-0.040328809905572
7.9	-0.0104864494034735	-0.0403398260664958
7.905	-0.0104950238499442	-0.0403579134107922
7.91	-0.0104966123170974	-0.0403894250405217
7.915	-0.0104962184688087	-0.0404240069309046
7.92	-0.0105016980511117	-0.0404477686503856
7.925	-0.0105122204415403	-0.0404594402092998
7.93	-0.0105201093729389	-0.0404720450948777
7.935	-0.0105210809413276	-0.0404956279948648
7.94	-0.0105196334595838	-0.0405255984591941
7.945	-0.0105238440349598	-0.0405486572093376
7.95	-0.0105333415749554	-0.0405592876061783
7.955	-0.0105405751879631	-0.0405661859013903
7.96	-0.0105409372616826	-0.0405825033999796
7.965	-0.0105384528447763	-0.0406085838566311
7.97	-0.0105414421449476	-0.040632084641944
7.975	-0.0105499594933917	-0.0406433318383651
7.98	-0.0105565137599385	-0.0406467476076908
7.985	-0.010556171672362	-0.0406563706801764
7.99	-0.0105526230451948	-0.0406768394691977
7.995	-0.0105544704211663	-0.0406984586054659
8	-0.0105621064391216	-0.0407095117345376
8.005	-0.0105680098266395	-0.0407104148486104
8.01	-0.010566945592737	-0.0407140426959117
8.015	-0.010562404888912	-0.0407287216941758
8.02	-0.0105631980828944	-0.0407484246814701
8.025	-0.0105699578340249	-0.0407603956666457
8.03	-0.0105751511994586	-0.0407606777870077
8.035	-0.0105733360602561	-0.0407584091616435
8.04	-0.0105678448150429	-0.0407648301966029
8.045	-0.0105676157361484	-0.040779313561992
8.05	-0.0105734590616968	-0.0407904000437844
8.055	-0.0105778524538062	-0.0407902891712108
8.06	-0.0105752327935504	-0.0407840747239425
8.065	-0.0105688406407052	-0.0407839189025802
8.07	-0.0105676819808305	-0.0407930326846129
8.075	-0.010572649970731	-0.0408020683542439
8.08	-0.010576211481359	-0.0408008723270126
8.085	-0.0105727300782316	-0.0407906468780987
8.09	-0.0105654125854168	-0.0407828946676565
8.095	-0.0105633613105624	-0.040785044229668
8.1	-0.0105675093532437	-0.040791650878085
8.105	-0.0105702624912821	-0.0407912051032387
8.11	-0.0105659291777113	-0.0407806110093007
8.115	-0.0105577464095676	-0.0407689623900204
8.12	-0.0105549182119791	-0.0407663707527925
8.125	-0.0105583292315972	-0.0407714911264185
8.13	-0.0105602810795336	-0.0407737358336602
8.135	-0.0105550852851228	-0.0407666196559665
8.14	-0.0105460847307259	-0.0407547497263383
8.145	-0.0105425809738965	-0.0407473440512315
8.15	-0.0105453269870578	-0.0407460818832687
8.155	-0.0105464458332388	-0.040742422965675
8.16	-0.010540254978822	-0.0407283713575223
8.165	-0.0105303039165319	-0.0407067110373012
8.17	-0.010526092365256	-0.0406883494596546
8.175	-0.0105282024816751	-0.0406795831688895
8.18	-0.01052850420581	-0.0406752520522414
8.185	-0.010521332575319	-0.0406643570310134
8.19	-0.0105105317268818	-0.0406419757733618
8.195	-0.0105056704573097	-0.0406156278801514
8.2	-0.0105071169502432	-0.0405973942746426
8.205	-0.0105065417572838	-0.0405891876326669
8.21	-0.010498366364152	-0.0405810224459717
8.215	-0.0104868173586886	-0.0405632918317658
8.22	-0.0104814638819757	-0.0405379102878094
8.225	-0.0104823297235353	-0.0405153972139961
8.23	-0.0104808526338277	-0.0405007314668551
8.235	-0.0104716109295873	-0.0404874340318697
8.24	-0.0104593433998444	-0.0404672181139232
8.245	-0.0104535739588058	-0.0404403547896547
8.25	-0.0104538399461296	-0.0404147040019839
8.255	-0.0104513797529273	-0.0403964958879996
8.26	-0.0104410767236357	-0.0403825192613005
8.265	-0.0104282346901098	-0.0403631743105102
8.27	-0.01042211034183	-0.0403338565866058
8.275	-0.0104216802446663	-0.0403018912711427
8.28	-0.010418137801292	-0.0402783781379969
8.285	-0.0104068014844503	-0.0402627007789739
8.29	-0.0103934630386249	-0.040241605684772
8.295	-0.0103869489058779	-0.0402051292602765
8.3	-0.0103856971519416	-0.0401585271436977
8.305	-0.0103809685279927	-0.0401176730361641
8.31	-0.0103685757514372	-0.0400908079284919
8.315	-0.0103547920844743	-0.0400715612665876
8.32	-0.0103479626581146	-0.0400462462001553
8.325	-0.0103459723491928	-0.0400112802257097
8.33	-0.0103401825866072	-0.0399769541523008
8.335	-0.0103269002515268	-0.0399520721313079
8.34	-0.0103127403690976	-0.039932235084338
8.345	-0.0103055136359399	-0.0399046781014434
8.35	-0.0103026723577802	-0.0398622256289426
8.355	-0.0102957681295301	-0.0398119675854644
8.36	-0.0102815891944896	-0.0397707459123406
8.365	-0.0102670234205708	-0.0397425770573895
8.37	-0.0102593493167528	-0.0397134252777582
8.375	-0.0102556602632446	-0.0396711047420297
8.38	-0.0102477237106988	-0.0396195816771392
8.385	-0.0102327558456389	-0.0395746352732905
8.39	-0.0102177855699153	-0.0395426571599803
8.395	-0.0102096096892486	-0.0395143677537074
8.4	-0.0102050871216395	-0.0394767687775177
8.405	-0.010196217696397	-0.0394304727129058
8.41	-0.0101805587018776	-0.0393893463612733
8.415	-0.0101651706156581	-0.0393576271072165
8.42	-0.0101564229145191	-0.0393260224524742
8.425	-0.0101510496392405	-0.0392839139486668
8.43	-0.0101413033182125	-0.0392315368402856
8.435	-0.0101250027224175	-0.0391833816401988
8.44	-0.0101091533835353	-0.0391477673901377
8.445	-0.0100997811467951	-0.0391159910187482
8.45	-0.010093587781326	-0.0390745705267282
8.455	-0.0100830641415637	-0.0390214177715675
8.46	-0.0100661944059416	-0.0389687049170514
8.465	-0.0100498402583173	-0.0389266302141541
8.47	-0.0100397746721488	-0.038889734317393
8.475	-0.0100327649486833	-0.0388438769424838
8.48	-0.0100215292355695	-0.038784257537441
8.485	-0.0100041287150496	-0.038722212131361
8.49	-0.00998721211136454	-0.0386733670389994
8.495	-0.00997639391351495	-0.0386352198852173
8.5	-0.0099685919692089	-0.0385920517366129
8.505	-0.00995672890014317	-0.038533476405919
8.51	-0.00993884776433722	-0.0384656253536607
8.515	-0.00992131151133833	-0.0384075138731224
8.52	-0.00990968712348825	-0.038366366170428
8.525	-0.0099011411393556	-0.0383296178407524
8.53	-0.00988877166167808	-0.0382801867108568
8.535	-0.00987050639498492	-0.0382186935784182
8.54	-0.00985235016864427	-0.0381592678000077
8.545	-0.00983988376892466	-0.0381098322533831
8.55	-0.00983058694474057	-0.038062963936864
8.555	-0.00981773544631642	-0.0380048533185472
8.56	-0.00979906614839027	-0.0379340898504177
8.565	-0.00978015298607009	-0.0378624517041812
8.57	-0.00976670397000283	-0.0378026801187069
8.575	-0.00975661910364373	-0.0377537760459668
8.58	-0.00974334165039066	-0.0376975328364778
8.585	-0.00972432730431842	-0.0376256222138962
8.59	-0.0097046621828809	-0.0375501654426463
8.595	-0.00969026040964804	-0.0374878552973497
8.6	-0.00967946685609761	-0.0374390340473458
8.605	-0.00966584277729636	-0.0373886398976146
8.61	-0.00964651835344003	-0.0373215132978944
8.615	-0.00962608778463478	-0.0372413737082396
8.62	-0.00961071908917127	-0.0371704024136257
8.625	-0.00959924592174153	-0.037116857792239
8.63	-0.00958533494920993	-0.0370654569953314
8.635	-0.00956574115403515	-0.0369967356463627
8.64	-0.00954455355824669	-0.0369122541204898
8.645	-0.00952824609377386	-0.0368385377665433
8.65	-0.00951613554561001	-0.0367910276255396
8.655	-0.00950195077653521	-0.0367541615040349
8.66	-0.00948206893910363	-0.0367000373808684
8.665	-0.00946012491096618	-0.0366212299312571
8.67	-0.00944291775050976	-0.0365404972042326
8.675	-0.00943021098228523	-0.0364788803930442
8.68	-0.00941574308455412	-0.0364288914756174
8.685	-0.00939551606690736	-0.0363693701569432
8.69	-0.0093727850970829	-0.0362936318851677
8.695	-0.00935470776653567	-0.0362180468477294
8.7	-0.00934142715727541	-0.0361574004115138
8.705	-0.00932664141335568	-0.0361044889640077
8.71	-0.00930602019769592	-0.0360393104790468
8.715	-0.00928254563933612	-0.0359559646905476
8.72	-0.00926370513185593	-0.0358705380080481
8.725	-0.00924991254731574	-0.0358002259007228
8.73	-0.00923476528547026	-0.0357423032060766
8.735	-0.00921365494777461	-0.0356775773865031
8.74	-0.00918944555548398	-0.0355950895691307
8.745	-0.00916994498840434	-0.0355063438959834
8.75	-0.00915572227313117	-0.035429628038073
8.755	-0.00914020601912259	-0.0353643943085169
8.76	-0.00911856374304347	-0.0352966048258713
8.765	-0.00909364699952056	-0.0352170666769678
8.77	-0.0090735486720844	-0.0351333307562865
8.775	-0.00905888073532267	-0.035063602153325
8.78	-0.00904284636836481	-0.0350095112699096
8.785	-0.00902049180418763	-0.0349518758872447
8.79	-0.00899487924117987	-0.034874215011888
8.795	-0.0089743221509373	-0.0347825655990821
8.8	-0.00895930662788705	-0.0347008286924317
8.805	-0.00894275869533372	-0.034636919169202
8.81	-0.00891967784115078	-0.0345752777013086
8.815	-0.00889344267025963	-0.0344983536602148
8.82	-0.00887252405487833	-0.0344065199944741
8.825	-0.00885718363646125	-0.0343193190972478
8.83	-0.00884007380579757	-0.0342473319021295
8.835	-0.00881623898195488	-0.0341806453003565
8.84	-0.0087894774537824	-0.0341020326770125
8.845	-0.00876828834083533	-0.0340069174954011
8.85	-0.00875255431295542	-0.0339096787663169
8.855	-0.00873470976769601	-0.0338260572367519
8.86	-0.00871001555367793	-0.0337547609633265
8.865	-0.00868279994504886	-0.0336793952271309
8.87	-0.00866141508115498	-0.0335899862150006
8.875	-0.00864526614082385	-0.0334950221744966
8.88	-0.00862664952094431	-0.033410185982776
8.885	-0.00860112111797481	-0.0333361596985063
8.89	-0.00857351922912534	-0.033260322068851
8.895	-0.00855197769302777	-0.0331729126594656
8.9	-0.00853538937179546	-0.0330776692614929
8.905	-0.00851594454235024	-0.0329877802267503
8.91	-0.0084895790819051	-0.032908311365281
8.915	-0.00846165056009482	-0.0328297574776958
8.92	-0.00843992919473251	-0.0327407484835452
8.925	-0.00842278972481436	-0.0326426596326778
8.93	-0.00840244823401052	-0.0325482499533266
8.935	-0.0083752883727135	-0.0324654371185716
8.94	-0.00834711265876446	-0.0323879190908916
8.945	-0.0083252449578443	-0.0323032180589667
8.95	-0.00830756613414035	-0.0322076865518285
8.955	-0.00828637690053479	-0.0321107937200574
8.96	-0.00825851532381502	-0.0320233411960608
8.965	-0.00823011485170794	-0.0319432629710824
8.97	-0.00820801194655455	-0.0318587436329845
8.975	-0.00818971467419053	-0.0317633169196602
8.98	-0.00816770356858201	-0.0316630632498578
8.985	-0.00813922363641355	-0.031569498334356
8.99	-0.00811059880015535	-0.031485535492413
8.995	-0.00808821879591953	-0.0314017733999064
9	-0.00806932346414781	-0.0313084036517144
9.005	-0.00804656242167201	-0.0312068327974796
9.01	-0.00801751899349474	-0.0311079596511408
9.015	-0.00798862780801765	-0.0310187706733301
9.02	-0.0079658893347823	-0.0309333617758722
9.025	-0.00794636591885409	-0.0308405760838653
9.03	-0.00792290076577932	-0.0307379728227214
9.035	-0.00789335258183726	-0.0306346673873127
9.04	-0.0078641495937636	-0.0305402418230212
9.045	-0.00784097119123742	-0.0304530822872743
9.05	-0.00782084101217549	-0.0303625970469276
9.055	-0.00779680458649723	-0.0302621777685578
9.06	-0.00776687115727968	-0.0301569317636545
9.065	-0.00773734482579768	-0.0300573243931819
9.07	-0.00771365272425015	-0.0299658481630106
9.075	-0.00769286620108329	-0.0298739789046299
9.08	-0.00766825503264434	-0.0297733609517291
9.085	-0.00763793412644813	-0.0296661305556444
9.09	-0.00760802015273094	-0.0295624150834251
9.095	-0.00758379062737856	-0.0294679120858637
9.1	-0.0075624577241917	-0.0293765211393972
9.105	-0.00753746906899996	-0.0292780990320993
9.11	-0.00750691723520711	-0.0291709685393992
9.115	-0.00747663393792344	-0.0290637858611896
9.12	-0.00745183578375823	-0.0289649807498368
9.125	-0.00742997139388694	-0.0288720702203301
9.13	-0.00740466238653134	-0.0287747878248112
9.135	-0.00737389229079463	-0.0286678343008193
9.14	-0.00734315068138152	-0.0285571292517878
9.145	-0.00731769675209892	-0.0284526440672078
9.15	-0.00729529392604341	-0.0283559608053945
9.155	-0.00726972143917792	-0.0282583091127492
9.16	-0.00723877782577125	-0.0281517755315401
9.165	-0.00720754716227026	-0.0280390172385743
9.17	-0.00718141016831725	-0.0279301038878508
9.175	-0.00715850719870983	-0.0278300939375585
9.18	-0.00713275039140076	-0.0277324033558002
9.185	-0.00710168348395386	-0.027627302305669
9.19	-0.00706994533426071	-0.0275139260323768
9.195	-0.00704311131111237	-0.0274009902236673
9.2	-0.00701974982219196	-0.0272963564943766
9.205	-0.00699388092305976	-0.0271970040399691
9.21	-0.00696273162363948	-0.0270927200305592
9.215	-0.00693047733614943	-0.0269793599579084
9.22	-0.00690294228841615	-0.0268637302241637
9.225	-0.00687914812622172	-0.0267551083440157
9.23	-0.00685320689530952	-0.0266539186274183
9.235	-0.00682198824196402	-0.0265510328552291
9.24	-0.00678918637707865	-0.0264392403273282
9.245	-0.00676093893855898	-0.0263222625443728
9.25	-0.00673673375283649	-0.0262102587251075
9.255	-0.00671071531755238	-0.0261071333675712
9.26	-0.00667936899742878	-0.0260057263537924
9.265	-0.00664595858010851	-0.025897090367826
9.27	-0.00661699663974208	-0.02578112160321
9.275	-0.00659241492303134	-0.0256662737122348
9.28	-0.00656634022227199	-0.0255588085147118
9.285	-0.00653488044989716	-0.0254545556237863
9.29	-0.00650095207926197	-0.0253448188677265
9.295	-0.0064714297626581	-0.02522782884149
9.3	-0.00644657703764358	-0.0251108088198953
9.305	-0.00642044204767962	-0.0250008315223068
9.31	-0.00638881470505362	-0.0248955732436608
9.315	-0.00635441070103881	-0.0247859062250224
9.32	-0.00632445585544672	-0.024666860651973
9.325	-0.00629942807057815	-0.0245440765980079
9.33	-0.00627321437869965	-0.0244274394342927
9.335	-0.00624133359941357	-0.0243181000994293
9.34	-0.00620644684181967	-0.0242071761566311
9.345	-0.0061761267982971	-0.0240879243905375
9.35	-0.00615096335177662	-0.0239637564379548
9.355	-0.00612460635102013	-0.0238431029653964
9.36	-0.00609235621681511	-0.0237293083201989
9.365	-0.00605699904061839	-0.0236173433899256
9.37	-0.00602642868053157	-0.0234995166839414
9.375	-0.00600117956445947	-0.0233748719062429
9.38	-0.00597459095283293	-0.0232506512621534
9.385	-0.00594186956519307	-0.0231336008619978
9.39	-0.00590612171031521	-0.0230220263152483
9.395	-0.00587544958937084	-0.0229075455575962
9.4	-0.00585017404957378	-0.0227859948193776
9.405	-0.00582331057899704	-0.0226621623156639
9.41	-0.00579007843072055	-0.0225432522674119
9.415	-0.00575403437425101	-0.0224298600978103
9.42	-0.00572337531327499	-0.0223153078430115
9.425	-0.00569804427009143	-0.0221933365716346
9.43	-0.00567077448336198	-0.0220661075955072
9.435	-0.0056369565740631	-0.0219415271810079
9.44	-0.00560071413007808	-0.0218230138725109
9.445	-0.00557015684248054	-0.0217067397177237
9.45	-0.00554472564209473	-0.0215862529963226
9.455	-0.00551695947755184	-0.0214596655539817
9.46	-0.0054825621655803	-0.021333567293315
9.465	-0.00544625456193465	-0.0212138759469303
9.47	-0.00541588577167498	-0.0210971788139845
9.475	-0.00539031728021469	-0.020976952401817
9.48	-0.00536198926369081	-0.0208501233079775
9.485	-0.00532703816602423	-0.0207214469285909
9.49	-0.00529075939365709	-0.0205999933509226
9.495	-0.00526059510107464	-0.020485551021342
9.5	-0.00523482417496997	-0.0203687226829889
9.505	-0.00520590188563268	-0.0202432005038838
9.51	-0.00517046073998819	-0.0201121839411248
9.515	-0.00513428388770905	-0.0199841087508676
9.52	-0.00510431302401529	-0.0198630805077116
9.525	-0.00507830646010906	-0.019744186576709
9.53	-0.0050488330390774	-0.0196200898989642
9.535	-0.005013019237344	-0.0194894413065977
9.54	-0.00497698449511661	-0.0193608831617571
9.545	-0.00494711658559958	-0.0192419614399012
9.55	-0.00492078071555031	-0.0191275221782949
9.555	-0.00489076345395361	-0.0190070087787553
9.56	-0.00485465152622163	-0.0188780640273065
9.565	-0.00481869818575653	-0.018749808190896
9.57	-0.00478876367615267	-0.0186309472971315
9.575	-0.00476201957557713	-0.0185179341504351
9.58	-0.00473152936691932	-0.0183999309370431
9.585	-0.00469523252937161	-0.0182699546659056
9.59	-0.00465937794919755	-0.0181341412555761
9.595	-0.00462939891436339	-0.018005139727653
9.6	-0.00460237660688564	-0.0178859095526905
9.605	-0.00457161169388072	-0.0177668854426168
9.61	-0.00453525583939713	-0.017638335584071
9.615	-0.00449942835525642	-0.0175024299008207
9.62	-0.00446928215195502	-0.0173706425478533
9.625	-0.00444196576727175	-0.0172498752807309
9.63	-0.00441101120525583	-0.0171334322296369
9.635	-0.00437464707815771	-0.0170098439974472
9.64	-0.00433875095524086	-0.0168767125015361
9.645	-0.00430831857488421	-0.0167446956276592
9.65	-0.00428068882988253	-0.016623222357513
9.655	-0.00424962422917983	-0.0165074247633626
9.66	-0.00421333991050848	-0.0163846117741878
9.665	-0.00417737096685513	-0.0162497975076115
9.67	-0.0041466346689093	-0.0161131549908043
9.675	-0.00411876240106952	-0.0159866533702303
9.68	-0.0040877307091575	-0.0158696196698295
9.685	-0.0040516186339526	-0.01574947449902
9.69	-0.00401550284494822	-0.0156181123264851
9.695	-0.00398436466164761	-0.0154816143106401
9.7	-0.00395626755676948	-0.0153529814374127
9.705	-0.00392538720100774	-0.0152357218310541
9.71	-0.00388953564729439	-0.0151175802875655
9.715	-0.00385324569623896	-0.0149860659935736
9.72	-0.00382168508000588	-0.0148430798623075
9.725	-0.00379342543968302	-0.0147037546908063
9.73	-0.00376279471653924	-0.014577831836955
9.735	-0.00372723544282794	-0.0144577433901241
9.74	-0.00369069490186531	-0.0143298824303248
9.745	-0.00365864681915438	-0.0141922900335176
9.75	-0.0036302420903837	-0.0140563042857955
9.755	-0.00359992624367229	-0.0139320343848351
9.76	-0.00356469182075901	-0.0138144889615387
9.765	-0.0035278809380151	-0.0136900466340239
9.77	-0.00349535958200575	-0.0135535888800035
9.775	-0.00346685006865984	-0.013413346331853
9.78	-0.00343687199682946	-0.01328206056389
9.785	-0.00340194709178871	-0.0131626887261442
9.79	-0.00336487091038626	-0.0130444823627599
9.795	-0.00333194568279703	-0.0129164927277852
9.8	-0.00330341984667623	-0.0127806266261684
9.805	-0.00327379786758256	-0.0126485584347116
9.81	-0.00323914729750543	-0.012526808912158
9.815	-0.00320192992430772	-0.0124080978527033
9.82	-0.00316871635352751	-0.0122806071371093
9.825	-0.00314014865934049	-0.0121423334337431
9.83	-0.0031107461865791	-0.0120026474938632
9.835	-0.00307624699208906	-0.0118714045033565
9.84	-0.00303885567422902	-0.0117471675356964
9.845	-0.00300533406816467	-0.0116195171217911
9.85	-0.00297664751857758	-0.0114830513994781
9.855	-0.0029473815209063	-0.011344166591065
9.86	-0.00291305610735919	-0.0112134965381758
9.865	-0.00287565314376483	-0.0110928988760456
9.87	-0.00284197892347488	-0.0109724306646457
9.875	-0.002813229948937	-0.0108419778483312
9.88	-0.00278408816874443	-0.0107035030220918
9.885	-0.00274992236110813	-0.0105680640706052
9.89	-0.00271250959694466	-0.0104427262908934
9.895	-0.00267865098545918	-0.0103216447045698
9.9	-0.00264977703110523	-0.0101940700551091
9.905	-0.00262073452168511	-0.0100582863960665
9.91	-0.0025867822379863	-0.00992245583664089
9.915	-0.0025494359170326	-0.00979406724592964
9.92	-0.00251537014098078	-0.00967073185796653
9.925	-0.00248628840354364	-0.00954378754736609
9.93	-0.00245731683534599	-0.0094095839148077
9.935	-0.00242362933712006	-0.00927366789892966
9.94	-0.00238641737033924	-0.00914385186269093
9.945	-0.00235214198615641	-0.00902001785090669
9.95	-0.0023228044889057	-0.00889431893944107
9.955	-0.00229390137312741	-0.00876168503289755
9.96	-0.00226055425137372	-0.00862618652767346
9.965	-0.00222356291202823	-0.00849588494363367
9.97	-0.00218905678412671	-0.00837237317940147
9.975	-0.00215938285579754	-0.00824819730367628
9.98	-0.0021305400549119	-0.00811613529900351
9.985	-0.00209762085789082	-0.00797839674890564
9.99	-0.0020609580335524	-0.00784435276802012
9.995	-0.00202623091854178	-0.0077192069579291
[truncated: 18,001 more rows]
